# Supplementary material for: Spatial and Temporal Mapping of Breast Cancer Lung Metastases Identify TREM2 Macrophages as Regulators of the Metastatic Boundary
Source: Cancer Discov. Author manuscript; Available in PMC 2025 Jul 22. (PMC7617931; doi:10.1158/2159-8290.CD-23-0299)
Supplement: Table s1 [file EMS206810-supplement-Table_s1.xlsx]

## Sheet: Supplementary Table S1
	B	B	B	B	B	B	B	B	B	B	B	B	B	DC_cDC1	DC_cDC2	DC_cDC2	DC_cDC1	DC_migDC	DC_pDC	Tumor	Outlier	NK_Ncr1	T_CD8_Gzma	T_CD8_Gzma	T_CD8_Gzma	T_CD8_Gzma	NK_Ncr1	Erythrocytes	NK_Ncr1	NK_Ncr1	NK_Ncr1	NK_Ncr1	NK_Ncr1	NK_Ncr1	NK_Ncr1	NK_Ncr1	NK_Ncr1	NK_Ncr1	NK_Ncr1	NK_Ncr1	NK_Ncr1	NK_Ncr1	NK_Xcl1	NK_Ncr1	NK_Ncr1	NK_Ncr1	NK_Ncr1	NK_Ncr1	NK_Ncr1
0610005C13Rik	0	0	0	0	0	0	0	0	0	0	0	0	0	0	0	0	0	0	0	0.0198142	0	0	0	0	0.140794	0	0	0	0	0	0	0	0	0	0	0	0	0	0	0	0	0	0	0	0	0	0	0	0
0610009B22Rik	0.204143	-0.13031	-0.0849364	-0.00064886	-0.13031	0.120693	-0.13031	0.00959673	-0.0265122	-0.0252474	-0.13031	-0.13031	-0.13031	0.105122	-0.13031	0.105273	-0.0303381	0.056343	-0.0048373	0.177956	-0.00672925	-0.13031	-0.13031	-0.0772557	0.0104835	-0.056626	0.209989	-0.13031	-0.13031	-0.13031	-0.0327633	0.161719	0.0272544	-0.0342721	-0.0373258	-0.13031	-0.13031	0.340785	-0.13031	-0.13031	0.241624	0.176798	-0.13031	-0.13031	0.230618	-0.13031	0.00942395	0.0069962	-0.13031
0610009E02Rik	0	0	0	0	0	0	0	0	0.103798	0	0	0	0	0.0253379	0	0	0	0	0	0.0313468	0	0	0	0.0530547	0.140794	0.0468595	0	0.0975004	0.120227	0	0	0	0	0	0	0.0700663	0	0	0	0	0	0	0	0	0	0	0	0	0
0610009L18Rik	0	0	0	0	0	0	0	0	0	0	0	0	0	0.0648336	0.0550606	0.0238379	0	0	0	0	0	0	0	0	0	0	0.173877	0	0	0.120272	0.0353523	0.228219	0	0	0	0	0	0	0.161622	0.108359	0	0	0	0	0.108941	0.201497	0	0	0
0610009O20Rik	0	0	0.103892	0.0570192	0	0.0613217	0	0.407206	0	0	0	0	0.14494	0	0	0	0	0	0.0426462	0.0767123	0.200916	0.207897	0	0	0	0	0.0694286	0	0	0	0.0353523	0.0523943	0.0806727	0.149802	0	0	0.0994783	0.0961529	0	0.16855	0	0.108845	0.131302	0	0	0	0	0	0
0610010F05Rik	0	0	0	0.112245	0.070961	0.277113	0.167781	0	0	0	0	0.135305	0	0.0253379	0	0.0833305	0.0338663	0.0901872	0.0844575	0.0704611	0.062839	0	0.132192	0	0	0	0	0	0.120227	0.120272	0	0.119307	0.157565	0.186949	0.248786	0	0	0	0	0	0	0.169326	0.226843	0	0.169441	0.201497	0.0713063	0	0.0780564
0610010K14Rik	-0.113524	0.593508	0.00899121	0.0163646	-0.289166	0.273149	0.115228	0.16452	0.283615	-0.0854083	-0.0386844	-0.0739433	-0.289166	0.0750325	0.270954	0.20887	0.400901	0.135985	-0.0875542	-0.0781105	-0.130963	0.113913	0.221871	0.343581	0.213806	-0.0841369	0.0323814	0.227254	0.00613363	-0.0568178	-0.0449	0.0557611	0.423559	-0.0511859	0.06814	0.222864	0.392642	0.369315	-0.289166	0.274296	0.180541	0.137161	0.205283	0.707875	0.323187	-0.0329427	0.133574	0.0298066	0.219202
0610012G03Rik	-0.196318	0.0449596	-0.171215	-0.369646	-0.478051	0.0365046	-0.254103	-0.400736	-0.187376	-0.358305	0.129611	-0.448207	-0.162423	-0.117736	-0.171103	-0.134039	0.0495654	-0.116	-0.112396	-0.192646	-0.120631	0.0582915	-0.24736	0.241643	0.0498086	0.697172	0.335895	-0.427424	0.00574882	-0.125777	-0.17021	0.196823	0.0201487	-0.138638	0.158929	-0.027376	-0.00590184	0.00829601	-0.455535	-0.407205	-0.245222	0.0885852	-0.0121446	-0.335298	0.185568	0.164878	0.0265884	-0.010932	-0.464431
0610030E20Rik	0.278314	1.05884	0.0355109	0.000491995	0.396589	0.272167	-0.0883053	-0.0343391	-0.174246	-0.174246	0.291424	0.147797	0.660616	-0.0131294	0.326462	0.0180916	0.159137	0.0404742	0.0376646	-0.0121639	0.0416804	0.00636863	0.0807599	-0.121192	-0.0334523	-0.0118959	0.0365973	0.0154866	0.164176	0.0581018	0.144536	0.188729	0.0689584	0.0127027	-0.0292127	0.0904464	-0.074768	-0.174246	0.206849	0.249908	0.032669	0.252081	0.0777757	0.179789	0.402244	0.135032	-0.0130547	-0.104195	0.157868
0610037L13Rik	0.290456	-0.130382	0.177798	0.277266	-0.130382	0.134816	0.202745	0.138204	-0.026584	0.0733754	0.0817481	0.215027	-0.130382	0.0822807	0.110844	0.0913936	0.00187088	0.249428	-0.0459248	0.173591	-0.0317669	0.09838	0.00180975	0.00351611	0.0104118	-0.0379174	-0.130382	-0.130382	-0.130382	-0.130382	-0.0950299	0.117099	-0.130382	0.191499	-0.0373975	0.194661	-0.0309039	-0.0342294	0.125636	0.175237	-0.130382	-0.0215374	0.142462	0.0481599	0.0806672	-0.0266638	-0.130382	-0.130382	0.0939327
0610038B21Rik	0	0	0	0	0	0	0	0	0	0	0	0	0	0	0	0	0	0	0	0.0395037	0	0	0	0	0.140794	0	0	0	0	0	0	0	0	0	0	0	0	0	0	0	0	0	0	0	0	0	0	0	0
0610039K10Rik	0	0	0	0	0.070961	0	0	0	0	0	0	0	0	0	0	0	0	0	0	0	0	0	0	0	0	0.0468595	0	0	0	0	0	0.0523943	0	0	0	0	0	0	0	0	0	0	0	0	0	0	0	0	0
0610040B10Rik	0	0	0	0.112245	0	0	0.085941	0	0	0	0	0.0866734	0	0.0253379	0	0.0449917	0	0	0.138514	0	0	0	0	0	0.140794	0	0	0	0	0	0	0	0	0	0	0	0	0	0	0.16855	0	0.210934	0	0	0	0	0	0	0
0610040J01Rik	0	0	0	0	0	0	0	0	0	0	0	0	0	0.234244	0	0.0387996	0.0338663	0	0	0	0.062839	0	0.205078	0.0530547	0	0	0	0	0	0	0	0	0	0	0	0	0	0	0	0	0	0	0	0	0	0	0	0	0
0610043K17Rik	0	0	0	0	0	0	0	0	0	0	0	0	0	0	0	0	0	0	0	0	0	0	0	0	0	0	0	0	0	0	0	0	0.0806727	0	0	0	0	0	0	0	0	0	0	0	0	0	0	0	0
1110002J07Rik	0	0	0	0	0	0	0	0	0	0	0	0	0	0	0	0.0238379	0.0338663	0	0	0	0	0	0	0	0	0	0	0	0	0	0	0	0	0	0	0	0	0	0	0	0	0	0	0	0	0	0	0	0
1110002L01Rik	0	0	0.0453741	0	0	0.0962256	0	0	0	0	0	0.0866734	0	0.0503498	0.0550606	0	0	0	0	0.0898392	0	0.0721883	0.29278	0	0	0	0	0	0	0	0	0	0	0.21522	0	0	0	0	0	0	0	0.108845	0.0519183	0.11492	0.108941	0	0.242876	0	0
1110003F10Rik	0	0	0.0897895	0	0	0	0	0	0	0	0.0738127	0	0	0	0	0	0	0	0	0.0198142	0	0	0	0.0530547	0	0	0	0	0	0	0	0	0	0	0	0	0	0.0961529	0	0	0	0	0	0	0	0	0	0	0
1110004E09Rik	-0.048627	0.129292	0.223203	0.24402	0.299415	-0.048627	0.0856578	0.219959	0.296478	0.155131	-0.048627	0.273417	-0.048627	0.048549	-0.048627	0.00507474	-0.048627	-0.0230927	-0.048627	0.199935	0.109576	0.314517	0.156451	0.291323	0.169248	0.0438379	-0.048627	-0.048627	-0.048627	-0.048627	0.0944458	0.132297	-0.048627	0.101175	-0.048627	0.109893	-0.048627	0.0475259	0.0551769	0.32085	-0.048627	-0.048627	0.131058	0.173592	0.0603137	-0.048627	0.0226793	-0.048627	-0.048627
1110004F10Rik	0.695369	0.201602	-0.362512	-0.0665535	0.195845	-0.397142	-0.00100294	0.49335	-0.0525555	0.139205	-0.115939	0.137001	-0.494952	0.130225	0.192889	-0.0444359	-0.10052	0.0202272	-0.119657	-0.0967707	0.414615	0.504638	0.0518784	0.191631	0.460336	0.0679403	0.0851547	0.0419222	0.0337192	0.391005	0.17909	0.243683	0.416537	0.58874	-0.219749	0.0342642	0.373339	0.0702543	0.209745	0.418963	0.226541	0.204425	0.0893578	-0.117607	0.0612324	-0.16044	0.091261	0.422929	-0.120037
1110006O24Rik	0	0	0	0	0.160483	0	0	0	0	0	0	0	0	0	0	0	0	0	0	0	0	0	0	0	0	0	0	0	0	0	0	0.0523943	0	0	0.0929847	0	0	0	0.103804	0	0	0	0	0	0	0	0	0	0
1110008F13Rik	-0.453254	-0.446462	-0.488582	-0.368327	-0.387548	-0.707933	-0.741962	0.186806	-0.289462	0.0617065	-0.0994017	-0.357075	0.00801301	-0.137352	0.212405	-0.0737685	-0.252603	-0.250396	-0.399905	-0.28094	-0.0427115	0.106861	0.224185	0.121088	-0.181858	-0.732719	-0.137716	0.0558581	-0.467537	-0.0736758	-0.328249	-0.258226	-0.0896414	-0.610382	-0.333677	-0.264026	-0.262603	-0.404226	-0.548107	-0.423397	-0.43183	-0.70521	-0.062435	-0.358085	0.0473193	-0.00471288	-0.19449	0.0899534	-0.170992
1110008L16Rik	0	0	0	0.0895336	0.278368	0.0613217	0	0	0.364311	0.105063	0	0.16895	0	0.103548	0	0.115218	0	0	0.0426462	0.0847535	0.0986153	0	0	0.230764	0	0	0.156987	0	0	0	0	0	0.126086	0	0	0.0700663	0	0.149935	0	0	0	0	0.179685	0	0	0	0	0	0
1110008P14Rik	-0.0562762	0.889895	-0.280476	-0.242424	-0.00775412	0.00759753	0.260454	0.718095	0.222145	0.36207	-0.0635254	0.12661	0.792747	-0.182042	-0.0577411	-0.0399932	-0.194734	-0.197589	0.23463	-0.0923502	-0.110937	0.424818	-0.306623	0.67137	0.0641563	0.106549	0.0369572	0.150689	0.0435323	-0.00266846	-0.207563	-0.154452	0.322362	0.664701	0.406667	0.259272	-0.0240233	-0.25174	-0.0305155	0.256044	0.158265	-0.32997	-0.106828	0.310605	0.273513	0.455164	0.11526	-0.0050958	0.0402838
1110012L19Rik	0.359186	0.218282	-0.0750087	-0.00813824	0.0187226	0.122367	0.223764	0.0960375	-0.120383	-0.0153197	-0.120383	-0.120383	0.348709	0.0447226	-0.0337867	0.0215264	-0.042587	0.00852828	-0.0359253	0.0865292	0.0718039	0.0210202	0.249414	0.156855	-0.120383	-0.120383	0.116207	0.0316698	0.0665025	0.066368	-0.0646666	0.0119364	0.0611923	0.351144	0.06061	-0.120383	-0.120383	0.350713	-0.120383	-0.0120236	0.230027	0.147481	0.0109191	-0.120383	-0.120383	-0.0166643	-0.0490765	0.0169239	-0.120383
1110017D15Rik	0	0	0	0	0	0	0	0	0	0	0	0	0	0	0.0865961	0	0	0	0	0	0	0	0	0	0	0	0	0	0	0	0	0	0	0	0	0	0	0	0	0	0	0	0	0	0	0	0	0	0
1110019D14Rik	0.45256	0	0	0	0	0.120579	0	0	0	0	0	0	0	0	0.0550606	0.0150579	0	0	0	0.0198142	0.062839	0	0	0	0	0	0	0	0	0	0	0	0	0	0	0	0	0	0	0.108359	0	0	0	0	0	0	0	0	0.122126
1110020A21Rik	0	0	0	0.0570192	0	0	0	0	0	0	0	0	0	0	0	0	0	0	0	0.0458161	0	0.245623	0	0	0	0	0	0	0	0	0	0	0	0	0.145034	0.175595	0.0994783	0	0	0	0	0.210934	0.0519183	0	0	0	0	0	0
1110025M09Rik	0	0	0	0	0.177756	0	0	0	0	0	0.0738127	0	0	0.0648336	0	0	0.0777957	0	0	0	0	0	0	0	0	0	0	0	0	0	0	0	0	0	0	0	0	0	0	0	0	0	0	0	0	0	0	0	0
1110028F11Rik	0	0	0	0	0	0	0	0	0	0	0	0	0	0	0	0	0	0	0	0	0	0	0	0	0	0.11859	0.156987	0	0	0	0	0	0.126086	0	0	0	0	0	0	0	0	0	0	0	0	0	0	0	0
1110032A03Rik	-0.0622493	-0.0622493	-0.0622493	0.0499952	0.00871171	0.293997	-0.0622493	0.0776579	0.041549	0.0428138	0.0115634	0.0244241	0.288873	0.0513124	-0.00718864	-0.0622493	0.231219	0.0381437	0.178266	-0.0112849	0.424803	-0.0622493	0.448788	0.0716491	-0.0622493	0.0563403	-0.0622493	0.0352511	-0.0622493	-0.0622493	-0.0622493	0.0986652	0.0184234	-0.0622493	0.0827844	0.0475174	-0.0622493	0.211098	-0.0622493	-0.0622493	0.144666	-0.0622493	-0.0622493	-0.0622493	-0.0622493	-0.0622493	-0.0622493	-0.0622493	-0.0622493
1110032F04Rik	0	0	0	0	0	0	0	0	0	0	0	0	0	0	0.0865961	0	0	0.0507723	0	0.0198142	0	0.163095	0	0	0	0	0	0	0	0	0	0	0	0	0	0	0	0	0	0	0	0	0	0	0	0	0	0	0
1110034G24Rik	-0.105947	0.0719719	0.138309	-0.105947	-0.0349862	0.11696	-0.105947	-0.105947	-0.105947	-0.105947	0.362037	-0.105947	0.295157	-0.0309017	-0.105947	-0.0908892	-0.0720808	-0.0102855	-0.105947	-0.0274291	-0.105947	0.202304	-0.105947	0.144256	1.00912	-0.0134823	0.0301346	-0.105947	-0.105947	-0.105947	0.00892601	0.085605	0.195453	0.445998	-0.105947	0.00381954	-0.00646881	0.109384	-0.105947	0.253169	-0.105947	0.25496	0.0737382	0.216948	-0.105947	-0.00222866	-0.105947	-0.0358963	0.0467785
1110035H17Rik	0	0	0	0	0	0	0	0	0	0	0	0	0	0	0	0	0	0.040333	0.0426462	0	0	0	0	0	0	0.0468595	0	0	0	0	0	0	0.3014	0	0	0	0	0	0	0	0	0	0.0519183	0	0	0.161588	0	0.109717	0
1110038F14Rik	0.270803	-0.288262	0.282397	0.13285	-0.0630034	0.296432	0.199549	0.295162	0.330016	0.0801103	0.100346	0.0987804	0.314576	-0.0265123	-0.148845	-0.129386	0.143671	0.199521	-0.155896	0.0455822	0.124149	-0.0222272	0.189383	0.31796	0.531177	-0.000898173	-0.152181	-0.0109791	-0.288262	0.138925	0.127744	-0.0875552	0.0529652	0.145862	0.197971	-0.0492367	-0.042198	-0.072931	-0.126641	0.267764	0.191168	-0.020399	0.247461	-0.288262	0.604309	0.121026	0.244927	0.431324	0.34156
1110046J04Rik	0	0	0	0	0	0	0	0	0	0	0	0	0	0	0	0	0	0	0	0.0395037	0.123581	0	0	0	0	0.0736844	0	0	0	0	0	0	0	0	0	0	0	0	0	0	0	0	0	0	0	0	0	0.137307	0
1110051M20Rik	0	0	0	0.112245	0	0.139241	0	0	0	0.279324	0.0738127	0	0.14494	0.0400079	0	0.0598693	0.0999724	0	0.125473	0.0704611	0.062839	0	0	0	0	0	0	0	0	0	0	0	0	0	0	0.0700663	0.0994783	0	0	0.16855	0	0	0	0	0	0	0	0	0
1110059E24Rik	0.204081	0.0475472	0.687925	0.242944	0.794239	0.675666	0.765673	1.17691	1.09191	0.798092	0.183683	0.709706	0.733822	0.105206	0.170765	-0.0237236	-0.011456	-0.0504377	0.0353584	0.147746	-0.00679058	-0.0581835	0.289779	0.100392	0.0875034	-0.0566874	-0.130372	0.196155	0.164928	0.322006	0.0398916	0.131908	0.0271931	0.0565772	-0.0373871	-0.130372	-0.130372	-0.130372	0.0710806	-0.130372	0.126671	-0.130372	0.0493135	-0.0154513	0.206603	-0.130372	0.292368	-0.130372	-0.00824621
1110059G10Rik	-0.123666	-0.123666	0.0658184	0.132388	0.31598	0.0306788	-0.0377249	0.799198	-0.123666	0.225312	0.444166	-0.123666	0.0212737	0.142385	-0.123666	0.0770577	0.0188743	-0.0728936	0.081597	0.0278375	0.365389	0.017737	0.750819	0.0593447	-0.123666	0.0206569	0.12656	0.0283866	-0.123666	-0.00339344	-0.0883136	-0.0712716	-0.123666	0.163883	0.0573268	-0.0535996	-0.123666	-0.123666	0.0379557	-0.123666	-0.123666	0.0872685	-0.0212645	0.230369	0.183514	-0.0199474	0.0160685	0.140666	-0.123666
1110065P20Rik	-0.0338183	-0.0338183	-0.0338183	0.131978	-0.0338183	-0.0338183	-0.0338183	0.106089	0.167567	0.225033	-0.0338183	0.21346	-0.0338183	0.0555303	0.0212423	0.0137057	-0.0338183	0.247094	0.0916549	0.229974	0.238097	-0.0338183	0.443827	0.0192364	-0.0338183	0.153625	0.0356103	-0.0338183	-0.0338183	0.19853	0.144489	0.018576	0.0468544	-0.0338183	-0.0338183	0.036248	0.188775	0.0623346	-0.0338183	-0.0338183	-0.0338183	-0.0338183	0.0477992	-0.0338183	0.0751224	-0.0338183	-0.0338183	-0.0338183	-0.0338183
1190002N15Rik	0	0	0	0.0570192	0	0	0.167781	0	0	0	0	0	0	0.0829299	0.0550606	0	0.0338663	0.0507723	0.0844575	0	0.439176	0	0	0.0530547	0.140794	0.31073	0.136082	0.52905	0	0.232348	0.104053	0.103247	0.341228	0	0	0.0700663	0.193421	0.187076	0	0.266585	0.133565	0.210934	0	0	0.448977	0.381907	0	0.201999	0.0780564
1190005I06Rik	0	0	0	0	0	0	0	0	0	0	0	0	0	0.0253379	0	0	0	0	0	0.0847535	0	0	0	0	0	0	0	0	0	0	0	0	0.0806727	0	0	0	0.0994783	0	0	0	0	0	0	0	0	0	0	0	0
1190007I07Rik	-0.0426956	0.599996	0.222983	0.270239	0.0282654	0.0186261	0.125086	-0.0426956	-0.0426956	0.477787	0.169435	-0.0426956	0.181392	0.0402343	-0.0426956	0.00229611	0.0244878	0.00807667	-4.94e-05	0.135644	0.0808856	-0.0426956	0.0894964	-0.0426956	0.0980984	0.175852	0.026733	0.234588	-0.0426956	0.0775769	0.0383549	-0.0426956	0.138879	-0.0426956	0.301454	0.241651	-0.0426956	-0.0426956	0.0611083	-0.0426956	-0.0426956	-0.0426956	0.0389219	0.135847	0.0662451	0.158801	0.0970388	0.0946111	0.319476
1200007C13Rik	0	0	0	0	0	0	0	0	0	0	0	0	0	0	0	0	0	0	0	0	0	0.11302	0	0	0	0	0	0	0	0	0	0	0	0	0	0	0	0	0	0	0	0	0	0	0	0	0	0	0
1300002E11Rik	-0.0694242	0.108495	0.161619	-0.0124051	-0.0694242	0.12657	0.176503	0.591549	-0.0694242	0.0356388	0.305866	0.0172491	0.208584	-0.0694242	0.100282	-0.0393694	-0.0355579	-0.018652	0.0150332	0.0359751	0.522844	0.176199	0.335804	0.411249	0.0713698	0.0674629	0.286045	-0.0694242	-0.0694242	0.0508482	0.329817	0.219434	0.0881407	0.575209	0.242151	0.195268	0.503572	0.421284	0.0343796	-0.0694242	0.711777	0.291483	0.0329771	0.253471	0.0395164	0.361925	0.173451	0.106023	0.195448
1500002C15Rik	0	0	0	0	0	0	0	0	0	0	0	0	0	0.0253379	0	0	0	0.0255343	0.108544	0	0	0	0	0.154452	0	0	0	0.0975004	0	0	0	0	0	0	0	0	0	0	0	0	0	0	0	0	0	0.103718	0	0	0
1500002F19Rik	0	0	0	0	0	0	0	0	0	0	0	0	0	0	0.0550606	0	0	0	0	0	0	0	0	0	0	0	0	0	0	0	0	0	0	0	0	0	0	0	0	0	0	0	0	0	0	0	0	0	0
1500004A13Rik	0	0	0.0453741	0	0	0	0	0	0	0	0	0	0	0	0	0	0.0338663	0	0	0	0	0	0	0	0.140794	0.106892	0	0	0.120227	0	0	0	0	0	0.145034	0	0	0.0961529	0	0	0	0	0	0.255309	0.108941	0	0	0	0
1500009L16Rik	0	0	0	0	0	0	0	0	0	0	0	0	0	0	0	0	0	0	0	0.0198142	0.294671	0	0	0.104505	0	0.27748	0	0	0	0	0	0	0	0	0	0	0.0994783	0	0	0	0	0	0	0	0	0	0	0	0
1500011B03Rik	0	0	0	0	0.160483	0.0613217	0	0	0	0	0.250482	0	0	0.0503498	0	0	0	0.0255343	0	0.0198142	0.0986153	0.163095	0	0.0530547	0	0.0736844	0.324145	0	0	0	0.0557162	0	0.157565	0.0960383	0.145034	0.258967	0	0	0	0.209951	0.32521	0.242505	0.0816175	0	0	0.294032	0	0.109717	0
1500011K16Rik	0.0658379	-0.268615	0.100456	-0.102818	-0.268615	-0.207293	-0.268615	0.0707555	0.024888	-0.268615	0.081532	-0.268615	-0.268615	0.0875194	0.235953	0.48269	-0.00171461	-0.0441623	-0.0633522	0.183656	0.0638488	0.383014	-0.268615	-0.134717	0.00184801	0.0109854	0.128659	-0.116563	-0.0359243	-0.268615	-0.198588	-0.115959	-0.0676776	-0.172577	-0.060258	0.221085	-0.268615	-0.0815395	-0.268615	0.12744	-0.268615	-0.268615	-0.0268396	-0.268615	0.0923129	0.532498	-0.128881	-0.00428309	-0.00374265
1500015A07Rik	0	0	0.115346	0	0.139105	0.167016	0.085941	0	0	0	0	0	0	0.0400079	0	0.0387996	0.0338663	0.0901872	0.188941	0	0	0	0.132192	0	0	0.0736844	0.210844	0	0	0	0.0353523	0.0823222	0	0.0960383	0	0	0.0994783	0	0	0.209951	0.390694	0.108845	0.131302	0	0	0	0	0	0
1500026H17Rik	0	0	0	0	0	0	0	0	0	0	0	0	0	0	0	0	0	0.0255343	0	0	0	0	0.132192	0	0	0	0	0	0	0	0	0	0	0	0	0	0	0	0	0	0	0	0	0.11492	0	0	0	0	0
1600002D24Rik	0	0	0	0	0	0	0	0	0	0	0	0	0	0	0	0	0	0	0	0	0	0	0	0	0	0	0	0	0	0	0	0	0	0	0	0	0	0	0	0	0	0	0	0	0	0	0	0	0
1600002H07Rik	0	0	0	0.0570192	0	0	0	0	0	0	0.144429	0	0	0	0.139417	0.0150579	0	0.0507723	0.132366	0.0313468	0.062839	0	0.369797	0	0	0	0.0694286	0	0	0	0	0.0523943	0	0	0	0.275094	0	0	0	0.108359	0	0	0	0.11492	0	0	0	0	0
1600002K03Rik	-0.06091	-0.06091	0.0288795	0.0513345	0.180995	0.317341	-0.06091	0.247013	-0.06091	-0.06091	0.138393	-0.06091	0.0840296	0.0220199	-0.00584941	0.0271681	0.0327858	-0.0101378	0.0714564	-0.00994565	0.242999	0.247341	0.262144	0.180297	-0.06091	0.0315548	-0.06091	0.0365903	-0.06091	-0.06091	0.0431429	0.0214121	0.548716	0.0351283	-0.06091	-0.06091	0.161683	0.0352429	0.0428939	-0.06091	-0.06091	-0.06091	0.17383	0.117632	-0.06091	-0.06091	0.0507573	-0.06091	0.339734
1600010M07Rik	-0.162387	-0.162387	-0.162387	-0.162387	-0.162387	-0.162387	-0.162387	-0.0224794	-0.000800762	-0.162387	-0.0179577	-0.162387	0.0617011	0.266236	0.264804	0.238434	0.121498	0.000537084	-0.162387	-0.162387	-0.162387	-0.0493664	0.0926196	-0.0578819	0.108076	-0.162387	0.0378019	-0.162387	-0.162387	-0.162387	-0.0923595	-0.162387	-0.162387	-0.162387	-0.162387	-0.0923203	-0.0629083	-0.162387	-0.162387	-0.0540275	-0.162387	-0.162387	-0.110468	0.160508	-0.162387	-0.0586682	-0.162387	-0.162387	-0.162387
1600012H06Rik	-0.119306	-0.119306	0.0484794	0.0244604	-0.048345	-0.0579843	-0.033365	0.0206012	-0.119306	0.177549	-0.119306	0.188595	-0.119306	-0.00574431	0.171055	0.055681	0.237499	-0.0539044	0.0926049	0.14137	-0.0206907	0.331447	-0.119306	0.0836841	-0.119306	0.0928719	0.236163	-0.119306	0.113385	0.000966465	0.0374123	0.0130131	-0.0386334	0.236246	-0.0263213	0.145387	0.146356	0.202549	-0.119306	-0.119306	-0.119306	0.0916284	0.0322303	0.289852	-0.0103653	0.0821907	-0.0479997	0.22822	0.0334197
1600014C10Rik	0.0522137	-0.328933	-0.506852	-0.449833	-0.435891	-0.158394	-0.506852	-0.238266	-0.198193	-0.506852	-0.506852	-0.215428	-0.506852	-0.150717	-0.140831	-0.241248	-0.205585	-0.279147	-0.422394	-0.318635	-0.444013	-0.198601	0.238648	-0.184347	-0.0140216	0.126288	-0.185305	-0.229569	0.0260439	-0.386579	-0.262586	-0.149317	-0.305914	-0.0727277	0.0271777	0.0588122	-0.01345	-0.206638	-0.403048	0.0747459	-0.373287	-0.398007	-0.280009	-0.284633	-0.397911	-0.21282	-0.237958	-0.141443	-0.354126
1600020E01Rik	-0.0349525	-0.0349525	0.0365161	0.130844	0.0360085	-0.0349525	-0.0349525	-0.0349525	-0.0349525	0.447575	0.149417	0.256471	0.386189	0.0442586	-0.0349525	-0.0198946	-0.00108617	0.0304491	-0.0349525	0.0160119	-0.0349525	0.21067	-0.0349525	0.10999	-0.0349525	0.315017	-0.0349525	-0.0349525	-0.0349525	-0.0349525	-0.0349525	-0.0349525	0.0457201	-0.0349525	-0.0349525	0.140642	-0.0349525	-0.0349525	0.0688514	0.270666	0.387225	0.0738924	-0.0349525	-0.0349525	-0.0349525	-0.0349525	0.143573	-0.0349525	-0.0349525
1600023N17Rik	0	0	0	0	0	0	0	0	0	0	0	0	0	0	0	0	0	0	0	0	0	0	0	0	0	0	0	0	0	0	0	0	0	0	0	0	0	0	0	0	0	0	0	0	0	0	0	0	0
1600029O15Rik	0	0	0	0	0	0	0.085941	0	0	0	0	0	0	0	0	0.0150579	0	0	0	0	0	0	0	0	0	0	0.0694286	0	0	0	0	0.0523943	0.0806727	0	0	0.137392	0	0	0.201452	0.108359	0	0	0	0	0.108941	0.103718	0.0713063	0.137307	0
1700001C19Rik	0	0	0.0453741	0	0	0	0	0	0	0	0	0.0866734	0.14494	0	0	0	0.0338663	0	0.0426462	0	0.215927	0	0.132192	0.104505	0	0	0.0694286	0	0	0.120272	0.0353523	0	0.0806727	0	0	0	0	0	0	0	0	0	0	0	0	0	0.0713063	0.0700508	0
1700001D01Rik	0	0	0	0	0	0	0.085941	0.21642	0	0	0	0	0	0	0	0	0	0	0	0.0198142	0.062839	0	0.29278	0.0833391	0	0	0	0	0.232691	0.232348	0.0353523	0.119307	0	0	0.0929847	0	0	0	0.231703	0	0	0.210934	0.0816175	0	0.108941	0	0	0	0.0780564
1700001G11Rik	0	0	0	0	0.225259	0	0	0	0	0	0	0	0	0.0400079	0	0	0	0	0	0	0	0	0	0	0	0	0	0	0	0	0	0	0	0	0	0	0	0	0	0	0	0	0	0.303975	0	0	0	0	0
1700001G17Rik	0	0	0	0	0	0	0	0	0	0	0	0	0	0	0	0	0	0.0799341	0	0	0	0	0	0	0	0	0	0.218404	0	0	0	0	0	0	0	0	0	0	0	0.16855	0	0.267864	0	0	0	0	0	0.0700508	0
1700001K19Rik	0	0	0	0	0	0	0	0	0	0	0	0	0	0	0	0	0	0	0	0	0	0	0	0	0	0	0	0	0	0	0	0	0	0	0	0	0	0	0	0	0	0	0	0	0	0	0	0	0.122126
1700001L05Rik	0	0	0	0	0	0	0	0	0	0	0	0	0	0	0	0	0	0	0	0	0	0	0	0	0	0	0	0	0	0	0	0	0	0	0.0929847	0	0	0	0	0	0	0	0	0	0	0	0	0	0
1700001O22Rik	0	0	0	0	0	0.0613217	0	0	0	0	0	0	0	0	0	0	0	0	0	0.0198142	0	0	0	0.120744	0	0.150947	0	0	0	0	0	0	0	0	0	0	0	0	0	0	0	0.108845	0	0	0	0	0	0	0
1700001P01Rik	0	0	0	0	0	0	0	0	0	0	0	0	0	0	0	0	0	0.0255343	0	0	0	0	0	0	0	0	0	0	0	0	0	0	0	0	0	0	0	0	0	0	0	0	0	0	0	0	0	0	0
1700003F12Rik	0	0	0	0	0	0.0613217	0	0	0	0	0	0	0	0	0	0	0	0	0	0	0	0	0	0	0	0	0	0	0	0	0	0	0	0	0	0	0	0	0	0	0	0	0	0	0	0	0	0	0
1700003G18Rik	0	0	0	0	0	0	0	0	0	0	0	0	0	0	0	0	0	0	0	0	0	0	0	0	0	0	0	0	0	0	0	0	0	0	0	0	0	0	0	0	0	0	0	0	0	0	0	0	0
1700003I16Rik	0	0	0	0	0	0	0	0	0	0	0	0	0	0	0	0	0	0	0	0	0	0	0	0	0	0	0	0	0	0	0	0	0	0	0	0	0	0	0	0	0	0	0	0	0	0	0	0	0
1700003M07Rik	0	0	0	0	0	0	0	0	0	0	0	0	0	0.0253379	0	0	0	0	0	0	0	0	0	0	0	0	0	0	0	0	0	0	0	0	0	0	0	0	0	0	0	0	0	0	0	0	0	0	0
1700003N22Rik	0	0	0	0	0.070961	0	0	0	0	0	0.0738127	0	0	0	0	0	0	0	0	0	0	0	0.132192	0	0	0.0468595	0	0	0	0	0	0	0	0	0	0	0.0994783	0	0	0.108359	0	0	0	0	0	0	0	0.0700508	0
1700006J14Rik	0	0	0	0	0	0	0	0	0	0	0	0	0	0	0	0	0	0	0	0	0	0	0	0	0	0	0	0	0	0	0	0	0	0	0	0	0	0	0	0	0	0	0	0	0	0	0	0	0
1700007J10Rik	0	0	0	0	0	0	0	0	0	0	0	0	0	0	0	0	0	0.0255343	0	0.0198142	0	0	0	0	0	0	0	0	0	0	0.0353523	0	0	0	0	0	0	0	0	0	0	0	0	0	0	0	0	0	0
1700007K13Rik	0	0	0	0	0	0	0	0	0	0	0	0	0	0	0	0	0	0	0	0	0	0	0	0	0	0	0	0	0	0	0	0	0	0	0	0	0	0	0	0	0	0	0	0	0	0	0	0	0
1700007L15Rik	0	0	0.175934	0	0.46679	0	0.167781	0	0	0	0.21213	0	0.14494	0	0	0.0300549	0	0	0.067203	0.0198142	0	0.11302	0	0	0.140794	0.0468595	0	0	0	0	0	0	0	0	0	0	0	0.0961529	0	0	0	0	0.0816175	0	0	0	0	0	0
1700008B11Rik	0	0	0	0	0	0	0	0	0	0	0	0	0	0	0	0	0	0	0	0.0458161	0	0	0	0	0	0	0	0	0	0	0	0	0	0	0	0	0	0	0	0	0	0	0	0	0	0	0	0	0
1700008J07Rik	0	0	0.0453741	0.0570192	0	0.0613217	0	0	0	0	0	0	0	0	0	0	0.0338663	0	0	0	0	0	0	0	0	0	0	0	0	0	0	0	0	0	0	0	0	0	0	0	0	0	0.102401	0	0	0	0	0	0
1700008O03Rik	0	0.620718	0.0453741	0.207886	0.204668	0.0613217	0	0	0	0	0	0.748546	0	0	0	0	0.0534209	0	0	0.0198142	0	0	0	0	0	0	0	0	0.2953	0	0	0	0	0.0960383	0	0	0	0	0	0	0	0	0	0	0	0.103718	0	0	0
1700010B13Rik	0	0	0	0.165797	0	0	0	0	0	0	0	0	0	0	0	0	0	0	0	0	0	0	0	0	0	0	0	0	0	0	0	0	0	0	0	0	0	0	0	0	0	0	0	0	0	0	0	0	0
1700010I14Rik	0	0	0	0	0	0	0	0	0	0	0	0	0.14494	0.0253379	0	0	0	0	0	0	0.062839	0	0	0	0	0	0	0.0975004	0	0	0	0	0	0	0.0929847	0	0	0	0	0	0	0	0	0	0	0	0	0	0
1700010L04Rik	0	0	0	0	0.070961	0	0	0	0	0	0	0	0	0	0	0	0	0	0	0	0	0	0.132192	0	0	0	0	0	0	0	0.0353523	0	0	0	0	0	0	0	0	0	0	0	0	0.11492	0.108941	0.103718	0	0	0
1700011B04Rik	0	0	0	0	0	0	0	0	0	0	0	0	0	0	0	0	0	0	0	0	0	0	0	0	0	0	0	0	0	0	0	0	0	0	0	0	0	0	0	0.108359	0	0	0	0	0	0	0	0	0
1700011I03Rik	0	0	0	0	0	0	0	0	0	0	0	0	0	0	0	0	0	0	0	0	0	0	0	0	0	0	0	0	0	0	0	0	0	0	0	0	0	0	0	0	0	0	0	0	0	0	0	0	0
1700012B07Rik	0	0	0	0.0570192	0	0	0	0	0	0	0	0.0866734	0	0	0	0	0.0338663	0	0	0.0509644	0	0	0	0	0	0	0.0694286	0	0	0	0	0	0	0	0	0	0	0	0	0	0	0	0	0	0	0	0	0.0700508	0
1700012B09Rik	0	0	0	0	0	0	0	0	0	0	0	0	0	0	0	0	0	0	0	0.195989	0	0	0	0	0	0	0	0	0	0	0	0	0	0	0	0	0	0	0	0	0	0	0	0	0	0	0	0	0
1700012D14Rik	0	0	0	0	0.267854	0.195994	0	0	0	0	0	0	0	0.0253379	0	0	0.0864265	0	0	0	0	0	0	0	0.140794	0	0	0	0	0	0	0.0523943	0	0	0	0	0	0	0	0	0	0.210934	0	0	0	0	0	0.0700508	0
1700012E03Rik	0	0	0	0.196391	0	0	0	0	0	0	0	0	0	0	0	0	0	0	0	0	0	0	0	0	0	0	0	0	0	0	0	0	0	0	0	0	0	0	0	0	0	0	0	0	0	0	0	0	0
1700013A02Rik	0	0	0.0714686	0	0.070961	0	0.085941	0	0	0	0.11549	0	0.14494	0	0.108682	0.0907386	0.0338663	0.0507723	0.0426462	0	0	0	0	0	0.310136	0	0	0	0	0	0	0.103247	0	0.0960383	0	0	0.155061	0	0	0	0	0	0	0	0	0	0	0.0700508	0
1700015O11Rik	0	0	0	0	0	0	0	0.139907	0	0	0	0	0	0	0.108682	0	0	0	0	0	0	0	0	0	0	0.0468595	0	0	0	0	0	0	0	0	0	0	0	0	0.103804	0	0	0	0	0	0	0	0	0.109717	0
1700016B15Rik	0	0	0	0	0	0	0	0	0	0	0	0	0	0	0	0	0.0338663	0	0	0	0	0	0	0	0	0	0	0	0	0	0	0	0	0	0	0	0	0	0	0	0	0	0	0	0	0	0	0	0
1700016D08Rik	0	0	0.0453741	0	0	0	0	0	0	0	0	0	0	0	0	0	0	0	0	0	0	0	0	0	0	0	0	0	0	0	0.0353523	0	0	0	0	0	0	0	0	0	0	0	0	0	0	0	0	0	0
1700016G22Rik	0	0	0	0	0	0	0	0	0	0	0	0	0	0	0	0	0	0	0	0	0	0	0	0	0	0	0	0	0	0	0	0	0	0	0	0	0	0	0	0	0	0	0	0	0	0	0	0	0
1700016P03Rik	0	0	0	0	0	0	0	0	0	0	0	0	0	0	0	0	0.0338663	0	0	0	0.123581	0	0	0	0	0	0	0	0	0	0.0975472	0	0	0	0.0929847	0	0	0	0	0	0	0	0.0519183	0	0	0	0	0	0
1700017B05Rik	-0.0766018	0.34946	0.189077	0.106097	0.0625036	-0.0152801	0.00933922	0.231321	0.17929	0.0284613	0.257413	0.214822	-0.0766018	0.0845151	0.0628154	-0.0465469	-0.0427354	0.0316751	0.59138	0.125403	-0.0137627	-0.0766018	-0.0766018	-0.0235471	-0.0766018	0.0602854	-0.00717324	-0.0766018	0.110283	-0.0766018	-0.00657468	-0.0766018	0.00407086	-0.0766018	-0.0766018	-0.0766018	0.11682	0.110474	-0.0766018	-0.0766018	-0.0766018	-0.0766018	0.103084	-0.0766018	-0.0766018	-0.0766018	0.0350655	-0.0766018	-0.0766018
1700017D01Rik	0	0	0	0	0	0	0	0	0	0	0	0	0	0	0	0	0	0	0	0	0	0	0	0	0	0	0	0	0	0	0	0	0	0.21522	0	0	0	0	0	0	0	0	0	0	0	0	0	0	0
1700017J07Rik	0	0	0	0	0	0	0	0	0	0	0	0	0	0	0	0	0	0	0	0	0	0	0	0	0	0	0	0	0	0	0	0	0	0	0	0	0	0	0	0	0	0	0	0	0	0	0	0	0
1700018A23Rik	0	0	0	0	0	0	0	0	0	0	0	0	0	0	0	0	0	0	0	0	0	0	0	0	0	0	0	0	0	0	0	0	0	0	0	0	0	0	0	0	0	0	0	0	0	0	0	0	0
1700018M17Rik	0	0	0	0	0	0	0	0	0	0	0	0	0	0	0	0	0	0.0255343	0	0	0	0	0	0	0	0	0	0	0	0	0	0	0	0	0	0	0	0	0	0	0	0	0	0	0	0	0	0	0
1700019D03Rik	0	0	0	0	0.070961	0	0.085941	0	0	0	0	0	0	0	0	0	0	0	0	0.0590708	0	0	0	0	0	0	0	0	0	0	0	0	0	0	0	0	0	0	0	0	0	0	0	0	0	0	0	0	0
1700020I14Rik	-0.105232	0.378798	-0.233578	-0.10541	0.494811	0.179814	0.229665	0.186481	-0.0289784	0.325461	0.496531	0.231007	0.443213	-0.0185301	-0.153365	-0.394903	-0.133018	-0.0208784	-0.452435	-0.100347	0.36977	0.531607	0.145248	0.353927	1.02186	0.427525	0.627798	1.23078	0.26588	1.28919	0.339994	0.661095	0.749461	0.849077	0.551958	0.700978	0.0494698	0.379752	0.990578	0.74692	1.20209	0.93116	0.369791	0.901961	1.0614	-0.383305	0.951307	0.699751	0.151595
1700020L24Rik	0	0	0	0	0	0	0	0	0	0	0	0	0	0	0	0	0	0	0.0426462	0	0	0	0	0.0530547	0	0.0736844	0.0694286	0	0.454691	0	0.109772	0	0	0	0	0.0700663	0	0	0	0	0	0	0	0	0.108941	0.294032	0.234929	0.109717	0
1700020N18Rik	0	0	0	0	0	0	0	0	0	0	0	0.16895	0	0	0	0	0	0	0	0	0	0	0	0	0	0	0	0	0	0	0	0	0	0	0	0	0	0	0	0	0	0	0	0	0	0	0	0	0
1700021A07Rik	0	0	0	0	0	0	0	0	0	0	0	0	0	0	0	0	0	0	0	0	0	0	0	0	0.217875	0	0	0	0	0	0	0	0	0	0	0	0	0	0	0	0	0	0	0	0	0	0	0	0
1700021F05Rik	-0.119594	-0.119594	-0.0157022	0.0462024	0.228448	0.0196465	-0.119594	0.096826	0.0817905	-0.0145312	-0.0041047	-0.119594	0.199052	0.027731	0.0413585	0.0392825	-0.000678468	0.104859	0.184725	0.211311	0.184315	-0.047406	0.0125977	0.186923	-0.119594	-0.0271295	0.0912493	-0.119594	-0.119594	0.000678149	-0.0495672	-0.0163469	-0.0389217	0.0302075	0.0613984	0.0177972	0.12647	-0.119594	0.261501	0.146991	0.013971	-0.0107494	0.031942	-0.119594	0.0914552	0.226374	0.123281	0.132904	0.184922
1700022I11Rik	0	0	0	0	0	0	0	0	0	0	0	0.0866734	0	0	0	0	0	0	0.0426462	0.0198142	0	0	0	0	0	0	0	0	0	0	0	0	0	0	0	0	0	0	0	0	0	0	0	0	0	0	0	0	0
1700022N22Rik	0	0.338665	0	0	0	0	0	0	0	0	0	0	0	0	0	0	0	0	0	0	0	0	0	0	0	0.0736844	0	0	0	0	0	0	0	0	0	0	0	0	0	0	0	0	0	0	0	0	0	0	0
1700023F06Rik	0	0	0.0453741	0	0	0	0	0	0	0	0	0	0	0.0503498	0	0.0300549	0	0	0	0.0198142	0	0	0	0	0	0	0	0	0	0	0	0	0	0.0960383	0	0	0	0	0	0	0	0	0	0	0	0	0	0	0
1700023H06Rik	0	0	0	0	0	0	0	0	0	0	0	0	0	0	0	0	0	0	0.067203	0.0198142	0	0	0	0	0	0	0.0694286	0	0.120227	0	0	0	0	0	0	0	0	0.0961529	0	0.108359	0	0	0	0	0	0	0	0	0
1700025F22Rik	0	0	0	0	0	0	0	0	0	0	0	0	0	0	0	0	0	0	0	0	0	0	0	0	0	0	0	0	0	0	0	0	0	0	0	0	0	0	0	0	0	0	0	0	0	0	0	0	0
1700025G04Rik	-0.0729211	-0.0729211	-0.0729211	-0.0159019	-0.0729211	-0.0729211	-0.0729211	-0.0729211	0.0308772	-0.0729211	-0.0729211	-0.0729211	-0.0729211	0.461421	0.21744	0.199519	0.521968	0.0316368	-0.00571808	0.0473945	-0.0729211	-0.0729211	0.438116	0.483079	0.0678729	0.156595	0.530579	1.05004	0.451367	0.895339	0.599026	0.332809	0.617175	0.448914	0.693946	0.596354	0.294197	0.74574	0.249399	0.232698	0.744158	0.138013	0.650844	0.775446	0.340073	0.634864	0.349819	0.451603	0.515178
1700026D11Rik	0	0	0	0	0	0	0	0	0	0	0	0.194577	0	0	0	0	0	0	0	0.0198142	0	0	0	0	0	0	0	0	0	0	0	0	0	0	0	0	0	0	0	0	0	0	0.0519183	0	0	0	0	0	0
1700027F09Rik	0	0	0	0	0	0	0	0	0	0	0	0	0	0	0	0	0	0	0	0	0	0	0	0	0.140794	0	0	0.189733	0	0	0	0	0	0	0	0	0	0	0	0	0	0	0	0	0	0	0	0	0
1700028B04Rik	0.175642	0	0	0	0	0	0	0	0	0.105063	0.21213	0	0	0.0253379	0	0	0.118916	0.0255343	0.0426462	0	0.062839	0	0	0.104505	0	0	0.0694286	0	0	0	0.0353523	0	0	0	0.0929847	0.0700663	0	0.0961529	0	0.209951	0	0	0	0	0	0.103718	0.0713063	0.0700508	0.0780564
1700028E10Rik	0	0	0.175934	0	0	0	0.085941	0	0.201385	0	0	0	0	0	0	0	0	0	0	0	0	0	0	0	0	0.0468595	0	0.0975004	0	0.120272	0.0353523	0.119307	0	0	0.0929847	0.0700663	0	0	0.32232	0.16855	0	0.108845	0	0	0	0	0.0713063	0	0
1700028I16Rik	0	0	0	0	0	0	0	0	0	0	0	0.232477	0	0	0	0	0	0	0	0	0	0	0	0	0	0	0	0	0	0	0	0	0	0	0	0	0	0	0	0	0	0	0	0	0	0	0	0	0
1700028J19Rik	0	0	0	0	0	0	0	0	0	0	0	0	0	0	0	0	0	0	0.0844575	0	0	0	0	0.162797	0	0.0468595	0	0	0	0	0	0.119307	0	0	0	0	0	0	0	0	0	0	0	0	0	0	0	0	0.0780564
1700028K03Rik	0	0	0	0.241173	0	0	0	0	0	0	0	0	0	0	0	0	0	0	0	0	0	0	0	0	0	0	0	0	0	0	0	0	0	0	0	0	0	0	0	0	0	0	0	0	0	0	0	0	0
1700028N14Rik	0	0	0.0453741	0.0570192	0.160483	0	0.085941	0.139907	0.103798	0	0.0738127	0	0	0.0583341	0.190935	0.206663	0.0671834	0.42191	0	0	0	0	0	0	0	0	0	0	0	0	0.207919	0	0	0	0.0929847	0.15852	0.193421	0	0.345364	0	0	0.169326	0	0.255309	0.336975	0	0	0	0
1700029H14Rik	0	0	0	0	0	0	0	0	0	0	0	0	0	0	0	0	0	0	0	0	0	0	0	0	0	0	0	0	0	0	0	0.0823222	0	0	0.0929847	0	0	0	0	0	0	0	0	0	0	0	0	0	0
1700029I15Rik	0.175642	0	0	0	0	0	0	0	0	0	0	0	0	0	0	0	0	0	0.0426462	0	0	0	0	0	0	0	0	0	0	0	0	0	0	0	0	0	0	0	0	0	0.133565	0	0	0	0	0	0	0	0
1700030C10Rik	0	0	0	0	0	0	0	0	0	0	0	0	0	0.0503498	0	0	0	0	0	0	0	0	0	0	0	0	0	0	0	0	0	0	0	0	0	0	0	0.0961529	0	0	0	0	0	0	0	0	0	0	0
1700030J22Rik	0	0	0	0	0	0	0	0	0	0	0	0	0	0	0	0.0150579	0	0	0	0.0198142	0	0	0	0	0	0	0.220318	0	0	0	0	0	0	0	0	0	0	0	0	0	0	0	0	0	0	0	0	0	0
1700030K09Rik	0	0.509207	0.0453741	0.0895336	0	0	0.085941	0.139907	0.591761	0.258852	0.277163	0.307901	0	0	0	0.0387996	0	0.0255343	0.0426462	0.0395037	0	0	0	0	0.140794	0	0	0	0	0	0	0	0	0	0	0	0	0	0	0	0	0	0.0519183	0.11492	0	0	0.0713063	0.0700508	0
1700031A10Rik	0	0	0.0453741	0	0	0	0	0	0	0	0	0	0	0	0	0	0	0	0	0	0	0	0	0	0	0	0	0	0	0	0	0	0	0	0	0	0	0	0	0	0	0	0	0	0	0	0	0	0
1700034H15Rik	0	0	0	0	0	0	0	0.139907	0	0	0	0	0	0	0	0	0	0	0	0.0198142	0	0	0	0	0	0	0	0	0	0	0	0	0	0	0	0	0	0	0	0	0	0	0	0	0	0	0	0	0
1700037C18Rik	0	0	0.0897895	0.0570192	0	0.222907	0	0.21642	0	0	0	0.215223	0.14494	0	0.0550606	0.0841995	0	0	0.0426462	0	0	0.0721883	0	0.0530547	0	0.16235	0	0	0	0	0.143073	0	0	0.300201	0	0.284347	0.155061	0.273347	0.161622	0	0	0	0.179685	0.222219	0	0	0	0	0
1700037H04Rik	-0.073233	-0.073233	0.0165565	-0.0162139	0.142334	-0.0119113	-0.073233	-0.073233	-0.073233	-0.073233	0.00057965	-0.073233	0.0717066	-0.0228832	-0.073233	-0.00468797	0.0590201	0.00248942	-0.073233	0.122756	0.0503482	-0.073233	0.058959	0.32523	-0.073233	0.0192318	0.126956	-0.073233	0.159458	-0.073233	0.0167749	0.0794229	0.00743963	-0.073233	-0.073233	-0.073233	-0.073233	-0.073233	0.128219	0.136718	-0.073233	0.19463	0.295749	-0.073233	0.233947	-0.073233	-0.00192675	0.165503	0.00482338
1700039M10Rik	0	0	0	0	0	0	0	0	0	0	0	0	0	0	0	0	0	0	0	0	0	0	0	0	0	0	0	0	0	0	0	0	0	0	0	0	0	0	0	0	0	0	0	0	0.108941	0	0	0	0
1700040L02Rik	0	0	0	0	0	0	0	0	0	0	0.0738127	0	0	0	0	0	0	0	0	0	0	0	0	0	0	0	0.28959	0	0.232691	0	0	0.0523943	0	0	0	0	0	0	0	0	0.133565	0	0.0816175	0	0	0.103718	0	0	0
1700041G16Rik	0	0	0.0897895	0	0	0	0	0.139907	0	0	0.144429	0	0	0	0.0550606	0	0	0	0	0	0	0	0	0	0	0	0	0	0	0	0	0	0	0.186949	0	0	0	0	0	0	0.133565	0	0	0	0	0	0	0.0700508	0.0780564
1700041I07Rik	0	0	0	0	0	0	0	0	0	0	0	0	0	0	0	0	0	0	0	0	0	0	0	0	0	0	0	0	0	0	0	0	0	0	0	0	0	0	0	0	0.133565	0	0	0	0	0	0	0	0
1700042O10Rik	0	0	0	0	0	0	0	0	0	0	0	0	0	0	0	0	0	0	0	0	0	0	0	0	0	0	0	0	0	0	0	0	0	0	0	0	0	0	0	0	0	0.108845	0	0	0	0	0	0	0
1700047I17Rik2	0.0947283	-0.0809136	0.0774261	0.0628528	-0.0099526	-0.0195918	0.0533712	-0.0809136	0.21259	0.122844	-0.0809136	0.0880364	-0.0809136	0.0802033	-0.0258529	-0.0508587	0.0190588	0.424887	-0.0382673	-0.00239557	0.167968	-0.00872525	0.0512784	0.169289	0.376378	0.124116	-0.011485	0.108819	-0.0809136	-0.0809136	0.056543	0.0717423	-0.000240919	0.192381	0.149472	-0.0809136	0.300188	-0.0809136	0.0228903	0.0274456	-0.0809136	0.0279313	-0.0289953	0.0340069	0.130136	-0.0809136	0.0588209	-0.0108628	-0.00285718
1700047M11Rik	0	0	0	0	0	0	0	0	0	0	0	0	0	0	0	0	0	0	0	0.0198142	0	0	0.132192	0	0	0	0	0	0	0	0	0	0	0	0	0	0	0	0	0	0	0	0	0	0	0	0	0	0
1700048O20Rik	0	0	0.0453741	0	0	0	0	0	0.231605	0	0	0.194577	0	0	0	0.0238379	0	0	0	0.0623837	0.062839	0.195288	0	0	0	0	0	0	0.120227	0	0	0	0	0	0	0.137392	0.0994783	0	0	0	0	0	0	0	0	0	0	0	0.122126
1700052K11Rik	0	0	0	0.196391	0	0	0.167781	0	0	0	0	0	0	0	0	0	0	0.0588354	0	0	0	0	0	0	0	0.0468595	0.0694286	0.189733	0	0.120272	0	0	0	0	0	0	0	0.257065	0.201452	0	0	0	0.131302	0	0	0	0.0713063	0	0.194959
1700055D18Rik	0	0	0	0	0	0	0	0	0	0	0	0	0	0	0.0550606	0	0	0	0	0	0	0	0	0	0	0	0.156987	0	0	0	0	0	0	0	0.0929847	0	0	0	0	0	0	0	0.0519183	0	0	0	0	0	0
1700056E22Rik	0	0	0.0453741	0	0	0	0	0	0	0	0	0	0	0	0	0	0	0	0	0	0	0	0	0	0	0	0	0	0	0	0	0	0	0	0	0	0	0	0	0	0	0	0	0	0	0	0	0.0700508	0
1700056N10Rik	0	0.177919	0	0.196391	0	0	0	0	0	0.163516	0	0	0	0	0	0	0.0534209	0	0	0	0	0	0	0	0	0	0	0	0	0	0.0557162	0	0	0	0	0	0.0994783	0	0.103804	0	0.133565	0	0	0.11492	0.108941	0	0	0.137307	0
1700058P15Rik	0	0	0	0	0	0	0	0	0	0	0	0	0	0	0	0	0	0	0	0	0	0	0	0	0	0	0	0	0	0	0.0353523	0	0	0	0	0	0	0	0	0	0	0	0	0	0	0	0	0	0
1700061G19Rik	0	0	0	0	0	0	0.134285	0	0	0	0	0	0	0	0	0	0.0777957	0	0	0	0.123581	0	0	0	0	0	0	0	0	0	0.0353523	0	0	0	0	0	0	0	0	0	0	0	0	0	0	0	0	0	0
1700064M15Rik	0	0	0	0	0	0	0	0	0	0	0	0	0	0	0	0	0	0	0	0	0	0	0	0	0	0	0.10874	0	0	0	0	0	0	0	0	0	0	0	0	0	0	0	0	0	0	0	0	0	0
1700065D16Rik	0	0	0	0	0	0	0	0	0	0	0	0	0	0	0	0	0	0	0	0	0	0	0	0	0	0	0	0	0	0	0	0	0	0	0	0	0	0	0	0	0	0	0	0	0	0	0	0	0
1700066B17Rik	0	0	0	0	0	0	0	0	0	0	0	0	0	0.0400079	0	0.0537017	0	0.14838	0	0	0	0	0	0	0	0	0	0	0	0	0	0	0	0	0	0	0	0	0	0	0	0	0	0	0	0	0	0	0
1700066B19Rik	0.175642	0	0	0.247511	0.255857	0	0	0.139907	0	0	0	0	0	0	0	0.03487	0	0	0	0.0198142	0	0.0721883	0	0.0833391	0	0	0.188027	0	0	0	0	0	0	0	0	0	0	0	0	0	0.407298	0.108845	0.207415	0	0.289091	0	0.161192	0.470976	0
1700066M21Rik	0	0	0	0	0	0	0	0	0	0	0	0	0	0.0253379	0.0865961	0	0	0.0507723	0	0.0395037	0	0	0	0	0	0	0	0.0975004	0	0.120272	0	0	0	0	0	0	0.155061	0	0	0	0.133565	0	0	0.11492	0	0	0	0.212752	0
1700067K01Rik	0	0	0	0	0	0	0	0	0	0	0	0	0	0	0	0	0	0	0	0	0	0	0	0	0	0	0	0	0	0	0	0	0	0	0	0	0	0	0	0	0	0	0	0	0	0	0	0	0
1700071K01Rik	0	0	0	0	0	0	0	0	0	0	0	0	0	0	0	0	0	0	0	0.0198142	0	0.0721883	0	0	0	0	0	0	0	0	0	0	0	0	0	0	0	0	0	0	0	0	0	0	0	0.103718	0	0.0700508	0
1700071M16Rik	0	0	0	0	0	0	0	0	0	0	0	0	0	0	0	0	0	0	0	0	0	0	0	0	0	0	0	0	0	0	0	0	0	0	0	0	0	0	0	0	0	0	0	0.11492	0	0	0	0	0
1700072G22Rik	0	0	0	0	0	0	0	0	0	0	0	0	0	0	0	0	0	0	0	0	0	0	0	0	0	0	0	0	0	0	0	0	0	0	0	0	0	0	0	0	0	0	0	0	0	0	0	0	0
1700073E17Rik	0	0	0	0	0	0	0	0	0	0	0	0	0	0	0	0.0238379	0	0	0	0	0	0	0	0	0	0.0468595	0	0	0	0	0	0	0	0	0	0	0	0	0.103804	0	0	0	0.0519183	0	0	0	0.0713063	0	0
1700084E18Rik	0	0	0	0	0	0	0	0	0	0.258852	0	0	0	0	0	0	0	0	0	0	0	0	0	0	0	0	0	0	0	0	0	0	0	0	0	0	0	0	0	0	0	0	0	0	0	0	0	0	0
1700084J12Rik	0	0	0	0	0	0	0	0	0	0	0	0	0	0	0	0	0	0.0255343	0	0	0	0	0	0	0	0	0.0694286	0	0	0	0	0	0	0	0	0	0	0	0	0	0	0	0	0	0	0	0	0.0700508	0
1700086O06Rik	0	0	0	0	0	0	0	0	0	0	0	0	0	0	0	0.0150579	0	0	0	0	0.123581	0	0	0	0	0.106892	0	0.0975004	0	0	0.0975472	0	0.181575	0	0	0	0	0	0	0	0	0	0	0	0	0	0	0	0
1700086P04Rik	0	0	0	0	0	0	0	0	0	0	0.0738127	0	0	0	0	0	0	0	0	0	0	0	0	0	0	0	0	0	0	0	0	0	0	0	0	0	0	0	0	0	0	0	0	0	0	0	0	0	0
1700088E04Rik	0	0	0	0	0	0	0	0.139907	0	0	0	0	0	0	0	0	0	0	0	0.0198142	0	0	0	0	0	0.0468595	0	0	0	0	0.0975472	0	0	0	0	0	0	0	0	0	0	0	0	0	0	0	0	0	0
1700093K21Rik	0	0	0	0	0	0.0613217	0.085941	0	0	0	0	0	0	0	0	0	0	0	0	0	0	0	0	0	0	0	0	0	0	0	0	0	0	0.0960383	0	0	0	0	0	0	0	0	0	0	0	0	0	0	0
1700095J07Rik	0	0	0	0	0	0	0	0	0	0	0	0	0	0	0	0	0	0	0	0	0	0	0	0	0	0	0	0	0	0	0	0	0	0	0	0	0	0	0	0	0	0	0	0	0	0	0	0	0
1700095K22Rik	0	0.177919	0.147114	0.0570192	0.070961	0	0	0	0	0	0	0	0.14494	0	0	0.068545	0	0	0	0.0198142	0	0.141403	0	0	0	0	0	0	0	0	0	0.0523943	0	0	0	0	0	0	0.103804	0	0.133565	0	0	0	0	0.103718	0	0	0
1700096K18Rik	0	0	0.0453741	0.129662	0	0	0.134285	0.424382	0	0	0	0	0	0	0	0	0	0.0588354	0.108544	0.0313468	0.0986153	0	0.132192	0	0	0.0468595	0.200189	0	0	0.31762	0	0.103247	0	0	0	0	0	0	0.276304	0	0.257043	0.108845	0	0	0.108941	0	0	0	0
1700097N02Rik	0	0	0.1406	0	0	0.217014	0	0	0	0	0	0	0	0	0	0	0	0	0	0	0	0	0.132192	0.303859	0.521325	0.180192	0	0	0	0.120272	0	0	0	0	0	0.137392	0.414792	0.0961529	0	0	0	0	0	0	0	0.201497	0.332691	0	0
1700099I09Rik	0	0	0	0	0	0	0	0	0	0	0	0	0	0.0253379	0	0	0	0	0	0	0	0	0	0	0	0	0	0	0	0	0	0	0	0	0	0	0	0	0	0	0	0	0	0	0	0	0	0	0
1700101I11Rik	0	0	0	0	0	0	0	0	0	0	0	0	0	0	0	0	0	0.0709379	0	0	0	0	0	0	0	0	0	0	0	0	0	0	0	0	0	0	0	0	0	0	0	0	0	0	0	0	0	0	0
1700102P08Rik	0	0	0	0	0	0	0	0	0.231605	0	0	0	0	0	0	0	0	0	0	0	0	0	0	0	0	0	0	0	0	0	0	0	0	0	0	0	0	0	0	0	0	0	0	0	0	0	0	0	0
1700105P06Rik	0	0	0	0	0	0	0	0	0	0	0	0	0	0	0	0	0	0	0	0.0313468	0	0	0	0	0	0	0	0	0	0	0	0	0	0	0	0.137392	0	0	0	0	0	0	0	0	0	0	0	0	0
1700108F19Rik	0	0	0	0	0	0	0	0	0	0	0	0	0	0	0	0	0	0	0.250637	0	0	0	0	0	0	0	0	0	0	0	0	0	0	0	0	0	0	0	0	0	0	0	0	0	0	0	0	0	0
1700109G15Rik	0	0	0	0.217785	0	0	0	0	0	0	0	0	0	0	0	0	0.0338663	0	0	0	0	0	0	0	0	0	0	0	0	0	0	0	0	0	0	0	0	0	0	0	0	0	0	0	0	0	0	0	0
1700109H08Rik	0	0	0.0453741	0	0	0	0	0	0	0	0.11549	0	0	0.0253379	0	0	0	0	0	0.0313468	0	0	0	0	0	0	0	0	0	0	0.0700271	0	0	0	0	0	0	0	0	0	0	0.108845	0	0	0	0	0	0	0
1700110C19Rik	0	0	0	0	0	0	0	0	0	0	0	0.0866734	0	0	0	0	0	0	0	0	0.0986153	0	0	0	0	0	0	0	0	0	0.0353523	0	0	0	0	0	0	0	0	0	0	0	0	0	0	0	0	0	0
1700113A16Rik	0	0.177919	0	0	0	0.0613217	0.085941	0	0.201385	0	0	0	0	0.0253379	0	0.0387996	0.0338663	0.0255343	0	0	0	0	0	0	0	0.0468595	0	0	0	0	0	0	0	0	0	0	0.193421	0	0	0	0	0	0	0.178542	0	0	0	0	0.0780564
1700113H08Rik	0	0	0	0	0	0	0	0	0	0	0	0	0	0	0	0	0	0	0	0	0	0	0	0	0	0	0	0	0	0	0	0	0	0	0	0	0	0	0	0	0	0	0	0	0	0	0	0	0
1700120C14Rik	0	0	0	0.0570192	0	0	0	0.21642	0	0	0	0.0866734	0	0	0	0	0	0	0	0.0590708	0	0	0	0	0	0.0468595	0	0.0975004	0	0	0	0.215901	0	0	0	0.0700663	0	0	0	0	0	0	0	0	0	0	0	0	0
1700120K04Rik	0	0	0	0	0	0.0613217	0	0	0	0	0	0	0	0	0	0.03487	0	0	0	0.111318	0	0	0	0	0	0	0	0.0975004	0.120227	0	0	0	0	0	0	0	0	0.0961529	0	0.335274	0	0.108845	0	0	0.108941	0	0	0.0700508	0.0780564
1700122E12Rik	0	0	0	0	0	0	0	0	0	0	0	0	0	0	0	0	0	0	0	0	0	0	0	0	0	0	0	0	0	0	0	0	0	0	0	0	0	0	0	0	0	0	0	0	0	0	0	0	0
1700123J17Rik	0.270361	0	0.205308	0.0570192	0	0	0.167781	0	0	0	0.0738127	0	0	0	0.0550606	0.0238379	0	0.100393	0	0	0	0.11302	0	0	0	0.0924648	0	0	0	0	0	0	0	0	0	0	0	0	0	0	0	0	0.151536	0	0	0	0	0	0
1700123M08Rik	0	0	0	0	0.139105	0	0	0	0	0	0	0	0	0	0	0	0	0	0	0	0	0	0	0	0	0	0	0	0	0	0.0557162	0	0	0	0	0	0.155061	0	0.231703	0	0	0	0	0	0	0	0	0	0
1700123O20Rik	0.169246	0.601816	0.0372422	-0.3328	-0.0532388	-0.328497	0.0433348	-0.0504485	0.0738874	-0.0408414	0.067167	0.118758	0.125886	0.16112	0.243283	-0.0560272	0.0929818	-0.0117669	-0.264346	-0.26157	0.308113	-0.123784	0.369395	0.115984	0.617604	0.262613	-0.215942	-0.0852636	0.233086	-0.389819	-0.0586142	-0.0129691	0.0808826	-0.389819	0.1483	0.51762	0.524627	0.0119064	0.00569012	0.275848	0.122807	-0.0289123	-0.0537349	-0.0107698	0.222534	-0.0438508	0.0890031	0.0354393	0.387249
1810006J02Rik	0	0	0	0	0	0.203658	0	0	0	0	0	0	0	0	0	0.0300549	0	0.0255343	0	0	0	0	0.205078	0.233535	0.140794	0.128418	0.136082	0.189733	0.338423	0	0.0900079	0.228219	0.0806727	0.273295	0.413209	0.202201	0.282459	0	0.345364	0.530063	0.257043	0.682228	0.306043	0.281858	0.108941	0.256223	0	0.313059	0.396901
1810009A15Rik	0.58327	0.234904	0.0295335	-0.103761	-0.103761	0.0741584	0.424123	0.235609	0.241344	0.0597548	-0.103761	-0.103761	-0.103761	-0.0287158	0.035656	-0.014311	0.047147	-0.0238271	0.00478308	0.0115165	-0.0409221	0.104136	0.151245	-0.0507065	0.0370328	0.0148283	-0.103761	0.222766	0.191538	0.128587	0.0336954	0.189291	-0.0230885	-0.00772284	-0.0107765	0.160932	0.178697	-0.103761	4.27e-05	0.00459795	0.0298042	0.345317	0.142311	0.118457	0.06568	-4.27e-05	-0.103761	-0.103761	0.0489645
1810011H11Rik	0	0	0	0	0	0	0	0	0.161586	0	0	0	0	0	0.0550606	0	0	0	0	0	0	0	0	0	0	0	0	0	0	0	0	0	0	0	0	0	0	0	0	0	0	0	0	0	0	0	0	0	0
1810011O10Rik	0	0	0	0	0	0	0	0	0	0	0	0	0	0	0	0	0	0	0	0.078518	0.284143	0	0	0	0	0	0	0	0	0	0	0	0	0	0	0	0	0	0	0	0	0	0	0	0	0	0	0.109717	0
1810013L24Rik	-0.0655022	-0.241144	-0.0828044	-0.0447529	-0.102039	-0.120565	-0.0272256	0.0982265	0.490419	0.565992	-0.167331	0.15243	-0.0962045	0.0203492	8.25e-05	-0.0136661	-0.0587223	-0.0173819	-0.000628672	-0.156391	0.258832	-0.0997412	-0.108952	-0.241144	0.100721	-0.104257	-0.0672667	0.145517	0.0541555	0.195003	-0.0771554	-0.158822	-0.160471	-0.241144	-0.241144	0.0235487	0.231919	0.205643	-0.241144	0.322318	-0.107579	0.119763	-0.0896078	-0.241144	-0.132203	0.190205	-0.0626181	-0.241144	-0.163088
1810014B01Rik	0	0.53017	0.115346	0	0	0.0613217	0	0	0.103798	0.105063	0.0738127	0.34541	0	0	0	0	0	0	0.0426462	0.0978476	0.182379	0.271894	0	0.154452	0	0.136887	0.0694286	0.241482	0	0	0.0700271	0	0	0.0960383	0.180993	0.0700663	0	0.0961529	0	0	0	0	0.0519183	0	0	0.103718	0	0.0700508	0.152726
1810019D21Rik	0	0	0	0	0	0	0	0	0	0	0	0	0	0	0	0	0	0	0	0	0	0	0	0	0	0	0	0	0	0	0	0	0	0	0	0	0	0	0	0	0	0	0	0	0	0	0	0	0
1810019N24Rik	0	0	0	0	0	0	0	0	0	0	0	0	0	0	0	0.0150579	0	0	0.0426462	0	0	0	0	0	0	0	0	0	0	0	0	0	0	0	0	0	0	0	0	0	0	0	0	0	0	0	0	0	0
1810021B22Rik	0	0	0	0	0	0	0	0	0.103798	0.105063	0	0	0	0.0253379	0	0.0238379	0	0	0	0	0	0.0721883	0	0	0	0	0	0	0	0	0	0	0	0	0	0	0	0	0	0	0	0	0	0	0	0	0	0	0.0780564
1810022K09Rik	-0.456694	-0.456694	-0.0188775	0.00834766	0.158055	-0.116983	0.226883	0.391306	0.713645	-0.107716	0.121443	0.181105	0.0123974	0.0328957	-0.0520661	-0.0876145	-0.11124	0.0475807	-0.155869	-0.191523	0.0526931	0.313167	-0.456694	0.0889668	0.612937	0.0620472	0.256075	-0.096049	-0.0855236	0.371263	-0.0061202	0.0147992	0.256031	-0.456694	0.483841	0.606534	0.235601	0.146511	0.298455	0.384553	0.08258	0.299003	0.31429	0.380767	0.316842	0.251091	0.180528	0.340639	0.00273006
1810024B03Rik	0	0	0.103892	0	0	0.0962256	0.085941	0	0	0	0.16653	0	0	0	0	0	0	0.0836947	0	0	0.158203	0	0.132192	0.120744	0.140794	0.0736844	0	0	0	0.232348	0.0557162	0.0823222	0	0	0	0.15852	0	0	0.103804	0	0.133565	0.108845	0	0	0.108941	0	0	0.264332	0.122126
1810026B05Rik	0.0316402	0.0999445	0.322715	0.134595	0.200925	0.00402903	0.34737	0.168485	0.134115	-0.133657	-0.238721	-0.152047	-0.0146328	-0.0873791	0.0388246	-0.100376	-0.106467	0.0609202	-0.100206	0.0229178	0.000647449	0.244865	0.194946	-0.117977	0.298856	0.144861	0.116749	0.0878064	0.230544	0.252659	-0.0684571	0.222022	0.102507	0.109334	0.0903873	0.439989	0.043738	-0.00064774	0.225492	0.0668983	-0.238721	-0.238721	0.0605225	-0.016502	0.210256	-0.135002	0.272105	0.162211	0.220704
1810030O07Rik	0.122723	-0.147638	0.0418466	-0.0581041	-0.00853231	0.134783	0.356869	-0.147638	-0.147638	-0.147638	0.0644927	0.099641	-0.147638	0.112539	0.216476	-0.0178121	-0.147638	-0.0719153	-0.0221645	0.0185735	-0.0240565	0.450554	0.107369	0.0353729	0.122825	0.0147127	-0.147638	-0.0501373	0.714857	-0.0273652	0.0734582	0.229212	-0.0669651	0.0903423	0.241378	-0.0775714	0.313564	0.330425	0.247872	-0.0392786	-0.147638	-0.147638	-0.0163358	0.270128	0.0634118	0.198331	0.182388	-0.0775869	0.0473209
1810032O08Rik	0	0	0	0.0570192	0	0	0	0	0	0	0	0	0	0	0	0	0	0.0507723	0	0	0.200916	0	0	0	0	0	0	0	0	0	0	0.0523943	0	0	0	0	0	0	0	0	0	0	0	0	0	0	0	0	0
1810034E14Rik	0	0	0	0.143766	0	0.0613217	0	0	0.103798	0	0	0	0	0	0	0	0	0	0.067203	0	0	0	0	0	0	0.0468595	0	0.152053	0	0	0.104053	0.103247	0	0.321881	0.230386	0.175595	0.0994783	0.149935	0.308858	0	0	0	0	0	0	0	0.304914	0.189726	0.0780564
1810037I17Rik	0.534481	0.123018	-0.583036	-0.0496814	-0.171521	-0.299504	-0.0412614	0.296268	0.0406319	-0.372113	-0.103658	-0.1662	0.435591	0.185663	0.0580412	-0.107726	0.410632	-0.187373	-0.594216	-0.696682	0.0189421	0.152569	0.406318	0.648439	-0.20904	0.552227	0.254971	-0.238959	0.100514	0.351266	0.117544	0.337685	0.813988	0.430635	0.238335	0.0398427	0.207929	0.30701	0.352709	0.316536	-0.340269	-0.25197	0.19321	0.312271	0.188695	0.251263	0.548831	0.0868161	0.206182
1810041H14Rik	0	0	0	0	0	0.0613217	0	0.615968	0	0	0	0	0	0.0947592	0	0	0	0.104558	0	0.0590708	0	0.333589	0.205078	0.144942	0.310136	0	0	0	0.355782	0	0.0700271	0.103247	0.0806727	0	0.329108	0	0	0	0.103804	0.287615	0.206915	0	0.167081	0	0	0.415219	0	0	0
1810043G02Rik	0.45256	0	0.124982	0.0570192	0.070961	0	0.134285	0	0	0	0.144429	0	0	0.151341	0	0.0980588	0.157957	0	0	0.128249	0.123581	0	0	0	0	0	0.0694286	0	0	0	0.0353523	0.0823222	0	0.0960383	0	0	0	0	0.161622	0.266585	0	0.169326	0	0	0	0	0	0	0.0780564
1810044D09Rik	0	0	0	0	0	0.120579	0	0	0	0	0	0	0	0	0	0	0	0.0930315	0.067203	0	0	0	0	0	0	0	0	0.152053	0	0	0	0	0	0	0	0	0	0	0	0	0	0	0	0	0	0	0	0	0
1810049J17Rik	0	0	0	0	0	0	0	0	0	0	0	0	0	0.0503498	0	0	0	0	0	0	0	0	0	0	0	0	0	0	0	0	0	0	0	0	0	0	0	0	0	0	0	0	0	0	0	0	0	0	0
1810055G02Rik	0	0	0	0	0.139105	0	0	0	0.103798	0	0.144429	0.0866734	0.278008	0.0253379	0	0.0300549	0.0338663	0.0654016	0.0426462	0.0653444	0	0	0.132192	0	0	0	0	0	0	0	0	0.0523943	0	0	0	0	0	0	0	0	0	0	0	0	0	0	0	0	0
1810058I24Rik	-0.139789	0.0455676	-0.367079	0.0538644	-0.097209	0.214513	-0.198127	0.355973	-0.358732	-0.841005	0.270989	0.221761	0.370965	0.152071	0.127851	-0.226929	-0.0127425	0.017321	-0.2402	-0.302315	-0.169189	0.318015	-0.015035	0.336775	0.128189	0.242525	0.588987	0.606413	-0.245124	-0.170791	0.02814	0.539705	0.221099	-0.126918	0.542394	0.589504	-0.21397	0.683816	0.644016	0.145787	0.196182	0.542834	0.154486	-0.0159786	0.232319	0.401592	0.329155	-0.0971986	-0.0130175
1810062O18Rik	0	0.177919	0	0	0	0	0	0	0	0	0	0	0	0	0	0	0	0	0	0.0395037	0	0	0	0	0	0.0468595	0	0	0	0	0	0	0	0	0	0	0	0	0	0	0	0	0	0.11492	0	0	0	0.0700508	0.0780564
1810064F22Rik	0	0	0	0	0	0	0	0	0	0	0	0	0	0.0253379	0	0	0	0.162924	0	0	0	0	0	0	0	0	0	0	0	0	0	0	0	0	0	0	0	0	0	0	0	0	0	0	0	0	0	0	0
1810065E05Rik	0	0	0	0	0	0	0	0	0	0	0	0	0	0	0	0	0	0	0.365131	0	0	0	0	0	0	0	0	0	0	0	0	0	0	0	0	0	0	0	0	0	0	0	0	0	0	0	0	0	0
2010001A14Rik	0	0	0	0.0570192	0	0	0	0	0	0	0	0	0	0.0253379	0	0	0	0.0255343	0	0	0	0	0	0	0	0	0	0.152053	0	0	0	0	0	0	0	0	0	0	0	0	0	0	0	0	0	0	0	0	0
2010005H15Rik	0	0	0	0	0	0	0	0	0	0	0	0	0	0	0	0	0	0	0	0.0395037	0	0	0	0	0	0	0	0.0975004	0	0	0	0	0	0	0	0	0	0	0.103804	0	0	0	0	0	0	0	0	0	0
2010007H06Rik	0	0	0	0.217785	0.397636	0.154345	0	0	0.103798	0.296855	0.144429	0	0	0	0	0	0	0	0	0.0198142	0	0	0	0	0	0	0	0	0	0	0	0	0	0	0	0	0	0	0	0	0	0	0	0	0	0	0	0	0
2010008C14Rik	0	0	0	0	0	0	0	0	0	0	0	0	0	0	0	0.0300549	0	0	0	0.0198142	0	0	0	0	0	0	0	0	0	0	0	0	0	0	0	0	0	0	0	0	0.133565	0	0.0816175	0	0	0.103718	0	0.0700508	0
2010013B24Rik	0	0	0	0	0	0	0	0	0	0	0	0	0	0	0	0	0	0	0	0	0	0	0	0	0	0	0	0	0	0	0	0	0	0	0	0	0	0	0	0	0	0	0	0	0	0	0	0	0
2010015M23Rik	0	0	0	0	0	0	0	0	0	0	0	0	0	0.097176	0	0.0238379	0.0534209	0	0	0	0	0	0	0	0	0	0	0	0	0	0	0	0	0	0	0	0	0	0	0	0	0	0	0	0	0	0	0	0.0780564
2010016I18Rik	0	0	0	0	0	0	0	0	0	0	0	0	0	0.0253379	0	0.03487	0	0	0	0.0198142	0	0	0.369797	0.0530547	0	0.0468595	0.136082	0	0	0	0	0	0	0	0	0	0	0.187076	0	0	0	0	0.0519183	0	0.108941	0	0.0713063	0.0700508	0
2010107E04Rik	0.410216	-0.241174	-0.604889	-0.395667	-0.372475	-0.310559	-0.249876	-0.44771	0.0149635	-0.608192	0.264379	-0.0397432	0.187654	-0.0122575	0.0844289	-0.121375	0.0666377	-0.388857	-0.211936	-0.676256	-0.412353	-0.467368	0.364109	-0.0273313	0.316566	-0.280262	-0.349003	-0.144946	-0.39542	0.314849	-0.0422005	0.359356	0.301964	0.335987	0.106037	-0.0305578	0.132092	-0.310728	0.0784748	0.190644	-0.556915	-0.321332	0.360608	-0.218572	-0.055707	0.777735	0.148236	0.362077	0.034588
2010107G23Rik	0	0	0	0	0	0	0	0	0	0	0	0	0	0	0	0	0	0	0	0	0	0	0	0	0	0	0.0694286	0	0	0	0	0	0	0	0	0	0	0	0	0	0	0	0	0	0	0	0	0	0
2010109A12Rik	0	0	0	0	0	0	0	0	0	0	0	0	0	0	0	0	0	0	0	0	0	0	0	0	0.140794	0	0	0	0	0	0	0	0	0.186949	0	0	0	0	0	0	0	0	0	0	0	0	0	0	0
2010109I03Rik	0	0	0	0	0	0	0	0	0.255892	0.105063	0	0	0	0	0	0	0.0671834	0	0	0	0	0	0	0	0	0	0	0	0	0	0	0	0	0	0	0	0	0	0	0	0	0	0	0	0	0	0	0	0
2010110E17Rik	0	0	0	0	0	0	0	0	0	0	0	0	0	0	0	0	0	0	0	0	0	0	0	0	0	0	0	0	0	0	0	0	0	0	0	0	0	0	0	0	0	0	0	0	0	0	0	0	0
2010110K18Rik	0	0	0	0	0	0	0	0	0	0	0	0	0	0	0	0	0	0	0	0	0	0	0	0	0	0.0924648	0	0	0	0	0	0	0	0	0	0	0	0	0	0	0	0	0.131302	0	0	0	0	0	0
2010111I01Rik	-0.162353	-0.162353	-0.116979	-0.105333	-0.0913917	-0.162353	0.236271	-0.162353	0.159747	0.0719534	-0.162353	-0.0756793	-0.162353	-0.137015	-0.107292	-0.0217971	0.00169196	-0.136818	-0.162353	0.205997	0.181108	-0.162353	0.0427255	0.0878501	0.294939	-2.25e-06	-0.162353	0.114931	-0.162353	-0.0420802	-0.038686	-0.162353	-0.0362663	-0.162353	0.149222	-0.0922863	-0.162353	0.419896	-0.162353	-0.162353	0.0445626	-0.0535077	0.255773	0.0598659	0.0486968	-0.162353	0.0161733	-0.162353	-0.0842963
2010204K13Rik	0	0	0.103892	0.0570192	0	0.154345	0	0	0	0.105063	0	0	0	0	0	0.0300549	0	0.040333	0	0.200146	0	0.11302	0	0	0	0	0.0694286	0	0	0	0.104053	0.180924	0	0	0	0	0	0	0	0	0	0	0.0519183	0	0	0	0.0713063	0	0
2010300C02Rik	0	0	0	0	0	0	0	0	0	0	0	0	0	0	0	0	0	0	0	0.0198142	0.0986153	0	0	0	0	0.0736844	0	0.241482	0	0	0	0	0	0	0	0.109767	0	0	0	0	0	0	0	0	0	0	0	0	0
2010309G21Rik	0	0	0.15834	0.511829	0.406382	0.385915	0.521802	0.387789	0	0.203758	0.277163	0.135305	0.351122	0.0400079	0	0	0	0	0	0	0	0	0	0	0	0	0	0	0	0	0	0	0	0	0	0	0	0	0	0	0	0	0	0	0	0	0	0	0
2010310C07Rik	0	0	0	0	0	0	0	0	0	0	0	0	0	0	0	0	0	0	0	0	0	0	0	0	0	0	0	0	0	0	0	0	0	0	0	0	0	0	0	0	0	0	0	0	0	0	0	0	0
2010315B03Rik	-0.0424413	-0.0424413	0.492073	-0.0424413	0.135315	0.153552	0.301705	0.0974659	0.119145	0.0626218	-0.0424413	0.0442321	0.102498	0.118676	0.0441548	0.0711519	-0.00857496	0.0736915	-0.0424413	0.0199425	0.056174	0.029747	-0.0424413	0.280064	0.228022	0.119909	0.0936404	0.0550591	0.0777854	-0.0424413	-0.00708895	0.223058	-0.0424413	0.144508	0.0505434	-0.0424413	0.15098	0.0537116	0.0613626	-0.0424413	-0.0424413	-0.0424413	0.0599601	0.179777	0.294533	0.251591	0.069226	0.133006	0.0356151
2010320M18Rik	0	0	0	0	0	0.0613217	0	0	0	0.234306	0	0	0.14494	0.0253379	0.0865961	0.0718382	0	0.0507723	0.125473	0.0395037	0.062839	0	0	0	0.341865	0	0.0694286	0	0	0	0	0.0823222	0	0	0	0.0700663	0	0.149935	0	0	0	0	0	0.222219	0	0	0.178526	0	0
2200002D01Rik	0	0	0	0	0	0	0	0	0	0	0.11549	0	0	0	0	0.0150579	0.0671834	0.419539	0.138514	0.134389	0.158203	0	0	0.154452	0	0	0	0	0	0	0.0353523	0	0	0	0	0	0	0	0.103804	0	0	0	0	0	0	0	0	0	0
2200002J24Rik	0	0	0	0	0	0	0	0	0	0	0	0	0	0	0	0.0238379	0	0.0255343	0	0	0	0.0721883	0	0	0	0	0	0	0	0	0	0	0	0	0	0	0	0	0	0	0	0	0	0	0	0	0	0	0
2210010C04Rik	0	0	0	0	0	0	0	0	0	0	0	0	0	0	0	0	0	0	0	0	0.062839	0	0	0	0	0	0	0	0	0	0	0	0	0	0	0	0	0	0	0	0	0	0	0	0	0	0	0	0
2210011C24Rik	0	0	0	0	0	0	0	0	0	0	0	0	0	0	0	0	0	0	0	0.0590708	0	0	0	0.144942	0	0	0	0	0	0	0	0	0	0.0960383	0	0	0	0	0	0	0	0	0	0	0	0	0	0	0
2210013O21Rik	-0.123292	-0.123292	0.0350478	0.0063697	-0.0523309	0.0873354	0.0906265	-0.123292	-0.123292	0.0804657	-0.123292	0.123987	-0.123292	0.0821335	-0.0682313	0.175576	-0.0561085	0.123576	-0.0388345	0.211706	0.289119	0.018111	-0.123292	0.087812	-0.123292	-0.0764325	0.0970265	0.284345	-0.123292	-0.123292	-0.123292	0.0854515	-0.123292	-0.0272536	-0.123292	-0.0532256	-0.0238136	-0.027139	0.0781605	-0.0149328	0.0102734	0.0876425	0.234291	-0.00837143	0.0461493	-0.123292	0.0164425	-0.0532411	-0.123292
2210016F16Rik	0.0984426	-0.425331	-0.129987	0.0160215	-0.0964846	0.166227	0.439141	-0.0859605	-0.223946	0.0357566	-0.351518	-0.0093686	0.495525	0.150498	0.0352454	0.0329339	-0.0592557	-0.0576919	-0.20749	-0.0288863	0.104179	0.166109	0.00833575	0.0356004	-0.0834659	0.125935	-0.0850322	0.0598635	0.333754	-0.192983	-0.171034	0.338365	0.119907	-0.187351	0.0675451	-0.0812887	0.498363	0.125863	0.282685	0.443837	-0.0180332	0.0237469	-0.0720792	0.35524	0.144394	0.165406	0.0854948	0.0229345	0.493701
2210016L21Rik	0.035375	0.425591	-0.140267	0.00349956	0.408686	-0.0789451	0.0275143	0.420298	0.021319	-0.0352038	0.1573	-0.0535935	-0.140267	0.0880096	0.0878462	-0.0189792	0.00227337	0.0503943	-0.140267	0.0852367	0.143876	0.119483	-0.140267	0.151672	0.130196	0.114481	0.0336105	0.26737	-0.140267	-0.140267	0.0939131	0.0406567	0.29358	0.0466821	-0.140267	-0.00287533	-0.140267	-0.140267	-0.140267	-0.140267	-0.140267	0.622117	0.264251	0.199138	-0.0313262	-0.0365484	-0.000532432	-0.0305501	-0.0181413
2210408F21Rik	0	0	0	0	0	0	0	0	0	0	0	0	0.14494	0	0.139417	0	0	0.203983	0	0.0898392	0.062839	0	0	0	0	0.0468595	0	0	0	0	0	0	0.0806727	0	0	0.0700663	0	0	0	0	0	0	0.102401	0	0	0	0	0	0
2210408I21Rik	0.270361	0	0.0453741	0	0.111149	0	0	0	0	0	0.144429	0	0	0	0	0	0	0.040333	0.0426462	0.0395037	0	0	0	0	0	0	0	0	0	0.232348	0	0	0	0	0	0.0700663	0.0994783	0	0	0	0	0	0	0	0	0	0	0	0
2210417A02Rik	0	0	0.167785	0	0	0	0	0	0	0	0	0	0	0	0	0	0	0	0	0	0	0	0	0	0	0	0.136082	0	0	0	0	0	0	0	0	0	0	0	0	0	0	0	0	0	0	0	0	0	0
2210418O10Rik	0	0	0	0	0	0.0613217	0	0	0	0	0	0	0	0	0	0	0	0	0	0.0198142	0	0	0	0	0	0	0	0	0.120227	0	0	0	0	0	0	0	0	0	0	0	0.133565	0	0	0	0	0	0	0	0
2300009A05Rik	0.532954	0.0975484	-0.0803706	0.153834	0.31001	0.015855	0.233525	-0.0803706	-0.0803706	0.498371	0.035119	0.0885793	0.340771	-0.0403628	-0.0803706	-0.026669	-0.0025749	-0.0803706	-0.0803706	0.0936639	-0.0175316	-0.0803706	0.174636	0.16549	0.347319	0.0120942	0.119818	-0.0803706	0.15232	0.289414	0.248055	0.0722852	0.0771943	-0.0803706	-0.0803706	-0.0803706	0.0191077	-0.0803706	-0.0803706	-0.0803706	0.0531947	0.280536	-0.0284523	-0.0803706	0.0890706	0.175853	-0.0803706	0.0293461	0.041755
2310001H17Rik	-0.0646421	0.4965	-0.0932578	-0.122342	-0.173836	-0.24475	-0.128738	0.261879	0.0646114	0.0133076	0.0110031	-0.183872	0.180187	-0.230429	-0.178597	-0.307142	-0.222708	-0.214641	-0.356449	-0.27878	-0.399095	0.0463743	0.306785	-0.0524326	-0.128632	-0.0245615	-0.0436258	-0.121812	-0.399095	-0.104533	-0.363743	-0.183194	0.268074	-0.399095	0.105838	0.0586601	0.150077	-0.125748	-0.399095	0.223479	-0.399095	0.206432	-0.145207	-0.176877	-0.399095	-0.197598	-0.193569	-0.240693	0.124256
2310009A05Rik	0.406714	0.145744	-0.164972	0.191513	-0.07565	0.126361	0.139544	0.059053	-0.280318	-0.175254	0.00764674	0.106725	0.120786	0.0935963	-0.193722	-0.00647736	-0.0878497	-0.179925	-0.147951	-0.14092	-0.0794012	0.00221716	-0.148126	0.0421875	0.0615477	0.00704671	-0.280318	-0.280318	0.256668	-0.0935669	0.00300145	0.0571677	0.0998158	0.0888353	0.0312573	-0.142926	0.134475	0.629448	0.100778	-0.0703661	0.258957	0.16876	0.220279	0.227187	0.117719	0.0137147	0.230508	-0.104871	0.116583
2310009B15Rik	0.7008	-0.0255078	0.221063	-0.0255078	-0.0255078	0.161975	0.142273	-0.0255078	-0.0255078	0.138008	-0.0255078	-0.0255078	-0.0255078	-0.000169948	-0.0255078	-0.0104499	0.0416756	2.64e-05	0.0589496	0.121777	-0.0255078	-0.0255078	-0.0255078	-0.0255078	-0.0255078	-0.0255078	-0.0255078	-0.0255078	-0.0255078	-0.0255078	0.00984451	-0.0255078	0.205529	0.212472	0.204878	-0.0255078	-0.0255078	0.070645	-0.0255078	-0.0255078	-0.0255078	-0.0255078	-0.0255078	-0.0255078	-0.0255078	0.175989	0.217368	-0.0255078	-0.0255078
2310010J17Rik	0.347692	0.104772	-0.0731468	0.0390977	-0.0731468	-0.0731468	0.17278	-0.0731468	0.0306515	0.130611	-0.0731468	-0.0731468	-0.0731468	-0.0331389	-0.0731468	0.0310083	0.165072	-0.0731468	-0.0305006	-0.0731468	-0.0731468	0.107468	0.0590452	-0.0200921	-0.0731468	-0.0731468	-0.00371825	0.0243536	-0.0731468	0.0471257	0.0309061	-0.0731468	0.00752585	0.0228915	0.107846	-0.0731468	-0.0731468	-0.0731468	-0.0731468	0.0954037	-0.0731468	0.233962	-0.0731468	0.208711	-0.0731468	-0.0731468	0.0665876	-0.003096	0.00490959
2310011J03Rik	-0.295598	0.130464	-0.0858405	-0.048087	0.176708	0.000774869	-0.0055296	0.158088	0.168109	0.0727752	-0.111229	0.226421	-0.150658	0.0682618	0.243008	0.138087	0.187823	0.204774	0.115193	0.0107991	-0.196982	0.107481	-0.0405914	0.163164	0.0462677	0.222511	-0.159516	-0.105865	0.22869	0.249282	0.0401366	0.0377968	-0.214925	-0.295598	0.300347	0.00464743	-0.102176	-0.108522	0.152916	-0.187238	0.0296128	0.15348	-0.164296	0.10431	0.316755	0.230696	-0.224291	-0.295598	0.174238
2310015A10Rik	0	0	0	0.434451	0.070961	0.0613217	0	0	0	0	0.0738127	0.0866734	0	0	0	0	0	0.14669	0	0.0509644	0	0	0	0.133898	0	0	0.10874	0	0	0.120272	0.0700271	0	0	0	0	0	0	0	0	0	0	0	0	0	0	0	0	0	0
2310022A10Rik	0.315952	-0.104886	0.190458	-0.0478672	-0.104886	-0.104886	0.109032	-0.104886	-0.104886	0.0988713	-0.0310737	-0.0182129	-0.104886	-0.0795484	-0.0182903	0.00425339	-0.07102	-0.104886	0.00365793	0.0485034	-0.0420473	-0.104886	-0.104886	-0.0518316	-0.104886	0.182478	0.0521009	0.136595	0.0153404	0.0153861	-0.0348592	-0.0225642	0.0960512	-0.00884799	-0.104886	0.00488035	-0.104886	0.168461	-0.00108245	0.105065	0.582965	0.00395857	0.0264155	0.0100341	-0.104886	0.0966103	-0.104886	-0.104886	0.209787
2310022B05Rik	0	0.177919	0	0	0	0.0962256	0	0	0.103798	0.105063	0.0738127	0	0	0.0253379	0	0	0.0671834	0.102538	0.0426462	0.183282	0.544978	0	0.132192	0	0	0	0	0	0	0	0	0	0	0	0	0	0	0	0	0	0.133565	0	0	0	0	0	0	0	0
2310031A07Rik	0	0	0	0	0	0	0	0	0	0	0	0	0	0.30968	0	0	0.174178	0.0255343	0	0	0	0	0	0.277237	0	0.2796	0	0	0	0	0	0	0	0	0	0	0	0.0961529	0	0	0	0	0	0	0	0	0	0	0
2310033P09Rik	-0.172308	0.742587	0.26079	0.024083	0.290571	0.224762	0.0416103	-0.172308	-0.172308	0.0314495	0.293362	0.337172	-0.0273686	0.093743	0.285619	0.0365275	0.0411657	0.0113802	-0.172308	-0.0689651	-0.0141056	0.180682	0.150746	0.0928247	0.0981549	0.0743747	0.124757	-0.0748078	-0.172308	-0.172308	0.197929	0.427271	-0.0916355	0.208923	0.216708	-0.0349166	-0.0172476	0.857741	-0.172308	0.0942769	0.199627	0.225753	-0.0410063	0.494056	-0.172308	0.0291885	0.205556	0.127465	0.0226505
2310034C09Rik	0	0	0	0	0	0	0	0	0	0	0	0	0	0	0	0	0	0	0	0	0	0	0	0	0	0	0.0694286	0	0	0	0	0	0	0	0	0	0	0	0	0	0	0	0	0	0	0	0	0	0
2310034G01Rik	0	0	0	0	0	0	0	0	0	0	0	0	0	0.0253379	0	0	0	0	0	0	0	0	0	0	0	0.0468595	0	0	0	0	0	0	0	0	0	0	0	0	0	0	0	0	0	0	0	0	0	0	0
2310035C23Rik	-0.0036143	0.441462	0.112105	0.377327	0.319709	-0.0830306	-0.0933152	0.481717	-0.0754579	0.430951	0.108708	-0.0439508	-0.0343166	-0.0226707	-0.124196	0.0430071	-0.0792838	0.0149838	0.0612592	-0.120185	0.169143	0.0495061	0.07575	0.00375438	0.358321	-0.042369	-0.109828	0.0104767	0.176526	0.158083	0.0437019	-0.179256	-0.0985835	-0.0294544	-0.0862715	0.105091	0.103202	0.201818	0.0221962	0.0306952	0.0777869	0.54069	0.221308	-0.0643357	0.0317933	-0.179256	-0.000730253	-0.109205	0.180033
2310039H08Rik	-0.0904026	0.160017	0.193072	-0.0696533	0.260761	-0.0325671	0.523691	0.121745	-0.266044	-0.160981	0.265011	0.330184	0.203047	0.152912	0.0243162	0.192923	-0.0654034	-0.0422824	0.222987	-0.000998088	-0.0266765	-0.0854296	0.288956	0.249418	0.535244	0.0396978	-0.00409369	0.372951	0.552362	-0.266044	-0.142378	0.381905	-0.185372	0.409726	-0.0356588	0.311131	-0.110984	-0.11611	0.302177	0.310904	0.0591659	-0.0551101	0.486277	-0.151124	0.300132	0.272223	-0.00295339	0.0684583	-0.0710858
2310040G24Rik	0	0	0	0	0	0	0	0	0.103798	0	0	0	0	0.656082	0.0550606	0.115218	0.223375	0.0507723	0.067203	0	0	0	0	0	0	0	0	0	0	0	0	0	0	0	0	0	0	0	0	0	0	0	0	0.178542	0	0.103718	0	0	0
2310043L19Rik	0	0	0	0	0	0	0	0	0	0	0	0	0	0	0	0	0.0338663	0.104558	0	0	0	0	0	0	0	0	0	0	0	0	0.0810505	0	0	0	0	0	0	0	0	0	0	0	0	0	0	0	0	0	0
2310043M15Rik	0	0	0	0	0	0	0	0	0	0	0	0	0	0.0253379	0	0	0	0	0	0	0	0	0	0	0	0	0	0	0	0	0	0	0	0	0	0	0	0	0	0	0	0	0	0	0	0	0	0	0
2310043P16Rik	0.175642	0	0	0	0	0	0	0	0	0.279324	0	0	0	0	0	0.0150579	0	0	0.0426462	0	0	0	0	0.0530547	0	0	0	0.0975004	0	0	0.0557162	0	0	0	0	0.109767	0	0	0	0	0	0	0.0519183	0	0.108941	0.103718	0.111667	0	0
2310044K18Rik	0	0	0	0	0	0	0	0	0	0	0	0	0	0	0	0	0	0	0	0	0	0	0	0	0	0	0	0	0	0	0	0.103247	0	0	0	0	0	0	0	0	0	0	0	0	0	0	0	0	0
2310047D07Rik	0	0	0	0	0	0	0	0	0	0	0	0	0	0	0	0	0	0	0	0	0	0	0	0	0	0	0	0.291732	0	0	0.0700271	0	0	0.21522	0.320702	0	0	0	0	0	0	0	0.0816175	0	0	0	0	0	0
2310057M21Rik	0	0	0	0.333858	0.139105	0	0	0	0	0	0	0.135305	0	0.0253379	0.0550606	0.0150579	0.0999724	0.0654016	0.211911	0.105399	0.0986153	0	0	0.265133	0	0.136887	0.136082	0	0	0	0.0353523	0.103247	0	0	0	0.202201	0	0	0	0	0.133565	0.108845	0	0.222219	0.169441	0.161588	0	0.0700508	0
2310058D17Rik	0.334453	0	0	0.0570192	0	0	0	0	0	0	0	0	0	0	0	0	0	0.040333	0	0	0	0	0	0	0	0.0468595	0	0	0	0	0.0353523	0	0	0	0	0	0	0	0	0	0	0	0	0.178542	0	0	0	0	0
2310061I04Rik	-0.0365627	-0.0365627	0.135437	0.216758	0.141194	-0.0365627	-0.0365627	-0.0365627	-0.0365627	0.167195	0.03725	-0.0365627	-0.0365627	0.0137871	0.0890903	0.017139	-0.0365627	0.0142096	0.00608357	0.232681	0.0262764	0.0764576	-0.0365627	0.0164921	-0.0365627	0.0559022	-0.0365627	-0.0365627	-0.0365627	0.300777	-0.0365627	0.354056	0.121002	-0.0365627	0.0564221	-0.0365627	-0.0365627	-0.0365627	-0.0365627	-0.0365627	0.22048	-0.0365627	-0.0365627	-0.0365627	0.072378	0.0671558	0.206313	0.0334881	-0.0365627
2310068J16Rik	0	0.426062	0	0	0	0.0613217	0	0	0	0	0	0	0	0	0	0	0	0	0.0426462	0	0	0	0	0	0	0	0	0	0	0	0	0	0	0.149802	0	0	0	0	0.103804	0	0	0	0	0	0.169441	0	0	0	0
2410002F23Rik	0.175642	0	0	0	0	0	0	0	0	0	0	0	0	0	0	0	0	0	0.0426462	0	0	0.0721883	0	0	0	0	0	0	0	0	0.0353523	0.0823222	0	0	0	0	0	0	0	0	0	0	0.0519183	0	0	0	0	0	0
2410003L11Rik	0	0	0	0	0	0	0	0	0	0	0	0	0	0	0	0	0	0.0956617	0	0	0	0	0	0	0	0	0	0	0	0	0	0	0	0	0	0	0	0	0	0	0	0	0	0	0	0	0	0	0
2410004B18Rik	0.0574226	0.125727	0.0476477	0.259691	-0.0738327	0.0205393	0.259983	-0.212938	0.398447	0.25577	0.0518937	0.279812	0.256153	0.0472383	0.244989	-0.1411	-0.179072	-0.0423478	0.154258	0.140745	0.144442	0.0326849	-0.0807461	0.228568	0.352401	0.137031	0.184336	0.131953	0.0823615	-0.212938	0.118267	0.0256285	0.155986	0.025042	0.0516242	-0.142872	0.0331264	-0.212938	0.311438	0.146178	-0.0793728	0.23614	-0.110537	0.459013	-0.212938	-0.212938	-0.00741191	-0.0545356	0.365405
2410004P03Rik	0	0	0	0.112245	0	0	0	0	0	0	0	0	0	0	0	0	0	0	0	0	0	0	0	0	0	0	0	0	0	0	0	0	0	0	0	0	0	0	0	0	0	0	0	0	0	0	0	0	0
2410006H16Rik	0.371216	0.0253615	0.102436	0.0221808	0.278504	0.343849	-0.0182727	-0.152557	0.00902844	0.0109585	-0.152557	0.155344	-0.152557	-0.00523215	0.166034	-0.0926881	0.0661483	0.231997	-0.0681	0.0275327	0.00564512	0.0663849	0.21724	0.00189477	-0.152557	0.0276342	-0.0164757	-0.000504926	0.0801333	0.0797907	-0.0825303	9.84e-05	0.101457	-0.0565191	0.204749	0.26413	-0.152557	0.0855154	-0.152557	0.057394	-0.0189921	0.115306	0.0548577	-0.152557	0.208371	-0.048839	-0.152557	-0.0152508	0.232044
2410012E07Rik	0	0	0	0	0	0	0	0	0	0	0	0	0	0	0	0	0	0	0	0.0590708	0	0.195288	0	0	0	0	0	0	0	0	0	0	0	0	0	0	0	0	0	0	0	0	0	0	0	0	0	0	0
2410015M20Rik	-0.131181	0.518744	-0.213959	-0.0197295	-0.000363763	-0.274357	0.237436	-0.21481	-0.417307	0.261431	0.269352	-0.166972	0.176631	0.00913699	-0.210354	0.116577	0.280318	-0.0576307	-0.095413	-0.270252	-0.144118	0.495654	0.458849	0.23722	-0.2399	0.000363671	0.297889	-0.0524977	-0.114147	0.249993	0.111628	-0.17337	0.308009	0.72464	0.621969	-0.140838	0.0675996	-0.0542791	0.106118	0.0149224	-0.125664	0.325479	0.416328	0.345047	0.284408	0.43809	0.383098	0.233637	0.940747
2410022M11Rik	0	0	0	0	0	0.139241	0	0	0	0	0	0	0	0.0648336	0.0550606	0	0	0.172263	0.0426462	0.0198142	0.0986153	0	0	0.0530547	0	0	0.0694286	0	0	0	0	0	0	0.0960383	0.180993	0	0	0	0	0	0	0	0	0	0	0	0	0	0
2410080I02Rik	0	0	0	0	0	0	0	0	0	0	0	0	0	0	0	0	0	0	0	0	0	0	0	0	0	0	0	0	0	0	0	0	0	0	0	0	0	0	0	0	0	0.108845	0	0	0	0	0	0	0
2410089E03Rik	-0.0248606	0.313804	-0.0248606	0.0873839	0.217045	0.153059	-0.0248606	-0.0248606	-0.0248606	0.209445	0.048952	-0.0248606	0.253147	0.000477251	-0.0248606	0.0878702	0.0090057	0.0834162	-0.0248606	0.126643	0.133342	0.116542	-0.0248606	0.186243	-0.0248606	0.0676042	-0.0248606	-0.0248606	0.451113	-0.0248606	0.0104917	0.0574615	-0.0248606	-0.0248606	0.0681241	-0.0248606	-0.0248606	-0.0248606	-0.0248606	-0.0248606	-0.0248606	0.186074	-0.0248606	-0.0248606	0.08408	-0.0248606	0.0464456	0.0451902	-0.0248606
2410131K14Rik	0	0	0.0453741	0	0.070961	0	0	0	0.161586	0.234306	0.11549	0	0	0.0750454	0.0865961	0.0300549	0.0534209	0	0.0977466	0.0898392	0.0986153	0.11302	0	0	0	0	0.200189	0.0975004	0	0	0.104053	0	0	0.149802	0.145034	0	0	0	0.293679	0	0	0.108845	0.0816175	0	0.108941	0	0	0.0700508	0
2500002B13Rik	0	0	0	0	0.225259	0	0	0	0	0	0	0	0	0	0.108682	0	0.0338663	0	0	0.0458161	0	0	0	0	0	0	0	0	0	0	0	0	0	0	0	0	0	0	0.103804	0	0	0	0	0	0	0	0	0	0
2500004C02Rik	0	0	0	0	0	0	0.085941	0	0	0	0	0	0	0	0	0.03487	0	0	0.108544	0	0	0.141403	0	0.133898	0	0	0	0	0	0	0	0	0	0	0	0	0	0.0961529	0	0.108359	0	0	0	0	0	0	0.139734	0	0
2510002D24Rik	0.508981	-0.126078	0.0634064	0.464707	0.443566	0.0518417	0.361733	-0.126078	0.167425	-0.126078	-0.0522652	0.439347	-0.126078	0.0390274	0.0348749	-0.0662086	0.0433216	0.0870773	0.0464201	-0.0169768	-0.00249666	0.412256	0.48495	-0.0215732	0.331213	0.300956	0.357817	-0.126078	-0.126078	0.10627	0.172232	0.0421912	0.318557	-0.126078	0.0549148	-0.126078	0.367324	0.38271	0.219286	0.417739	0.471003	0.300249	0.00522397	-0.126078	0.406557	-0.0223594	0.0136565	0.173696	0.050017
2510009E07Rik	0	0	0	0	0	0.0613217	0	0	0	0	0	0	0	0.154927	0.169707	0.0421188	0.0671834	0	0	0.164454	0.338167	0	0	0	0	0	0.0694286	0	0	0	0	0	0	0	0	0	0	0	0	0	0	0	0	0	0	0	0	0.0700508	0
2510016D11Rik	0	0	0	0	0	0	0	0	0	0	0	0	0	0.0253379	0.0865961	0	0	0	0	0.0198142	0	0	0	0	0	0	0	0	0	0	0	0	0	0	0	0	0	0	0	0	0	0	0	0	0	0	0	0	0
2510017J16Rik	0	0	0	0	0	0.0613217	0	0	0	0	0	0	0	0.0253379	0	0	0	0.0654016	0	0	0	0	0	0	0	0	0	0	0	0	0	0	0	0	0	0	0	0	0	0	0	0.108845	0	0	0	0	0	0	0
2510039O18Rik	-0.059832	1.03171	-0.120128	0.110125	0.251326	0.192619	-0.0676927	-0.0955667	0.0580292	0.31298	-0.0910449	-0.1488	-0.0905343	-0.0413837	-0.126792	-0.0537259	0.181105	-0.159751	0.106031	-0.107225	-0.0432872	0.26079	-0.103282	0.253523	0.155263	-0.0130356	0.00111591	0.395454	-0.115247	0.616956	0.253209	0.299496	0.260901	0.259637	0.153542	0.0895694	-0.135996	0.00259893	0.957254	0.211294	0.243957	-0.0245395	-0.0557885	0.643585	0.0324861	-0.0339772	0.129343	0.373716	0.123816
2510046G10Rik	0	0.177919	0.0897895	0	0	0.0613217	0	0	0.489559	0	0	0	0	0	0	0.0150579	0.0338663	0	0	0	0	0	0	0	0	0	0	0	0	0.186751	0	0.0523943	0.0806727	0	0	0	0.0994783	0.0961529	0	0.16855	0	0.242505	0.0816175	0	0.108941	0.231829	0	0	0
2600006K01Rik	0	0	0	0.0570192	0	0	0	0	0	0	0	0.0866734	0	0	0	0	0.0671834	0.0836947	0.0426462	0	0	0	0	0.0530547	0	0	0	0.189733	0	0	0.0353523	0	0	0	0	0	0	0.311561	0	0	0	0	0	0	0	0	0	0	0
2610001J05Rik	0.377045	-0.202317	0.075757	-0.0584683	-0.177408	-0.184736	-0.0145796	0.389641	0.410804	-0.128579	0.545245	-0.249558	-0.396042	0.24153	0.501659	0.235194	0.317366	0.001934	0.127	-0.115202	-0.0698637	-0.187992	-0.00310959	-0.160373	-0.0836904	-0.0727291	0.175081	-0.133345	-0.046771	-0.145144	0.195422	0.238749	0.183749	0.0339767	0.285674	-0.205885	0.394791	0.311605	-0.0767692	0.45867	-0.169047	0.558187	-0.0169058	-0.0701379	-0.180054	0.298454	0.245512	0.1891	0.505339
2610002M06Rik	-0.0602532	-0.0602532	0.0868609	-0.003234	-0.0602532	0.117666	0.0256878	-0.0602532	-0.0602532	0.288725	0.257471	-0.0602532	0.163835	-0.0602532	-0.0602532	0.027825	-0.0602532	0.0154693	-0.0602532	-0.00928878	0.0979494	-0.0602532	-0.0602532	0.122757	0.397038	0.0134313	-0.0602532	-0.0602532	-0.0602532	-0.0602532	0.160843	-0.0602532	-0.0602532	0.126696	0.0847805	-0.0602532	-0.0602532	0.0358997	0.233426	-0.0602532	0.19679	0.150681	0.324838	0.0546673	0.0486875	-0.0602532	-0.0602532	0.00979764	0.0178032
2610005L07Rik	0.175642	0	0	0	0.070961	0	0	0.139907	0.161586	0	0.0738127	0	0.14494	0.0253379	0.0550606	0	0.0671834	0.128911	0	0	0.158203	0	0	0.0530547	0	0.0468595	0	0.0975004	0.120227	0	0.0810505	0.103247	0.0806727	0	0	0	0	0	0	0.108359	0	0	0.0519183	0.11492	0	0.256223	0	0.0700508	0
2610008E11Rik	0	0	0.0714686	0	0	0.222907	0.344146	0	0.103798	0.105063	0	0	0	0	0.0550606	0	0	0.14669	0.0844575	0	0.062839	0.141403	0	0	0	0	0	0	0	0	0.104053	0	0	0.23798	0.290598	0	0	0.0961529	0	0.209951	0.133565	0.108845	0	0	0.108941	0	0	0	0
2610012C04Rik	0	0	0	0	0	0	0	0	0	0	0	0	0	0.0503498	0	0.0387996	0	0	0	0	0	0	0	0	0	0	0	0	0	0	0	0	0	0	0	0	0	0	0	0	0	0	0	0	0	0	0	0	0
2610017A05Rik	0	0	0.0453741	0	0.070961	0	0	0	0	0	0	0	0	0	0	0	0	0	0.0977466	0	0	0	0	0	0	0	0	0	0	0	0	0.0523943	0	0	0	0	0.0994783	0	0	0	0	0	0	0	0	0	0	0	0
2610020C07Rik	0	0	0	0	0	0	0	0	0	0	0	0	0	0.0253379	0	0.03487	0.0338663	0.0255343	0.172498	0.0509644	0	0	0	0	0	0	0	0	0	0.266874	0	0.0523943	0	0	0	0	0.222593	0	0	0	0	0	0	0	0	0	0	0	0
2610021A01Rik	0	0	0.233939	0.353693	0	0	0.085941	0.268586	0.201385	0	0	0	0	0.0400079	0	0	0	0.0901872	0	0.0898392	0	0.0721883	0	0	0.270463	0.150947	0	0	0	0	0.0353523	0	0	0	0.0929847	0	0	0	0.103804	0.108359	0	0	0.151536	0.11492	0	0	0	0	0
2610024D14Rik	0	0	0.15834	0	0	0.0613217	0	0	0.201385	0	0	0	0	0	0	0	0	0	0	0	0	0	0	0	0	0.0468595	0.0694286	0	0	0	0.0353523	0	0.0806727	0	0	0	0	0.149935	0	0	0	0	0.131302	0	0	0	0.0713063	0	0.0780564
2610028H24Rik	0	0	0	0	0	0	0	0	0	0	0	0	0.14494	0	0	0	0	0	0.0426462	0	0	0	0	0	0	0	0	0	0	0	0	0	0	0	0	0	0	0	0	0	0	0	0	0	0	0	0	0	0
2610035D17Rik	-0.0600415	-0.0600415	-0.0600415	-0.00302239	0.202024	-0.0600415	0.260686	0.667838	0.0437567	0.174264	-0.0600415	0.255182	0.378821	0.0150039	0.168072	-0.0600415	0.026385	-0.0600415	-0.0173953	-0.00907716	0.0635397	0.367037	0.0721505	-0.0600415	-0.0600415	-0.0131821	0.0760402	0.129691	0.454999	-0.0600415	-0.0043254	-0.0600415	0.0206311	0.177939	-0.0600415	0.379889	0.380443	0.15529	0.370167	0.206544	0.0735238	0.0488034	-0.0600415	0.118501	0.182571	-0.0600415	-0.0600415	0.0983609	0.0180148
2610037D02Rik	0	0.426062	0.0453741	0.112245	0.070961	0.0613217	0	0.139907	0.293503	0	0.0738127	0	0	0	0	0.0150579	0.0999724	0	0.125473	0.0509644	0	0	0	0	0	0.136887	0	0.0975004	0	0.120272	0.140349	0.0523943	0	0	0	0.109767	0	0.0961529	0	0	0	0	0.0519183	0.281858	0	0.201497	0	0.0700508	0
2610044O15Rik8	0	0	0	0	0.070961	0	0.085941	0	0	0	0.144429	0.16895	0.515705	0	0.0550606	0.121288	0.118916	0.0507723	0.067203	0.0395037	0	0	0	0	0	0.106892	0.10874	0.152053	0	0.232348	0	0.0523943	0.254014	0	0.413209	0	0.193421	0.149935	0	0	0	0	0.118362	0	0	0	0.111667	0.137307	0
2610203C20Rik	0	0	0	0.217785	0	0	0	0	0	0	0	0	0	0	0	0	0	0	0	0.149476	0	0	0	0	0	0	0	0	0	0	0	0	0	0	0	0	0	0	0	0	0	0	0	0	0	0	0	0	0
2610203C22Rik	0	0	0	0	0	0	0	0	0	0	0	0	0	0	0	0.0300549	0	0	0	0	0.062839	0	0.132192	0	0	0	0	0	0	0	0	0	0	0	0	0	0	0	0	0	0	0	0	0	0	0	0	0	0
2610301B20Rik	0	0	0	0	0.070961	0	0.290068	0	0	0	0	0	0	0	0.0550606	0.0880781	0.0864265	0	0.0426462	0.0704611	0.158203	0	0	0	0	0.0736844	0.0694286	0	0	0	0	0.152656	0	0	0	0	0	0	0	0.266585	0.206915	0	0.102401	0	0.30718	0.103718	0	0	0
2610306M01Rik	0	0	0	0	0	0	0.134285	0	0	0.203758	0	0	0	0	0	0.0300549	0	0	0	0	0	0.180615	0	0.0833391	0	0.0924648	0	0	0	0	0	0	0	0	0	0	0	0	0	0	0	0	0	0	0	0	0	0	0
2610307P16Rik	0	0	0	0	0	0	0	0	0	0	0	0	0	0	0	0	0	0	0	0.0198142	0.142715	0	0	0	0	0	0	0	0	0	0	0	0	0	0	0	0	0	0	0	0	0	0	0	0	0	0	0	0
2610318N02Rik	0	0	0	0	0.111149	0	0	0	0	0	0	0	0	0	0	0	0	0	0	0.0313468	0	0	0	0.104505	0.537577	0.0468595	0	0	0	0	0	0.119307	0	0	0.0929847	0	0	0.257065	0	0	0	0	0	0	0	0	0	0	0.0780564
2610507B11Rik	0.237056	0.242279	-0.011783	0.149214	0.546992	-0.0632039	0.136944	-0.0438755	-0.183783	0.298745	-0.10997	0.180477	0.285309	-0.0054252	-0.00627651	0.000151839	0.0168584	0.00287081	0.0508628	0.0276958	0.032144	0.576924	0.139271	0.0192074	-0.183783	-0.136923	0.0164058	0.249193	-0.063556	0.784477	0.109362	-0.0311268	0.139653	-0.183783	0.127792	0.0552431	0.401192	-0.183783	0.0176697	0.151491	0.0732604	0.44225	-0.0524808	-0.00524052	0.314634	-0.183783	0.238957	0.0182164	0.148331
2610507I01Rik	0	0	0	0	0.111149	0	0	0.139907	0	0.296855	0	0	0	0	0	0.0150579	0	0	0.132366	0.0198142	0.062839	0	0.132192	0	0	0	0.188027	0	0	0	0.0353523	0.103247	0	0.0960383	0	0	0	0	0	0	0	0	0.102401	0.178542	0	0	0	0	0
2610524H06Rik	-0.0557197	0.218085	0.0775749	-0.0557197	-0.0557197	-0.0557197	-0.0557197	0.160701	0.0480785	-0.0557197	0.0887092	-0.0557197	0.413372	0.0234913	0.135216	0.134179	0.200251	0.027975	0.116778	0.0613422	-0.0557197	0.0164686	0.292533	0.318304	0.0850743	0.173796	-0.0557197	0.0963328	-0.0557197	-0.0557197	0.133467	0.105195	0.145218	0.266161	-0.0557197	0.0816718	-0.0557197	-0.0557197	0.145733	0.154232	0.201323	0.186786	0.414892	-0.0557197	-0.0557197	-0.0557197	0.122806	0.32157	0.276394
2610528A11Rik	0	0	0	0	0	0	0	0	0	0	0	0	0	0.0253379	0	0	0	0.0757224	0	0	0	0	0	0	0	0	0	0	0	0	0	0	0	0	0	0	0	0	0	0	0	0.108845	0	0	0	0	0	0	0
2700012I20Rik	0.175642	0	0.241845	0.0895336	0	0	0.085941	0	0.103798	0.325742	0.0738127	0	0.579282	0.0253379	0.0865961	0.0980588	0.0671834	0.040333	0.067203	0.0704611	0	0	0	0.291939	0.140794	0.0736844	0.261951	0.152053	0.120227	0	0.0810505	0.0823222	0	0.401938	0.145034	0	0.0994783	0.0961529	0	0	0	0	0	0	0.108941	0.201497	0	0.0700508	0.367671
2700016F22Rik	0	0	0.0453741	0.0570192	0	0.120579	0	0	0	0	0	0	0	0.0400079	0	0.0598693	0.0338663	0.0255343	0	0.0198142	0	0	0	0	0	0.0468595	0.136082	0	0	0	0	0	0	0	0	0	0.193421	0	0	0	0	0	0	0	0	0	0	0	0
2700029L08Rik	0	0	0	0	0	0	0	0	0	0	0	0	0	0	0	0	0	0	0	0	0	0	0	0	0	0	0	0	0	0	0	0	0	0	0	0	0	0	0	0	0	0	0	0	0	0	0	0	0
2700038G22Rik	0.334453	0	0	0.226471	0	0	0.306563	0	0	0	0	0	0	0.0253379	0	0	0	0.0507723	0	0	0	0	0	0.0530547	0.140794	0	0	0	0	0.120272	0.0700271	0	0	0	0	0.0700663	0	0.0961529	0	0	0	0	0.0519183	0	0	0	0	0	0
2700049A03Rik	0.175642	0	0.0453741	0.0570192	0	0.120579	0	0.139907	0	0	0.0738127	0	0	0.0503498	0.196804	0.0718382	0	0	0	0.0198142	0.123581	0	0	0	0.140794	0.0924648	0.0694286	0.218404	0	0	0.0353523	0	0.157565	0	0.0929847	0	0	0	0	0	0	0	0.0519183	0.11492	0.30718	0	0.111667	0	0
2700060E02Rik	-0.0604546	-0.540024	-0.202283	-0.0422957	0.175783	0.0777191	0.134424	0.333279	-0.110243	-0.155031	-0.327893	-0.0778654	0.0109669	0.316511	0.0378926	0.344073	0.309158	0.332867	0.181405	-0.163574	-0.268108	0.0817639	0.279187	-0.00709829	-0.00244674	0.221741	0.211208	0.274351	0.391503	0.162238	-0.0999716	-0.387368	-0.238624	-0.158793	-0.447039	-0.195981	0.0091488	0.148914	0.122035	-0.0932556	-0.168089	-0.0229555	0.000543271	0.376869	-0.0558201	0.237958	0.186343	0.341858	0.264073
2700062C07Rik	-0.0375172	-0.0375172	0.0522723	0.019502	0.187742	0.17311	0.0484238	-0.0375172	-0.0375172	-0.0375172	0.106912	0.0977882	0.240491	0.131149	-0.0375172	0.04832	0.126527	-0.0119829	-0.0375172	0.131899	-0.0375172	0.125578	0.0946748	0.0963812	-0.0375172	0.0361673	0.243848	-0.0375172	0.195174	0.149234	0.0524908	0.130752	0.16342	-0.0375172	-0.0375172	-0.0375172	0.185076	0.112418	0.0662867	0.428135	0.0960482	-0.0375172	0.189326	-0.0375172	-0.0375172	0.0662013	-0.0375172	0.0325336	0.0846084
2700081O15Rik	0	0	0	0	0.070961	0.0613217	0	0	0	0	0	0.247279	0	0.0253379	0	0	0	0.0507723	0.0844575	0.078518	0.062839	0	0	0	0	0	0	0	0	0	0	0	0	0	0	0.0700663	0	0	0	0	0	0	0	0	0	0	0	0.137307	0
2700097O09Rik	0	0	0.115346	0.196391	0.406382	0	0	0	0.308659	0	0	0.16895	0	0	0	0	0.0338663	0	0.0426462	0.162574	0.123581	0	0	0.104505	0	0	0	0.0975004	0	0	0.162276	0.215901	0	0	0.145034	0	0	0	0	0	0	0	0	0	0	0	0	0.137307	0
2700099C18Rik	0	0	0	0	0	0	0	0	0	0	0	0	0.14494	0.0583341	0.0550606	0.0238379	0.137689	0	0	0.0395037	0	0	0	0.133898	0	0.0736844	0.0694286	0	0	0.186751	0	0.103247	0.126086	0.0960383	0	0	0	0	0	0	0.133565	0	0.272845	0	0	0	0	0	0
2810001G20Rik	0	0.273804	0	0.0570192	0	0.0613217	0	0	0	0	0.0738127	0	0	0.0253379	0	0.0300549	0	0	0	0.0898392	0.062839	0	0	0.154452	0	0.0468595	0.200189	0	0	0.395838	0.199519	0.0523943	0.157565	0.149802	0.180993	0.416688	0.0994783	0.418996	0	0.6875	0.257043	0	0.343539	0	0.211049	0	0.205526	0.212752	0.256248
2810002D19Rik	-0.0170157	-0.0170157	-0.0170157	-0.0170157	0.0539453	-0.0170157	0.150766	0.370773	0.276487	0.308727	0.247816	-0.0170157	-0.0170157	0.00832221	0.122402	0.156307	0.120674	0.153575	-0.0170157	-0.0170157	0.0458234	-0.0170157	0.371571	0.0360391	-0.0170157	-0.0170157	0.119066	-0.0170157	-0.0170157	-0.0170157	0.0183367	-0.0170157	0.109071	0.352137	0.294559	0.331154	-0.0170157	0.0791372	-0.0170157	0.192936	0.11655	-0.0170157	0.114286	-0.0170157	0.152426	-0.0170157	0.271794	0.184983	-0.0170157
2810004N23Rik	0.45036	0.18939	0.240034	0.15172	0.240778	0.227312	0.431079	0.0319145	0.171249	0.112306	-0.00332521	0.256078	-0.236672	0.080519	-0.075719	0.00305751	0.0223048	0.00414121	0.0520335	0.230454	-0.113091	0.241729	0.196995	-0.0429267	-0.236672	0.0191406	-0.167243	0.228447	-0.236672	0.180885	0.207659	0.23722	-0.00563486	0.00130828	0.107477	-0.126905	0.236391	0.111304	-0.0352194	-0.0267203	0.198976	-0.0257373	0.081081	-0.121751	-0.236672	-0.0351751	0.00620394	0.0276602	0.0954424
2810006K23Rik	0	0	0.0453741	0	0	0.120579	0.085941	0	0	0.105063	0.144429	0	0.14494	0.118906	0	0.0238379	0	0.0870911	0.0426462	0.0509644	0	0.0721883	0	0	0	0.0468595	0.136082	0.0975004	0	0.294562	0.0353523	0.300681	0.0806727	0.0960383	0.311575	0.284347	0.246064	0.347975	0.103804	0	0	0.525266	0.272845	0.322895	0.467944	0.231829	0	0.137307	0.152726
2810013P06Rik	0.418419	0.0788983	-0.091014	0.0637781	0.221202	0.330263	0.206646	-0.0549989	-0.194906	0.566184	-0.121093	0.192137	0.384376	-0.115695	-0.10831	-0.137898	0.103413	-0.104719	-0.0508455	-0.085805	-0.0125274	0.28868	-0.194906	-0.141851	0.146959	0.0587567	-0.0861664	-0.00517322	0.259785	-0.0746337	0.0446044	-0.062587	0.00603137	0.0783889	-0.194906	0.00729468	0.164501	0.16055	0.0611122	0.229249	0.0120091	0.128009	-0.142988	-0.194906	-0.0859655	-0.194906	-0.0832388	0.220845	-0.0421805
2810021J22Rik	0	0	0	0.112245	0	0	0	0.339371	0.103798	0	0	0	0.224088	0	0.0550606	0.0300549	0	0	0	0.0198142	0.062839	0	0	0	0	0.106892	0	0	0	0	0	0	0.126086	0	0	0	0	0	0	0.108359	0	0	0	0.447186	0.289091	0	0	0	0.264872
2810025M15Rik	0	0	0.115346	0	0	0	0.193324	0.268586	0	0	0	0	0	0.168666	0	0.0941903	0	0.15664	0	0.302169	0.489055	0	0.369797	0	0	0	0	0	0	0	0	0	0.0806727	0	0.0929847	0.137392	0	0	0	0	0	0	0	0	0.108941	0.276585	0.205526	0	0.176095
2810029C07Rik	0	0	0	0.0570192	0	0	0	0	0	0	0	0	0	0	0	0	0	0	0.0426462	0	0	0	0	0	0	0	0	0	0	0	0	0	0	0	0	0	0	0	0	0	0	0	0	0	0	0	0	0	0
2810039B14Rik	0	0	0	0	0	0	0	0	0	0	0	0	0	0	0	0	0	0.0507723	0	0.0395037	0	0	0	0	0	0	0	0	0	0	0	0	0	0	0	0	0	0.238073	0.103804	0	0	0	0	0	0	0	0	0.0700508	0
2810402E24Rik	0	0	0.103892	0.143766	0	0.0962256	0	0.424382	0	0	0	0	0	0.0829299	0.177506	0.0238379	0.129268	0.0507723	0	0.0590708	0	0	0	0	0	0.106892	0	0	0	0.120272	0.0353523	0	0.217134	0	0	0	0.193421	0.0961529	0	0.108359	0	0	0.131302	0	0	0.161588	0	0.109717	0
2810403A07Rik	-0.164386	0.0135325	-0.00604682	0.112367	0.199187	0.122985	-0.0301017	-0.164386	-0.0605882	-0.164386	-0.0199576	0.107333	0.113621	-0.0851754	0.329597	-0.00796963	-0.13052	-0.113614	-0.12174	-0.0448488	-0.164386	0.0435108	-0.164386	0.13075	0.226351	-0.0907021	-0.0283048	-0.164386	0.233106	0.0679616	-0.0603336	-0.111992	-0.164386	0.237551	0.147188	-0.0546198	-0.164386	-0.0682336	-0.164386	0.331605	-0.0308211	0.172542	-0.0128502	0.117472	0.311978	0.0674421	-0.0246521	0.0376126	0.100486
2810403D21Rik	0	0.338665	0.0714686	0.0570192	0	0.0613217	0.085941	0	0	0	0	0.0866734	0.14494	0	0	0.0300549	0.0338663	0.0588354	0	0.0198142	0.222478	0	0	0	0	0	0	0	0	0	0	0.0523943	0	0	0	0.137392	0	0	0	0	0	0.336929	0	0	0	0	0	0	0
2810405F17Rik	0	0	0.15834	0	0	0	0	0	0	0	0	0	0	0	0	0	0	0.0709379	0	0	0	0	0.132192	0	0	0	0	0	0	0	0	0.103247	0	0	0	0	0	0.0961529	0.201452	0	0	0	0	0	0	0	0	0.0700508	0
2810408A11Rik	0	0	0.147114	0.0570192	0.160483	0	0	0	0	0	0	0	0	0	0	0	0	0.0255343	0	0	0	0	0	0	0	0.0736844	0	0.0975004	0	0.266874	0	0.132319	0	0	0	0	0	0.592602	0	0	0	0	0.0816175	0	0	0	0	0	0
2810408I11Rik	0	0	0	0	0	0	0	0	0	0	0	0	0	0.0503498	0	0.0497877	0	0	0	0.078518	0	0	0	0.0530547	0	0.11859	0	0	0	0	0	0	0	0	0	0	0	0	0	0	0	0	0	0	0	0	0.0713063	0	0
2810414N06Rik	0	0	0	0.0570192	0	0	0	0	0	0	0	0	0	0	0	0.0497877	0	0	0	0	0	0	0	0	0	0	0	0	0	0	0	0.0523943	0	0	0	0	0	0	0	0	0	0	0	0	0	0	0	0	0
2810428I15Rik	-0.0894026	-0.133277	-0.296007	-0.224431	-0.014249	0.0200458	-0.181874	-0.332035	0.083881	-0.268184	-0.398129	0.239653	0.151041	0.111984	-0.165999	0.00755078	0.481437	0.216824	-0.32283	-0.0320278	0.184351	-0.0931975	-0.266864	0.293503	0.168868	0.104481	-0.0599894	-0.18021	-0.471942	-0.0357949	-0.237762	0.215247	0.248998	0.0374182	0.0142918	-0.0131994	0.238359	0.176263	-0.215923	-0.26199	0.0250919	-0.302616	0.505333	0.085906	0.185371	-0.0900344	0.16528	0.0214555	-0.349816
2810428J06Rik	0	0	0	0	0	0	0	0	0	0	0	0	0	0	0	0	0	0	0	0	0	0	0	0	0.140794	0	0	0	0	0	0	0	0	0	0	0	0	0	0	0	0	0	0	0	0	0	0.0713063	0	0
2810429I04Rik	0	0	0	0.0570192	0	0	0	0	0.103798	0	0	0	0	0	0.139417	0.0150579	0.0338663	0	0	0	0	0	0	0	0	0	0	0	0	0	0	0	0	0	0	0	0	0	0	0	0	0	0	0	0	0	0	0	0
2810430I11Rik	0	0	0	0	0	0	0	0	0	0	0	0	0	0	0	0	0	0	0	0.0653444	0	0	0	0	0	0	0	0	0	0	0	0	0	0	0	0	0	0	0	0	0	0	0	0	0	0	0	0	0
2810442N19Rik	0	0	0	0	0	0	0	0	0	0	0	0	0	0	0	0	0	0	0	0	0	0	0	0	0	0	0	0	0	0	0	0	0	0	0	0	0	0	0	0	0	0	0	0	0	0	0	0	0
2810454H06Rik	0.270361	0	0	0	0	0	0	0	0	0	0	0	0	0	0	0	0	0	0	0	0	0	0	0	0	0	0	0	0	0	0	0.103247	0	0	0.248786	0	0.155061	0.187076	0	0	0	0.108845	0	0	0	0	0	0	0
2810459M11Rik	0	0	0	0	0	0	0	0	0	0	0	0	0	0	0	0	0	0	0	0	0	0	0	0	0	0	0	0	0	0	0	0.0823222	0.0806727	0	0	0	0	0.0961529	0	0	0	0	0.102401	0	0	0	0	0	0
2810468N07Rik	0	0	0	0	0	0	0	0	0	0	0	0	0	0.0253379	0	0	0	0	0.0844575	0	0	0	0.132192	0	0	0	0.136082	0	0.371171	0	0.0810505	0	0	0	0	0.109767	0	0.215331	0	0.24136	0	0	0	0	0	0	0	0	0
2810474O19Rik	-0.418486	0.281961	-0.369671	-0.176979	-0.253613	-0.26195	-0.493662	-0.142353	-0.408497	-0.382243	0.169863	0.0187274	-0.215328	-0.354768	0.0555464	-0.366842	0.0093204	0.0531051	-0.472455	-0.397161	-0.426937	-0.140705	-0.147811	-0.405274	0.0473979	-0.0223963	0.0850112	0.653428	0.62852	0.794407	-0.180587	0.100281	0.03704	-0.121561	0.522672	0.0861415	-0.336268	0.326896	-0.255125	-0.0588265	0.0496789	-0.0255575	-0.287228	-0.783135	0.102352	0.0275197	-0.364865	-0.33989	-0.359166
2900005J15Rik	0	0	0	0.0570192	0	0	0	0	0	0	0	0	0	0	0	0	0	0.0507723	0	0	0	0	0	0	0	0	0	0	0	0	0	0	0	0	0	0	0	0	0	0	0	0	0	0	0	0	0	0	0
2900026A02Rik	0	0	0	0	0	0	0	0	0	0.105063	0	0	0	0	0.160953	0.13059	0.0777957	0	0	0.147285	0.062839	0.11302	0	0	0	0.0736844	0.173877	0	0	0	0	0	0	0	0	0.137392	0	0	0	0	0	0	0.167081	0	0	0.309279	0	0	0
2900041M22Rik	0	0	0	0	0	0	0	0	0	0	0	0	0	0	0	0	0	0	0	0.0198142	0	0	0	0	0	0	0	0	0	0	0	0	0	0	0	0	0	0	0	0	0	0.169326	0.142172	0	0	0	0	0	0
2900052L18Rik	0	0	0	0	0	0	0	0	0	0	0	0	0	0	0	0	0	0	0	0	0	0	0	0.0530547	0	0	0	0	0	0	0	0	0	0	0	0	0	0	0	0	0	0	0	0	0	0	0	0	0
2900055J20Rik	0	0	0	0.0570192	0	0	0	0	0	0	0	0	0	0	0	0	0	0	0	0	0.171196	0	0	0	0	0	0	0	0	0	0	0	0	0	0	0	0	0	0	0	0	0	0	0	0	0	0	0	0
2900064K03Rik	0	0	0	0	0	0	0	0	0	0	0	0	0	0	0	0	0	0	0	0	0	0	0	0	0	0	0	0	0	0	0	0	0	0	0	0	0	0	0	0	0	0	0	0	0	0	0	0	0
2900076A07Rik	0	0	0.0897895	0.0895336	0.070961	0.203658	0	0	0	0.163516	0	0	0	0	0	0.0150579	0	0.0255343	0	0.0198142	0	0	0	0	0	0.283616	0.173877	0	0	0.354543	0	0	0	0.23798	0.180993	0.109767	0	0	0	0.108359	0	0	0.0816175	0	0	0	0.139734	0	0.0780564
2900076G11Rik	0	0	0	0	0	0	0	0	0	0	0	0	0	0	0	0.0150579	0	0	0	0	0	0	0	0	0	0	0	0	0.120227	0	0	0	0	0	0	0	0	0	0	0	0	0	0	0	0	0	0	0.109717	0
2900089D17Rik	0	0	0	0.182699	0	0	0	0	0	0	0	0	0	0	0	0	0	0.0255343	0	0	0	0	0	0	0	0	0	0	0	0	0	0	0	0	0	0	0	0	0	0	0	0	0	0	0	0	0.0713063	0	0
2900093K20Rik	0	0	0.147114	0.297218	0.241905	0	0.270357	0.139907	0	0	0	0.402601	0	0	0	0.0300549	0	0.0507723	0	0.0590708	0	0.11302	0	0	0	0	0	0	0	0	0.0353523	0	0	0	0	0.212978	0	0.257065	0.381095	0.576948	0	0	0	0	0	0	0	0	0
2900097C17Rik	-0.0919128	-0.0919128	-0.00212332	-0.0919128	0.0471926	-0.0305911	-0.0919128	-0.0919128	-0.0919128	0.142393	-0.0181001	0.155366	-0.0919128	0.00752122	0.0475044	4.01e-05	0.00805953	0.047028	-0.00745536	0.00593481	0.234372	-0.0197245	0.0402792	0.0125919	-0.0919128	0.0449743	-0.0224843	0.467617	0.140778	-0.0919128	-0.0218857	-0.0919128	-0.0112402	-0.0919128	-0.0919128	-0.0218465	0.154152	0.00424007	0.0118911	0.267204	-0.0919128	0.119022	0.039389	0.130306	-0.0919128	-0.0919128	0.0478216	-0.0919128	-0.0138564
3000002C10Rik	0	0	0	0	0	0	0	0	0	0	0	0	0	0	0.108682	0	0	0	0	0.0198142	0.062839	0	0	0	0	0	0	0.0975004	0	0	0	0	0	0.0960383	0	0.0700663	0	0	0	0	0.133565	0	0	0	0	0	0	0	0
3010003L21Rik	0	0	0	0.165797	0.070961	0	0	0	0	0	0	0	0	0.0400079	0.0865961	0	0	0.0255343	0.0426462	0	0	0	0	0	0	0.0468595	0	0	0	0	0.104053	0.0523943	0	0	0	0	0	0	0	0	0	0	0.102401	0	0.108941	0	0	0.0700508	0
3110001I22Rik	0	0	0.0453741	0	0	0.154345	0.134285	0.139907	0	0	0.16653	0	0.14494	0.0648336	0.0550606	0	0.0338663	0	0	0	0	0	0	0.0530547	0.270463	0.0468595	0	0	0	0	0	0.103247	0.0806727	0.0960383	0.0929847	0	0	0	0	0	0	0.108845	0	0.11492	0	0	0.193046	0	0
3110002H16Rik	-0.166324	-0.166324	-0.0948553	-0.0767903	-0.166324	0.0115957	-0.166324	-0.166324	-0.166324	0.130531	0.197343	0.00262604	-0.166324	0.0136725	0.0456289	0.0284517	-0.0798974	-0.14079	-0.166324	-0.0380749	-0.103485	-0.024921	0.267343	0.04478	0.104139	0.173409	0.189145	-0.0688235	-0.166324	0.0204268	0.135712	0.0811577	0.135076	0.133877	-0.0212903	-0.0962576	0.0993377	-0.070171	-0.166324	-0.166324	0.205611	0.10154	-0.166324	-0.166324	0.0447256	0.0351727	-0.00513228	0.0980081	-0.0135982
3110009E18Rik	-0.0200095	0.157909	0.127104	0.264266	-0.0200095	-0.0200095	-0.0200095	-0.0200095	-0.0200095	0.214297	-0.0200095	-0.0200095	-0.0200095	-0.0200095	0.0350511	0.0249822	0.14939	0.174231	-0.0200095	-0.00019531	0.162369	0.0521788	-0.0200095	0.100734	-0.0200095	0.086882	-0.0200095	-0.0200095	0.318413	-0.0200095	0.061041	0.0323848	0.0606631	-0.0200095	-0.0200095	0.219016	0.0794688	-0.0200095	0.181443	-0.0200095	-0.0200095	-0.0200095	0.0319088	0.202209	0.149432	0.181487	-0.0200095	0.155437	0.204305
3110031N09Rik	0	0	0	0	0	0	0	0	0	0.105063	0	0	0	0	0.0550606	0	0	0	0	0.0198142	0	0	0	0	0	0	0	0	0	0	0	0	0	0	0	0	0	0	0	0	0	0	0	0	0	0	0	0	0
3110040N11Rik	-0.0775243	0.380624	-0.0321502	0.169986	-0.0775243	0.150852	0.0567605	-0.0775243	0.026274	-0.0775243	0.134606	0.00914911	-0.0775243	-0.0126907	0.0834285	0.172065	0.0547288	0.0371735	-0.0348781	-0.0380206	-0.0775243	0.334383	0.0546677	0.187609	0.232612	-0.0775243	-0.0775243	-0.0775243	-0.0775243	-0.0775243	0.21562	-0.02513	0.00314837	0.0722775	0.627458	0.0322424	0.0219541	0.0724104	-0.0775243	-0.0775243	-0.0775243	0.13341	-0.0775243	0.0373962	-0.0775243	0.178699	-0.00621801	-0.00747348	0.535869
3110043O21Rik	0.105996	-0.069646	0.0201435	-0.0126269	0.0694594	-0.069646	0.309238	0.0702612	-0.069646	0.0354171	0.00416663	-0.069646	-0.069646	0.0678357	0.0390362	-0.0395912	0.0303263	0.445609	-0.069646	0.0282016	-0.00680699	-0.069646	0.300151	-0.069646	-0.069646	0.0813011	-0.069646	-0.069646	-0.069646	-0.069646	-0.0342937	-0.069646	-0.069646	-0.069646	-0.069646	-0.069646	-0.069646	-0.069646	-0.069646	-0.069646	0.137269	-0.069646	-0.069646	-0.069646	-0.069646	0.0340725	-0.069646	-0.069646	-0.069646
3110045C21Rik	0	0	0	0	0	0	0	0	0	0	0	0	0	0	0	0	0	0	0	0.0847535	0	0	0	0	0	0	0	0	0	0	0	0	0	0	0	0	0	0	0	0	0	0	0.0816175	0	0	0	0	0	0
3110056K07Rik	0.287412	-0.0470413	0.203895	0.258489	-0.0470413	-0.0470413	0.0388998	-0.0470413	0.154344	-0.0470413	-0.0470413	0.0882641	-0.0470413	0.0112928	-0.0470413	0.0301597	0.0201422	0.0286812	0.158222	-0.0075376	0.0157978	0.458226	-0.0470413	0.183722	-0.0470413	-0.000181791	0.0223873	-0.0470413	0.139844	0.139709	-0.0470413	0.0722655	-0.0470413	-0.0470413	0.133951	0.15516	-0.0470413	-0.0470413	0.261816	-0.0470413	-0.0470413	0.0618036	0.00487706	0.131501	0.0618994	-0.0470413	0.146005	0.175273	-0.0470413
3110062G12Rik	0	0	0	0	0	0	0	0	0	0	0	0	0	0	0	0	0	0	0	0	0	0	0	0	0	0	0	0	0	0	0	0	0	0	0	0	0	0	0	0	0	0	0	0	0	0	0	0	0
3110062M04Rik	0.479569	0	0.15834	0.297218	0.339005	0	0	0	0.535544	0.163516	0.184369	0.0866734	0	0.110538	0	0.134516	0.105493	0.0588354	0.0844575	0.110232	0	0.141403	0.205078	0.0530547	0	0.356551	0.0694286	0	0.120227	0	0.0353523	0	0.157565	0.0960383	0.278356	0.0700663	0.0994783	0	0	0	0.133565	0	0.0519183	0	0	0.201497	0	0	0
3110070M22Rik	0	0	0	0	0	0	0	0	0.161586	0	0	0	0	0	0	0	0	0	0	0	0	0	0	0	0	0	0	0	0	0	0	0	0	0	0	0	0	0	0.256018	0	0.133565	0	0	0	0	0	0	0	0
3110080O07Rik	0	0	0	0	0	0	0.213918	0	0.103798	0	0	0	0	0	0.0550606	0	0	0	0.108544	0.0313468	0	0	0	0	0	0	0	0	0.454691	0	0	0	0	0	0	0	0	0	0	0	0	0.169326	0	0	0	0	0	0	0
3110082I17Rik	-0.0828993	-0.0828993	0.0324466	-0.0828993	-0.0828993	0.120759	-0.0828993	-0.0828993	-0.0828993	0.0221638	-0.0828993	-0.0828993	-0.0828993	-0.0428914	-0.0828993	0.00655089	-0.0828993	-0.0828993	-0.0828993	0.119105	-0.0200603	-0.010711	-0.0828993	-0.0828993	-0.0828993	-0.0828993	0.0531824	0.0691532	-0.0828993	-0.0828993	-0.0828993	-0.0828993	-0.0828993	-0.0828993	-0.0828993	-0.0828993	-0.0828993	-0.0828993	-0.0828993	0.0254598	-0.0828993	-0.0828993	-0.0828993	-0.0828993	-0.0828993	-0.0828993	-0.0828993	-0.0828993	-0.0048429
3110083C13Rik	0	0	0	0	0	0	0	0	0	0	0	0	0	0	0	0	0	0	0	0	0	0	0	0	0	0	0	0	0	0	0	0	0	0	0	0.15852	0	0	0	0	0	0	0	0	0	0	0	0	0
3222401L13Rik	0	0	0	0	0	0	0	0	0	0	0	0	0	0	0	0	0	0	0	0	0	0	0	0	0	0	0	0	0	0	0	0	0	0	0	0	0	0	0	0	0	0	0	0	0	0	0	0	0
3300002I08Rik	0	0	0	0.0570192	0	0	0	0	0	0	0.11549	0	0	0.0648336	0	0.0421188	0	0	0	0	0	0.141403	0	0	0.217875	0.0468595	0.0694286	0	0	0	0.0353523	0.0823222	0	0	0	0	0	0	0	0	0.133565	0	0	0	0.108941	0	0	0	0
3300005D01Rik	0	0	0.0453741	0	0.139105	0.0962256	0	0	0	0.105063	0	0	0.14494	0.0400079	0.108682	0.0238379	0	0	0	0.271393	0	0	0	0	0	0	0	0	0	0	0.0700271	0	0	0	0	0	0	0	0	0	0	0	0.0519183	0	0	0	0	0	0
3830403N18Rik	0	0	0	0	0	0.0613217	0	0	0	0.105063	0	0	0.14494	0	0	0	0.132253	0	0	0.326607	0	0	0	0	0	0	0	0	0	0.120272	0	0	0	0	0	0	0	0	0	0	0	0	0	0	0	0	0	0	0
3830406C13Rik	-0.16583	-0.16583	-0.0187158	0.0168691	0.0760755	0.130543	0.0480886	-0.16583	-0.00424397	0.183148	0.0575331	-0.0791565	-0.16583	0.0417342	-0.00487704	0.134747	0.17132	0.266172	0.20187	0.114105	-0.16583	0.142421	-0.0336378	0.189304	-0.16583	0.0216136	0.222904	0.374443	-0.16583	-0.16583	0.0288182	0.141647	-0.16583	0.236108	0.178319	-0.0284383	0.0275916	0.401222	0.0901884	-0.0574707	-0.0322645	-0.16583	0.459479	0.213219	0.400346	0.230583	0.322348	0.273053	0.0584851
3830408C21Rik	0	0	0	0.112245	0	0	0	0	0	0	0	0	0	0	0	0	0	0	0	0	0	0	0	0	0	0	0	0	0	0	0	0	0	0	0	0	0	0	0	0	0	0	0	0	0	0	0	0	0
3830432H09Rik	0	0	0	0	0	0	0	0	0	0	0	0	0	0	0	0	0	0	0	0	0	0.0721883	0	0	0	0	0.0694286	0	0	0	0	0	0	0	0	0	0	0	0	0	0	0	0	0	0	0	0	0	0
4430402I18Rik	0	0	0	0	0	0	0	0	0	0	0	0.0866734	0	0	0	0	0	0	0	0.0198142	0.062839	0	0	0	0	0	0	0	0.26742	0	0	0	0	0.149802	0	0	0.155061	0	0	0	0	0	0	0	0	0	0	0.137307	0
4632404H12Rik	0	0	0	0.129662	0	0	0	0	0	0.105063	0.184369	0	0	0.0253379	0	0.0537017	0	0	0.108544	0.0509644	0	0	0	0	0	0	0	0	0	0	0	0	0	0	0	0.0700663	0	0	0	0	0	0	0	0	0	0	0	0	0
4632415L05Rik	0	0.177919	0	0	0	0	0.134285	0	0.380771	0.163516	0	0	0	0.0400079	0	0.0150579	0.0338663	0.0588354	0.0426462	0.0313468	0	0.0721883	0.132192	0.0833391	0	0	0	0	0.26742	0	0.0900079	0	0	0.458694	0	0	0	0	0	0	0	0	0.0816175	0	0.169441	0	0.0713063	0	0
4632427E13Rik	-0.109015	0.421155	0.325303	0.48177	-0.0380541	0.225886	0.181053	0.4241	-0.109015	0.373513	0.197192	-0.109015	-0.109015	0.0889984	-0.000332879	0.0762582	-0.109015	0.135711	-0.0418121	0.0469787	0.0145662	0.0715998	-0.109015	0.0359274	-0.109015	-0.00212357	0.0270667	0.0807179	0.945336	-0.109015	0.253519	0.0436408	-0.0283424	-0.109015	0.0719776	0.113548	0.223467	-0.109015	0.199843	0.196604	0.185889	0.158848	-0.109015	0.00590541	-0.109015	0.0924816	-0.0377088	-0.109015	-0.109015
4632428C04Rik	0	0	0	0	0	0	0	0	0	0	0	0.215223	0	0	0	0	0	0	0	0	0	0	0	0	0	0.0924648	0	0	0	0	0	0.0523943	0	0	0	0	0	0	0	0	0	0	0	0	0	0	0	0	0
4633401B06Rik	0	0	0	0	0	0	0	0	0	0.105063	0	0	0	0	0	0	0	0	0.0426462	0	0	0	0	0	0	0	0	0	0	0	0	0	0	0	0	0	0	0	0	0	0	0	0	0	0	0	0.178526	0	0
4732416N19Rik	0	0	0	0	0	0	0	0	0	0	0	0	0	0	0	0	0	0	0	0	0.142715	0	0	0	0	0.106892	0	0	0	0	0	0	0	0	0	0	0	0.0961529	0	0	0	0	0.0519183	0	0	0	0	0	0
4732419C18Rik	0	0	0	0	0	0	0	0	0	0	0	0	0	0.0400079	0	0	0	0	0	0	0	0	0	0	0	0	0	0	0	0	0	0	0	0	0	0	0	0	0	0	0	0	0	0	0	0	0	0	0
4732440D04Rik	0	0	0.231044	0.202369	0.070961	0	0.167781	0.139907	0.161586	0.468708	0	0.291424	0.278008	0	0.139417	0.0150579	0	0.0981075	0.0426462	0	0.192187	0.245623	0	0.0530547	0	0.16235	0.136082	0.0975004	0	0	0.0557162	0.0523943	0.243205	0.300201	0	0.137392	0.493402	0.238073	0	0.495992	0.371935	0	0	0.11492	0.108941	0.256223	0.139734	0	0.122126
4732465J04Rik	0	0	0	0	0	0	0	0	0	0	0	0	0.14494	0	0.0550606	0	0	0	0	0	0	0	0	0	0	0	0	0	0	0	0.0353523	0.103247	0	0	0	0	0	0	0	0	0	0	0	0	0	0	0	0	0
4732471J01Rik	0	0	0	0	0	0	0	0	0	0	0.144429	0	0	0	0	0.0150579	0.0338663	0	0	0	0	0	0	0	0	0.0468595	0	0	0	0	0	0	0	0	0	0	0	0	0	0	0	0	0	0	0	0	0	0	0
4732487G21Rik	0	0	0	0.0570192	0	0	0	0	0	0	0	0.0866734	0	0	0	0	0	0	0	0	0	0	0	0	0	0	0	0	0	0	0	0	0	0	0	0	0	0	0	0	0	0	0	0	0	0	0	0	0
4732491K20Rik	0	0	0	0	0	0	0	0	0.103798	0	0	0	0	0	0	0.0611678	0.0534209	0	0	0.0395037	0	0	0.132192	0	0	0	0	0	0	0	0	0	0	0	0	0.0700663	0	0	0	0	0	0	0.0519183	0	0	0	0	0	0
4732496C06Rik	0	0	0	0	0	0	0	0	0	0	0	0	0	0	0	0	0	0	0	0	0.0986153	0	0	0	0	0	0	0	0	0	0	0	0	0	0	0	0	0	0	0	0	0	0	0	0	0	0	0	0
4831440E17Rik	0	0	0	0	0	0	0	0	0	0	0	0	0	0	0	0	0	0	0	0	0	0	0	0	0	0	0	0	0	0	0	0	0	0	0	0	0	0	0	0	0	0	0	0	0	0	0	0	0
4833403J16Rik	0	0	0	0.112245	0.204668	0	0	0	0.103798	0	0	0	0.351122	0	0	0	0	0	0	0	0.062839	0.207897	0.205078	0.183011	0	0.11859	0	0.152053	0.232691	0.337339	0.0900079	0	0.0806727	0	0.290598	0.4018	0	0	0.103804	0.108359	0	0.484368	0.272845	0.354035	0.108941	0	0.0713063	0	0
4833407H14Rik	-0.0898293	-0.0898293	0.0779561	0.0539371	-0.0188683	-0.0898293	0.103495	-0.0898293	-0.0898293	-0.0898293	-0.0898293	-0.0031559	0.0551103	-0.0898293	-0.0898293	-0.0251829	0.0394391	0.0631718	0.229997	-0.0898293	-0.0898293	0.0515736	0.165177	-0.00649024	-0.0898293	0.00263554	0.0462524	-0.0898293	0.434458	0.45505	0.19349	0.138389	0.111108	0.167163	-0.0898293	0.288225	0.103592	0.0972463	-0.0898293	-0.0898293	0.407204	0.217279	-0.037911	0.34353	0.0191114	0.204203	0.0499051	0.473149	-0.0898293
4833411C07Rik	0	0	0	0	0	0	0	0	0	0	0	0	0	0	0.0550606	0	0	0	0	0.0198142	0	0	0	0	0	0	0	0	0	0	0	0	0	0	0	0	0	0	0	0	0	0	0	0	0	0	0	0	0
4833412C05Rik	0	0	0	0	0	0	0	0	0	0	0	0	0	0	0	0	0	0	0	0	0	0	0	0	0	0	0	0	0	0	0	0	0	0	0	0	0	0	0	0	0	0	0	0	0	0	0	0	0
4833412K13Rik	0.382539	0	0	0.0895336	0	0	0	0	0	0	0.11549	0	0	0	0	0.0150579	0	0	0.067203	0	0	0.0721883	0	0.104505	0.140794	0	0	0	0	0	0	0	0	0	0	0	0	0	0	0	0	0.169326	0	0	0	0	0	0	0
4833413G10Rik	0	0	0	0	0	0	0	0	0	0	0	0	0	0	0	0	0	0	0.0426462	0.0198142	0	0	0	0	0	0	0	0	0	0	0	0	0	0	0	0	0	0	0	0	0	0	0	0	0	0	0	0	0
4833417C18Rik	0	0	0	0	0	0	0	0	0	0.448572	0	0	0	0	0	0	0	0	0	0.0313468	0	0	0	0	0	0	0	0	0	0	0	0	0.157565	0	0	0.109767	0	0	0	0	0	0	0.0519183	0	0	0	0.111667	0	0
4833418N02Rik	0	0	0	0	0	0	0	0	0	0	0	0	0	0	0	0.0150579	0	0	0	0	0.062839	0.0721883	0	0	0	0.0468595	0	0	0	0	0	0	0.0806727	0.149802	0	0.0700663	0	0	0	0	0	0	0	0	0.108941	0.161588	0	0	0
4833420G17Rik	-0.183664	-0.183664	0.243397	0.116439	0.120123	0.134506	-0.0158831	0.30519	-0.183664	-0.183664	0.450037	0.265499	-0.0387247	-0.108619	0.073503	-0.0856054	-0.0647484	0.0278481	0.00527693	0.0506148	0.0448597	0.082371	-0.0514723	0.0470992	0.0867988	-0.0911994	0.235457	-0.0316117	0.0490265	0.110898	-0.127948	0.175277	-0.102992	0.438829	-0.0906795	0.100683	-0.183664	0.0544085	-0.0220427	-0.0151138	0.413416	0.408486	-0.0812629	-0.0687438	-0.183664	0.162304	0.12125	-0.0463576	-0.0309386
4833421G17Rik	0	0	0.0453741	0.0895336	0	0.0613217	0.245927	0	0	0	0	0	0	0.0648336	0	0	0	0	0	0	0	0	0	0	0	0.0736844	0	0	0	0	0	0	0	0.355552	0	0	0	0	0	0	0	0	0	0	0	0	0	0	0
4833422C13Rik	0	0	0	0	0	0	0	0	0	0	0	0	0	0	0	0	0	0	0	0	0.158203	0	0	0	0	0	0	0	0	0	0	0	0	0	0	0	0	0	0	0	0	0	0	0	0	0	0	0	0
4833427F10Rik	0	0	0	0	0	0	0	0	0	0	0	0	0	0	0	0	0	0	0	0	0	0	0	0	0	0	0	0	0	0	0	0	0	0	0	0	0	0	0	0	0	0	0	0	0	0	0	0	0
4833439L19Rik	-0.234502	0.600954	0.209687	-0.234502	-0.163541	-0.0565825	0.0986252	-0.0945949	0.0741567	-0.129439	-0.234502	-0.0991967	0.448225	-0.0364886	-0.0435668	0.0134245	0.0318594	0.0592205	-0.0687718	0.0154226	0.0917829	0.390313	0.199165	0.123716	0.26847	0.042253	-0.125762	-0.0447691	-0.00181129	0.201645	-0.12473	0.235334	-0.108416	0.038793	-0.0535093	-0.164436	0.429014	-0.0191706	0.173798	0.261489	0.022541	-0.234502	0.0410171	0.212684	0.214475	-0.130784	-0.0559761	0.00423381	-0.0395434
4833445I07Rik	0	0	0	0.0895336	0	0	0	0	0	0	0	0	0	0	0	0	0.105493	0.040333	0	0	0	0	0	0	0	0	0	0	0	0	0	0	0	0	0	0	0	0	0	0	0	0	0	0	0	0	0	0	0
4921507P07Rik	0	0	0	0	0	0	0	0	0.201385	0.203758	0	0.260225	0	0	0	0.0238379	0	0	0	0	0	0	0	0	0	0	0	0	0	0	0	0	0	0	0	0	0	0	0	0	0	0	0	0	0	0	0	0	0
4921511C10Rik	0	0	0	0	0	0	0	0	0	0	0	0	0	0	0	0	0	0	0	0	0	0.0721883	0	0	0	0.11859	0	0	0	0	0	0	0	0	0.0929847	0.231188	0	0.0961529	0	0.108359	0.133565	0	0	0	0	0	0	0	0
4921522P10Rik	0	0	0	0.112245	0.070961	0.120579	0	0	0.103798	0.105063	0.0738127	0	0	0	0.0550606	0.0300549	0.0671834	0.0507723	0	0.0704611	0.0986153	0	0	0.104505	0.140794	0.0924648	0	0.0975004	0.120227	0	0	0.103247	0	0	0	0.175595	0	0	0.103804	0.266585	0	0	0.102401	0	0.211049	0	0.0713063	0.0700508	0
4921524J17Rik	0.609742	-0.136735	-0.156314	0.171474	-0.175548	0.0844474	-0.0245857	0.0247169	-0.0587615	-0.110896	0.442838	0.391531	0.557932	-0.132342	-0.175237	-0.135351	0.0357242	-0.106693	0.0268507	0.105059	0.23844	0.344649	0.321797	0.250043	1.22572	0.107809	0.0408156	-0.217153	0.434968	0.481246	0.223399	0.220316	0.479798	0.163865	-0.0240554	0.531514	-0.0685893	0.526233	0.0307099	0.563845	-0.181088	0.61792	0.40829	0.25754	0.297699	0.616844	0.108086	0.695824	0.258322
4921531C22Rik	0	0	0.0897895	0	0	0.296372	0.193324	0	0.103798	0	0.11549	0	0	0	0	0	0	0	0	0.0198142	0	0	0	0	0.140794	0.0468595	0.0694286	0.152053	0.120227	0.120272	0.0557162	0	0	0	0	0.0700663	0.193421	0	0	0	0	0	0	0.11492	0.108941	0	0	0	0
4930402H24Rik	0	0	0	0.129662	0	0	0	0	0	0	0.0738127	0	0	0.0253379	0.0550606	0.0497877	0.0534209	0.100393	0	0.23914	0.062839	0	0	0.318339	0.310136	0	0.0694286	0	0	0	0.0557162	0	0.0806727	0	0.0929847	0.0700663	0	0.0961529	0.103804	0.16855	0	0	0.0519183	0	0.211049	0	0	0	0
4930403P22Rik	0	0	0	0.0895336	0	0	0	0	0	0	0	0	0	0	0	0	0	0	0	0	0	0	0	0	0	0.0468595	0	0	0	0	0	0	0	0	0	0	0.265662	0.0961529	0	0	0	0.108845	0	0	0	0	0	0	0
4930404A12Rik	0	0	0	0	0	0	0	0	0	0	0	0	0	0.0253379	0	0	0.0671834	0	0	0	0	0.0721883	0	0	0	0	0	0	0	0	0.0353523	0	0	0	0	0	0	0	0	0	0	0	0	0	0	0	0	0	0
4930404I05Rik	0	0	0	0.0570192	0	0	0.085941	0	0	0	0	0	0	0	0	0	0	0	0	0.0198142	0	0	0	0	0	0	0	0	0	0	0	0	0	0	0	0	0	0	0	0	0	0	0	0	0	0	0	0	0
4930404N11Rik	0	0	0	0	0	0	0	0	0	0	0	0	0	0	0	0	0	0	0	0	0	0	0	0	0	0	0	0	0	0	0	0.0523943	0	0	0	0	0	0	0	0	0	0	0	0	0	0	0	0	0
4930405A21Rik	0	0	0	0	0	0	0	0	0	0	0	0	0	0	0	0.0150579	0	0	0	0	0.062839	0	0	0	0	0	0	0	0	0	0	0	0	0	0	0	0	0	0	0	0	0	0	0	0	0	0	0	0
4930405O22Rik	0	0	0	0	0	0	0	0	0	0	0	0	0	0	0	0	0	0	0	0.0313468	0	0	0	0	0	0	0	0	0	0	0	0	0	0	0.0929847	0.0700663	0	0	0	0	0	0	0.102401	0	0	0	0	0	0
4930412C18Rik	0	0	0	0	0	0	0	0	0	0	0	0	0	0	0	0	0	0	0	0	0	0	0	0	0	0	0	0	0	0	0	0	0	0	0	0	0	0	0	0	0	0	0	0	0	0	0	0	0
4930412M03Rik	0	0	0	0	0	0	0	0	0	0	0	0	0	0	0	0	0	0	0	0	0	0	0	0	0	0	0	0.260757	0	0	0	0	0	0	0	0.0700663	0	0	0	0	0	0	0	0	0	0	0	0	0
4930413G21Rik	0	0	0	0	0	0	0	0	0	0.234306	0	0	0	0	0	0	0	0	0	0	0	0	0	0	0	0	0	0	0	0	0	0	0.181575	0	0	0	0	0	0.256018	0	0	0	0	0	0	0	0	0	0
4930417O13Rik	0	0	0	0	0	0	0	0	0	0	0	0	0	0	0	0	0	0	0	0	0	0	0	0	0	0	0	0	0	0	0	0	0	0	0	0.212978	0	0	0	0	0	0	0	0	0	0	0	0	0.0780564
4930426D05Rik	0	0	0.133295	0.112245	0	0	0	0	0	0	0	0.27172	0.14494	0.0253379	0.125653	0	0	0	0	0	0	0	0	0	0	0	0	0	0	0	0	0	0	0	0	0	0	0	0	0	0	0	0	0	0	0	0	0	0
4930426L09Rik	0	0	0	0	0	0	0	0	0	0	0	0	0	0	0	0	0	0	0	0	0	0	0	0	0	0	0	0	0	0	0	0	0	0	0	0	0	0	0	0	0	0	0	0	0	0	0	0	0
4930427A07Rik	0	0	0.124982	0	0	0.0962256	0	0.21642	0	0	0.0738127	0.0866734	0	0	0	0.0475239	0	0	0	0.0458161	0	0.11302	0	0.0530547	0	0	0.136082	0	0	0	0	0	0	0	0	0	0	0	0	0	0.294904	0	0	0.11492	0	0	0.139734	0	0
4930430E12Rik	0	0	0	0	0	0	0	0	0	0	0	0	0	0	0	0.0150579	0	0	0	0.0395037	0.062839	0	0	0.0530547	0	0	0	0	0	0	0	0	0.0806727	0.0960383	0	0	0	0	0	0	0	0	0	0	0	0	0	0	0
4930430F08Rik	0	0	0.0897895	0.143766	0	0.0962256	0	0	0	0	0	0	0	0.0829299	0	0.0387996	0.0534209	0.040333	0	0.138624	0	0	0.255006	0.0833391	0	0.0468595	0	0	0	0	0.0700271	0	0	0	0	0.109767	0	0	0	0	0	0	0	0	0	0	0	0	0
4930431P03Rik	0	0	0	0	0	0	0	0	0	0	0	0	0	0	0	0	0	0	0	0	0	0	0	0	0	0	0.0694286	0	0	0.120272	0	0	0	0	0	0.0700663	0	0	0	0	0	0	0	0	0	0	0	0	0.0780564
4930431P19Rik	0	0.387317	0	0	0	0	0	0.139907	0	0	0	0	0	0	0.0550606	0	0	0	0	0.0704611	0	0	0	0.0833391	0	0	0	0.152053	0	0.186751	0.0557162	0	0	0	0	0.202201	0	0	0.103804	0	0	0	0	0	0.108941	0	0	0	0.0780564
4930432K21Rik	0	0	0	0	0	0	0	0	0	0	0	0	0	0	0	0	0	0	0.0426462	0.0198142	0	0	0	0	0	0.0468595	0	0	0	0.120272	0.0353523	0	0	0	0	0	0	0	0	0	0	0	0	0	0	0	0	0	0
4930434O05Rik	0	0	0	0	0	0	0	0	0	0	0	0	0	0	0	0	0	0	0	0	0	0	0	0	0	0	0	0	0	0	0	0	0	0	0	0	0	0	0	0	0	0	0	0	0	0	0	0	0
4930438A08Rik	0	0	0	0	0	0	0	0	0	0	0	0	0	0	0	0	0	0	0	0	0	0	0	0	0	0	0	0	0	0	0	0	0	0	0	0	0	0	0	0	0	0	0	0	0	0	0	0	0
4930440C22Rik	0	0	0.0453741	0	0	0	0	0	0	0	0	0	0	0	0	0	0	0	0.0426462	0	0	0	0	0	0	0	0	0	0	0	0	0	0	0	0	0	0	0	0	0.108359	0	0	0.0519183	0	0	0	0	0	0
4930442H23Rik	0	0	0.0453741	0	0.177756	0	0	0	0	0	0.184369	0	0	0	0	0.0150579	0.0338663	0	0	0.0198142	0	0	0.132192	0.154452	0	0.0468595	0.136082	0.0975004	0	0	0.0353523	0	0	0	0.0929847	0	0	0	0.103804	0	0	0	0	0	0	0	0	0.0700508	0
4930445N18Rik	0	0	0	0	0	0	0	0	0	0	0	0	0	0	0	0.0300549	0	0	0	0	0	0	0	0	0	0	0	0	0	0	0	0	0	0	0	0	0	0	0	0	0	0	0	0	0	0	0	0	0
4930447C04Rik	0	0	0	0	0	0	0	0	0.103798	0	0	0	0	0	0	0	0	0	0	0	0	0	0	0	0	0	0	0	0	0	0	0	0	0	0	0	0	0	0	0	0	0	0	0	0	0	0.0713063	0	0
4930453N24Rik	0.0806603	-0.1897	-0.000216149	-0.00700147	0.0723653	0.0754979	-0.0219192	-0.1897	-0.1897	0.107154	0.02243	-0.1897	-0.1897	-0.114655	-0.1897	-0.10637	-0.0256558	-0.0168976	-0.1897	-0.0503026	0.0822153	0.326117	-0.0575084	-0.0352482	0.692565	0.234716	0.184155	-0.0376479	0.567556	0.33981	0.303647	-0.086453	0.0643139	0.19153	0.344329	0.145397	0.348112	0.212025	-0.0858965	0.115918	-0.0561351	0.223339	0.26382	0.351734	0.0213491	0.289752	0.0791937	0.110073	-0.0369747
4930455G09Rik	0	0.177919	0	0	0	0	0	0	0	0	0	0	0	0.207564	0	0.0150579	0.213474	0.201801	0	0	0	0	0	0	0	0	0.0694286	0	0	0	0.0353523	0	0.126086	0	0	0	0	0	0	0	0	0	0	0	0.242613	0	0	0	0
4930469K13Rik	0	0	0.115346	0	0	0	0	0	0	0	0	0	0	0	0	0	0	0	0	0	0	0	0	0.0530547	0	0	0	0	0	0	0	0.0523943	0	0	0	0	0	0	0	0	0.133565	0	0	0	0	0	0	0	0
4930480K23Rik	0.334453	0	0	0	0	0.120579	0.085941	0	0	0	0	0	0	0	0	0	0	0	0	0	0	0	0	0	0.310136	0	0	0	0	0	0.0557162	0	0	0	0	0	0	0	0	0	0.133565	0.108845	0	0	0	0	0	0	0
4930481A15Rik	-0.0281858	-0.0281858	0.0171883	0.25609	0.0829633	-0.0281858	-0.0281858	0.240401	-0.0281858	0.0768773	0.156183	0.0584876	-0.0281858	0.0547441	-0.0281858	-0.0131278	-0.0281858	-0.0281858	-0.0281858	0.030885	-0.0281858	-0.0281858	0.458593	0.024869	0.112608	0.0642791	-0.0281858	0.0693146	-0.0281858	-0.0281858	0.0528647	-0.0281858	-0.0281858	0.0678526	0.064799	-0.0281858	0.386606	0.0679671	-0.0281858	0.140365	0.297025	0.0806591	0.0742156	-0.0281858	-0.0281858	0.0755327	0.111549	0.081531	-0.0281858
4930481B07Rik	0	0	0	0.0570192	0	0.0962256	0	0.424382	0	0	0	0.0866734	0	0	0	0.0150579	0	0	0	0	0	0	0	0	0	0	0.0694286	0	0	0	0	0	0	0.149802	0	0	0.0994783	0	0	0	0	0.267864	0	0	0	0	0.111667	0	0.0780564
4930502E09Rik	0	0	0	0	0	0	0	0.21642	0	0	0	0	0	0	0	0	0	0	0	0	0	0	0	0	0	0	0	0	0	0	0.0353523	0	0.0806727	0	0	0	0	0	0	0	0	0	0	0	0	0	0	0	0
4930503L19Rik	0	0	0.103892	0	0	0	0	0	0	0.279324	0	0	0.14494	0.118906	0	0.106501	0.0338663	0.0757224	0.0844575	0.0818108	0.062839	0.245623	0.420151	0.0833391	0.217875	0.0736844	0.136082	0	0.120227	0.186751	0.0700271	0	0	0.0960383	0.180993	0	0	0.149935	0.256018	0	0	0.108845	0.151536	0	0	0	0.0713063	0.137307	0.0780564
4930506C21Rik	0	0	0	0	0	0	0	0	0	0	0	0	0	0	0	0	0	0	0	0	0	0	0	0	0	0	0	0	0	0	0	0	0	0	0.230386	0	0	0	0	0	0	0	0	0	0	0	0.178526	0	0
4930507D05Rik	0	0	0	0	0	0	0	0	0	0	0	0	0	0	0.0550606	0	0	0	0	0	0	0	0	0	0	0	0	0	0	0	0	0	0	0	0	0	0	0	0	0	0	0	0	0	0	0	0	0	0
4930509E16Rik	0	0	0	0	0	0	0	0	0	0	0	0	0	0	0	0	0	0	0	0	0	0	0	0	0	0	0	0	0	0	0	0	0	0	0	0	0	0	0	0	0	0	0	0	0	0	0	0	0
4930509G22Rik	0	0	0	0	0	0	0	0	0	0	0	0	0	0	0	0	0	0	0	0	0	0	0	0.0530547	0	0	0	0	0	0	0	0	0	0	0	0	0	0	0	0.108359	0	0	0.0816175	0	0	0	0	0	0
4930509H03Rik	0	0	0	0.0895336	0	0	0	0	0	0	0	0	0	0	0	0.0150579	0	0	0	0	0	0	0	0	0.140794	0	0	0	0	0	0	0	0	0	0	0	0	0	0	0	0	0	0	0	0	0	0	0	0.0780564
4930512J16Rik	0	0	0	0	0	0	0	0	0	0	0	0	0	0.114978	0	0	0.0338663	0	0	0	0	0	0	0	0	0	0	0	0	0	0	0	0	0	0	0	0	0	0	0	0	0	0	0	0	0	0	0	0
4930513N10Rik	0	0	0	0	0	0	0	0	0.103798	0	0	0	0	0	0.196804	0	0	0	0	0	0	0	0	0	0	0	0	0	0	0	0	0	0	0	0	0	0	0	0	0	0	0	0	0	0.108941	0	0.0713063	0	0
4930515G01Rik	0	0	0	0	0	0	0.167781	0	0	0	0	0	0	0	0	0	0	0	0	0	0	0	0	0.154452	0	0	0	0	0	0	0.0353523	0	0	0	0	0	0	0	0	0	0	0	0	0	0	0	0	0	0
4930518I15Rik	0	0	0.124982	0.155605	0	0	0.167781	0	0	0	0	0	0	0.0253379	0	0	0	0	0	0.0395037	0	0	0.132192	0	0	0	0	0	0	0	0	0	0	0	0	0.15852	0.0994783	0.273347	0	0	0	0	0	0	0.108941	0	0	0	0
4930519D14Rik	0	0	0	0	0	0	0	0	0	0	0	0	0	0	0	0.0387996	0	0	0	0	0	0	0	0.144942	0	0	0	0	0	0	0	0	0	0	0	0	0	0	0	0	0	0	0	0	0	0	0	0	0
4930519F09Rik	0	0	0.0453741	0.0895336	0	0	0	0	0	0	0.0738127	0	0	0	0	0	0	0	0	0.0198142	0	0.0721883	0.132192	0	0	0	0	0	0	0	0	0	0	0	0	0	0	0	0	0	0	0	0	0	0	0	0	0	0
4930519G04Rik	0	0	0	0	0	0	0	0	0	0	0	0	0.14494	0	0	0	0	0	0	0	0	0	0	0	0	0	0	0	0	0	0	0	0	0	0	0	0	0	0	0	0	0	0	0	0	0	0	0	0
4930520O04Rik	0	0	0	0	0	0	0	0	0	0	0	0	0	0	0	0	0	0	0	0	0	0	0	0	0	0	0	0	0	0	0	0	0	0	0	0	0	0	0	0	0	0	0	0	0	0	0	0	0
4930522L14Rik	0	0	0.103892	0.143766	0	0.195994	0.134285	0.339371	0.231605	0	0.250482	0.315223	0	0.0253379	0	0.0804866	0.0338663	0	0	0	0	0	0	0.120744	0	0.235823	0.297065	0.0975004	0.120227	0	0	0	0.272556	0	0.180993	0	0.0994783	0.0961529	0	0	0.206915	0.169326	0.151536	0	0.30718	0	0.226181	0.158402	0.0780564
4930523C07Rik	1.57318	1.21423	0.242658	1.25503	1.13042	1.21263	0.633352	0.766765	1.48879	1.41952	0.909119	1.24045	0.69529	0.0469898	-0.231081	-0.299734	0.0331609	0.678395	-0.428862	-0.565327	0.469739	0.479857	-0.11144	0.382652	0.394368	0.515696	-0.086468	0.276911	0.460383	-0.162737	-0.0768067	0.0609584	-0.0703104	-0.229097	-0.0779254	0.094332	-0.138954	0.212095	0.230353	-0.497664	0.151943	0.195568	-0.109124	-0.0338645	0.488876	0.126692	0.181473	0.128603	0.0138488
4930524J08Rik	0	0	0	0	0	0	0	0	0	0	0	0	0	0	0	0	0	0	0	0	0	0	0	0	0	0	0	0	0	0	0	0	0	0	0	0	0	0	0	0	0	0	0	0	0	0	0	0	0
4930524O07Rik	0	0	0	0	0	0	0	0	0.231605	0	0	0	0	0	0	0	0	0	0.0844575	0	0	0	0	0	0	0	0	0	0	0	0	0	0	0	0	0	0	0	0	0	0	0	0	0	0	0	0	0	0
4930526A20Rik	0.175642	0	0	0	0.204668	0	0	0.139907	0	0	0	0.0866734	0	0.0648336	0.160953	0.0833305	0.0338663	0.0757224	0	0.0898392	0.25735	0	0	0	0	0.11859	0	0	0	0	0	0	0	0.186949	0	0	0	0	0	0	0.133565	0	0	0	0.108941	0.161588	0.0713063	0.0700508	0
4930528J11Rik	0	0	0	0	0.070961	0	0	0	0	0	0.0738127	0	0	0	0	0	0.0671834	0.0654016	0.0426462	0	0	0	0	0	0	0	0	0	0	0	0	0	0.181575	0	0	0	0	0	0	0	0	0	0.0519183	0	0	0	0	0	0
4930532G15Rik	0	0	0.15834	0	0	0	0.134285	0	0	0	0.0738127	0.135305	0.14494	0.0253379	0	0.0300549	0	0.040333	0.0426462	0	0.062839	0.245623	0.132192	0.104505	0	0	0	0.189733	0	0	0	0	0.0806727	0	0	0	0	0.0961529	0	0.209951	0	0	0	0.11492	0	0.103718	0	0.0700508	0
4930533O14Rik	0.0616169	0.065829	0.0708605	-0.272836	-0.0236724	0.32372	-0.272836	0.0350867	-0.272836	0.344832	0.247444	-0.0255573	-0.127897	-0.0292108	0.0364989	0.0269176	0.147372	-0.0112132	-0.0522546	0.271794	-0.272836	-0.131433	0.363615	-0.0898255	-0.00237298	0.136069	0.367551	-0.175336	-0.0401453	-0.272836	-0.0203697	0.115272	0.117262	-0.0858871	0.301384	0.648498	0.484562	-0.272836	0.205105	0.0862804	0.407174	0.0880707	0.244448	0.198008	0.408726	0.505146	0.396644	-0.0341002	0.367067
4930537H20Rik	0	0	0	0	0	0	0	0	0	0	0	0	0	0	0	0	0	0	0	0.0198142	0	0	0	0	0	0	0	0	0	0	0	0	0	0	0	0	0	0	0	0	0	0	0	0	0	0	0	0	0
4930538E20Rik	0	0	0.0453741	0.112245	0.139105	0.120579	0	0	0	0	0.0738127	0	0.318646	0	0	0.0150579	0	0	0.0844575	0	0	0	0	0	0	0	0	0	0	0	0	0	0	0	0	0	0	0	0	0	0	0	0	0	0	0	0	0	0
4930539E08Rik	0	0	0.179624	0	0	0	0	0	0	0	0	0	0	0	0	0	0	0.0255343	0	0	0	0	0	0	0	0	0	0	0	0	0	0	0	0	0	0	0	0	0	0	0	0	0.0519183	0	0.108941	0	0	0	0.122126
4930539J05Rik	0	0	0	0.112245	0	0	0	0	0	0	0	0	0	0	0	0	0	0	0	0	0.142715	0	0	0	0	0	0	0	0	0	0	0	0	0	0.145034	0	0	0	0	0	0	0	0	0	0	0	0	0	0
4930548H24Rik	0	0	0	0	0	0	0	0	0	0	0	0	0	0	0	0	0	0	0	0	0	0	0	0	0	0	0	0	0.120227	0	0	0	0	0	0	0.0700663	0	0	0	0	0	0	0	0	0	0	0	0	0
4930550C14Rik	0	0	0	0	0	0	0	0	0	0	0.0738127	0	0	0	0	0	0	0	0	0.0395037	0.123581	0	0	0	0	0	0	0	0	0.120272	0	0	0	0	0	0	0	0	0	0	0	0	0	0	0.211049	0	0	0	0
4930550L24Rik	0	0	0	0	0	0.0613217	0	0	0	0	0	0	0	0.0400079	0	0	0	0	0	0.730553	0	0.0721883	0	0	0	0	0	0	0	0	0	0	0	0	0	0	0	0	0	0	0	0	0	0	0	0	0	0	0
4930553M12Rik	0	0	0	0	0	0	0	0	0	0	0	0	0	0	0	0	0	0	0	0	0	0	0	0	0.270463	0	0	0	0	0	0	0	0	0	0	0	0	0	0	0	0	0	0	0	0	0	0	0	0
4930555K19Rik	0	0	0	0	0	0	0.167781	0	0	0	0	0	0	0	0	0.0238379	0	0	0	0	0	0.0721883	0	0	0	0	0.0694286	0	0	0	0	0	0	0.0960383	0	0	0	0	0	0.108359	0	0	0	0	0	0	0.139734	0	0
4930558K02Rik	0	0	0	0	0	0	0	0	0	0	0	0	0	0	0	0	0	0	0	0.0198142	0	0	0	0	0	0	0.0694286	0	0	0	0.0557162	0	0	0	0	0.109767	0	0	0	0	0	0	0	0	0	0	0	0	0
4930562F07Rik	0	0	0.0453741	0	0	0	0.085941	0.139907	0	0.105063	0	0	0	0.0253379	0	0	0.0534209	0.0255343	0	0	0	0	0	0.0833391	0	0	0	0	0	0	0	0.0523943	0	0	0	0	0	0	0	0	0	0	0	0	0	0	0	0	0.0780564
4930563E22Rik	0	0	0	0	0	0	0	0	0.103798	0	0	0	0	0.0750454	0	0	0	0	0	0.0198142	0	0	0	0	0.140794	0	0	0	0	0	0	0	0	0	0	0	0	0	0	0	0	0	0	0	0	0	0	0	0
4930568A12Rik	0	0	0	0	0	0	0	0	0	0	0	0	0	0	0	0	0	0	0	0	0	0	0	0	0	0	0	0	0	0	0	0	0	0	0	0	0	0	0.161622	0	0	0	0.0816175	0	0.108941	0	0	0	0
4930570N18Rik	0	0	0.189484	0.112245	0	0.210627	0.290068	0.139907	0.3221	0	0.277163	0.291424	0.278008	0.0253379	0.0550606	0.0238379	0	0	0	0.0509644	0.062839	0.271894	0	0.330082	0.217875	0.585615	0.452427	0.552736	0.120227	0.69459	0.202497	0.152656	0.157565	0.273295	0.0929847	0.239026	0.0994783	0.187076	0.103804	0.410946	0	0	0.306043	0.11492	0.108941	0.103718	0.330026	0.201999	0.194959
4930577N17Rik	0	0	0	0	0	0	0.134285	0	0	0	0	0	0	0	0	0.0150579	0	0	0	0	0	0	0	0	0	0	0	0	0	0	0	0	0	0	0	0.0700663	0.0994783	0	0	0	0	0	0	0	0	0	0	0.0700508	0
4930578M01Rik	0.6013	0	0	0	0	0	0	0	0.103798	0	0	0	0	0.0503498	0	0	0	0	0	0	0	0.0721883	0	0	0	0	0	0	0	0	0	0	0	0	0	0	0	0	0	0	0	0	0	0	0	0	0	0	0
4930579G18Rik	0	0	0	0	0	0	0	0	0	0	0	0	0	0.0253379	0	0	0	0	0	0	0	0	0	0	0	0	0	0	0	0	0	0	0	0	0	0	0	0.0961529	0	0	0	0	0	0	0	0	0	0	0
4930579G24Rik	0	0	0	0.112245	0.111149	0	0.167781	0	0	0	0	0	0	0.0400079	0	0.079447	0	0.0255343	0	0.0704611	0.158203	0	0	0.556877	0	0.136887	0.0694286	0	0.355782	0	0.0353523	0.152656	0.294972	0	0	0	0	0	0	0	0	0	0.102401	0	0	0	0.205526	0	0
4930579K19Rik	0	0	0	0	0	0	0.245927	0	0	0	0	0	0.613277	0	0	0	0	0	0	0	0	0	0	0	0	0	0	0	0	0	0	0	0	0	0	0	0.155061	0	0	0	0	0	0	0	0	0.103718	0	0.0700508	0
4930580E04Rik	0	0.273804	0	0	0	0.154345	0	0	0	0.105063	0	0	0	0	0	0.0150579	0	0	0	0	0	0	0	0	0.140794	0	0	0	0	0	0	0	0	0	0	0.0700663	0	0	0	0	0	0	0	0	0	0	0	0	0
4930581F22Rik	-0.0457886	-0.0457886	-0.0457886	-0.0457886	-0.0457886	-0.0457886	0.0401524	0.262134	-0.0457886	-0.0457886	-0.0457886	-0.0457886	-0.0457886	0.0371413	0.0408075	-0.006989	0.0406379	-0.0457886	0.0214144	0.00517579	0.0777926	0.0956143	0.0864034	0.00726614	0.0950054	0.161722	0.0902931	0.143944	0.292634	0.536061	0.234679	0.0574588	-0.0457886	0.356149	-0.0457886	-0.0457886	0.313619	-0.0457886	0.527798	-0.0457886	0.211254	0.222075	0.0855133	0.539135	-0.0457886	0.248244	0.0255177	0.0242622	0.106937
4930589L23Rik	0	0	0	0	0	0	0	0	0	0	0	0	0	0	0	0	0	0	0	0	0	0	0	0	0	0	0	0	0	0	0	0	0	0	0	0	0	0	0	0	0	0	0	0	0	0	0	0	0
4930589O11Rik	0	0.273804	0	0	0.177756	0.210627	0	0.21642	0.231605	0.348978	0.271215	0	0	0.0583341	0	0	0	0.0507723	0	0	0	0.478401	0	0	0.457291	0.128418	0.297065	0	0	0	0	0.168269	0	0	0	0	0	0.273347	0.103804	0	0.133565	0.108845	0	0.222219	0.108941	0	0	0.0700508	0
4930590J08Rik	0	0	0	0	0	0	0	0	0	0	0	0	0	0	0	0	0	0	0	0	0	0	0	0	0	0	0	0	0	0	0	0	0	0	0.0929847	0	0	0	0	0	0	0	0	0.11492	0	0	0	0	0
4930596I21Rik	0	0	0	0.18987	0	0	0	0	0	0	0	0	0	0.0253379	0	0.03487	0	0	0	0	0.158203	0	0	0	0.270463	0	0.0694286	0	0	0	0.0353523	0	0	0	0	0.137392	0	0	0	0	0	0.108845	0	0	0	0.103718	0	0	0
4930599N23Rik	0	0	0	0	0	0	0	0	0	0	0	0	0	0	0	0.0238379	0	0.0507723	0	0	0	0.0721883	0	0	0	0	0	0	0	0.120272	0	0	0	0	0	0	0	0	0	0	0	0	0	0	0	0	0	0	0
4931406B18Rik	0	0	0	0	0	0	0	0	0	0	0	0	0	0	0	0	0	0	0	0	0	0	0	0	0	0	0	0	0	0	0	0	0	0	0	0	0	0	0	0	0	0	0	0	0	0	0	0	0
4931406C07Rik	0	0	0	0.0570192	0	0.0613217	0	0	0	0	0	0	0	0.0648336	0.0550606	0.068545	0.0777957	0.0255343	0.108544	0.131492	0.192187	0	0	0	0.270463	0	0.10874	0	0	0	0.0900079	0	0.231037	0	0.0929847	0	0.155061	0.0961529	0	0	0	0.307109	0.151536	0	0.108941	0.294032	0	0	0
4931406P16Rik	0.659996	0.0849779	-0.047567	0.183812	0.067542	-0.0929411	-0.0929411	-0.0929411	0.396617	0.203914	-0.0929411	-0.0929411	0.486341	0.0206206	-0.0929411	-0.0454171	-0.0257577	-0.00275386	0.00480551	0.147918	0.518628	-0.0929411	-0.0929411	0.0115637	-0.0929411	0.0694093	0.16901	0.184342	0.648485	0.451938	0.0773224	0.162367	0.208459	0.145039	0.171621	0.0444505	0.347544	0.0941346	0.241464	0.0756094	0.0406243	-0.0929411	0.0973353	0.129277	0.0159996	0.0107774	0.149935	0.119811	0.0291845
4931414P19Rik	0	0	0	0	0.070961	0	0.167781	0	0	0.105063	0	0	0	0	0	0	0	0	0	0.0458161	0	0	0	0	0.140794	0	0	0	0	0	0	0	0	0	0	0	0	0	0	0	0	0	0	0.178542	0	0	0	0	0
4931415C17Rik	0	0	0	0	0	0	0	0.365494	0	0	0	0	0	0	0	0	0	0.0836947	0	0	0	0	0	0	0	0	0	0	0	0	0	0	0	0	0	0	0	0	0	0	0	0	0	0	0	0	0	0	0
4931422A03Rik	0	0.426062	0	0	0	0	0	0	0	0	0	0	0.14494	0	0	0	0	0	0	0	0	0	0	0	0	0	0	0	0	0	0	0	0	0	0	0	0	0	0	0	0	0	0	0	0	0	0	0	0
4931423N10Rik	0	0	0	0	0	0	0	0	0	0	0	0	0	0	0	0	0	0	0	0	0	0	0	0	0	0	0	0	0	0	0	0	0	0	0	0	0	0	0	0	0	0	0	0	0	0	0	0	0
4931428F04Rik	0	0	0	0.112245	0	0	0	0	0	0	0	0	0	0	0.0550606	0.0150579	0.0338663	0	0	0	0.062839	0	0	0	0	0.0468595	0	0	0	0	0	0	0	0	0	0	0	0	0.161622	0	0	0	0.131302	0	0	0	0	0	0
4931428L18Rik	0	0	0	0	0	0	0	0	0	0	0	0	0	0	0	0	0	0	0	0	0	0	0	0	0	0	0	0	0	0	0	0	0	0	0	0	0	0	0	0	0	0	0	0	0	0	0	0	0
4931431C16Rik	0	0	0	0	0	0	0	0	0	0	0	0	0	0	0	0	0	0	0	0	0	0	0	0	0	0	0	0	0	0	0	0	0.0806727	0	0	0	0	0	0	0	0	0	0	0	0	0	0	0	0
4931440P22Rik	0	0	0	0	0	0	0	0.139907	0	0	0	0	0.224088	0	0	0.0387996	0.0338663	0	0	0	0	0.0721883	0	0.0530547	0	0	0	0	0	0	0.0353523	0	0	0	0.0929847	0	0	0	0	0	0	0.210934	0.0519183	0.11492	0	0	0	0	0
4932414J04Rik	0	0	0	0	0	0	0	0	0	0	0	0	0	0	0	0.0150579	0.0338663	0.104558	0	0	0	0	0	0	0	0	0	0	0	0	0.0353523	0.0523943	0	0	0	0	0	0	0	0	0	0	0	0	0	0	0.0713063	0.0700508	0
4932414N04Rik	0.175642	0	0	0.112245	0	0	0	0	0	0	0	0.16895	0	0	0	0	0	0	0	0.0198142	0	0.11302	0	0	0	0.0468595	0	0	0	0.120272	0.0353523	0.0523943	0	0	0	0.137392	0	0	0.103804	0	0	0.108845	0.102401	0	0.108941	0	0	0	0.0780564
4932415D10Rik	0	0	0	0	0	0	0	0	0	0	0	0	0	0	0	0	0	0	0	0	0	0	0	0	0	0	0.0694286	0	0	0	0	0	0	0	0	0	0.0994783	0	0	0	0	0	0	0	0	0	0	0	0
4932415M13Rik	0	0	0	0	0	0.0613217	0	0	0	0.105063	0	0	0	0.0253379	0	0.0150579	0.0338663	0.0255343	0	0	0	0.0721883	0	0	0	0	0	0	0	0	0	0	0	0	0	0	0	0	0	0	0	0	0	0	0	0	0	0.0700508	0
4932422M17Rik	0.175642	0	0	0.143766	0	0	0	0	0	0	0	0	0	0	0	0.0150579	0	0	0	0	0	0.11302	0	0	0	0	0	0	0	0	0.104053	0	0.126086	0	0	0.175595	0	0	0	0.108359	0	0	0	0	0	0	0	0	0
4932438A13Rik	-0.151244	0.767609	0.358995	0.173934	0.159914	-0.116259	0.259204	0.630296	0.102895	0.266533	0.00712812	-0.0796075	-0.181947	-0.175545	-0.326886	-0.191014	-0.326886	-0.18259	-0.0539029	-0.0604259	0.0304938	-0.0549924	-0.326886	-0.00438123	-0.326886	-0.0501312	0.0618479	-0.0854048	0.0115362	0.318717	0.278189	0.0180408	-0.0958494	-0.139937	0.290088	0.107856	-0.171826	-0.230733	0.0184773	0.528905	0.244443	-0.218041	0.191115	-0.211966	-0.115837	0.501187	-0.12136	-0.0625543	-0.24883
4932438H23Rik	0	0	0	0	0	0	0	0	0	0	0	0	0	0	0	0	0	0	0	0	0	0	0	0	0	0	0	0	0	0	0	0	0	0	0	0	0	0	0.103804	0	0	0	0	0	0	0	0	0	0
4933404O12Rik	0	0	0	0	0.255857	0	0	0	0	0	0.0738127	0	0	0	0	0.0746885	0	0.0588354	0	0.0198142	0	0.0721883	0	0	0	0	0	0	0	0	0	0	0	0	0	0	0	0	0.103804	0	0	0	0.0816175	0	0	0	0	0	0
4933406I18Rik	0	0.338665	0	0	0.070961	0	0	0	0	0	0	0	0	0	0	0	0	0	0	0	0	0	0	0	0	0	0	0.189733	0.120227	0	0	0	0	0	0	0	0	0	0	0	0	0.108845	0	0.11492	0	0	0	0	0
4933406P04Rik	0	0	0.0453741	0.0895336	0	0	0	0	0.201385	0	0	0	0	0.0792111	0	0	0	0.0255343	0	0	0	0	0	0	0	0	0	0	0	0	0	0	0	0	0	0	0	0	0	0	0.294904	0	0	0.11492	0	0	0	0	0
4933407K13Rik	0	0	0	0.0570192	0.139105	0	0	0	0	0	0	0	0	0	0	0	0	0.0255343	0	0	0	0	0	0	0	0	0	0	0	0	0	0	0	0.21522	0	0.109767	0	0	0.103804	0.108359	0	0	0	0	0.108941	0	0	0.109717	0
4933408B17Rik	0	0	0	0.0895336	0	0	0	0	0	0	0	0	0	0	0	0	0	0	0	0	0	0	0	0	0	0	0	0.0975004	0	0	0	0	0	0	0	0	0	0	0	0	0	0	0	0	0	0	0	0	0
4933408J17Rik	0	0	0	0	0	0	0	0	0	0	0	0	0	0.0253379	0	0	0	0	0	0.0198142	0	0	0	0	0	0	0	0	0	0	0	0	0.0806727	0	0	0	0	0	0	0	0	0	0	0	0	0	0	0	0
4933413G19Rik	0	0	0	0.196391	0	0	0	0	0	0	0	0	0	0	0	0	0	0	0	0.0898392	0	0	0	0.0530547	0	0.106892	0	0	0	0	0	0	0	0	0	0	0	0	0	0	0	0	0	0	0	0	0	0	0
4933416M07Rik	0	0	0	0	0	0	0	0	0	0	0	0	0	0	0	0	0	0	0	0	0	0	0	0	0	0	0	0	0	0	0	0	0	0	0	0	0	0	0	0	0	0	0	0	0	0	0	0	0
4933417C20Rik	0	0	0	0.0895336	0	0	0	0	0	0	0	0	0	0	0	0	0	0	0	0	0	0	0	0	0	0	0.136082	0	0	0	0	0	0	0	0	0	0	0	0	0	0	0	0	0	0	0	0	0	0
4933417D19Rik	0	0	0	0	0	0	0	0	0	0	0	0	0	0	0	0	0	0	0	0	0	0	0	0	0	0	0	0	0	0	0	0	0	0	0	0	0	0	0	0	0	0	0	0	0	0	0	0	0
4933417E11Rik	0	0	0	0	0	0	0	0	0	0	0	0	0	0	0	0	0	0	0	0	0	0	0	0	0	0	0	0	0	0	0	0	0	0	0	0	0	0	0	0	0	0	0	0	0	0	0	0	0
4933417G07Rik	0	0	0	0	0	0	0.085941	0	0.103798	0	0.0738127	0	0	0.0253379	0	0.0598693	0	0.0255343	0.0426462	0.0509644	0	0	0	0.0530547	0.140794	0.0924648	0	0	0.120227	0	0.0353523	0	0	0.0960383	0	0	0	0	0	0	0	0	0	0	0	0	0	0	0.0780564
4933421A08Rik	0	0	0	0	0	0	0	0	0	0	0	0	0	0.0253379	0	0	0	0	0	0	0	0	0	0.0530547	0	0	0	0	0	0	0	0	0	0	0	0	0	0	0	0	0	0	0.0519183	0	0	0	0	0	0
4933421O10Rik	0	0	0.115346	0	0.070961	0.308085	0	0	0	0.163516	0	0	0	0.0253379	0.0550606	0.0598693	0	0	0	0	0	0.0721883	0	0	0	0	0	0	0	0	0.0353523	0.0823222	0	0	0	0	0	0.0961529	0	0.16855	0	0.108845	0	0	0	0	0	0	0
4933423P22Rik	0	0	0	0.0570192	0	0.0613217	0	0	0	0	0	0	0	0	0.0550606	0	0	0.0255343	0	0.0590708	0	0.11302	0	0	0	0	0	0	0	0.120272	0	0.119307	0	0	0	0	0.0994783	0	0	0	0	0	0	0	0	0	0	0	0
4933424G06Rik	0	0.177919	0.0453741	0.0570192	0.139105	0.0613217	0.085941	0	0	0	0	0	0	0	0	0	0	0.0901872	0.0426462	0	0.062839	0	0	0	0	0.0468595	0	0	0	0	0.0700271	0	0	0	0	0	0.0994783	0.0961529	0	0.108359	0.133565	0.108845	0.0519183	0	0	0	0	0	0
4933424M12Rik	0	0	0	0	0	0	0	0	0	0	0	0	0	0	0	0	0.0338663	0	0.0426462	0	0	0	0	0	0	0	0	0	0	0	0	0	0	0	0	0	0	0	0	0	0	0	0	0	0	0	0	0	0
4933427D14Rik	0	0	0	0.112245	0	0	0.085941	0	0	0	0.144429	0	0	0.0750454	0	0	0	0.0901872	0	0	0.062839	0	0.132192	0.0833391	0	0.199729	0	0	0	0	0.0353523	0.0523943	0.0806727	0	0.145034	0.0700663	0	0.0961529	0	0.410946	0	0	0.179685	0	0	0.322805	0	0	0
4933427G23Rik	-0.0485695	-0.0485695	-0.0031954	-0.0485695	0.0223915	0.0127523	0.0373715	-0.0485695	-0.0485695	-0.0485695	0.0252432	-0.0485695	0.175518	0.026476	0.0601127	0.0408807	0.0836837	-0.0230352	-0.0485695	0.0492781	0.308811	-0.0485695	0.0836225	0.247598	-0.0485695	0.15646	-0.0485695	-0.0485695	0.0716572	-0.0485695	-0.0132171	0.104086	-0.0485695	-0.0485695	-0.0485695	-0.0485695	0.233889	0.0475834	0.152883	0.0597897	0.208474	-0.0485695	0.00334884	0.066351	0.219391	-0.0485695	0.0227368	0.251204	0.146389
4933428P19Rik	0.175642	0	0.0453741	0	0	0.120579	0	0	0	0	0.0738127	0	0	0	0	0	0.0338663	0	0	0.0198142	0	0.0721883	0.132192	0.104505	0	0	0	0	0	0	0	0.0523943	0	0	0	0	0	0.0961529	0	0.16855	0	0	0	0	0	0	0	0	0.0780564
4933431K14Rik	0	0	0	0	0	0	0	0	0	0	0	0	0	0	0	0	0	0.0255343	0	0	0	0	0	0	0	0.0468595	0	0	0	0.369785	0	0	0	0	0	0	0	0	0	0	0	0	0	0	0	0	0	0	0
4933433G15Rik	0	0	0	0	0	0.154345	0	0	0.293503	0	0	0	0	0	0	0	0	0.0654016	0	0.0198142	0	0	0	0	0	0.0468595	0	0	0	0	0	0	0	0	0	0	0	0	0	0	0	0	0	0	0	0	0	0	0
4933434E20Rik	0.229795	0.00939479	-0.283896	-0.0817596	0.331312	-0.208692	0.318925	0.471143	0.21348	0.186542	0.469586	-0.00722678	0.256282	0.0586402	0.0710606	0.00281766	0.247461	0.145105	0.0699671	0.0518464	0.171818	0.0394118	0.429943	0.159727	-0.0191338	0.21933	0.456243	0.391955	0.10899	-0.208998	-0.121351	0.316735	-0.0162031	0.0519606	0.090872	0.0487845	0.0855219	-0.0911974	0.0160934	-0.16072	0.471247	0.00765862	0.039712	0.390175	0.275816	0.564709	0.135969	0.173225	0.190584
4933436I20Rik	0	0	0	0	0	0	0	0	0	0	0	0.0866734	0	0	0.0550606	0.0150579	0	0	0	0.0198142	0	0	0	0	0	0	0	0	0	0	0	0	0	0	0	0	0	0	0	0	0	0	0	0	0	0	0	0	0
4933437G19Rik	0	0	0	0	0	0	0	0	0	0	0	0	0	0	0	0	0	0.040333	0	0	0	0	0	0	0	0	0	0	0	0	0	0	0	0	0	0	0	0	0	0	0	0	0	0	0	0	0.0713063	0	0
4933439C10Rik	0.20386	0.111419	-0.0665004	-0.0665004	-0.0665004	-0.0665004	-0.0665004	0.0734068	0.0372979	0.0970156	0.00731231	0.020173	0.211508	-0.0161506	-0.0665004	0.116003	0.033472	0.117188	0.122441	-0.0466861	-0.0665004	0.205394	0.256554	-0.0134456	0.203963	-0.0665004	-0.0665004	0.123233	0.0537263	0.0537721	0.103763	0.0658187	0.392152	-0.0665004	0.0264844	0.1357	0.381346	0.0296525	0.363708	0.344446	-0.0665004	-0.0665004	0.179572	0.312549	0.545852	0.0950881	0.298317	0.00355044	0.0556252
4933439K11Rik	0.175642	0	0	0.0570192	0	0.0613217	0	0	0	0	0	0	0	0	0	0.0475239	0	0	0	0.0704611	0	0	0	0	0	0	0	0	0	0	0	0	0	0	0	0.0700663	0	0	0	0	0	0	0	0	0	0	0	0	0
4933440N22Rik	0	0	0	0	0	0	0	0	0	0	0	0	0	0	0	0	0	0	0	0.0395037	0	0	0	0	0	0	0	0	0	0	0	0	0	0	0	0	0	0	0	0	0	0	0	0	0	0	0	0	0
5031425E22Rik	0.186053	0.978034	0.117279	0.017397	0.215174	0.271318	0.0193814	0.368642	0.455586	0.28607	-0.0745871	0.404806	-0.1484	-0.0733543	-0.0618037	-0.0375076	-0.0429068	-0.0829982	-0.0639423	-0.128586	0.033979	0.352997	0.221397	0.119981	-0.1484	0.0317919	-0.1484	-0.1484	0.190023	0.287747	0.2701	0.257331	-0.0677271	0.173481	0.180708	-0.0110082	0.0976647	0.353542	0.0530527	-0.1484	-0.1484	-0.1484	0.0784435	0.0738188	0.335804	0.301391	-0.0770935	0.115932	-0.1484
5031425F14Rik	0	0	0.0453741	0	0	0	0	0	0	0	0	0	0	0	0	0	0	0.040333	0.0426462	0.078518	0.062839	0	0	0	0	0	0.173877	0	0	0	0.0900079	0.152656	0.126086	0	0	0.109767	0	0	0	0	0	0.169326	0.131302	0	0.108941	0.201497	0	0	0.272769
5031434O11Rik	0	0	0	0	0	0	0	0.307923	0	0	0	0	0	0	0.108682	0.0150579	0	0	0	0	0	0	0	0	0	0.0468595	0	0	0	0	0	0	0	0	0	0	0	0	0	0	0	0.322915	0	0	0	0	0	0	0
5031439G07Rik	-0.0328675	-0.237488	-0.197656	-0.303162	0.185833	0.232246	0.0575139	-0.415407	0.0619948	0.037496	0.782943	0.0467517	-0.0642843	0.562565	0.198451	0.178631	-0.11414	-0.191645	0.1572	-0.0811538	-0.120735	-0.343218	-0.1604	-0.245179	-0.274613	-0.27852	-0.279325	-0.415407	-0.29518	-0.415407	-0.245143	-0.312159	-0.415407	-0.415407	-0.234414	-0.34534	0.14398	-0.319254	-0.253785	-0.415407	-0.415407	-0.204472	-0.415407	-0.415407	-0.415407	-0.311688	-0.415407	-0.345356	-0.262681
5033417F24Rik	0	0.273804	0	0.0570192	0	0	0.085941	0	0	0	0	0	0	0	0	0	0	0	0	0	0	0	0	0	0	0.0924648	0	0	0	0	0	0	0	0	0	0	0.222593	0	0	0	0	0.108845	0	0	0	0	0.0713063	0	0
5033430I15Rik	0	0	0	0	0	0	0	0	0	0	0	0	0	0	0	0	0	0.040333	0	0.0198142	0	0	0	0	0	0	0	0	0	0	0	0	0	0	0	0	0	0	0	0	0.206915	0	0	0	0	0	0	0	0
5330406M23Rik	-0.0672952	-0.0672952	0.0798189	0.115404	0.537569	-0.00597342	-0.0672952	-0.0672952	0.0365031	0.136462	-0.0672952	-0.0672952	-0.0672952	-0.0672952	-0.0122345	0.00376637	0.0191314	0.123366	0.16077	0.0609538	0.0562861	-0.0672952	0.255759	0.0666032	0.0734989	-0.0204357	-0.0672952	-0.0672952	0.11959	-0.0672952	0.0807869	0.206985	-0.0672952	0.0825066	-0.0672952	-0.0672952	0.126126	0.11978	0.0365087	-0.0672952	-0.0672952	-0.0672952	-0.0672952	-0.0672952	-0.0672952	0.226737	-0.0672952	-0.0672952	-0.0672952
5330417H12Rik	0	0	0	0	0	0	0	0	0	0	0	0	0	0	0	0	0	0.0930315	0	0	0	0	0	0	0	0	0	0	0	0	0	0	0	0	0	0	0	0	0	0	0	0	0	0	0	0	0	0	0
5330438D12Rik	0.420839	0	0	0	0.070961	0.0613217	0	0	0	0	0	0	0	0	0	0	0	0	0	0	0	0	0	0	0	0	0	0	0	0.232348	0.137457	0	0	0	0	0	0	0	0	0	0.133565	0	0	0	0	0	0	0	0
5430402O13Rik	0	0	0	0	0	0	0	0	0	0	0	0	0	0	0	0	0	0	0	0	0	0	0	0	0	0	0	0	0	0	0.0353523	0	0	0	0	0	0	0	0	0.108359	0	0	0	0	0	0	0	0	0
5430403G16Rik	0	0	0.0714686	0	0.204668	0	0	0.268586	0.395156	0.105063	0.233347	0	0	0.0648336	0	0.0537017	0	0.040333	0	0	0.062839	0	0	0.0530547	0	0.0468595	0	0	0	0	0	0.0523943	0	0.0960383	0	0	0.0994783	0	0	0	0	0.108845	0.0519183	0	0	0.449791	0	0.137307	0.0780564
5430405H02Rik	0.222671	-0.111782	0.0979755	-0.0547625	0.156072	0.00879709	-0.0258406	0.156805	0.0896031	0.091976	0.216087	0.0827958	0.289322	0.0211144	-0.111782	-0.0667899	0.0204715	0.0650534	-0.0273242	-0.072278	0.0464209	0.232075	0.0204104	-0.111782	0.106094	0.288756	0.169583	0.0402709	0.00844505	0.225558	0.0256749	0.0797705	0.0457832	-0.0157433	-0.0187969	0.0256099	-0.0123033	-0.111782	0.144237	0.0981698	0.213429	0.0575442	0.0876207	-0.111782	0.314481	0.309073	-0.0404754	0.0636652	0.383236
5430416N02Rik	0	0.387317	0	0	0	0	0	0	0.255892	0.279324	0	0.135305	0	0.0253379	0.0550606	0.0150579	0	0	0	0	0.062839	0	0.255006	0.133898	0	0.11859	0.173877	0.0975004	0	0.120272	0.0353523	0	0.254014	0	0	0.0700663	0.0994783	0.0961529	0.103804	0	0.257043	0	0.0519183	0.222219	0	0.201497	0.139734	0.0700508	0
5430420F09Rik	0	0	0	0.112245	0	0	0	0	0	0	0	0	0	0	0	0.0449917	0	0	0	0.0313468	0	0	0.205078	0	0	0	0	0	0	0	0	0	0	0	0	0	0	0	0	0	0	0	0	0	0	0	0	0	0
5430427O19Rik	0.0845612	0.0887732	0.184426	0.378204	0.0378284	0.479465	0.12527	0.248995	0.179889	-0.0461342	-0.0505891	0.0721517	0.101231	-0.199542	0.08851	-0.128604	-0.112203	-0.18449	0.175709	-0.179431	-0.187053	-0.0419945	-0.1177	0.0985612	0.2074	0.100078	0.012059	0.0273916	0.0454078	-0.129619	-0.06919	0.180388	0.140206	0.10566	0.324328	0.0636842	-0.150413	-0.0999571	-0.146088	0.465924	-0.249892	-0.0389574	-0.197973	0.129157	0.0572884	-0.146173	-0.178586	-0.112585	0.0149806
5430430B14Rik	0	0	0	0	0	0	0	0	0	0	0	0	0	0	0	0	0	0	0	0	0.0986153	0	0	0	0	0	0	0	0	0	0	0	0	0	0	0	0	0	0	0	0	0	0	0	0	0	0	0	0
5430431A17Rik	0	0	0	0	0	0	0	0	0	0	0	0	0	0	0	0	0	0	0	0	0	0	0	0	0	0	0	0	0	0	0	0	0	0	0	0	0	0	0	0	0	0.108845	0	0	0	0	0	0	0.0780564
5430434F05Rik	0	0	0.115346	0.0570192	0	0.0613217	0	0	0	0	0	0	0	0.0400079	0	0.0150579	0	0	0.0844575	0.0198142	0.062839	0	0	0	0	0.0468595	0	0	0	0	0.0353523	0	0	0	0	0	0	0.418996	0	0	0	0	0	0	0	0	0	0	0
5430434I15Rik	0	0	0	0	0	0	0	0	0	0	0	0	0	0	0	0	0	0	0	0	0.158203	0	0	0	0	0	0	0	0	0	0	0	0	0	0	0	0	0	0	0	0	0	0	0	0	0	0	0	0
5430437J10Rik	0	0	0	0	0	0	0	0	0	0	0	0	0	0.0400079	0.169707	0	0.118916	0.391522	0	0	0	0	0	0	0	0	0	0	0	0	0	0	0	0	0	0	0	0	0.103804	0	0	0	0	0	0	0	0	0	0
5530601H04Rik	0.0983973	-0.0772446	-0.0772446	0.383626	-0.0772446	-0.0772446	-0.0772446	-0.0772446	0.0265537	0.0862714	0.0671843	-0.0772446	0.067695	0.0121039	0.0621726	0.0693408	0.0227278	0.160062	-0.0345984	-0.0574304	0.0463366	0.130653	0.0549474	-0.0772446	0.313492	-0.0772446	0.122944	0.0202558	-0.0772446	0.0430279	-0.0772446	-0.0248503	0.00342805	0.160735	0.067789	-0.00717829	0.0778159	-0.0772446	-0.0772446	0.0311145	-0.0772446	-0.0772446	0.0540573	-0.0772446	0.0316961	-0.0772446	0.0624898	0.0600621	0.117714
5730405O15Rik	0.175642	0	0	0	0	0	0	0	0	0	0	0	0	0	0	0	0	0	0	0	0	0.11302	0	0	0	0	0	0	0	0.120272	0	0	0	0	0.301597	0	0	0	0	0	0.133565	0	0	0	0	0	0	0	0
5730409E04Rik	0	0	0	0	0	0	0	0	0	0	0	0	0	0	0	0	0	0.0255343	0	0.0395037	0.158203	0	0	0	0	0.0468595	0	0	0	0	0	0	0	0	0	0	0	0	0	0	0	0	0	0	0	0	0	0.158402	0
5730416F02Rik	0	0	0	0	0	0	0	0	0	0	0	0	0	0	0	0	0.0338663	0	0	0.0198142	0	0	0	0	0	0.0468595	0.0694286	0	0	0	0	0.0523943	0	0	0	0	0	0	0	0	0	0	0.0519183	0	0	0	0	0	0
5730420D15Rik	0	0	0.0453741	0	0	0	0	0	0	0	0	0	0	0	0	0	0	0	0	0	0	0	0	0	0	0	0	0	0	0	0	0	0	0	0	0	0	0	0	0	0	0	0	0	0	0	0	0	0
5730422E09Rik	0	0	0	0	0	0	0	0	0	0.105063	0	0	0	0	0	0	0	0	0	0	0	0	0	0	0	0	0	0	0	0	0	0	0	0	0	0	0	0	0	0	0	0.242505	0	0	0	0	0	0	0
5730435O14Rik	0	0	0	0	0	0	0	0	0	0	0	0	0	0	0	0	0	0	0.144061	0	0	0	0	0	0	0	0	0	0	0	0	0	0	0	0	0	0	0	0	0	0	0	0	0	0	0	0	0	0
5730455P16Rik	0	0	0.274673	0	0.387808	0	0.270357	0	0	0	0	0.247279	0	0.0792111	0.190935	0.115986	0	0.14669	0.0977466	0.0458161	0	0	0	0	0.140794	0	0.0694286	0.0975004	0	0.672733	0.0557162	0.0823222	0	0	0.0929847	0	0.0994783	0	0.201452	0.209951	0	0	0	0	0.108941	0	0	0.109717	0
5730480H06Rik	0	0	0.0453741	0.155605	0	0.154345	0.085941	0	0.276152	0.296855	0.233347	0	0	0	0	0.068545	0	0.0588354	0	0.0590708	0.123581	0	0	0	0	0.0924648	0	0	0.120227	0	0.123667	0	0.0806727	0.0960383	0	0	0	0.238073	0	0	0.257043	0	0	0	0	0	0	0	0
5730507C01Rik	0	0	0	0	0	0	0	0	0	0	0	0	0	0	0	0	0	0	0	0	0	0	0	0	0	0	0.0694286	0	0	0	0	0	0	0	0	0	0	0	0	0	0	0	0	0	0	0	0	0	0
5730508B09Rik	-0.218134	-0.0402154	-0.218134	-0.0217433	-0.218134	-0.218134	-0.132193	0.298908	-0.218134	-0.113071	-0.218134	-0.218134	-0.218134	0.00281388	-0.163074	-0.031003	0.147941	-0.0692086	0.0861844	-0.178631	0.0212336	-0.105114	-0.218134	0.0126291	-0.000259177	-0.171275	-0.0820527	-0.218134	-0.218134	-0.218134	-0.218134	-0.0858153	-0.218134	-0.218134	-0.218134	-0.218134	-0.118656	-0.121982	-0.218134	-0.218134	0.0389086	-0.218134	-0.166216	-0.103214	-0.218134	-0.218134	-0.218134	-0.218134	-0.218134
5830408C22Rik	0.334453	0.53017	0.103892	0	0	0.426093	0	0	0.308659	0	0	0	0.278008	0	0	0.0150579	0	0.0255343	0.117632	0.0198142	0.062839	0	0	0	0	0.11859	0.136082	0.0975004	0	0	0.114873	0.0523943	0.126086	0	0.145034	0.300245	0	0	0	0.266585	0	0.380917	0.0816175	0	0.169441	0	0.139734	0.0700508	0
5830411K02Rik	0	0	0	0	0	0	0	0	0	0	0	0	0	0	0	0	0	0	0.149112	0	0	0	0	0	0	0	0	0	0	0	0	0	0	0	0	0	0	0	0	0	0	0	0	0	0	0	0	0	0
5830411N06Rik	0	0	0	0	0	0	0	0	0	0	0	0	0	0	0	0	0	0	0	0	0.062839	0	0	0	0	0.0736844	0	0	0	0	0	0	0	0	0	0	0	0	0	0	0	0	0	0	0	0	0	0	0
5830415G21Rik	0	0	0	0	0	0	0	0	0	0	0	0	0	0	0	0	0	0	0	0	0	0	0	0	0	0	0	0	0	0	0	0	0	0	0	0	0	0	0	0	0	0	0	0	0	0	0	0	0
5830416I19Rik	0	0	0	0	0	0	0	0.139907	0	0	0	0	0.14494	0	0	0	0	0	0	0	0.062839	0.0721883	0	0	0	0	0	0	0	0	0	0	0	0	0	0	0	0	0	0	0	0	0	0	0	0	0	0	0
5830417I10Rik	-0.0380054	-0.0380054	0.0517841	0.209505	0.300999	0.0233163	0.295122	0.41568	-0.0380054	-0.0380054	0.212476	0.048668	-0.0380054	0.00200246	0.0170552	-0.00795054	-0.0380054	-0.0124711	-0.0380054	0.012959	0.0855758	0.0750148	-0.0380054	0.0150493	-0.0380054	0.035679	0.0980763	-0.0380054	0.0822213	-0.0380054	0.0320217	0.205173	0.0426672	0.0580329	0.0549793	0.0717613	0.0614729	-0.0380054	0.123616	-0.0380054	-0.0380054	0.0708395	0.14168	-0.0380054	0.131436	-0.0380054	0.0333009	0.0993013	0.138089
5830418P13Rik	0	0	0.0714686	0	0.070961	0	0	0	0	0	0	0.291424	0	0	0	0	0	0	0	0	0	0	0	0	0	0	0	0	0	0	0	0	0	0	0	0	0	0	0	0	0	0	0	0	0	0	0	0	0
5830432E09Rik	-0.0532699	-0.0532699	-0.0532699	-0.0532699	-0.0532699	-0.0532699	-0.0532699	0.0866373	-0.0532699	-0.0532699	-0.0532699	-0.0532699	-0.0532699	0.0842118	0.0554123	0.0619486	0.0976383	-0.0277356	-0.0532699	-0.0334557	-0.0532699	0.0189184	0.151808	0.0806285	-0.0532699	0.0204145	0.208681	0.379706	0.285153	0.213604	0.036738	0.309705	-0.0532699	0.0427684	0.258305	0.0564968	0.279212	0.184803	0.457747	0.0550892	0.271941	0.055575	0.173573	0.228588	-0.0532699	0.108319	0.209821	-0.0532699	-0.0532699
5830444B04Rik	0	0	0.200493	0.0895336	0.070961	0	0.085941	0	0	0	0	0	0	0	0	0	0	0	0	0.0941329	0.062839	0.180615	0	0	0	0	0	0.0975004	0	0	0.0557162	0	0	0	0	0	0	0	0	0	0	0	0	0	0	0	0	0	0
5830444F18Rik	0.175642	0.793167	0.0897895	0	0.267854	0.195994	0.245927	0	0.161586	0.348978	0	0.0866734	0	0	0	0.0300549	0	0	0.0426462	0.0198142	0	0.0721883	0.405228	0	0	0	0	0	0.232691	0	0.137457	0.103247	0.254014	0	0	0.175595	0.0994783	0.478063	0.103804	0.24136	0	0.210934	0.167081	0.322895	0	0	0.139734	0.397809	0.152726
5830454E08Rik	0	0	0	0	0	0	0	0	0	0.105063	0	0	0	0.0503498	0	0	0	0	0	0	0	0	0	0	0.140794	0	0.173877	0	0	0	0	0	0	0	0	0	0	0	0	0	0	0	0	0	0.242613	0	0	0	0
5830468F06Rik	0	0	0	0	0	0	0	0	0	0	0	0	0.14494	0	0	0	0	0	0	0	0	0.0721883	0	0	0	0	0.0694286	0	0	0.120272	0	0	0	0	0	0	0.0994783	0	0.161622	0	0	0	0	0	0	0.276585	0.178526	0	0
5830487J09Rik	0.270361	0	0	0.182699	0	0	0	0	0	0	0	0	0	0	0	0	0	0	0	0	0	0	0	0	0	0	0	0	0	0	0	0	0	0	0	0	0	0	0	0	0	0	0	0	0	0	0	0	0.0780564
5930403N24Rik	0	0	0	0	0	0	0	0	0	0	0	0	0	0	0	0	0	0.040333	0	0	0	0	0	0	0	0	0	0	0	0	0	0	0	0	0	0	0	0	0	0	0	0	0	0	0	0	0	0	0
5930422O12Rik	0	0	0	0	0	0	0	0	0	0.105063	0	0	0	0	0	0	0	0	0	0	0	0	0	0	0	0	0	0	0	0	0	0	0	0	0	0	0	0	0	0	0	0	0	0	0	0	0	0	0
5930430L01Rik	0	0	0	0.0570192	0.070961	0	0	0	0	0	0	0	0	0	0	0	0	0	0	0.0313468	0.142715	0	0	0	0	0	0	0	0	0	0	0	0	0	0	0	0	0	0	0	0	0	0	0	0	0	0	0	0
6030400A10Rik	0	0	0	0	0	0	0	0	0	0	0.0738127	0	0	0	0	0	0	0	0	0	0	0	0	0	0	0.0736844	0	0	0	0	0	0	0	0	0.0929847	0.175595	0	0	0	0.24136	0	0	0	0	0	0	0	0	0
6030408B16Rik	0	0	0	0	0	0	0	0	0	0	0	0	0	0	0	0	0	0	0	0	0.271916	0	0	0.133898	0	0	0	0	0	0	0	0	0	0	0	0	0	0	0	0	0	0	0	0	0	0	0	0	0
6030442K20Rik	0	0	0	0	0	0.139241	0	0	0	0	0.0738127	0	0	0.0253379	0	0.0150579	0	0	0	0	0.062839	0	0	0	0	0	0	0	0	0	0	0	0	0	0	0	0	0	0	0	0	0	0	0	0.211049	0	0	0	0
6030458C11Rik	0	0	0.0453741	0.165797	0	0.120579	0.085941	0.268586	0.103798	0	0	0	0	0.0750454	0.0550606	0.0537017	0.0338663	0.0255343	0	0.0898392	0.158203	0.207897	0.132192	0.183011	0.654532	0.0924648	0.321547	0.291732	0.120227	0.436147	0.0353523	0.103247	0.231037	0	0	0	0.282459	0.215331	0	0.347781	0.133565	0.210934	0.0519183	0	0	0	0.242876	0.0700508	0
6030460B20Rik	0	0	0	0	0	0	0	0	0	0	0	0	0	0	0	0	0	0	0	0	0	0	0	0	0	0	0	0	0	0	0	0	0	0	0	0	0	0	0	0	0	0	0	0	0	0	0	0	0
6030468B19Rik	0	0	0	0	0	0	0	0	0	0.337929	0	0	0	0	0	0	0	0.0870911	0	0	0	0	0	0	0	0	0	0	0	0	0	0	0	0	0	0	0	0	0	0	0	0	0	0	0	0	0	0	0
6230400D17Rik	0	0.273804	0.0453741	0.174738	0	0	0	0.139907	0	0	0	0	0	0	0	0	0	0	0	0	0.0986153	0.141403	0	0	0	0.0468595	0	0	0	0	0	0	0	0	0	0	0	0	0	0	0	0	0	0	0	0	0	0	0
6330403K07Rik	0	0	0	0	0	0	0	0	0	0	0	0	0	0	0	0	0	0	0	0	0.28959	0	0	0	0	0.144323	0	0	0	0	0	0	0	0	0	0	0	0	0	0	0.294904	0	0	0	0.108941	0	0	0	0
6330403L08Rik	0	0	0	0.129662	0	0	0	0.139907	0	0	0	0	0	0	0.177506	0	0	0	0	0.0653444	0.123581	0	0	0	0	0	0	0	0	0	0	0	0	0	0	0	0	0	0	0	0	0	0	0	0	0	0	0	0
6330408A02Rik	0	0.177919	0.0453741	0	0.328847	0	0	0	0	0	0	0	0	0.0400079	0	0	0	0	0	0.0198142	0	0	0	0	0	0	0	0	0	0.120272	0	0	0	0	0	0	0	0.238073	0	0	0	0.360907	0	0.11492	0	0	0	0	0
6330409D20Rik	0	0	0	0	0	0.0613217	0	0	0	0	0	0	0	0.0253379	0	0	0.126073	0.0956617	0	0	0	0	0	0	0	0	0	0	0	0	0	0	0	0	0	0	0	0	0	0	0	0	0	0	0	0	0	0	0
6330418K02Rik	0	0	0	0	0	0	0	0	0	0.258852	0	0	0	0.0253379	0	0.0475239	0	0	0.0977466	0	0	0	0.405228	0.104505	0	0	0	0	0	0	0	0	0	0	0	0	0	0	0	0	0	0	0	0.11492	0	0.345968	0	0	0
6330537M06Rik	0	0	0	0	0	0	0.085941	0	0	0	0	0	0	0	0.0550606	0	0	0	0	0.0395037	0	0	0	0	0	0	0	0	0	0	0	0	0	0	0	0	0	0	0	0	0	0	0	0	0	0	0	0	0
6330549D23Rik	0	0	0	0.0570192	0	0	0	0	0	0	0.0738127	0	0	0.0503498	0	0.0150579	0	0	0	0	0	0	0	0.183011	0	0.0924648	0	0	0	0	0.0353523	0	0	0	0	0	0	0	0	0	0.133565	0	0	0	0	0	0.0713063	0	0
6330562C20Rik	0	0	0	0	0	0	0	0	0	0	0	0	0	0	0	0	0	0.0654016	0	0.0198142	0	0.11302	0	0	0	0	0	0	0	0	0.0353523	0.0523943	0	0	0	0	0	0	0	0	0	0.108845	0	0	0	0	0	0	0
6430511E19Rik	0.175642	0	0	0	0	0	0	0	0	0	0	0	0	0	0	0	0.0671834	0.0255343	0	0	0	0	0	0	0	0.0468595	0	0	0	0	0	0	0	0	0	0	0	0	0	0	0	0	0	0	0	0	0	0	0
6430531B16Rik	0	0	0	0	0	0	0	0	0	0	0	0.0866734	0	0.0400079	0	0.0449917	0.0534209	0.040333	0	0	0.062839	0	0.132192	0	0	0	0	0	0	0	0	0	0	0.0960383	0	0	0	0	0	0	0	0	0.102401	0	0	0	0	0	0
6430548M08Rik	-0.0605217	-0.0605217	-0.0605217	-0.0605217	-0.0605217	-0.0605217	-0.0605217	-0.0605217	0.0432766	-0.0605217	-0.0605217	0.0261517	-0.0605217	-0.0351838	0.0481605	-0.0304668	-0.0266553	-0.0349874	-0.0605217	-0.0407075	0.121857	-0.0605217	-0.0605217	-0.0605217	-0.0605217	-0.0605217	-0.0605217	0.0369787	-0.0605217	-0.0605217	-0.0605217	-0.0605217	-0.0605217	-0.0605217	-0.0605217	-0.0605217	-0.0605217	-0.0605217	-0.0605217	-0.0605217	-0.0605217	-0.0605217	-0.00860335	-0.0605217	-0.0605217	-0.0605217	-0.0605217	-0.0605217	-0.0605217
6430550D23Rik	0	0	0	0	0	0	0	0	0	0	0	0	0	0	0	0	0	0	0	0	0	0	0	0	0	0	0	0	0	0	0	0	0	0	0	0	0	0	0	0	0	0	0	0	0	0	0.139734	0	0
6430562O15Rik	0	0	0	0	0	0	0	0	0	0	0	0	0	0	0	0	0	0	0	0	0.142715	0	0	0	0	0	0	0	0	0	0	0	0	0	0	0	0	0	0	0	0	0	0	0	0	0	0	0	0
6430571L13Rik	0	0	0	0	0	0	0	0	0	0	0	0	0	0	0	0	0	0	0	0	0	0	0	0	0	0	0	0.260757	0	0	0	0	0.0806727	0	0	0	0	0	0	0	0	0	0	0	0	0	0	0	0
6430573P05Rik	0	0	0	0	0	0	0	0	0	0	0	0	0	0	0	0	0	0	0	0	0.062839	0	0	0	0	0	0	0	0	0	0	0	0	0	0	0	0	0	0	0	0	0	0	0	0	0	0	0	0
6430590A07Rik	0	0	0	0.143766	0.111149	0	0.363054	0	0.103798	0	0	0	0.14494	0	0	0.0570078	0	0	0	0.0553107	0	0	0	0.0530547	0.341865	0.11859	0	0.152053	0.318536	0	0	0.103247	0.231037	0	0.405766	0	0	0.215331	0	0	0	0	0.142172	0	0.487928	0	0.111667	0	0
6430710M23Rik	0	0	0	0	0	0	0	0.139907	0	0	0	0	0	0	0	0.0150579	0	0	0	0	0	0	0	0	0	0	0	0	0	0	0	0	0	0	0	0	0	0	0	0.108359	0	0	0	0.11492	0	0	0	0	0
6530402F18Rik	0	0	0	0	0	0	0	0	0	0	0	0	0	0.0253379	0	0	0	0.0757224	0	0.0198142	0	0	0	0.104505	0	0.205029	0	0	0.120227	0	0.0353523	0	0.3014	0	0	0	0.193421	0	0	0	0	0.108845	0.0519183	0	0	0	0.0713063	0	0
6530409C15Rik	0	0	0	0	0	0	0	0	0	0	0	0	0	0	0	0	0	0	0	0	0	0	0	0	0	0	0	0	0	0	0	0	0	0	0	0	0	0	0	0	0	0	0	0	0	0	0	0	0
6720427I07Rik	0	0	0	0	0	0	0	0	0	0	0	0	0	0	0	0	0	0	0	0	0	0	0	0	0	0	0	0	0	0	0	0	0	0	0	0	0	0	0	0	0	0	0	0	0	0	0	0	0
6720464F23Rik	0	0	0	0.0570192	0.139105	0	0	0	0	0.105063	0	0	0	0.0253379	0	0	0.0338663	0.0757224	0.282282	0.0623837	0	0	0	0	0	0.0924648	0	0	0.120227	0	0	0.132319	0.0806727	0	0	0	0	0	0.256018	0	0	0.360907	0	0	0	0	0	0	0
6720475M21Rik	0	0	0.0453741	0	0	0.0613217	0	0	0	0	0	0	0	0	0	0	0	0	0.0426462	0	0.062839	0	0	0	0	0	0	0.277283	0	0	0.0353523	0	0	0	0.0929847	0	0	0.0961529	0	0	0.133565	0	0.0519183	0	0	0	0	0	0
6720489N17Rik	0	0	0	0	0	0	0	0	0.345105	0	0	0	0	0	0	0.0804866	0	0	0.0426462	0.0704611	0	0	0	0	0	0	0	0	0	0	0.0353523	0.0523943	0	0	0	0	0	0	0	0	0	0	0	0.11492	0	0.161588	0.111667	0	0
6820402A03Rik	0	0	0.0453741	0.129662	0.139105	0	0	0	0	0	0	0	0	0	0	0.0300549	0	0	0.0844575	0	0	0	0	0	0	0.11859	0	0	0	0	0	0	0	0.21522	0.0929847	0	0	0	0.201452	0	0	0	0.0519183	0.178542	0	0	0	0	0
6820431F20Rik	0.13136	-0.0442821	-0.0442821	0.0679624	0.066867	0.110063	-0.0442821	-0.0442821	-0.0442821	-0.0442821	-0.0442821	0.170941	0.100657	-0.0189442	0.0107785	-0.0292242	0.0421444	0.0459051	-0.00163589	-0.0244679	0.0792991	-0.0442821	0.0879099	-0.0442821	-0.0442821	0.160747	-0.0442821	-0.0442821	0.0759446	-0.0442821	0.0457258	-0.0442821	-0.0442821	0.0517562	-0.0442821	-0.0442821	0.201782	-0.0442821	0.0595218	0.064077	-0.0442821	0.0645628	0.0581193	0.0706384	0.404694	0.157215	0.11691	0.0257687	0.0337743
7330423F06Rik	0	0	0	0	0	0.0613217	0	0	0	0	0	0	0	0	0	0	0	0	0	0.0590708	0	0	0	0	0	0	0.0694286	0.152053	0.419451	0.294562	0	0.0523943	0	0	0	0	0.0994783	0	0	0	0	0.108845	0.0519183	0	0	0	0	0.0700508	0
8030453O22Rik	0	0	0	0	0	0	0	0	0	0	0	0	0	0.099434	0	0	0.0671834	0	0	0	0	0	0	0	0	0	0	0	0	0	0	0	0	0	0	0	0	0	0	0	0	0	0	0	0	0	0	0	0
8030462N17Rik	0.182209	-0.0881518	-0.0427777	-0.0881518	0.137107	0.0897678	-0.00221074	-0.0881518	0.113233	0.115606	-0.0143391	-0.00147836	0.0567878	-0.0131063	-0.0330911	-0.0580969	-0.0881518	-0.0478188	0.0373214	-0.0683375	0.0354295	-0.0881518	-0.0881518	0.016353	0.0526423	0.134287	0.0857256	0.00934862	-0.0881518	0.0321207	-0.0181246	-0.0357575	-0.0074791	0.281001	0.00483297	0.114049	0.0113266	0.0989239	0.0156521	-0.0881518	-0.0881518	0.0206932	0.0142496	0.0903904	-0.0881518	-0.0881518	-0.0168455	0.0702507	0.158599
8430429K09Rik	0	0	0.0714686	0	0	0	0	0	0	0.203758	0	0.0866734	0	0	0	0.0150579	0.0338663	0	0.0426462	0	0	0	0	0.0530547	0	0.0468595	0.0694286	0	0	0.186751	0.0700271	0	0.394692	0.0960383	0	0	0	0	0	0	0	0	0.0519183	0	0	0	0	0	0
9030407P20Rik	0	0	0	0	0	0	0	0	0	0	0	0	0	0	0.169707	0	0	0	0	0.0509644	0	0	0	0	0	0	0	0	0	0	0	0	0	0	0	0	0	0	0	0.108359	0	0	0	0	0	0	0	0	0
9030617O03Rik	-0.037365	-0.037365	-0.037365	-0.037365	-0.037365	0.0239568	-0.037365	-0.037365	0.271294	-0.037365	0.0364477	-0.037365	-0.037365	0.0129848	0.15357	0.147908	0.0490615	0.0874266	0.00528126	0.0135994	-0.037365	-0.037365	-0.037365	0.0156898	-0.037365	0.0995222	-0.037365	0.152368	-0.037365	-0.037365	0.0775082	-0.037365	-0.037365	-0.037365	-0.037365	0.100027	-0.037365	-0.037365	-0.037365	0.0709942	-0.037365	-0.037365	0.0145533	-0.037365	0.132076	0.124223	0.102369	-0.037365	0.157594
9030624J02Rik	-0.208803	0.300404	0.122261	0.0498816	-0.208803	0.133198	-0.0745178	0.130568	-0.208803	0.0500492	-0.208803	0.0826211	0.4961	0.141399	0.370384	0.0340797	0.0517569	0.0245777	-0.0248218	0.0896575	0.0485476	0.144187	-0.208803	0.0219609	0.0616605	0.185315	0.0983283	-0.208803	0.368911	0.387957	-0.0607206	0.0654777	0.219103	0.255218	0.0215831	0.263387	0.073656	-0.0588679	0.24784	0.00114883	-0.0752373	-0.208803	0.0972404	-0.208803	-0.208803	-0.0472142	-0.137496	-0.0714959	0.214312
9130008F23Rik	0	0	0	0	0	0	0	0	0	0	0	0	0	0	0	0.0238379	0	0	0	0.0458161	0	0	0	0	0	0	0	0	0	0	0	0.0823222	0.0806727	0	0	0	0	0	0	0	0	0	0	0	0	0	0	0	0
9130011E15Rik	0	0	0.0714686	0	0.070961	0	0.134285	0.578059	0.103798	0	0	0	0.14494	0.0503498	0	0	0	0.0709379	0	0.0198142	0.182379	0	0	0.176922	0.217875	0	0.0694286	0	0.186885	0.232348	0.0700271	0	0.126086	0.0960383	0	0	0	0.0961529	0	0	0	0	0	0	0	0	0	0	0
9130019O22Rik	0	0	0	0	0.278368	0.154345	0	0.139907	0	0	0	0	0	0.0253379	0	0	0	0	0	0	0.0986153	0.0721883	0	0.0530547	0	0	0	0	0	0	0	0.152656	0	0	0	0	0	0	0.161622	0	0	0	0	0	0	0	0	0	0
9130023H24Rik	0	0	0	0	0	0	0	0	0.201385	0	0	0	0	0	0	0	0	0	0	0	0	0	0	0	0	0	0.136082	0.218404	0	0	0	0	0	0	0	0	0.193421	0.0961529	0	0	0	0.108845	0	0	0	0	0	0	0
9130208D14Rik	0.139655	-0.0359871	0.00938694	-0.0359871	-0.0359871	-0.0359871	-0.0359871	0.10392	0.0678111	-0.0359871	0.108442	0.0506863	0.108952	-0.0359871	-0.0359871	-0.0209292	-0.0021208	-0.0359871	-0.0359871	-0.0359871	-0.0359871	0.0362012	-0.0359871	0.118465	-0.0359871	0.1009	-0.0359871	0.116065	0.302435	0.0842853	0.185109	0.096332	0.121578	0.0600512	-0.0359871	0.0340792	0.210077	-0.0359871	-0.0359871	0.072372	0.443444	-0.0359871	-0.0359871	0.286908	0.133454	-0.0359871	-0.0359871	0.166012	0.116739
9130221H12Rik	0	0	0	0	0.139105	0.0613217	0	0.139907	0.334166	0	0.0738127	0.0866734	0	0	0	0	0.0534209	0	0	0.115278	0.123581	0	0	0	0	0	0	0.0975004	0.186885	0.294562	0	0	0	0	0	0	0	0	0	0	0	0.210934	0	0.178542	0	0	0	0	0
9130230L23Rik	0	0	0	0	0	0	0	0	0	0	0.0738127	0	0	0.0583341	0	0	0.0338663	0	0	0	0	0	0	0	0	0	0	0	0	0.120272	0	0.0523943	0	0	0	0	0	0	0	0	0	0	0	0	0	0	0	0	0
9130230N09Rik	0	0	0	0.0895336	0.070961	0	0	0	0	0	0.144429	0	0	0	0	0	0	0	0	0	0	0	0.132192	0	0	0	0	0	0	0	0	0.0823222	0	0	0	0	0.155061	0	0	0	0	0	0.0519183	0	0	0.103718	0	0	0
9130401M01Rik	-0.142794	-0.142794	0.0155462	-0.030549	0.0824656	-0.142794	-0.0568525	0.244996	0.0187924	-0.142794	-0.142794	0.0261564	-0.142794	0.0875975	0.141461	0.0559222	0.236338	0.109182	-0.100147	0.024529	0.0731332	-0.142794	-0.142794	0.134444	-0.142794	-0.035902	0.154271	0.290182	-0.142794	-0.142794	-0.0870773	-0.0395461	0.0147714	-0.142794	0.359264	0.0594073	-0.142794	0.0442821	-0.0389896	0.162825	-0.142794	-0.0339486	-0.061176	0.274972	-0.142794	-0.142794	0.162121	0.121539	-0.142794
9130604C24Rik	0	0	0	0	0	0	0	0	0	0	0	0	0	0.0253379	0	0	0	0	0	0.0395037	0	0	0	0	0	0	0	0	0	0	0	0	0	0	0	0	0	0	0	0	0	0	0	0	0	0	0	0	0
9230104L09Rik	0	0	0	0	0	0	0	0.139907	0	0	0	0	0	0	0	0	0	0	0	0.0198142	0.171196	0	0	0	0	0	0	0	0	0	0	0	0	0	0	0	0	0	0	0.108359	0	0	0	0	0	0	0	0	0
9230104M06Rik	0	0	0	0	0	0	0	0	0	0	0	0	0	0	0	0	0	0	0	0	0	0	0	0	0	0	0	0	0	0	0.0353523	0	0	0	0	0	0	0	0	0	0	0	0	0	0	0	0	0	0
9230111E07Rik	0	0	0	0	0	0	0	0	0	0	0	0	0.378092	0	0	0	0	0	0	0	0	0	0	0	0	0	0	0	0	0	0.119475	0.0823222	0	0	0	0	0	0	0	0	0	0	0	0	0	0	0	0	0
9230112E08Rik	0	0	0	0	0	0	0	0	0	0	0	0	0	0	0	0.0387996	0	0	0	0.0198142	0	0	0	0.230764	0	0	0	0	0	0	0	0.119307	0	0.0960383	0	0	0	0	0	0	0	0	0	0	0	0.103718	0	0	0
9230114K14Rik	0	0	0	0	0.139105	0	0	0	0	0	0	0	0.14494	0.0947592	0	0	0.0999724	0.0956617	0	0	0	0.218942	0	0	0	0.106892	0.0694286	0	0	0	0	0	0	0	0	0	0	0	0	0	0	0.108845	0	0	0	0	0	0	0
9230116N13Rik	0	0	0	0.112245	0	0	0	0.307923	0	0	0	0.135305	0.14494	0	0	0	0.0864265	0	0	0.0198142	0	0	0	0.0530547	0	0	0	0	0	0	0	0	0.0806727	0	0	0	0	0	0	0.16855	0	0	0	0	0	0	0	0	0
9330020H09Rik	0	0	0	0.0570192	0	0.0613217	0.290068	0	0	0	0	0	0	0	0	0.0150579	0	0	0	0	0	0	0	0.0530547	0	0	0	0	0	0	0	0	0	0.23798	0	0.0700663	0	0.0961529	0	0	0	0	0.0519183	0	0	0	0.0713063	0	0
9330104G04Rik	0	0	0	0	0.139105	0	0	0	0	0	0	0	0	0	0	0	0	0	0	0	0	0	0.132192	0	0	0	0	0	0	0	0.0353523	0	0	0	0	0	0	0	0	0	0	0	0	0	0	0	0	0	0
9330136K24Rik	0	0.177919	0	0	0	0	0	0	0	0	0	0	0	0	0	0	0	0	0	0	0	0	0	0	0	0	0	0	0	0	0	0	0	0	0	0	0	0	0	0	0	0	0	0	0	0	0.0713063	0	0
9330151L19Rik	0	0	0.0453741	0	0.070961	0.210627	0	0	0	0	0	0	0	0.0253379	0.0865961	0	0	0	0	0.0198142	0.123581	0	0.132192	0.20299	0	0	0.173877	0	0	0.186751	0.0353523	0.0823222	0.0806727	0	0.0929847	0	0.0994783	0	0	0	0.257043	0.108845	0	0	0	0	0	0	0
9330159M07Rik	0	0	0	0	0	0	0.085941	0	0	0	0	0	0	0	0	0.0475239	0.0864265	0	0	0	0	0	0	0	0	0	0	0.0975004	0	0	0	0	0	0	0	0	0	0	0	0	0	0	0	0	0	0	0	0	0
9330160F10Rik	0	0	0	0.165797	0	0	0	0	0	0	0	0	0	0.0400079	0	0.0554187	0	0.0255343	0.208687	0	0	0.207897	0.132192	0	0	0	0	0	0	0	0	0	0	0.186949	0	0	0	0	0	0	0	0	0	0	0	0.201497	0	0	0
9330162G02Rik	0	0.632063	0	0	0.070961	0.0613217	0.085941	0.139907	0	0	0	0	0	0	0.0550606	0.0300549	0	0	0	0.0395037	0.062839	0	0	0.0530547	0	0	0.0694286	0.0975004	0.186885	0	0.0900079	0	0	0	0	0	0.0994783	0.0961529	0.103804	0.108359	0.257043	0	0.0519183	0	0.108941	0.103718	0	0	0
9330175E14Rik	0	0	0.0897895	0.213008	0	0.0613217	0	0	0	0	0	0.27172	0	0	0	0	0	0.114698	0	0	0	0	0	0	0	0	0.210844	0.407637	0	0	0	0	0	0	0.0929847	0.109767	0.193421	0	0	0	0	0	0.190276	0.11492	0.108941	0	0	0.264332	0
9330179D12Rik	0	0	0	0	0	0	0	0	0	0	0	0	0	0	0	0	0	0.040333	0	0	0	0	0	0	0	0	0	0	0	0	0.0557162	0.0823222	0	0	0	0	0	0	0	0	0	0	0	0	0	0	0.0713063	0	0
9430002A10Rik	0	0	0	0	0	0	0	0	0	0	0	0	0	0	0	0	0	0	0	0	0	0	0	0	0	0	0	0	0	0	0.0810505	0	0	0	0	0	0	0	0	0	0	0	0	0	0	0	0	0	0
9430015G10Rik	0	0	0	0.0570192	0	0	0	0.533115	0	0.384993	0.233347	0.215223	0	0.0648336	0	0	0	0	0	0.0198142	0	0.180615	0	0.0530547	0	0	0.0694286	0	0	0	0	0	0	0	0	0	0.222593	0.0961529	0	0.108359	0	0	0	0	0	0	0.0713063	0	0
9430025C20Rik	0	0	0	0	0	0	0	0	0	0	0	0	0	0	0	0	0	0	0	0	0	0	0	0	0	0	0	0	0	0	0	0	0	0.0960383	0	0	0	0	0	0	0	0	0	0	0	0	0	0	0
9430034N14Rik	0	0	0	0	0.233981	0	0.085941	0	0	0	0	0	0	0	0	0	0.0864265	0	0.0426462	0	0	0	0	0	0	0	0	0	0	0	0	0	0	0	0	0.109767	0	0	0	0	0	0	0	0	0	0	0	0	0.0780564
9430037G07Rik	0	0	0	0	0	0	0	0	0	0	0	0	0	0	0	0	0	0	0	0	0	0	0	0	0	0	0	0	0	0	0	0	0	0	0	0	0	0	0	0	0	0	0	0	0	0	0	0	0
9430038I01Rik	0.155001	0.0625597	0.206935	0.503589	0.433594	0.418933	0.247694	0.224011	0.471977	0.143492	0.000130288	0.0792181	0.262732	0.167062	-0.115359	0.0148522	-0.015387	-0.0354252	0.0101139	-0.0368413	0.0670194	-0.00233911	0.0168327	0.00538424	-0.115359	-0.0684999	0.0848292	-0.017859	-0.115359	-0.115359	0.0653425	-0.062965	0.0422056	-0.115359	-0.115359	0.209684	-0.115359	-0.0192064	-0.115359	0.295587	-0.115359	-0.115359	0.00300315	0.525211	0.290393	-0.115359	0.0901669	-0.115359	0.0795993
9430060I03Rik	0.687032	0	0	0.174738	0	0	0	0	0	0	0	0	0	0	0	0	0	0	0	0.0395037	0	0	0	0	0	0.205029	0.0694286	0	0.120227	0	0	0	0	0.0960383	0	0	0	0	0	0	0.206915	0	0	0.11492	0	0	0	0.158402	0
9430065F17Rik	0	0	0	0.112245	0	0	0	0	0	0	0	0	0	0	0	0	0	0	0	0	0	0	0	0	0	0	0	0	0	0	0	0	0.126086	0	0	0	0	0	0.103804	0	0	0	0	0	0	0	0.0713063	0	0
9430069I07Rik	0	0	0	0	0	0	0	0	0	0	0	0	0	0	0	0	0	0	0	0	0	0	0	0	0	0	0	0	0	0	0	0	0	0	0	0	0	0	0	0	0	0	0	0	0	0	0	0	0
9430087J23Rik	0	0	0	0	0	0	0	0.21642	0	0	0	0	0	0	0	0	0	0.0255343	0	0	0	0	0	0	0	0	0	0	0	0	0	0	0.0806727	0	0	0	0	0	0	0	0	0	0	0	0	0	0	0	0
9430091E24Rik	0	0	0	0	0	0.0613217	0	0	0	0	0.0738127	0	0	0	0	0	0.0338663	0	0	0	0	0	0	0	0	0.0468595	0	0	0	0	0	0	0	0	0	0	0	0	0	0	0	0	0	0	0	0	0.139734	0	0
9530027J09Rik	0	0	0	0	0	0	0	0	0	0	0	0	0	0.0253379	0	0	0	0	0	0	0	0	0	0	0	0	0	0	0	0	0	0	0	0	0	0	0	0	0	0.108359	0	0	0	0	0	0	0	0	0
9530046B11Rik	0	0	0	0	0	0	0	0	0	0	0	0	0	0	0	0	0	0	0	0	0	0	0	0	0	0	0	0	0	0	0	0	0	0	0	0	0	0.0961529	0	0	0	0	0	0	0	0	0	0	0
9530059O14Rik	0	0	0	0	0	0	0	0	0	0	0	0	0	0	0	0.0150579	0.105493	0	0	0	0	0	0	0	0	0	0	0	0	0	0	0	0	0	0	0	0	0	0	0	0	0	0	0	0	0	0	0	0
9530062K07Rik	0	0	0	0.0895336	0	0	0	0	0	0	0	0	0	0	0	0.0238379	0	0	0	0	0	0	0	0	0	0	0	0	0	0	0	0	0	0	0	0	0	0	0	0	0	0	0	0	0	0	0	0.0700508	0
9530068E07Rik	-0.251291	-0.426933	-0.231687	-0.142658	0.0359456	0.212269	-0.181006	-0.287026	0.012356	-0.0779555	-0.129366	0.00710123	-0.148925	-0.0108767	0.0378262	-0.0520976	-0.0456084	-0.148276	-0.122614	0.0444822	0.624863	0.420961	0.0507124	-0.272481	-0.085068	0.119466	0.147193	0.132596	-0.0557627	-0.194585	-0.0233215	-0.107756	-0.269368	-0.426933	0.196623	0.247223	-0.233512	-0.105078	-0.170915	0.0549074	-0.101723	0.266663	0.043678	-0.0478839	0.071483	0.612913	-0.184058	-0.102447	-0.162061
9530077C05Rik	0	0	0.0453741	0	0	0	0	0	0	0	0.11549	0	0	0	0	0	0	0	0	0.0704611	0	0	0	0	0	0.128418	0	0	0	0	0	0	0	0	0	0.0700663	0	0	0	0	0	0	0	0	0	0	0	0	0
9530078K11Rik	0	0	0.124982	0.0570192	0	0.120579	0.258864	0	0	0	0	0	0	0	0.0550606	0.0300549	0	0	0.067203	0	0	0	0	0	0	0	0	0	0	0	0	0	0	0	0	0	0	0	0	0	0	0	0	0	0	0	0	0	0
9530082P21Rik	0	0	0	0	0	0	0	0	0	0	0	0	0	0	0.0550606	0.0150579	0	0	0	0.0458161	0.182379	0	0	0	0	0	0	0	0	0	0	0	0	0	0	0	0	0	0	0	0	0	0	0	0	0	0	0	0
9530085L11Rik	0	0	0	0	0	0	0	0	0	0	0	0	0	0	0	0	0	0	0	0	0.062839	0.0721883	0	0	0	0.11859	0	0	0	0	0	0.119307	0	0	0	0	0	0	0	0	0	0	0	0	0	0.103718	0	0.0700508	0
9530097N15Rik	0	0	0	0	0	0	0	0	0	0	0	0	0	0	0	0	0	0	0	0	0	0	0	0	0	0	0	0	0	0	0	0	0	0	0	0	0	0	0	0	0	0	0	0	0	0	0	0	0
9630010A21Rik	0	0	0	0.0570192	0.241905	0	0	0	0.103798	0	0	0	0	0.0253379	0	0	0	0	0	0	0	0.0721883	0	0	0	0.136887	0	0	0.568731	0.120272	0.170263	0.132319	0.0806727	0	0.0929847	0	0	0.347975	0	0.209951	0	0.210934	0.159757	0.11492	0	0	0	0	0
9630013D21Rik	0	0	0	0	0	0	0	0	0	0	0	0	0	0	0	0	0	0	0	0.0653444	0.062839	0	0	0	0.140794	0	0	0.0975004	0	0	0	0	0	0	0	0	0	0	0	0	0	0	0	0	0	0	0	0	0
9830107B12Rik	0	0	0	0	0	0	0	0	0	0	0	0	0	0	0	0	0	0	0	0	0	0	0.132192	0	0	0.0468595	0.0694286	0	0	0	0	0	0	0	0	0	0	0	0	0	0	0	0	0	0	0	0	0	0
9830144P21Rik	0	0	0	0	0	0	0	0	0.103798	0	0	0	0	0	0	0.0150579	0.0338663	0.0507723	0.0426462	0	0	0.282535	0	0	0.140794	0.0468595	0	0.152053	0.26742	0	0.262454	0.300681	0	0.21522	0	0.137392	0	0.238073	0	0	0.133565	0	0	0.281858	0.108941	0	0	0.524524	0
9930004E17Rik	0	0	0	0	0	0	0	0	0	0	0	0	0	0.0253379	0	0	0	0	0	0	0	0	0	0	0	0	0	0	0	0	0	0	0	0	0	0	0	0	0	0	0	0	0	0	0	0	0	0	0
9930012K11Rik	0	0	0	0	0	0	0	0	0	0	0	0	0	0	0	0	0	0.0255343	0	0.0509644	0.123581	0	0	0	0	0.0924648	0	0	0	0	0	0	0	0.0960383	0.0929847	0	0	0	0	0	0	0	0	0	0	0	0	0	0
9930014A18Rik	0	0	0	0	0	0	0	0	0	0	0	0.135305	0	0	0	0.0150579	0	0	0	0.0198142	0	0	0	0	0	0	0	0	0	0	0	0	0	0	0	0	0	0	0	0	0	0	0	0	0	0	0	0	0
9930021J03Rik	0.268967	0.186794	-0.0268892	-0.0396269	0.295505	0.113327	-0.0659304	0.743894	0.296173	0.0518862	-0.00744247	0.182547	-0.00693183	0.0990005	0.16672	-0.121817	0.139846	0.146856	-0.0846684	-0.0315558	0.174414	0.0560259	-0.151871	0.0983314	-0.151871	-0.078187	-0.0157897	0.0378615	0.342339	0.0804767	0.158996	0.0163977	-0.0257851	0.0350776	-0.151871	-0.0144799	0.0707218	-0.151871	0.00975018	-0.151871	-0.151871	-0.151871	-0.04947	0.129987	0.261123	-0.0481529	0.0743097	0.112461	-0.073815
9930022D16Rik	0	0	0	0	0	0	0	0	0	0	0	0	0	0	0.0550606	0.0150579	0.110419	0	0	0.0198142	0	0	0	0	0	0	0.10874	0	0	0	0	0	0	0.0960383	0	0	0.193421	0	0	0	0	0	0.0519183	0	0.108941	0	0	0	0
9930104L06Rik	0	0	0.124982	0	0.070961	0	0.085941	0.139907	0	0	0	0.260225	0.14494	0.0921599	0	0.0150579	0.0338663	0	0	0.0874131	0.062839	0.11302	0	0.0833391	0	0.0468595	0.136082	0	0	0	0.0353523	0.103247	0.126086	0.186949	0	0.0700663	0	0.238073	0	0.24136	0.35041	0	0.0816175	0	0	0	0	0	0.176095
9930111J21Rik1	0	0	0.0897895	0	0	0.0613217	0	0	0	0	0.144429	0	0.14494	0	0.0550606	0.068545	0.0338663	0	0	0	0	0.141403	0	0	0	0.0468595	0	0	0	0	0	0	0	0	0	0	0	0	0.201452	0.108359	0	0	0.131302	0	0.108941	0	0	0	0
9930111J21Rik2	0.176611	0.495296	-0.0787758	0.767037	0.00357669	0.697329	0.144834	-0.00973951	0.762962	0.865614	0.955373	0.91259	0.582867	-0.0888698	-0.0711638	-0.193799	-0.526374	-0.797228	-0.143453	-0.796404	-0.509658	0.149784	0.305253	-0.142748	0.469985	0.4598	-0.220345	0.0099489	-0.182518	0.380832	-0.437974	0.063538	-0.824832	-0.667525	0.18368	-0.108849	-0.395088	-0.331402	0.434859	0.31821	1.11801	-0.32541	-0.270922	-0.434661	0.0521133	-0.523598	-0.834199	-0.233873	-0.114874
9930120I10Rik	0	0	0	0	0	0	0	0	0	0	0	0	0	0.0829299	0.0865961	0	0.0671834	0	0.0977466	0	0	0	0	0	0	0	0	0	0.232691	0	0.0353523	0.152656	0	0	0	0.0700663	0	0	0.103804	0	0.371935	0	0.102401	0	0	0	0	0	0.122126
A030001D20Rik	0	0	0	0.0570192	0	0	0	0	0	0	0.21213	0	0	0	0	0.0449917	0	0	0	0	0	0	0	0	0	0	0	0	0	0	0	0.0523943	0	0	0	0	0	0	0	0	0	0	0	0	0	0	0	0	0
A130006I12Rik	0	0	0	0	0.070961	0	0	0	0	0	0	0	0	0	0	0	0	0	0	0	0	0	0	0	0	0	0.210844	0	0	0	0	0	0.126086	0	0	0	0	0	0	0	0	0	0	0	0	0	0	0.0700508	0
A130010J15Rik	0	0.338665	0.147114	0.0570192	0	0.120579	0	0	0	0.325742	0	0.135305	0	0	0	0.0150579	0	0.0507723	0	0	0	0	0	0.0530547	0.140794	0	0	0	0	0	0	0.0823222	0	0	0	0	0	0	0.103804	0	0.133565	0	0	0.11492	0	0	0	0	0
A130014A01Rik	0	0.485466	0	0	0	0.0613217	0	0	0	0	0	0	0	0	0	0	0	0	0	0.0198142	0	0	0	0	0	0.0736844	0	0	0	0	0	0	0	0	0	0	0	0	0	0	0	0	0.142172	0	0	0	0	0	0
A130023I24Rik	0	0	0	0	0	0	0	0	0	0	0	0	0	0	0	0	0	0	0	0	0	0	0	0	0	0	0	0	0	0	0	0	0	0	0	0	0	0	0	0	0	0	0	0	0	0	0	0	0
A130048G24Rik	0	0	0.189484	0.182699	0	0.0613217	0.213918	0	0	0	0.0738127	0	0	0	0.108682	0	0	0.158323	0	0	0.062839	0	0	0	0	0.0924648	0	0.0975004	0	0.120272	0.207919	0	0.0806727	0	0	0	0	0.273347	0	0	0.257043	0.449078	0.102401	0.222219	0	0.322805	0	0	0
A130050O07Rik	0	0	0	0	0	0	0	0	0	0	0	0	0	0.0253379	0	0.0150579	0	0	0	0	0	0	0	0	0	0	0	0	0	0	0	0	0	0	0	0	0	0	0	0	0	0	0.131302	0	0	0	0	0	0
A130051J06Rik	0	0	0	0	0	0	0	0	0.103798	0	0	0	0	0	0	0	0	0	0	0.0653444	0	0	0	0	0	0	0	0	0	0	0	0	0	0	0	0	0	0	0	0	0	0	0	0	0	0	0	0	0
A130071D04Rik	-0.121705	0.18812	-0.164052	0.567183	0.319673	0.371435	0.185765	-0.297346	-0.0959616	-0.0935888	0.188858	-0.210673	-0.297346	-0.0284139	-0.242286	-0.12461	-0.21092	-0.0872095	0.00917931	-0.0533529	-0.297346	-0.00534866	0.0724506	0.398711	0.391428	0.128582	0.285039	0.0291805	0.42564	0.348257	0.4598	0.21283	0.435544	0.104591	-0.0327841	0.57116	0.227679	0.738062	0.616169	0.608492	0.716879	0.602895	0.407321	0.210158	0.376754	0.621877	-0.0284523	0.118405	0.235678
A230005M16Rik	0.175642	0.177919	0.0453741	0	0	0	0	0	0.345105	0.105063	0	0	0	0	0	0	0.0338663	0	0.067203	0	0	0	0	0	0	0	0	0	0	0	0	0	0	0	0	0	0	0	0	0	0	0	0	0	0	0	0	0	0
A230028O05Rik	0	0	0	0	0	0	0	0	0	0	0	0	0	0	0	0	0	0	0	0	0	0	0	0	0	0	0	0	0	0	0	0.0523943	0	0	0	0	0	0	0	0	0	0	0	0	0	0	0	0	0
A230050P20Rik	0	0	0.200493	0	0	0	0.231143	0.139907	0	0	0	0	0	0	0.0550606	0.0880781	0.0338663	0.0507723	0	0.104046	0.062839	0.180615	0	0	0	0	0	0.0975004	0	0	0.0700271	0	0	0	0	0	0	0	0.256018	0	0	0	0.0519183	0	0	0	0	0	0.224315
A230056P14Rik	0	0	0	0	0	0	0	0	0	0	0	0	0	0	0	0	0	0	0	0	0	0	0	0	0	0	0	0	0	0	0	0	0	0	0	0	0	0	0	0	0	0	0	0	0	0	0	0	0
A230072C01Rik	0	0	0.0453741	0	0	0	0	0	0	0	0.144429	0	0	0.0648336	0	0	0.0534209	0	0	0	0	0	0	0.162797	0	0	0.0694286	0	0	0	0.0353523	0.103247	0	0.0960383	0.145034	0.0700663	0	0	0	0	0	0.468079	0	0.11492	0.30718	0	0	0	0
A230072E10Rik	0.175642	0	0	0	0	0.0962256	0	0	0	0	0	0.247279	0	0	0	0	0	0	0	0	0	0	0.132192	0	0	0	0	0	0	0	0	0	0	0	0	0	0	0	0	0	0	0.108845	0	0	0.108941	0	0	0	0
A230083N12Rik	0	0.273804	0	0	0	0	0	0	0	0	0	0	0	0	0	0.0150579	0	0	0	0	0.062839	0.0721883	0	0	0	0	0	0	0	0	0	0	0	0	0	0	0	0	0	0	0	0	0	0	0	0	0.193046	0	0.176095
A230098N10Rik	0	0	0	0	0	0	0	0	0	0	0	0.0866734	0	0.0253379	0	0	0	0.0255343	0	0.0458161	0	0	0	0	0	0	0	0	0	0	0	0	0	0	0	0	0	0	0	0	0	0	0	0	0	0	0	0	0
A330009N23Rik	0	0	0	0	0	0	0	0	0	0	0	0	0	0	0	0	0	0.114698	0	0	0.062839	0	0	0	0	0	0	0.241482	0	0	0	0	0	0	0	0.202201	0	0	0	0	0	0	0	0	0	0	0	0	0
A330023F24Rik	0	0	0	0	0	0	0	0	0	0	0	0	0	0	0	0	0	0	0	0	0	0	0	0	0	0	0.136082	0	0.120227	0	0.0557162	0.168269	0	0	0	0.0700663	0	0.0961529	0.103804	0	0	0	0	0	0	0	0.0713063	0	0
A330040F15Rik	0.175642	0	0.0453741	0	0	0	0	0	0.103798	0.203758	0	0	0	0	0	0	0	0	0	0.0198142	0	0	0	0	0	0	0	0	0	0	0	0	0	0	0	0	0	0	0	0	0.257043	0	0	0	0	0	0	0	0
A330069E16Rik	0	0	0	0.325675	0.070961	0	0	0	0.103798	0.234306	0	0	0	0	0	0	0	0	0	0	0.25735	0	0.132192	0.104505	0	0.0468595	0	0	0	0.120272	0	0.0523943	0	0	0	0.137392	0	0	0.103804	0	0	0	0.0816175	0	0	0	0.0713063	0	0.0780564
A430005L14Rik	0.419773	-0.294485	0.0173934	-0.0358011	-0.294485	0.0404156	0.038642	0.30849	0.0862855	0.0738875	-0.0823549	-0.0472065	0.361636	0.344792	0.00147774	0.163227	0.0894953	-0.138719	0.0316592	0.144802	-0.00489499	0.0273891	0.541755	0.338262	-0.153691	-0.00712098	0.403142	-0.0337282	0.649233	0.447753	-0.0170705	0.333192	-0.0634484	0.36804	0.118724	0.0649315	-0.294485	0.226727	-0.0930329	0.235578	-0.294485	0.35044	0.159035	0.2278	0.173459	0.684367	0.389477	0.367761	-0.0296128
A430010J10Rik	0	0	0	0	0	0	0	0	0	0	0	0.0866734	0	0.0253379	0	0	0.0338663	0	0	0	0	0	0	0	0	0.0468595	0	0.241482	0	0	0	0	0	0	0	0	0	0	0	0	0.133565	0	0	0	0	0	0	0	0
A430018G15Rik	0	0	0	0	0.192228	0	0	0	0.103798	0.105063	0	0	0	0	0	0	0	0	0	0.0313468	0.062839	0.0721883	0	0	0	0	0	0	0	0	0	0	0.157565	0	0	0	0	0	0	0	0	0.108845	0	0.11492	0	0	0	0	0
A430027C01Rik	0	0.177919	0.0897895	0.0570192	0	0.17792	0	0	0	0	0	0	0.14494	0	0	0	0	0	0.0977466	0.0395037	0	0	0	0.0530547	0	0.0468595	0	0	0	0	0	0.0523943	0	0	0	0	0	0	0	0	0	0	0	0	0	0	0.205526	0	0
A430033K04Rik	0	0	0	0.112245	0	0.120579	0	0	0.201385	0	0	0	0.14494	0	0	0	0	0	0	0.0198142	0	0	0	0	0	0	0.0694286	0.189733	0	0.294562	0	0.160914	0	0	0	0.137392	0	0	0.32232	0	0	0.210934	0	0	0	0	0	0	0.0780564
A430035B10Rik	0.270361	0.273804	0.0897895	0.325675	0.225259	0.210627	0.320727	0	0	0	0.314055	0	0.278008	0	0	0.0150579	0.0338663	0	0.469313	0	0	0	0	0	0	0	0	0	0	0	0	0.0523943	0	0.0960383	0	0	0	0	0	0	0	0	0	0	0	0	0	0	0
A430046D13Rik	0	0	0	0	0	0	0	0	0.103798	0	0	0	0	0.0583341	0	0	0	0	0	0.0198142	0	0	0	0	0.270463	0.0468595	0.37785	0	0.338423	0	0.143073	0.174896	0	0	0	0.137392	0.0994783	0.238073	0	0	0	0	0.102401	0	0	0	0.263091	0.158402	0
A430072P03Rik	0	0	0	0	0	0	0	0	0	0	0	0.0866734	0	0	0	0	0	0	0	0	0	0.0721883	0	0	0	0	0	0	0	0	0	0	0	0	0	0	0	0	0	0	0	0	0	0	0	0	0	0.0700508	0
A430073D23Rik	0	0	0	0.0570192	0	0	0	0	0	0	0	0	0	0	0	0	0	0	0	0	0	0	0	0	0	0	0	0	0	0	0	0	0	0	0	0	0	0	0	0	0	0	0	0	0	0	0	0	0
A430078G23Rik	0.472021	0.477917	0.06392	0.136218	0.471541	0.0537731	0.465372	0.300374	-0.0075486	-0.0075486	0.225798	-0.0075486	-0.0075486	0.0428012	-0.0075486	0.00750931	-0.0075486	-0.0075486	-0.0075486	-0.0075486	0.0910667	0.0646397	0.124643	0.12635	-0.0075486	0.45393	0.101191	0.284183	-0.0075486	0.513481	0.181638	0.665588	0.073124	0.265746	0.43635	0.0625177	-0.0075486	-0.0075486	0.24847	0.351568	0.249494	0.353358	0.172137	0.27431	0.101392	0.286484	0.322478	-0.0075486	0.324566
A430078I02Rik	0	0	0	0	0	0	0	0	0	0	0	0	0	0	0	0	0	0.0255343	0	0	0	0	0	0	0	0.0468595	0	0	0	0	0	0	0	0	0	0	0	0	0	0	0	0	0	0	0	0	0	0	0
A430093F15Rik	0	0	0	0	0	0	0	0	0	0	0	0	0.14494	0.0253379	0	0	0	0.128911	0	0.0590708	0	0.228762	0	0.322505	0	0.283616	0	0	0	0	0	0	0	0	0	0	0	0.0961529	0	0	0	0	0	0	0	0	0	0	0
A430105I19Rik	0	0	0	0	0	0	0	0	0	0	0	0	0	0	0	0	0	0	0	0.109101	0.182379	0	0	0	0	0	0	0	0	0	0	0	0	0	0	0	0	0	0	0	0	0	0	0	0	0	0	0	0
A430105J06Rik	0	0	0	0	0	0.0613217	0	0	0	0	0	0	0	0	0	0	0	0	0	0.0198142	0	0	0	0	0	0	0	0	0	0	0	0	0	0	0	0	0	0	0	0	0	0	0	0	0	0	0	0	0
A430106G13Rik	0	0	0	0	0	0	0	0	0	0	0	0	0	0	0	0	0	0	0.067203	0	0	0	0	0	0	0	0	0	0.120227	0	0	0	0	0	0	0	0	0	0	0	0	0	0	0	0	0	0	0	0
A430110C17Rik	0	0	0.0453741	0	0	0.0613217	0	0	0	0	0.0738127	0	0	0	0	0	0.0338663	0	0	0	0	0	0	0	0	0	0	0	0	0	0	0	0	0	0	0	0	0	0	0	0	0	0	0	0	0	0	0	0
A430110L20Rik	0	0	0	0	0	0.0613217	0	0	0	0	0	0	0	0	0	0.03487	0	0	0	0	0.062839	0	0	0	0	0	0	0	0	0	0	0	0	0	0.0929847	0	0	0	0	0	0	0	0	0	0	0	0	0	0
A4galt	0	0	0	0	0	0	0	0	0	0	0	0	0	0	0	0	0	0	0	0.195228	0.158203	0	0	0	0	0	0	0	0	0	0	0	0	0	0	0	0	0	0	0	0	0	0	0	0	0	0	0	0
A530010L16Rik	0	0	0	0	0	0	0	0	0	0	0	0	0	0.0253379	0	0	0.0338663	0	0	0	0	0	0	0	0	0	0	0	0	0	0	0	0	0	0	0	0	0	0	0	0	0	0	0	0	0	0	0	0
A530013C23Rik	0	0	0	0	0	0	0	0.139907	0	0	0	0	0	0	0	0	0	0	0	0	0	0	0	0	0	0	0	0	0	0	0	0	0	0	0	0	0	0	0	0	0	0	0	0	0	0	0.0713063	0	0
A530017D24Rik	0	0	0.1406	0	0	0.0962256	0	0	0	0	0.11549	0	0.351122	0	0	0.0150579	0	0.040333	0	0	0	0	0	0.0530547	0	0.0924648	0	0	0	0	0	0	0	0.256993	0.180993	0	0	0	0	0.209951	0	0	0	0	0.108941	0	0	0.0700508	0
A530021J07Rik	0	0	0	0	0	0	0	0	0	0	0	0	0	0	0	0	0	0	0.0426462	0	0.062839	0	0	0	0	0	0	0	0	0	0	0	0	0	0	0	0	0	0	0	0	0	0	0	0	0	0	0	0
A530030E21Rik	0	0	0	0.386879	0.139105	0.296372	0.167781	0	0.255892	0	0.0738127	0.16895	0	0	0	0	0	0	0.431638	0	0	0	0	0	0	0	0	0	0	0	0	0	0	0	0	0	0	0	0	0	0	0	0	0	0	0	0	0	0
A530032D15Rik	0.334453	0.734933	0.167785	0.0895336	0	0	0	0	0	0.105063	0.144429	0	0	0.0503498	0	0.0746885	0.0338663	0.176835	0	0	0	0	0	0	0	0	0	0	0	0	0	0	0	0	0	0	0	0.0961529	0	0.108359	0	0	0	0	0	0	0	0	0
A530040E14Rik	0	0	0.133295	0.165797	0.070961	0.120579	0.085941	0	0.103798	0.105063	0	0	0.278008	0	0.0550606	0.0449917	0	0.128911	0.0426462	0	0	0	0	0	0	0	0	0	0	0	0	0	0	0	0	0	0	0	0	0	0	0	0	0	0	0	0	0	0
A530041M06Rik	0	0	0	0.0570192	0	0.0613217	0	0	0	0	0	0	0	0	0	0	0	0	0	0	0	0	0	0	0	0	0	0	0.338423	0	0.0353523	0.0523943	0.0806727	0.0960383	0	0.175595	0	0	0	0	0	0	0	0	0	0	0	0	0
A530064D06Rik	0	0	0	0	0	0	0	0	0	0	0	0	0.14494	0	0	0.138345	0.0338663	0	0.228065	0	0	0	0	0	0	0	0.0694286	0	0	0	0	0	0	0	0	0	0	0	0	0.108359	0	0	0	0	0	0	0	0	0
A530072M11Rik	0	0	0	0	0	0	0	0	0	0	0	0	0	0	0	0	0	0	0	0	0	0	0	0	0	0.0736844	0	0	0	0	0	0	0	0	0	0	0	0	0	0	0	0	0	0	0	0	0	0	0
A530083I20Rik	0	0	0	0	0	0	0	0	0	0	0	0	0	0.0253379	0	0.0238379	0	0	0.0426462	0	0	0	0	0	0	0	0	0	0	0	0	0	0	0	0	0	0	0	0	0	0	0	0	0	0	0	0	0	0
A530083M17Rik	0	0	0	0	0	0	0	0	0	0.105063	0	0	0	0	0	0.0150579	0	0	0	0	0.062839	0	0	0	0	0	0	0	0	0	0	0	0	0.149802	0	0	0	0	0	0	0	0	0	0	0	0	0	0	0
A530099J19Rik	0	0	0	0.0570192	0	0	0	0	0	0	0	0	0	0.592596	0	0	0.270246	0.0507723	0	0	0	0	0	0	0	0	0	0	0	0	0	0	0	0	0	0	0	0	0	0	0	0	0	0	0	0	0	0	0
A630001G21Rik	0.0343614	0.479438	0.176049	0.171654	1.06323	0.484723	0.557989	0.559658	0.203824	0.341247	0.382672	0.47853	0.937865	-0.051932	0.144552	-0.00455127	-0.054854	0.0269422	0.115184	-0.0514413	-0.141281	0.150717	-0.141281	-0.0367758	-0.141281	0.0210699	0.199018	-0.0437802	-0.141281	-0.0210081	-0.0602301	0.114028	0.131275	0.0456685	-0.141281	-0.00388901	0.01378	0.0967923	-0.0374767	-0.141281	-0.00771519	0.219626	0.202259	0.451394	-0.0323399	0.0203079	-0.0296132	0.0607186	0.211948
A630001O12Rik	0	0	0	0	0	0	0	0	0	0	0	0	0	0	0	0.0537017	0	0	0	0	0	0.163095	0	0	0	0	0	0	0	0	0	0	0	0	0	0	0	0	0	0	0	0	0	0	0	0	0	0	0
A630012P03Rik	0	0	0	0	0	0	0	0	0	0	0	0	0	0	0.0550606	0.0598693	0	0	0	0	0	0	0	0	0	0	0	0	0	0	0	0	0	0	0	0	0	0	0	0	0	0	0	0	0	0	0	0	0
A630014C17Rik	0	0	0	0	0	0	0	0	0	0	0	0	0	0	0	0	0	0	0	0	0	0	0	0	0	0	0	0	0	0	0	0	0	0	0	0	0	0	0	0	0	0	0	0	0	0	0	0	0
A630023P12Rik	0	0	0	0.0570192	0	0	0	0	0	0	0.0738127	0	0	0.0253379	0	0	0	0.0255343	0	0	0	0	0	0	0	0	0	0	0	0	0	0	0	0	0	0	0	0	0	0	0	0	0	0	0	0	0	0	0
A630033H20Rik	0.25992	0.410933	0.322476	0.172978	-0.00357197	0.0460458	0.0114081	0.379153	0.270572	0.0305301	-0.000720276	0.464456	-0.0745329	-0.0491951	0.0764514	0.00879754	0.0118936	-0.0745329	-0.0745329	-0.0745329	-0.0745329	-0.00234463	-0.0745329	-0.0214782	-0.0745329	-0.0276735	-0.00510439	0.0229674	0.0456938	0.0457395	0.015475	-0.0745329	-0.0745329	-0.0745329	0.0184518	-0.0745329	0.0249454	0.0216199	0.0292709	-0.0745329	-0.0745329	0.47221	0.00708454	-0.0745329	-0.0745329	0.0870555	-0.00322667	-0.00448214	-0.0745329
A630035G10Rik	0	0	0	0	0	0	0.193324	0	0	0	0	0	0	0	0	0	0	0	0	0	0	0	0	0	0	0	0	0	0	0	0	0	0	0	0	0	0	0	0	0	0	0	0	0	0	0	0	0	0
A630052C17Rik	0	0	0	0	0	0.139241	0	0	0	0	0	0	0	0	0	0	0	0	0	0	0	0	0	0	0	0	0	0	0	0	0	0	0	0	0	0	0	0	0	0	0	0	0	0	0	0	0	0	0.0780564
A630072L19Rik	0	0	0	0	0	0	0	0	0	0	0	0	0	0	0	0	0	0	0	0	0	0	0	0	0	0	0	0	0	0	0.0353523	0.0523943	0	0	0	0	0	0	0	0	0	0	0	0	0	0	0	0	0
A630072M18Rik	0	0	0.0714686	0	0.070961	0	0	0.268586	0.255892	0.258852	0.297567	0	0	0.0893485	0	0	0	0	0.0844575	0.0395037	0.158203	0.343857	0	0.0530547	0.270463	0.11859	0.365199	0	0	0.266874	0.0557162	0.349967	0.200938	0	0.0929847	0.137392	0.246064	0.339942	0.161622	0	0.407298	0.5226	0	0.11492	0.26796	0.445457	0	0.299774	0.152726
A630081D01Rik	-0.121543	-0.121543	-0.076169	0.0962417	0.0831244	0.331553	0.124384	0.285663	0.0798417	0.0822145	-0.121543	-0.121543	0.0233965	-0.121543	-0.0128609	-0.0827435	-0.0351166	0.149541	-0.121543	-0.121543	-0.121543	0.305535	-0.121543	0.10922	-0.121543	0.189187	0.0786454	0.0681898	0.682992	-0.00127065	0.43467	0.273039	0.433805	0.0654059	-0.121543	-0.0514768	0.326303	0.399669	0.172136	0.0884083	0.475538	-0.0126982	0.0858721	0.232492	0.0895064	0.172489	-0.0502368	-0.0118264	0.102772
A630095N17Rik	0	0	0	0	0	0.0962256	0	0	0	0	0	0	0	0	0	0	0	0	0	0	0	0	0	0	0	0	0.0694286	0	0	0	0	0	0	0	0	0	0	0	0	0	0	0	0	0	0	0	0	0	0
A730011C13Rik	0	0	0.0453741	0	0	0	0	0	0	0	0	0	0	0	0	0	0	0	0.0426462	0	0	0	0	0	0	0.0468595	0	0	0	0	0	0	0	0	0	0	0	0	0	0.16855	0	0	0	0	0	0	0	0	0
A730015C16Rik	0	0	0	0	0	0	0	0	0	0.105063	0	0	0	0	0	0	0	0	0	0	0	0	0	0	0	0	0	0	0	0	0	0	0	0	0	0	0	0	0	0	0	0	0	0	0	0	0	0	0.122126
A730017L22Rik	0	0	0	0	0	0	0.134285	0	0	0	0	0	0	0	0	0	0	0	0	0.0198142	0.062839	0	0	0	0	0	0	0	0	0	0	0	0	0	0.0929847	0	0	0	0.161622	0	0	0.307109	0	0	0	0.201497	0	0	0
A730061H03Rik	0	0	0	0	0	0	0	0	0	0	0	0.0866734	0	0	0	0	0.0338663	0	0	0	0.062839	0	0	0	0	0.0924648	0.0694286	0.0975004	0	0	0.0353523	0	0	0	0	0	0	0.0961529	0	0	0	0	0	0	0	0	0	0	0
A730071L15Rik	0	0	0	0.0570192	0	0	0	0	0	0	0	0	0	0	0	0	0	0	0	0	0	0	0	0	0	0	0	0	0	0	0	0.152656	0	0	0	0	0	0	0	0	0	0	0	0	0	0	0	0	0
A730081D07Rik	0	0	0	0	0	0	0	0	0	0	0	0	0	0	0	0.0150579	0	0	0	0	0	0	0	0	0	0	0	0	0	0	0	0	0	0	0	0	0	0	0	0	0	0	0	0	0	0	0	0	0
A730085K08Rik	0	0	0	0	0	0	0	0	0	0	0	0	0	0.0253379	0	0	0	0	0	0.0198142	0	0	0	0	0	0	0	0	0.186885	0	0	0	0	0	0	0	0	0	0	0	0	0	0	0	0	0	0	0	0
A830005F24Rik	0	0	0	0	0	0	0	0	0	0	0	0	0	0	0.0550606	0.0421188	0	0	0	0	0	0	0.255006	0.0530547	0	0	0	0	0	0	0.0810505	0	0	0	0.208357	0	0	0.238073	0	0	0	0	0	0.11492	0	0	0	0	0
A830080D01Rik	0.351022	0.831839	0.0772974	0.200701	-0.0698167	-0.0698167	-0.0698167	0.0700906	-0.0698167	0.133941	-0.0698167	-0.0698167	0.644919	-0.0194669	-0.014756	-0.00313171	0.0490992	0.0931071	0.0146408	-0.0500024	0.0287987	0.00237167	-0.0698167	-0.0698167	0.0709774	0.0226482	0.0662651	0.304608	0.117069	0.451213	0.100447	0.130891	0.010856	-0.0698167	0.160569	0.105778	-0.0698167	0.0263362	-0.0698167	0.0987338	0.469457	-0.0698167	0.0325847	0.152402	0.141233	0.0339018	0.091375	0.000234148	0.0523089
A830082K12Rik	0	0	0	0	0	0	0	0	0	0	0	0	0	0	0	0	0	0	0	0.0198142	0	0	0	0	0	0	0	0	0	0	0	0	0	0	0	0	0	0	0	0	0	0	0	0	0	0	0	0	0
A930002I21Rik	0	0	0	0	0	0	0	0	0	0	0	0	0	0	0	0	0	0	0	0	0	0	0	0	0	0	0	0	0	0	0	0	0	0	0	0	0	0	0	0	0	0	0	0	0	0	0	0	0
A930004J17Rik	0	0	0	0.18987	0.241905	0.0613217	0.213918	0	0.103798	0.105063	0	0	0	0.0253379	0	0	0	0.0757224	0	0	0	0	0	0	0	0	0	0	0	0	0	0	0.126086	0	0.0929847	0	0	0	0	0	0	0	0.0519183	0	0	0	0	0	0
A930005H10Rik	0.0672268	0.586816	0.074682	0.2649	0.378385	-0.0121895	0.0258697	0.108005	-0.108415	0.374113	-0.0346024	0.362408	0.169593	0.0738966	-0.0533545	-0.0696155	-0.108415	-0.0576428	0.0805261	-0.0493443	0.130953	0.0721998	0.0237769	0.0460371	0.517098	0.234063	-0.108415	0.133066	-0.108415	0.0118574	-0.0184071	-0.108415	0.0491498	0.213466	-0.108415	-0.108415	0.0850064	-0.108415	0.185264	-0.108415	0.26352	0.0609108	0.0228868	0.0065054	0.000525579	0.147808	0.134461	-0.108415	0.234875
A930006K02Rik	0	0	0.103892	0.351104	0.070961	0	0	0	0	0.203758	0	0.0866734	0	0.0583341	0	0.0150579	0	0	0.0426462	0	0.062839	0.846169	0.579429	0.133898	0	0.214379	0	0.0975004	0.371171	0	0.167233	0.339432	0.0806727	0.300201	0	0.212978	0.246064	0	0	0	0.539274	0.744726	0.207415	0.178542	0	0.345968	0.193046	0.324486	0.152726
A930007I19Rik	0	0	0.0453741	0.0570192	0	0.120579	0	0	0	0	0.0738127	0.194577	0	0	0	0.0449917	0	0.0255343	0	0	0	0	0	0	0	0	0	0	0	0	0	0	0	0	0	0	0	0	0	0.108359	0	0	0.102401	0	0	0	0	0	0
A930012O16Rik	0	0	0.15834	0	0	0	0	0	0	0.163516	0	0	0	0.0253379	0	0	0.0534209	0	0	0	0	0	0	0	0	0	0	0	0	0.232348	0.0353523	0	0	0	0	0.0700663	0	0.215331	0	0	0	0	0	0	0.108941	0	0	0	0
A930015D03Rik	0	0	0	0.0570192	0.139105	0	0	0	0.103798	0	0	0	0	0	0	0	0	0.0255343	0	0	0	0	0	0	0.270463	0	0	0.152053	0	0	0	0.132319	0	0	0	0	0	0	0	0	0	0	0	0	0	0	0	0	0
A930016O22Rik	0	0	0	0	0	0	0	0	0	0	0	0	0	0	0	0	0	0	0	0	0	0	0	0	0	0	0	0	0	0	0	0	0	0.23798	0	0	0	0	0	0	0	0	0	0	0	0	0	0	0
A930018M24Rik	0	0	0	0.0570192	0	0	0	0	0	0	0	0	0	0	0	0	0	0	0	0.0198142	0	0	0	0	0	0	0	0	0	0	0	0	0	0	0	0	0	0	0	0	0	0	0	0	0	0	0	0	0
A930024E05Rik	0	0	0.0453741	0.112245	0	0.0613217	0	0	0	0	0	0.0866734	0	0	0	0	0	0	0	0	0	0.252973	0	0.0530547	0.390737	0.0468595	0.10874	0	0.614706	0.427187	0.0353523	0.388108	0	0.21522	0	0	0.0994783	0.273347	0.103804	0	0.390694	0	0.226843	0.354035	0	0.505382	0	0	0
A930024N18Rik	0	0	0	0	0	0	0	0	0	0	0	0	0	0	0	0	0	0	0	0	0	0	0	0	0	0	0	0.304556	0	0	0	0	0	0	0	0	0	0	0	0	0	0	0	0	0	0	0	0	0
A930029G22Rik	0	0	0	0	0.139105	0.120579	0.213918	0	0	0	0	0	0	0	0	0	0	0	0	0.0590708	0	0.0721883	0	0	0	0.11859	0	0	0	0	0.150397	0	0.0806727	0.21522	0	0.137392	0.155061	0	0	0	0	0	0	0.11492	0.360928	0.356042	0	0.0700508	0
A930030B08Rik	0	0	0	0	0	0	0	0	0	0	0	0	0	0	0	0	0	0	0	0	0	0	0	0	0	0	0	0	0	0	0	0	0	0	0	0	0	0	0	0	0	0	0	0	0	0	0	0	0
A930033H14Rik	0	0	0	0	0	0	0	0	0	0	0	0	0	0	0	0	0	0	0	0	0	0	0	0	0	0	0	0	0	0	0	0	0	0	0	0	0	0	0	0	0	0	0	0	0	0	0	0	0
A930035D04Rik	0	0	0	0.0570192	0	0	0	0	0	0.203758	0	0	0	0	0	0	0	0	0	0.0198142	0	0	0	0	0	0	0	0	0	0	0	0	0	0	0	0	0	0	0	0	0	0	0	0	0	0	0	0	0
A930037H05Rik	-0.0495841	-0.0495841	0.0837106	-0.0495841	0.0213769	0.0709946	-0.0495841	-0.0495841	-0.0495841	-0.0495841	0.0242286	-0.0495841	-0.0495841	0.000765704	0.00547652	-0.0345262	-0.0157178	-0.0495841	-0.0495841	0.00948669	-0.0495841	-0.0495841	-0.0495841	0.033755	-0.0495841	0.137859	-0.0495841	0.0479163	-0.0495841	-0.0495841	-0.0495841	-0.0495841	-0.0495841	-0.0495841	-0.0495841	-0.0495841	-0.0495841	-0.0495841	-0.0495841	0.058775	-0.0495841	-0.0495841	-0.0495841	-0.0495841	0.0593566	-0.0495841	0.0901503	0.0204667	-0.0495841
A930041C12Rik	0	0	0	0	0	0	0	0	0	0	0	0	0	0	0	0	0	0	0	0	0	0	0	0	0.217875	0	0	0	0	0	0	0	0	0	0	0	0	0	0	0	0	0	0	0.322895	0	0	0.111667	0	0
AA386476	0	0	0	0	0	0	0.085941	0	0	0	0	0	0	0	0	0	0	0	0	0	0	0	0	0	0	0	0	0	0	0	0	0.0523943	0	0	0	0.0700663	0	0	0	0	0	0	0	0	0	0	0	0	0
AA414768	0	0	0	0.182699	0.111149	0	0	0	0	0	0	0	0	0.0253379	0.0550606	0	0	0	0	0.159845	0.192187	0	0	0	0	0	0.10874	0	0	0	0	0	0	0	0	0	0	0	0	0	0	0	0.0519183	0	0	0	0	0	0
AA465934	0.175642	0	0	0.112245	0	0	0	0	0	0	0	0	0	0.0400079	0	0	0	0	0	0.0553107	0	0	0	0	0	0	0	0	0	0	0	0.0523943	0	0	0.0929847	0	0	0	0	0	0	0	0	0.222219	0.108941	0	0	0	0
AA467197	-0.0692191	-0.0692191	-0.0692191	-0.0122	-0.0692191	-0.0692191	0.0167219	-0.0692191	-0.0692191	0.189633	-0.0692191	-0.0692191	0.0757205	0.0443426	0.409943	0.301192	1.73027	0.990255	-0.0692191	0.188337	-0.0692191	-0.0692191	-0.0692191	0.0646792	-0.0692191	0.153219	0.000209428	-0.0692191	-0.0692191	0.163129	-0.0692191	-0.0692191	-0.0692191	-0.0692191	-0.0692191	-0.0692191	-0.0692191	-0.0692191	-0.0692191	-0.0692191	-0.0692191	0.0396258	0.248534	-0.0692191	-0.0692191	-0.0692191	-0.0692191	-0.0692191	-0.0692191
AA474408	0	0	0	0.0570192	0	0	0	0	0.103798	0	0	0	0	0	0.0550606	0	0.0338663	0.0255343	0	0	0	0	0	0.104505	0	0	0	0	0	0.120272	0.0353523	0	0	0.0960383	0.145034	0	0	0	0	0	0	0	0	0	0	0	0	0	0
AA543186	0	0	0	0	0	0	0	0	0	0	0	0	0	0	0	0	0	0	0	0	0	0	0	0	0.140794	0	0	0	0	0	0	0	0	0	0	0	0	0	0	0	0	0	0	0	0	0.103718	0	0	0
AA914427	0.175642	0	0	0	0	0	0	0	0	0	0.21213	0	0	0	0	0	0.0338663	0.0507723	0	0	0	0	0	0	0	0	0	0	0	0	0	0	0	0	0	0	0.193421	0	0	0	0	0	0	0	0	0	0	0	0
AA986860	0	0	0.0453741	0	0	0	0	0.139907	0	0	0	0	0	0.0400079	0	0.0449917	0	0	0	0	0.600193	0	0	0	0	0	0	0.0975004	0	0	0.0353523	0	0	0	0	0	0	0	0	0	0	0	0	0	0	0	0	0	0
AB124611	-0.121531	-0.0352424	0.0531173	-0.404709	0.00493303	0.0140228	-0.208616	-0.38468	-0.171319	0.0404773	0.0295577	-0.167066	-0.223008	-0.192731	-0.252157	-0.301346	-0.431701	-0.472189	-0.558454	-0.497054	-0.6011	-0.355477	-0.396022	-0.0614411	-0.460306	-0.144574	-0.000535039	0.00053484	-0.480873	-0.306538	-0.312588	-0.214727	-0.0691827	-0.166976	0.164385	-0.336407	0.109201	-0.300886	-0.236496	-0.492741	-0.344057	0.00188319	-0.328255	-0.247065	-0.431659	-0.399603	-0.154868	-0.162218	-0.268986
AC025913.3	0	0	0	0	0	0	0	0	0	0	0	0	0	0	0	0	0	0	0	0	0	0	0	0	0	0	0	0	0	0	0	0	0	0	0	0	0	0	0	0	0	0	0	0	0	0	0	0	0
AC027700.3	0	0	0	0	0	0	0	0	0	0	0	0	0	0	0	0	0	0	0	0	0	0	0	0	0	0	0	0	0	0	0	0	0	0	0	0	0	0	0	0	0	0	0	0	0	0	0	0	0
AC055772.1	0.0521859	-0.17061	-0.37825	-0.66945	-0.302989	-0.459162	-0.545114	0.0788517	-0.310018	-0.568986	-0.31919	-0.317122	-0.0466622	0.721946	-0.0163029	-0.1443	0.473095	0.255838	-0.44024	-0.563886	-0.0763969	0.0324937	0.881314	1.41832	1.37364	0.791064	1.0855	0.398878	0.19393	0.824076	0.653745	1.03993	1.71341	1.10516	1.67842	1.26181	1.20416	1.01317	0.415586	1.22379	0.760445	0.617658	0.719632	1.16997	1.47275	1.38025	1.56118	1.51153	1.25185
AC055772.2	0	0	0	0	0	0	0	0	0	0	0	0	0	0	0	0	0	0	0	0	0	0	0	0	0	0	0	0	0	0	0	0	0	0	0	0	0	0	0	0	0	0	0	0	0	0	0	0	0
AC055818.1	0.127567	-0.142794	-0.142794	-0.0857749	-0.0718331	0.0906833	0.0249871	-0.00288686	-0.0389958	0.0609636	0.232496	0.25078	0.326297	0.0512961	0.0181588	-0.0215064	0.0396277	0.16275	0.00631782	-0.0336929	0.476623	0.225888	0.290873	0.467839	0.0750812	0.167936	0.323853	0.134489	-0.0225674	0.194545	0.218011	0.0579132	0.505375	0.409151	0.277348	0.216623	0.139665	0.648226	0.445393	0.253262	0.182416	0.306284	0.244038	0.180101	0.469559	0.447943	0.358794	0.15698	0.0099316
AC061963.2	0	0	0.15299	0	0	0	0.193324	0	0	0	0	0	0	0	0	0	0	0	0	0	0	0	0	0	0	0	0.173877	0	0	0	0	0	0	0	0	0	0	0	0	0	0	0	0	0	0	0	0	0	0
AC061963.3	0	0	0	0	0	0	0	0	0	0	0	0	0.278008	0	0.0550606	0	0	0	0	0	0	0	0	0	0	0	0.0694286	0	0	0	0	0.0523943	0	0	0	0	0	0	0	0	0	0	0	0	0	0	0	0	0
AC061963.4	0	0	0	0	0	0	0	0	0	0	0	0.0866734	0	0	0	0	0	0	0	0	0	0	0	0	0	0	0	0.0975004	0	0	0	0	0	0	0	0	0	0	0	0	0	0	0	0	0.108941	0	0	0	0
AC073945.4	0	0	0.0453741	0	0	0	0	0	0	0	0	0	0	0	0	0.0150579	0	0	0	0.0198142	0	0	0	0	0	0	0	0	0	0	0	0	0	0	0	0	0	0	0	0	0	0	0	0	0.108941	0	0	0	0
AC073947.3	0	0	0	0	0	0.0613217	0	0	0.201385	0	0	0	0	0	0.0550606	0	0	0	0	0	0	0	0	0	0	0	0	0	0	0	0	0	0	0	0	0	0	0.0961529	0	0	0	0.108845	0.0519183	0	0	0	0	0	0
AC079245.2	0	0	0	0	0	0	0	0.139907	0	0	0.0738127	0.16895	0.14494	0.0400079	0.0550606	0.0150579	0	0	0	0.0198142	0.062839	0.0721883	0.132192	0.0530547	0.140794	0	0.0694286	0	0	0	0.0353523	0	0	0.0960383	0	0	0	0	0	0	0	0	0	0	0.108941	0.201497	0	0.0700508	0
AC079644.1	0	0.177919	0	0	0	0	0	0	0	0	0	0.0866734	0.401104	0	0	0	0.0338663	0.0255343	0	0	0	0	0	0	0	0	0	0	0	0	0	0.0523943	0	0	0	0	0	0	0	0	0	0	0	0	0	0	0	0	0
AC079644.14	-0.0794632	-0.0794632	-0.0794632	-0.0794632	-0.00850221	-0.0794632	-0.0794632	0.060444	-0.0794632	0.124294	0.0649658	-0.0794632	0.0654764	-0.0794632	0.029219	0.0038673	0.0205092	-0.0794632	0.04601	-0.0794632	0.044118	0.203072	0.0527288	0.123527	-0.0794632	0.0130016	0.120725	0.11027	0.0407635	-0.0794632	-0.00943608	0.0237843	0.0781017	-0.0794632	0.10153	0.122738	0.113958	-0.0794632	0.0243407	0.226156	-0.0794632	0.0293817	-0.0275449	-0.0794632	0.131586	0.122033	0.0602712	-0.0794632	0.0732625
AC079644.15	0	0	0.0453741	0	0	0	0.085941	0	0.103798	0	0	0	0.14494	0.0253379	0.0550606	0	0.0338663	0	0	0	0	0	0	0.0530547	0	0	0	0.0975004	0	0	0.0353523	0.0523943	0	0.0960383	0.0929847	0	0.0994783	0	0	0	0	0	0	0.11492	0	0	0	0	0
AC079644.2	0	0	0	0	0	0	0	0	0	0	0.0738127	0	0	0.0253379	0	0.0150579	0	0	0	0	0	0	0	0	0	0	0.0694286	0	0	0	0	0.0523943	0.0806727	0	0.0929847	0	0	0	0	0	0	0	0	0	0	0	0.0713063	0	0
AC079644.4	0	0	0.0453741	0	0	0.0613217	0	0.139907	0	0	0	0	0	0	0	0	0	0	0.0426462	0.0313468	0.062839	0.271894	0	0	0	0.0468595	0.136082	0.0975004	0	0	0	0	0.0806727	0	0	0	0	0	0	0	0	0	0	0.11492	0	0.103718	0	0	0.0780564
AC079644.9	0	0	0	0	0	0	0	0	0	0	0	0	0	0	0	0.0150579	0.0671834	0	0	0.0198142	0	0.0721883	0	0.0530547	0.140794	0	0	0	0	0	0	0	0	0	0	0	0	0	0	0	0	0	0	0	0	0	0.0713063	0	0
AC079680.5	0	0	0	0	0	0	0	0	0	0	0	0	0	0	0	0	0	0	0	0	0	0	0	0	0	0	0	0	0	0	0	0	0	0	0	0	0	0	0	0	0	0	0	0	0	0	0	0	0
AC079681.1	0	0	0	0.112245	0	0	0	0.139907	0	0	0.144429	0.0866734	0.278008	0.0503498	0	0	0	0.0255343	0.125473	0.0198142	0.062839	0.0721883	0.132192	0.104505	0	0.0924648	0.136082	0	0	0	0.0700271	0	0	0.0960383	0.0929847	0	0.0994783	0.0961529	0.201452	0.108359	0	0	0.0519183	0.11492	0.108941	0.103718	0	0	0
AC084391.1	0	0	0.0453741	0	0.070961	0	0	0	0	0	0	0.0866734	0	0	0	0.0449917	0.110419	0.0507723	0.0844575	0.0198142	0	0	0	0	0.140794	0	0	0	0	0.294562	0	0.160914	0	0	0.0929847	0	0.0994783	0.0961529	0	0	0	0	0	0	0	0	0	0	0
AC087540.1	0	0	0	0	0.070961	0	0	0	0	0	0	0	0	0.099434	0	0	0	0.0255343	0.0426462	0	0	0.0721883	0	0	0.140794	0	0	0	0	0	0	0	0.0806727	0	0	0	0	0.0961529	0	0	0	0	0	0.11492	0	0	0	0	0
AC091683.4	0	0	0	0	0	0	0	0	0	0	0	0.0866734	0	0	0	0	0	0	0	0	0	0	0	0	0	0	0	0	0	0	0	0	0	0	0	0	0	0	0	0	0	0	0	0	0	0	0	0	0
AC091783.3	0	0	0	0	0	0	0	0	0	0	0	0	0	0	0	0	0	0.0255343	0	0	0	0	0	0	0	0	0	0	0	0	0	0	0	0	0	0	0	0.0961529	0	0	0	0	0	0	0	0	0.0713063	0	0
AC091783.4	0	0	0	0	0	0	0	0	0	0	0	0	0	0	0	0	0	0	0.0844575	0	0.158203	0	0	0	0	0	0	0	0	0	0	0	0.0806727	0	0	0.0700663	0.0994783	0	0	0	0	0	0	0	0	0	0	0.0700508	0.0780564
AC092710.2	-0.0351965	-0.0329194	0.159238	0.0366722	0.186798	-0.000211114	0.152215	0.0577479	-0.00945361	0.0480134	-0.0664095	0.0805853	-0.0658988	0.0644483	0.127563	-0.11278	0.0458186	-0.000701539	-0.126381	-0.109718	0.0050883	-0.13865	-0.0786464	-0.00784832	-0.0700444	0.116284	0.110709	0.066445	-0.0906117	-0.0905659	-0.175486	0.152136	0.0201985	-0.0238894	0.0537239	-0.210838	0.0716202	0.062509	0.0828411	0.0947805	-0.0772731	0.187222	0.150788	0.112056	0.000211083	-0.10712	-0.071104	0.204913	-0.0158798
AC093467.2	-0.0657682	-0.0657682	0.0240213	-0.0657682	-0.0657682	-0.0657682	-0.0657682	0.322021	-0.0657682	-0.0657682	0.00804444	0.149454	-0.0657682	0.0815571	-0.0107076	-0.0207765	0.103631	-0.014996	-0.0657682	-0.0657682	0.057813	0.00642009	0.304029	0.088684	0.0750258	0.0965822	0.0703135	0.0317321	-0.0657682	-0.0657682	-0.0657682	0.0868877	0.135169	-0.0657682	0.0272165	0.0716233	-0.0657682	0.0303847	0.135684	-0.0657682	-0.0657682	-0.0657682	-0.0138499	0.0491523	0.145281	0.135728	0.00553804	-0.0657682	-0.0657682
AC096628.2	0	0	0	0	0	0	0	0	0	0	0	0	0	0	0.0550606	0.0537017	0	0.0507723	0	0	0	0	0	0	0	0	0	0	0	0.120272	0.0353523	0	0	0	0	0	0	0.300214	0	0	0	0	0	0	0	0	0	0	0.0780564
AC099934.2	0	0	0	0	0	0	0	0	0	0	0	0	0	0	0	0	0	0	0	0	0	0	0	0	0	0	0	0	0.120227	0	0	0	0	0	0	0	0	0	0.103804	0	0	0.169326	0	0	0	0	0	0	0
AC099934.3	0.0149286	0.372839	-0.53804	-0.500911	-0.0322494	-0.279271	0.00387853	0.333643	-0.415296	-0.300613	0.248509	-0.0941439	-0.0574405	0.316203	-0.197091	-0.000513808	0.10408	-0.623556	0.432444	-0.656315	-0.38277	-0.408297	0.132403	0.26151	0.203489	0.0706489	-0.400755	-0.168605	0.0890029	-0.440073	0.0664452	0.02696	0.182159	0.354855	0.207458	0.000513625	0.15536	-0.120633	-0.465403	0.0674798	-0.463942	0.254534	0.439289	-0.383585	-0.0689491	0.485981	0.375247	0.152772	-0.0325936
AC099934.4	0	0	0	0	0	0	0	0	0	0	0	0	0	0	0	0	0	0	0	0	0	0	0	0	0	0	0	0	0	0	0	0	0	0	0	0	0	0	0	0	0	0	0	0	0	0	0	0	0
AC099934.5	0	0	0	0	0	0	0	0	0	0	0	0	0	0	0	0	0	0	0	0	0	0	0	0	0	0	0	0	0	0	0	0	0	0	0	0	0	0	0	0.108359	0	0	0	0	0	0	0	0	0
AC099934.6	-0.124992	-0.124992	0.0156083	-0.0127473	0.238582	-0.06367	0.120935	-0.124992	-0.124992	-0.124992	-0.0511791	-0.124992	-0.124992	0.0730217	0.0955063	0.00235561	0.00726138	0.0518433	-0.124992	-0.0238711	0.364063	-0.124992	0.0800864	0.0294605	0.0928835	-0.0325269	-0.124992	0.201535	-0.124992	-0.124992	0.0961041	0.0665604	0.0759457	-0.124992	-0.124992	0.0772091	0.0300688	-0.124992	-0.124992	-0.124992	0.200219	-0.124992	0.135861	-0.124992	0.0860577	-0.0212733	0.0535342	-0.054941	-0.0469354
AC099934.7	0	0	0.103892	0	0.262066	0.0962256	0	0	0	0	0	0.0866734	0.278008	0	0	0.0150579	0	0.0654016	0	0.145517	0.171196	0	0	0.170228	0	0.0924648	0	0	0.43826	0	0.104053	0	0.126086	0	0.311575	0.0700663	0.0994783	0.149935	0	0.108359	0	0.169326	0.299243	0.222219	0	0.256223	0.0713063	0.0700508	0.332114
AC100378.1	0	0	0	0	0	0	0	0	0	0	0	0.0866734	0	0	0	0	0	0	0	0.0727048	0	0	0	0	0	0	0	0	0	0	0	0	0	0	0	0	0	0	0	0	0	0	0	0	0	0	0	0	0
AC100386.1	0	0	0	0	0	0	0	0	0	0	0	0	0	0	0	0	0	0	0	0	0	0.0721883	0	0	0	0	0	0	0	0	0	0	0	0	0	0	0	0	0	0	0	0	0	0	0	0	0	0	0
AC100406.1	0.175642	0	0	0	0	0	0	0.139907	0	0	0	0.0866734	0	0.0253379	0	0	0.0338663	0	0	0	0.062839	0	0	0.0530547	0	0.0468595	0.0694286	0	0	0	0	0.0523943	0.0806727	0	0.0929847	0	0	0.0961529	0	0	0	0	0.0519183	0.11492	0	0	0	0	0.0780564
AC100406.3	0.160153	-0.0414122	-0.268096	-0.469859	0.108988	-0.187167	-0.359097	-0.139089	-0.0164869	0.44548	-0.249715	0.100599	0.46854	0.0968227	-0.00612884	-0.162229	0.00185627	-0.0961278	-0.321615	-0.153851	-0.14774	0.767181	0.784146	0.145233	0.140087	0.0816643	0.288884	0.695608	0.0960273	0.175384	-0.0990656	-0.146035	0.0398592	0.135647	-0.262316	0.227701	0.0721079	0.227136	-0.0158613	0.679113	0.164715	0.265008	-0.0803992	0.381103	0.117495	0.138574	0.236551	0.129042	-0.167589
AC101882.1	0	0	0	0	0	0	0	0	0	0	0.378827	0	0	0	0	0	0	0	0.0844575	0	0	0	0	0	0	0.11859	0	0	0	0	0.104053	0	0	0	0.145034	0	0.155061	0	0	0	0	0	0	0	0	0	0	0	0
AC101882.2	0	0	0	0	0	0	0	0	0	0	0	0	0	0	0	0.0150579	0	0	0	0	0	0	0.132192	0	0	0.0736844	0	0	0	0	0	0	0	0	0.0929847	0	0	0.273347	0	0	0	0	0	0.178542	0	0	0	0.230918	0
AC102114.1	0	0	0	0	0	0	0	0	0	0	0	0	0	0	0	0	0	0	0	0	0	0	0	0	0	0	0	0	0	0	0	0	0	0	0	0	0	0	0	0	0	0	0	0	0	0	0	0.0700508	0
AC102228.1	-0.069397	-0.069397	0.106537	0.227821	0.00156396	-0.00807528	0.0983842	-0.069397	-0.069397	-0.069397	-0.069397	-0.069397	0.369466	0.0199515	0.0392852	0.0749811	-0.069397	0.0695438	0.0391473	-0.0184326	-0.069397	-0.069397	0.062795	0.180806	-0.069397	-0.0225375	0.130792	-0.069397	0.0508297	-0.069397	0.145594	0.0338504	-0.069397	0.0266413	-0.069397	0.0679945	-0.069397	-0.069397	-0.069397	0.197188	0.0641683	-0.069397	0.229846	0.253498	-0.069397	-0.069397	-0.069397	0.169339	-0.069397
AC102350.1	0	0.177919	0	0	0	0	0	0	0	0	0.0738127	0	0	0.0503498	0	0.0150579	0	0	0	0.0313468	0.062839	0	0	0	0	0	0	0	0	0	0	0	0	0	0	0	0	0	0	0	0	0	0	0	0	0	0	0	0
AC102369.3	0.27228	0.212252	-0.283062	0.280792	0.289737	0.0549033	-0.141515	-0.0351115	0.39368	0.273137	0.284236	0.656463	0.509805	0.20158	-0.12155	-0.119468	0.00380493	-0.0924686	-0.0618374	0.0609869	-0.185599	-0.20041	0.335496	-0.0412177	0.406486	-0.0562209	-0.0673514	-0.173354	-0.136507	-0.0978519	-0.173193	0.0936781	-0.0893637	0.0179464	-0.113857	0.22058	0.14781	-0.100181	-0.240319	-0.42564	0.332434	-0.00109932	0.281118	0.0586755	0.239538	-0.332502	0.119423	0.0930181	0.156028
AC102431.2	0	0	0	0	0	0	0	0	0	0	0	0.0866734	0	0	0	0	0	0	0.0426462	0	0	0.0721883	0	0	0	0	0	0	0	0.266874	0	0	0	0	0.0929847	0	0	0	0	0	0	0	0	0	0	0	0	0.0700508	0
AC102554.1	0	0	0	0.112245	0	0	0	0	0	0	0	0	0	0	0	0.0598693	0	0.0654016	0.117632	0.0509644	0	0.141403	0	0	0	0.0468595	0	0.152053	0	0	0	0	0.0806727	0	0	0	0	0	0.103804	0	0	0	0	0	0	0.201497	0.139734	0	0
AC102582.1	0	0	0.0714686	0	0	0.0962256	0	0	0	0	0	0	0	0.0253379	0.108682	0.0150579	0.118916	0.0507723	0.0844575	0	0	0	0	0.0530547	0	0.0468595	0	0	0.120227	0	0	0.0523943	0.272556	0.0960383	0.0929847	0.0700663	0	0	0.103804	0	0.133565	0	0.0519183	0.11492	0.108941	0.103718	0	0	0.0780564
AC102582.3	0	0	0	0	0	0	0	0	0	0	0	0.0866734	0	0.0253379	0	0	0	0	0	0.0198142	0.062839	0.0721883	0	0	0	0.0468595	0	0	0	0	0	0.0523943	0	0	0	0	0	0	0	0	0	0	0	0	0	0	0	0	0
AC104832.1	0	0	0	0	0.111149	0	0	0	0	0	0	0	0	0.0253379	0	0	0	0	0	0.0395037	0	0	0	0	0	0	0	0	0	0	0	0	0	0	0	0	0	0	0	0	0	0	0.0519183	0	0	0	0	0	0
AC105407.1	0	0	0	0	0	0	0	0	0	0	0	0	0	0	0	0	0	0	0	0	0	0.0721883	0	0	0	0	0	0	0	0	0	0	0	0	0.0929847	0	0	0	0	0	0	0	0	0	0	0	0	0	0
AC105407.2	0	0	0	0	0	0	0	0	0.103798	0	0	0.0866734	0.14494	0	0	0	0	0	0	0.0198142	0.0986153	0	0	0	0	0	0	0	0	0	0	0	0	0	0	0	0	0	0	0	0	0	0	0	0	0	0	0	0
AC105950.1	0.225072	-0.254497	-0.0367462	0.11081	-0.115391	-0.0210194	0.137987	0.133292	0.20921	0.261316	-0.0423664	0.310928	0.0235112	0.0684076	0.103537	-0.0548734	-0.0904522	-0.115556	0.049822	-0.175979	-0.191658	0.0173971	0.1153	0.356136	-0.254497	0.0726255	0.00745401	-0.0647639	-0.13427	-0.134224	-0.0465777	-0.151249	-0.0969319	-0.0675478	-0.0735041	0.162191	0.112621	-0.158344	-0.0530444	-0.0445453	0.00254627	0.052612	-0.0550945	0.163269	0.19448	0.176853	0.191735	0.233895	0.142404
AC105958.1	0	0	0	0.0895336	0	0	0	0	0	0	0	0	0	0	0	0	0	0	0.067203	0	0	0	0	0	0	0	0	0	0	0	0	0	0	0	0	0	0.0994783	0	0	0	0	0	0	0	0	0	0	0.0700508	0
AC107638.1	0	0	0.0453741	0	0.177756	0.0962256	0	0	0.161586	0	0	0	0.14494	0	0	0	0	0.0255343	0.0426462	0.0395037	0	0	0	0	0	0	0	0	0	0	0.0353523	0	0	0	0.0929847	0	0	0.0961529	0	0.108359	0	0	0	0	0	0	0	0	0.152726
AC107661.1	0	0	0	0	0	0	0	0	0	0.105063	0	0	0	0	0	0	0	0	0	0.0509644	0.158203	0	0	0	0	0	0	0	0	0	0	0	0	0	0	0	0	0	0	0	0	0	0	0	0	0	0	0	0
AC107819.1	0	0	0	0.0570192	0	0	0	0	0	0	0	0	0	0.0253379	0	0	0	0	0	0	0	0.0721883	0	0	0	0	0	0	0	0	0	0	0	0	0	0	0	0	0	0	0	0	0	0	0	0	0	0	0
AC107819.3	0	0	0	0	0	0	0	0	0	0	0	0	0	0	0	0	0	0	0	0	0	0	0	0	0	0	0	0	0	0	0	0.0523943	0	0	0	0	0	0	0	0	0	0	0	0	0	0	0	0	0.0780564
AC107864.1	0	0	0	0	0	0	0	0	0	0	0	0	0	0.0583341	0	0.0150579	0.0534209	0	0	0.170406	0	0	0.255006	0.0530547	0.341865	0.0736844	0.0694286	0	0	0.120272	0	0.236131	0.0806727	0	0.0929847	0.0700663	0	0	0	0	0	0.210934	0.0519183	0	0	0	0.111667	0.0700508	0
AC108401.1	0	0	0	0	0	0	0	0	0	0	0	0	0	0	0	0	0	0	0	0	0	0	0	0	0	0	0	0	0	0	0	0	0	0	0	0	0	0	0	0	0	0	0	0	0	0	0	0	0
AC108401.3	0	0	0	0	0	0.187483	0	0	0	0.105063	0	0	0	0	0	0.0449917	0	0	0	0	0	0	0	0	0	0	0	0	0	0	0.0353523	0	0	0	0	0	0	0	0	0	0	0	0	0.178542	0	0	0	0	0
AC110091.1	0.175642	0.177919	0	0.0570192	0	0	0.085941	0.139907	0	0	0	0.0866734	0	0.0253379	0	0	0	0.0654016	0	0	0	0	0	0	0	0.0468595	0	0	0	0	0	0	0.0806727	0	0	0	0	0.0961529	0	0.108359	0	0.210934	0	0	0	0	0.0713063	0	0
AC110377.1	0	0	0.0897895	0.165797	0.204668	0	0	0	0	0.105063	0.0738127	0.0866734	0.14494	0.0253379	0.0550606	0.0150579	0.0338663	0.0507723	0	0	0.062839	0	0	0.0530547	0.140794	0.0924648	0	0	0	0	0.0700271	0	0.157565	0	0	0.137392	0	0	0	0	0.133565	0	0.102401	0.222219	0	0.201497	0	0	0
AC110381.3	0	0	0	0	0	0	0	0	0	0	0	0	0	0	0	0	0	0	0.305434	0	0	0	0	0	0	0	0	0	0	0	0	0	0	0	0	0	0	0	0	0	0	0	0	0	0	0	0	0	0
AC110817.1	0	0	0	0	0	0	0	0	0	0	0	0	0	0	0	0	0	0	0	0	0	0	0	0	0	0	0	0	0	0	0	0	0	0	0	0	0	0	0	0	0	0	0	0	0	0	0	0	0
AC112265.1	0	0	0	0	0	0	0	0	0	0	0	0	0	0	0	0	0.0534209	0	0	0	0	0	0	0	0	0	0	0	0	0	0	0	0	0	0	0	0	0	0	0	0	0	0	0	0	0	0	0	0
AC112520.1	0	0	0	0	0	0	0	0	0	0	0	0	0	0	0	0	0	0	0	0	0	0	0	0	0	0	0	0	0	0	0	0	0	0	0	0	0	0	0	0	0	0	0	0	0.108941	0	0	0	0
AC112956.1	0	0	0	0	0	0	0	0	0	0	0	0	0	0	0	0.0150579	0	0	0	0	0	0	0	0	0	0	0	0	0	0	0	0	0	0	0	0	0	0	0	0	0	0	0.0519183	0	0	0	0	0	0
AC113059.1	0	0	0.0897895	0	0	0	0	0	0	0	0	0	0	0	0	0	0	0.0654016	0	0	0	0	0	0	0	0.0924648	0	0	0	0	0	0	0.126086	0	0.0929847	0.109767	0	0	0.161622	0	0	0	0	0	0	0	0	0	0
AC113060.1	-0.198148	-0.618987	-0.405096	-0.561968	-0.351133	-0.441067	-0.146066	-0.479079	-0.417602	-0.103174	-0.26884	-0.358762	-0.340979	-0.41585	-0.16106	-0.153636	-0.0968156	-0.345378	-0.480473	-0.559916	-0.460784	-0.505966	-0.326207	-0.514482	-0.618987	-0.618987	-0.549558	-0.521486	-0.618987	-0.432236	-0.583634	-0.566592	-0.538314	-0.618987	-0.618987	-0.50922	-0.618987	-0.618987	-0.515183	-0.313368	-0.618987	-0.618987	-0.516585	-0.504066	-0.510046	-0.515268	-0.618987	-0.548936	-0.618987
AC113282.4	0	0	0	0	0	0	0	0	0	0	0	0	0	0	0	0	0	0	0	0	0	0	0	0	0	0	0	0	0.397492	0	0	0	0	0	0	0	0	0	0	0	0	0	0	0	0	0	0	0	0
AC113441.1	0	0	0.0453741	0	0	0.0613217	0	0	0	0.105063	0.144429	0	0	0.0253379	0	0	0.118916	0.0757224	0.0426462	0.0198142	0	0.141403	0.477646	0.0530547	0.140794	0.0468595	0.200189	0	0	0	0.104053	0.103247	0.0806727	0	0.0929847	0	0	0.0961529	0	0	0	0	0.0519183	0.11492	0	0.201497	0	0.201999	0.0780564
AC113441.2	-0.0632864	-0.0632864	-0.0632864	-0.0632864	-0.0632864	-0.0632864	-0.0632864	-0.0632864	0.138098	-0.0632864	-0.0632864	-0.0632864	-0.0632864	0.0361476	0.127649	0.0846505	0.223374	0.0756544	-0.0206402	0.0345612	-0.000447364	-0.0632864	-0.0632864	-0.0102317	-0.0632864	-0.0164269	0.00614214	0.034214	-0.0632864	0.169062	-0.0279341	0.039961	0.0173862	0.123663	0.0296983	-0.0632864	0.0361919	-0.0632864	-0.0632864	-0.0632864	0.193757	0.0455585	-0.0632864	-0.0632864	-0.0632864	-0.0632864	-0.0632864	0.0740203	0.229805
AC113475.1	0	0	0	0	0	0	0	0	0	0	0	0	0.278008	0	0	0.0150579	0	0	0	0.0198142	0	0	0.255006	0.0530547	0	0	0	0	0	0	0.0353523	0	0	0.0960383	0	0	0	0	0	0	0	0	0	0	0	0.103718	0	0	0
AC114412.2	0	0	0	0	0	0	0	0	0	0	0	0	0	0.099434	0	0.0387996	0.301267	0	0	0	0	0	0	0	0	0	0	0	0	0	0.0353523	0	0	0	0	0	0	0	0	0	0	0	0.0816175	0	0	0	0	0	0
AC114575.3	0	0	0.0453741	0	0	0	0	0	0.255892	0	0.0738127	0.0866734	0	0.0503498	0	0.0150579	0	0	0	0.0590708	0	0	0.132192	0	0	0	0.0694286	0	0	0.232348	0	0	0	0	0	0	0.0994783	0	0	0.108359	0	0	0.0519183	0	0	0	0.0713063	0	0
AC114645.1	0.32501	-0.009443	-0.009443	-0.009443	-0.009443	-0.009443	-0.009443	0.130464	0.0943553	-0.009443	0.0643697	-0.009443	0.135497	0.0158949	-0.009443	-0.009443	0.0577404	-0.009443	0.11603	-0.009443	0.053396	-0.009443	0.195635	0.0950617	-0.009443	-0.009443	0.0599856	-0.009443	-0.009443	-0.009443	0.0946099	0.218776	0.0712297	-0.009443	0.17155	0.127949	0.0900353	-0.009443	0.0943609	-0.009443	-0.009443	0.201491	-0.009443	0.212776	-0.009443	-0.009443	0.0618633	0.0606078	-0.009443
AC114645.5	0	0	0	0	0	0	0	0	0	0	0	0.0866734	0	0	0	0	0	0	0	0	0	0	0	0	0	0	0	0	0	0	0	0	0	0	0	0	0	0	0	0	0	0	0	0	0	0	0	0	0
AC115037.1	0	0	0	0	0	0	0	0	0	0	0	0.16895	0	0.0400079	0	0.0150579	0	0	0	0	0	0	0	0	0	0	0	0.260757	0	0	0	0	0	0	0	0.231188	0	0	0	0	0	0	0	0	0	0	0	0.189726	0
AC115037.2	0	0	0.0453741	0.0570192	0	0	0	0	0	0	0.0738127	0	0	0.0503498	0	0.0449917	0.0671834	0	0	0.0395037	0	0.0721883	0	0.0530547	0	0	0	0	0	0	0	0	0	0.0960383	0.0929847	0	0	0.321855	0	0	0	0	0	0	0.211049	0	0	0.0700508	0.0780564
AC115290.2	0.260615	0.104081	-0.0284636	0.091959	-0.00287675	-0.0738377	-0.0738377	0.0660695	-0.0738377	0.12992	-2.51e-05	0.0951122	-0.0738377	0.0734876	-0.0187771	-0.0139684	-0.00665432	-0.0738377	-0.0311915	-0.0147669	0.0497435	0.0675652	0.403808	0.109173	0.0669563	0.106354	-0.0738377	0.0236626	0.046389	-0.0738377	-0.0384854	-0.0738377	0.00683493	0.113111	0.270311	-0.00377142	0.0256406	0.0223152	-0.0738377	-0.0738377	0.183205	0.137097	0.0776985	0.148381	0.0351029	0.0298808	0.0658967	-0.00378693	-0.0738377
AC115297.1	0	0	0	0	0.070961	0	0	0	0	0	0	0	0	0	0	0	0	0	0	0	0	0	0	0	0	0	0	0	0	0	0	0.0523943	0	0	0	0	0	0	0	0.108359	0	0	0.0816175	0	0	0.103718	0	0.0700508	0
AC115750.1	0	0	0	0	0	0	0	0	0	0	0	0	0	0	0	0	0	0	0.0426462	0	0	0	0	0	0	0	0	0	0	0	0	0	0	0	0.0929847	0	0	0	0	0	0.133565	0.108845	0	0	0	0	0	0	0
AC115863.1	0	0	0	0	0	0	0	0	0	0	0	0	0	0	0	0	0	0	0	0	0	0	0	0	0	0	0	0	0	0	0	0	0	0	0	0	0	0	0	0	0	0	0	0	0	0	0.0713063	0	0.0780564
AC116502.1	0	0	0	0	0	0	0	0	0.103798	0	0.0738127	0.0866734	0	0.0503498	0	0	0	0.0255343	0	0.0395037	0.123581	0	0	0.0530547	0	0.0468595	0.10874	0.0975004	0	0	0.0353523	0.0523943	0	0.0960383	0	0	0	0	0.103804	0	0	0	0	0	0	0	0.0713063	0	0
AC116557.1	0	0	0	0	0	0	0	0	0	0	0	0	0	0	0	0	0.0338663	0	0	0	0	0	0	0	0	0	0	0	0	0	0	0	0	0	0	0	0	0	0	0	0	0	0	0	0	0	0	0	0
AC116587.1	0.240637	0.39165	0.111492	0.271491	0.174037	-0.0324945	0.176541	0.046091	0.00998203	0.255161	0.0216734	-0.0938162	-0.0938162	0.136575	0.045601	0.0565859	0.00615612	-0.068282	0.0552957	0.203366	-0.0309772	0.0475867	-0.0938162	-0.0407615	-0.0938162	0.0430709	0.0422655	0.00368414	0.0264105	0.0264562	0.237389	0.106891	-0.0938162	-0.0938162	0.0871765	0.14521	-0.0938162	0.0932594	-0.0938162	-0.0938162	-0.0938162	0.0150287	-0.0418979	0.0211043	-0.0938162	-0.0938162	0.0178511	-0.0237654	0.130499
AC116589.2	0	0	0.0453741	0	0	0.120579	0	0	0	0.105063	0.0738127	0.0866734	0	0.0893485	0.0550606	0.0449917	0.0671834	0.0255343	0.125473	0.0395037	0.062839	0.180615	0.255006	0.154452	0.270463	0.0468595	0.0694286	0.241482	0	0	0	0.103247	0	0	0	0.137392	0.0994783	0.0961529	0	0	0.133565	0	0.131302	0	0.30718	0	0.205526	0.137307	0.122126
AC116699.1	0	0	0	0	0.070961	0	0	0	0	0.105063	0	0	0.14494	0.0253379	0	0.0300549	0.0338663	0	0	0	0	0	0.132192	0	0	0.0468595	0.0694286	0	0	0	0	0	0.0806727	0	0.180993	0	0	0	0	0	0	0	0	0	0	0	0	0	0
AC116713.1	0	0	0	0	0	0	0	0	0	0	0	0.0866734	0	0.0253379	0	0	0	0	0	0	0.062839	0	0	0	0	0.0468595	0.0694286	0.0975004	0	0	0	0.103247	0	0	0	0	0	0.0961529	0	0	0	0	0	0	0.108941	0	0.0713063	0	0.0780564
AC117226.1	0	0	0	0	0	0	0	0	0	0.105063	0.144429	0	0	0.0503498	0	0	0.0338663	0	0	0	0.123581	0	0	0.154452	0	0.136887	0.136082	0	0	0	0.0353523	0	0	0.0960383	0.0929847	0	0.0994783	0	0	0	0.257043	0	0.0519183	0	0	0	0.0713063	0.0700508	0.224315
AC117232.1	0	0	0.243064	0.0570192	0	0.17792	0.290068	0	0.201385	0	0	0	0.224088	0.0648336	0	0.0598693	0.118916	0.040333	0.108544	0.126471	0	0	0.132192	0	0	0.0468595	0	0.0975004	0	0	0.0353523	0	0	0.0960383	0	0	0	0.187076	0.103804	0	0	0.210934	0	0	0	0	0	0.0700508	0
AC117232.3	0	0	0	0	0	0	0.085941	0	0	0	0.0738127	0.135305	0	0.0253379	0	0.0387996	0.0864265	0	0.0426462	0.0198142	0	0	0	0	0	0	0	0	0.120227	0	0.0557162	0.103247	0	0	0	0	0.0994783	0	0	0.266585	0	0.108845	0.0519183	0	0	0	0	0	0
AC117232.5	0.19633	1.05457	0.0915775	0.666796	0.640405	0.518194	1.12945	0.395799	0.532075	0.778525	0.259516	0.269293	-0.0581411	-0.130317	-0.0156697	0.157377	-0.322989	-0.0786992	-0.057115	-0.842433	-0.931587	-0.0294437	-0.157688	0.0572945	-0.551862	-0.264582	-0.440739	-0.518675	-0.0233159	0.251758	-0.266387	-0.226087	-0.576849	0.175907	-0.0131889	-0.01209	0.13012	0.0663987	-0.261465	-0.0709324	-0.0818072	0.144798	0.587001	-0.178883	-0.306919	0.0697961	-0.00485067	0.158657	0.447464
AC117236.1	0	0	0	0	0	0	0	0	0	0	0	0	0	0	0	0	0	0	0	0	0	0	0	0	0	0	0	0	0	0	0	0	0	0	0	0	0	0	0	0	0	0	0	0	0	0	0	0	0
AC117245.1	0	0	0	0	0	0	0	0	0	0	0	0	0	0	0	0	0	0	0	0	0	0	0	0	0	0	0	0	0	0	0	0	0	0	0	0	0	0	0	0	0	0	0	0	0	0	0	0	0
AC117245.2	0	0	0	0	0	0	0	0	0	0	0	0	0	0	0	0	0	0	0	0	0	0	0	0	0	0	0	0	0	0	0	0	0	0	0	0	0	0	0	0	0	0	0	0	0	0	0	0	0
AC117245.3	0	0	0	0	0	0	0	0	0	0	0	0	0	0	0	0	0	0	0	0.0198142	0	0	0	0	0	0	0	0	0	0	0	0	0	0	0	0	0	0	0	0	0	0	0	0	0	0	0	0	0
AC117245.4	0	0	0	0	0	0	0	0	0.103798	0	0	0	0	0	0.252251	0.0666849	0.0338663	0.108277	0	0.0395037	0	0.0721883	0	0.0530547	0	0	0	0	0	0	0	0.0523943	0.0806727	0	0	0	0	0	0	0	0	0	0.0519183	0	0	0	0	0.0700508	0
AC117245.5	0	0	0.0897895	0	0	0.0613217	0	0	0.103798	0.105063	0	0	0	0.0253379	0.0550606	0	0.0338663	0	0	0.0395037	0	0	0	0	0	0.11859	0	0	0	0	0	0	0	0	0	0.109767	0.0994783	0	0	0	0.133565	0.108845	0	0	0	0	0	0.0700508	0
AC117769.2	0	0	0	0	0.111149	0	0	0	0	0	0	0	0	0	0	0	0	0.040333	0.0426462	0	0	0	0	0	0	0	0	0	0	0	0	0	0	0	0	0	0	0	0	0	0	0.169326	0	0	0	0	0	0	0
AC117769.3	0.25379	-0.0806631	0.108821	0.216555	0.124004	0.152814	0.240064	-0.0806631	0.0231352	-0.0806631	0.0637659	-0.0806631	0.0642765	0.0428614	-0.0806631	0.113011	-0.0134797	-0.0298908	0.0278812	0.00114774	0.111524	-0.0806631	0.242391	0.102347	0.0601309	0.0118017	-0.0806631	0.0168373	-0.0806631	-0.0806631	0.108524	0.0719928	9.57e-06	0.0691387	-0.0806631	-0.0806631	-0.0806631	0.0154898	-0.0806631	0.0276961	-0.0806631	-0.0806631	0.0506388	0.352696	0.0282776	-0.0806631	0.154265	-0.0106123	-0.0806631
AC117949.1	0	0	0	0	0	0	0	0	0	0	0	0.0866734	0.14494	0.0253379	0	0	0	0	0	0	0	0	0.132192	0.0530547	0	0	0	0.0975004	0	0	0	0	0	0	0	0	0	0	0	0	0	0	0.0519183	0	0	0	0	0.0700508	0
AC118222.2	0	0	0	0.0570192	0.070961	0	0	0	0	0	0	0	0	0	0	0	0	0	0	0	0	0.141403	0	0	0	0.106892	0.156987	0.485195	0.232691	0	0	0.0523943	0	0	0	0.175595	0	0	0.161622	0	0.435648	0.242505	0.375539	0	0.516838	0.681662	0.242876	0	0.236193
AC118224.1	0	0	0.0453741	0	0	0.0613217	0	0	0	0	0	0	0	0	0	0	0	0	0	0.0198142	0	0.141403	0	0	0	0.0468595	0	0	0	0	0	0	0	0	0	0	0	0.0961529	0	0	0	0	0	0	0	0	0	0	0
AC118476.1	0	0	0.0453741	0.112245	0.139105	0	0	0	0	0	0	0	0	0.0503498	0	0.0449917	0.0338663	0.0507723	0	0.0653444	0.062839	0	0.255006	0	0	0	0	0	0	0.120272	0.0700271	0.0823222	0	0	0.0929847	0.0700663	0	0	0	0	0	0	0	0	0.108941	0.201497	0	0.0700508	0.152726
AC118733.2	0	0	0	0	0	0	0	0	0	0	0	0	0	0	0	0	0	0	0	0	0	0	0	0	0	0	0	0	0	0	0	0	0	0	0	0	0	0	0	0	0	0	0	0	0	0	0	0	0
AC120347.1	0	0	0	0	0	0	0.167781	0.139907	0	0	0	0	0	0.0253379	0.0865961	0	0	0	0	0	0	0	0	0	0	0	0	0	0	0	0	0	0	0	0	0	0	0	0	0.16855	0	0.267864	0	0	0	0	0	0	0
AC120347.2	0	0	0	0	0	0	0	0	0	0	0	0	0	0	0	0	0	0	0	0	0.062839	0	0	0	0	0	0	0	0	0	0	0	0	0	0	0.0700663	0	0	0	0	0	0	0	0	0	0	0	0	0
AC120394.1	0	0	0	0	0	0	0	0	0	0	0	0	0	0	0	0	0	0.040333	0	0	0	0	0	0	0	0	0	0	0.186885	0	0	0	0	0	0	0	0	0	0	0	0	0	0	0	0	0	0	0	0
AC120394.2	0	0	0	0	0	0	0	0	0	0	0	0	0	0	0	0	0	0	0	0	0	0	0	0	0	0	0	0	0	0	0	0	0	0	0	0	0	0	0	0	0	0	0	0	0	0	0	0	0
AC120394.3	0	0	0	0	0	0	0	0	0	0	0	0	0	0	0	0.0150579	0	0.0757224	0	0	0	0	0	0	0	0.0468595	0	0	0	0	0	0	0	0	0	0	0	0	0	0	0	0	0	0	0	0	0	0	0
AC120406.1	0	0	0	0	0	0.0613217	0	0	0	0	0	0	0.14494	0	0	0	0.0338663	0	0	0	0	0	0	0	0	0	0.0694286	0	0	0	0.0353523	0	0	0	0	0.137392	0	0	0.103804	0	0	0.108845	0	0	0.108941	0.103718	0	0.0700508	0
AC120540.1	0	0	0	0	0	0	0	0	0	0	0	0	0	0	0	0	0	0	0	0	0	0	0	0	0	0	0.0694286	0	0.120227	0	0	0	0.0806727	0	0	0	0	0	0	0	0	0	0	0.11492	0	0	0	0	0.0780564
AC121583.1	0	0	0	0	0	0	0	0	0	0	0	0	0	0.0253379	0	0	0	0	0	0	0	0	0	0	0	0	0	0	0	0	0	0	0	0	0	0	0	0	0	0	0	0	0	0	0	0	0	0	0
AC121788.1	0	0	0	0	0	0	0	0	0	0	0	0	0	0	0	0	0	0	0	0.0198142	0	0	0	0	0	0	0	0	0	0	0	0	0	0	0	0	0	0	0.161622	0	0	0.108845	0	0	0	0	0	0	0
AC121801.1	0.270361	0.426062	0.422179	0.274737	0.454405	0.399101	0.134285	0	0.293503	0.412403	0.952308	0.662753	0.351122	0	0.139417	0	0	0	0	0.0198142	0.062839	0.35299	0.132192	0.258099	0.583038	0.378339	0.10874	0.218404	0	0.294562	0	0.0523943	0.380133	0.401938	0.264562	0.175595	0	0	0.161622	0	0	0.398061	0	0.11492	0	0.491742	0	0.137307	0.224315
AC121804.1	0	0	0	0	0.070961	0	0	0	0	0	0.0738127	0.0866734	0	0	0	0	0	0	0.0426462	0	0	0	0	0	0	0	0	0	0	0	0	0	0.0806727	0	0	0	0	0	0	0	0	0	0	0	0	0	0	0	0
AC121821.1	0	0	0	0	0	0	0	0.307923	0	0	0.16653	0	0	0.0253379	0.376431	0	0.0777957	0.0507723	0	0.0313468	0	0	0	0	0	0	0.10874	0	0	0	0	0	0	0	0	0	0	0.0961529	0	0	0.257043	0	0.102401	0.222219	0	0	0	0	0
AC121872.2	0.050637	-0.0960455	-0.521913	-0.341714	-0.246581	-0.289928	-0.697887	-0.308831	0.111328	0.0244927	0.107489	0.172858	0.22501	0.16845	-0.391056	-0.407045	0.120128	-0.293441	-0.0672886	-0.492206	-0.190683	0.357689	0.10707	-0.484555	-0.110517	-0.229333	0.0491384	-0.0165021	-0.15455	0.132216	-0.16848	-0.488623	-0.287127	0.278448	0.0193298	-0.184873	0.01753	-0.262062	0.589452	0.170013	0.310862	0.0157569	0.253504	-0.0866174	-0.0521285	0.273161	-0.00856676	-0.0332572	0.220081
AC121872.3	0	0	0	0	0	0	0	0	0	0	0	0	0	0.0253379	0	0	0	0	0	0	0	0	0	0.0530547	0	0	0	0	0	0	0	0	0	0	0	0	0	0	0	0	0	0	0.0519183	0	0	0	0	0	0
AC121942.2	0	0	0.0453741	0.0570192	0.070961	0.0613217	0.085941	0	0	0	0.0738127	0	0.14494	0	0	0.0449917	0	0.0255343	0	0.0198142	0.062839	0	0	0.0530547	0	0.0468595	0	0.0975004	0.120227	0	0	0	0.126086	0.186949	0	0.0700663	0	0	0	0.108359	0	0	0	0	0	0	0	0	0
AC121961.1	0	0	0	0	0	0	0.167781	0	0	0	0	0	0	0	0	0	0	0	0	0	0	0	0	0	0	0	0	0	0	0	0	0	0	0	0	0	0	0	0	0	0	0	0	0	0	0	0	0	0
AC121965.1	0.666337	0.247636	-0.117304	0.124219	-0.0510605	-0.0752277	-0.205049	0.179679	-0.284352	0.106985	0.286204	-0.333171	-0.318315	0.218516	0.232647	0.406359	0.0162949	-0.32339	-0.281998	-0.680822	-0.438416	-0.596228	0.124026	0.234338	0.0187736	-0.141179	-0.728182	-0.186875	-0.66178	0.121002	-0.527619	-0.260755	-0.413642	-0.769338	0.135806	-0.272944	-0.385854	0.204634	-0.604926	-0.277833	-1.04094	0.0957797	-0.133182	0.162406	-0.151244	-0.180138	-0.16044	-0.287533	0.081646
AC122018.2	0	0	0	0	0	0	0	0	0	0	0	0	0	0	0	0	0	0	0	0.0198142	0	0	0	0	0	0	0	0	0	0	0	0	0	0	0	0	0	0	0	0	0	0	0	0	0	0	0	0	0
AC122024.4	0	0	0	0	0	0.0613217	0	0.139907	0	0	0	0.0866734	0	0	0	0.0150579	0	0	0	0	0	0	0	0	0	0	0	0	0	0	0	0	0	0	0	0	0	0	0	0	0.133565	0	0	0	0.108941	0	0	0	0
AC122197.1	0	0.177919	0	0	0	0.0613217	0	0	0	0	0	0	0	0.0583341	0	0	0	0	0	0.0898392	0	0	0	0	0	0	0	0	0	0.120272	0	0	0	0	0	0	0	0	0	0	0.133565	0	0	0	0	0	0	0	0
AC122235.1	-0.364582	0.293747	0.0112229	-0.0307347	-0.108138	0.359049	0.107601	0.638932	0.136623	0.0625887	0.159536	0.281839	-0.119238	0.0735287	0.307381	-0.319635	-0.0513328	-0.0318251	-0.446002	-0.281643	0.181352	0.0375621	0.351041	0.0625893	-0.36448	0.246651	-0.031443	0.452921	0.202446	0.384739	0.343812	0.115661	0.235834	0.612454	-0.100914	0.126754	0.407409	0.429852	0.109749	0.00639178	-0.263008	0.237555	0.362036	0.273038	0.451597	0.21069	0.0426382	0.0951386	-0.191755
AC122242.1	0	0	0	0	0	0	0	0	0	0.105063	0	0	0	0	0	0	0	0	0	0	0.123581	0	0.132192	0.0530547	0	0	0	0	0	0	0	0	0	0	0	0	0	0	0	0	0	0	0	0	0	0	0	0	0
AC122264.1	0	0	0	0	0.070961	0	0	0	0	0	0	0	0	0	0	0	0	0	0	0	0	0	0	0	0	0	0.0694286	0	0	0	0	0	0	0	0	0	0	0	0.103804	0	0	0	0	0	0	0	0	0	0
AC122273.1	0	0	0	0	0	0	0	0	0.231605	0	0	0	0	0	0	0	0	0	0	0	0	0	0	0	0	0	0	0	0	0	0	0	0	0.0960383	0	0	0	0	0	0	0	0	0	0	0	0	0	0	0
AC122273.2	0	0	0	0	0	0	0	0	0	0	0	0	0	0.0253379	0	0	0.0671834	0	0	0	0	0	0	0.211104	0	0.0468595	0	0	0	0	0	0	0	0	0	0.137392	0	0	0	0	0	0.108845	0	0	0	0	0	0	0
AC122295.1	0	0	0	0	0	0	0	0	0	0	0	0	0	0	0	0.0300549	0	0.0654016	0	0	0	0	0	0	0	0	0	0	0	0.120272	0.0353523	0	0	0	0	0	0	0	0	0	0	0	0	0	0	0	0	0	0
AC122305.1	0	0	0	0	0	0	0	0	0	0	0	0	0	0	0	0	0	0	0	0	0	0	0	0.104505	0	0	0	0	0	0	0	0.152656	0	0	0	0	0	0	0	0	0	0	0	0	0	0	0	0	0
AC122305.4	0	0	0	0	0	0	0	0.139907	0	0.105063	0	0	0.14494	0	0	0	0	0.0255343	0	0	0	0	0	0.154452	0	0.16235	0	0	0	0	0.0557162	0	0	0	0	0	0	0	0	0	0	0	0	0	0	0	0	0.0700508	0
AC122313.1	0	0	0	0	0	0	0.134285	0	0	0	0	0	0	0	0	0	0	0	0	0	0	0.0721883	0	0	0	0	0	0	0	0	0.0353523	0	0	0	0	0	0	0	0	0	0	0	0	0	0	0	0	0.0700508	0
AC122317.1	0	0	0	0	0	0	0	0	0	0	0	0.0866734	0	0	0	0	0	0	0	0	0	0	0	0	0	0	0	0	0	0	0	0	0	0	0	0	0	0	0	0	0	0	0	0	0	0	0	0	0
AC122317.2	0	0	0	0	0	0	0	0	0	0	0	0	0	0	0	0	0	0	0	0	0	0	0	0	0	0	0	0.0975004	0	0	0	0	0	0	0	0	0	0	0	0	0	0	0	0	0	0	0	0	0
AC122317.3	0	0	0	0.112245	0	0	0	0	0	0	0	0.0866734	0	0.107222	0	0	0	0	0	0	0	0.180615	0	0	0	0	0.200189	0.0975004	0	0	0	0	0.0806727	0	0	0.0700663	0.0994783	0.0961529	0	0	0	0	0.0519183	0	0	0	0.0713063	0	0
AC122326.1	0	0	0	0	0	0	0	0	0	0	0	0	0	0	0	0	0	0	0	0	0	0	0	0	0	0	0	0	0	0	0	0	0	0	0	0	0	0	0	0	0	0	0	0	0	0	0	0	0
AC122332.3	0	0	0	0	0	0.120579	0	0	0	0	0	0	0	0	0	0	0	0.040333	0	0.0198142	0	0	0	0.0530547	0	0	0	0	0	0	0	0	0.0806727	0	0	0	0.0994783	0	0	0	0.133565	0	0	0	0	0	0	0	0
AC122335.1	0	0	0	0	0	0	0	0	0	0	0	0	0	0	0	0	0	0	0	0	0	0	0	0	0	0	0	0	0	0	0	0	0	0	0	0	0	0	0	0	0	0	0.118362	0	0	0	0	0	0
AC122335.3	0	0	0.0453741	0	0.177756	0	0	0.339371	0.103798	0	0.11549	0	0.14494	0.0703121	0	0.0150579	0.0338663	0.0654016	0.0426462	0.0623837	0.062839	0.180615	0	0	0	0	0.0694286	0	0.186885	0.232348	0.0557162	0.160914	0	0.287549	0.0929847	0	0.0994783	0.149935	0.201452	0	0.257043	0.108845	0.0519183	0	0.211049	0	0.293134	0.283927	0.224315
AC122357.1	0	0	0	0	0	0	0	0	0	0	0	0	0	0.0253379	0	0.0150579	0	0	0	0	0	0	0	0	0	0	0	0	0	0	0	0	0	0	0	0	0	0	0	0	0	0	0	0	0	0	0	0	0
AC122367.2	0	0	0	0	0.070961	0	0	0	0	0	0	0	0	0	0	0.0387996	0	0	0	0	0.062839	0	0	0	0	0	0	0	0	0	0	0	0	0	0	0	0.0994783	0	0	0.359116	0	0	0	0	0	0	0	0.0700508	0
AC122367.3	0	0	0.0453741	0.0570192	0	0	0	0	0.103798	0	0.0738127	0	0	0.0253379	0.0550606	0	0.132253	0	0	0.0395037	0.123581	0.207897	0.255006	0.104505	0	0	0.0694286	0	0.120227	0	0	0	0	0	0	0	0	0	0	0	0	0	0.0519183	0.11492	0.211049	0.201497	0	0.0700508	0.0780564
AC122371.6	0	0	0	0	0	0	0.085941	0	0	0	0	0	0	0	0	0.0150579	0	0	0	0	0	0	0	0	0	0	0	0	0	0	0	0	0	0	0	0	0	0	0	0.209951	0	0	0	0	0	0	0	0	0
AC122372.1	0	0	0	0	0	0.0613217	0	0	0	0	0	0.0866734	0	0	0	0	0	0.0255343	0	0.0198142	0	0	0.132192	0.0530547	0	0	0	0	0	0	0	0	0	0	0	0	0	0.0961529	0	0	0	0	0	0	0	0	0	0	0
AC122372.3	0	0	0.0714686	0	0	0	0	0	0.201385	0.105063	0	0	0	0.0253379	0.0550606	0.0150579	0	0.0255343	0	0.0590708	0.062839	0	0	0.0530547	0.140794	0.0468595	0.136082	0	0	0	0	0	0	0.0960383	0.0929847	0.109767	0.0994783	0	0	0	0.257043	0	0	0	0.108941	0	0.0713063	0	0.0780564
AC122379.2	0	0	0	0.226471	0.139105	0.154345	0.134285	0	0	0	0.144429	0.0866734	0	0	0	0.0150579	0	0	0	0	0	0.0721883	0	0	0.217875	0	0	0	0	0	0.0900079	0	0.126086	0	0	0.189902	0	0	0	0	0	0	0.102401	0	0.108941	0	0	0	0
AC122395.1	0	0	0	0	0	0	0	0	0	0	0	0	0	0	0	0.0150579	0	0	0	0.0198142	0	0	0	0	0	0	0	0	0	0	0	0	0	0	0	0	0	0	0	0	0	0	0	0	0	0.103718	0	0	0
AC122405.2	0.270361	0	0	0.0570192	0	0	0	0	0	0	0	0	0	0.0503498	0	0	0.0338663	0.0255343	0	0	0	0	0	0	0	0.0468595	0	0	0	0	0.0353523	0	0	0	0	0	0	0	0.103804	0	0	0	0	0	0	0	0	0.0700508	0
AC122408.2	0	0.177919	0	0	0	0	0	0	0	0.105063	0	0	0	0	0	0	0	0	0	0.0198142	0.062839	0	0	0	0	0.0468595	0	0	0	0	0	0	0	0	0	0	0	0	0	0	0	0	0	0	0	0	0.0713063	0.0700508	0
AC122418.1	0	0	0	0	0	0.120579	0	0	0	0	0	0	0	0	0	0.0150579	0	0	0.0426462	0.0395037	0	0	0	0	0	0	0	0	0	0	0	0	0	0	0	0	0	0	0	0	0	0	0	0	0	0	0	0	0
AC122428.1	0	0	0	0	0	0	0	0	0	0	0	0	0	0	0	0	0	0	0	0	0	0	0	0	0	0	0	0	0	0	0	0	0	0	0	0	0	0	0	0	0	0	0	0	0	0	0	0	0
AC122428.3	0	0	0	0.129662	0	0.17792	0	0	0	0.105063	0	0	0	0	0	0	0	0	0	0	0	0	0	0	0	0.16235	0.0694286	0	0	0	0	0	0	0	0.0929847	0	0	0	0	0	0	0	0	0	0	0	0.111667	0	0.0780564
AC122463.1	0	0	0	0.0570192	0	0	0	0	0	0	0	0	0	0	0	0	0	0.0255343	0	0	0	0	0	0	0	0	0	0	0	0	0	0	0	0	0	0	0	0	0	0	0	0	0	0	0	0	0	0	0
AC122525.1	0	0	0	0.165797	0.139105	0.296372	0.134285	0.21642	0.161586	0.105063	0	0.135305	0	0.0829299	0	0.03487	0.0338663	0	0	0.0198142	0	0.228762	0	0	0	0	0	0	0	0	0	0	0	0	0	0.109767	0	0	0	0	0	0	0	0	0	0	0	0	0
AC122525.2	0	0	0	0	0	0	0	0	0	0	0	0	0	0	0	0	0	0	0.211911	0	0	0	0	0	0	0	0	0	0	0	0	0	0	0	0	0	0	0	0	0	0	0	0	0	0	0	0	0	0
AC122539.1	0	0	0	0	0	0.0613217	0	0	0	0	0	0.0866734	0	0.0253379	0	0	0	0	0	0	0	0	0	0	0	0	0	0.0975004	0	0	0	0	0	0	0	0	0	0	0	0	0	0	0	0	0	0	0	0	0
AC122539.2	0.175642	0	0.0714686	0	0	0	0.085941	0.139907	0	0.105063	0.144429	0	0	0.184475	0	0.0646464	0.0671834	0	0	0.158369	0	0	0	0.0530547	0	0.0468595	0	0.189733	0	0	0.123667	0.0523943	0.272556	0	0.180993	0.212978	0	0.149935	0.161622	0	0.206915	0.108845	0.151536	0.11492	0.211049	0.103718	0.0713063	0.137307	0
AC122539.3	0	0	0.189484	0.143766	0.111149	0	0.085941	0	0	0	0	0.0866734	0	0.198013	0.211953	0.0300549	0.110419	0.155766	0	0.0198142	0	0	0	0.170228	0	0	0.220318	0	0	0	0	0.132319	0.200938	0.186949	0	0.175595	0	0.257065	0	0.108359	0	0.108845	0	0	0.389783	0.256223	0.0713063	0.109717	0.0780564
AC122539.4	0	0	0.133295	0.0570192	0	0	0	0	0	0	0	0	0	0	0	0	0	0	0	0	0.062839	0	0	0	0	0	0	0	0	0	0.0353523	0	0	0	0	0	0	0	0	0	0	0	0	0	0	0	0	0	0
AC122828.1	0	0	0	0	0	0	0	0	0	0	0	0	0	0	0.0550606	0.0537017	0	0.0588354	0	0.0198142	0	0	0	0	0	0	0	0.152053	0.186885	0.186751	0	0	0	0	0	0	0	0	0	0	0	0	0.0519183	0.11492	0	0	0	0	0
AC122828.2	0.479569	0.177919	0	0	0	0	0.085941	0	0	0	0	0	0	0	0.0865961	0	0.0777957	0	0	0	0	0	0	0	0	0	0	0	0	0	0	0	0	0	0	0.0700663	0.0994783	0	0	0.108359	0	0	0	0	0	0	0	0	0
AC122828.3	0	0	0	0	0.177756	0	0	0	0	0	0	0	0	0	0	0	0	0	0.0426462	0	0	0	0	0	0	0.0468595	0	0	0	0	0	0.160914	0	0	0	0	0.222593	0	0	0	0	0	0	0	0	0	0	0	0.0780564
AC122828.4	0.270361	0	0	0	0	0	0	0	0	0.203758	0	0	0	0	0	0.0150579	0	0	0.0426462	0	0.062839	0.11302	0	0	0	0.0468595	0	0	0	0	0.0700271	0.103247	0	0	0	0	0.0994783	0	0	0	0.133565	0	0.0519183	0.11492	0	0	0.0713063	0	0.122126
AC122829.1	0	0	0	0	0	0	0	0	0	0	0	0	0	0	0	0	0	0	0	0	0	0	0	0	0	0	0	0	0	0	0	0	0	0	0	0	0	0	0	0	0	0	0	0	0	0	0	0	0
AC122832.1	0	0	0	0	0	0	0	0	0	0	0	0	0	0	0	0	0	0	0	0	0	0	0	0.0530547	0	0	0	0	0	0	0.0353523	0	0.157565	0.0960383	0	0	0	0	0	0	0	0	0.0519183	0	0	0	0.0713063	0.0700508	0.152726
AC122832.2	0.167282	-0.167171	0.131893	0.150283	-0.0280658	0.151	0.000610031	0.101415	0.26261	0.0365865	0.146884	0.360874	0.110837	0.0308423	-0.00621834	-0.077721	-0.00312655	-0.0423796	0.02177	-0.121355	0.0152076	0.104723	0.310474	0.0158394	0.103292	-0.167171	0.129894	0.0225618	-0.167171	-0.0468987	-0.0297146	-0.114777	-0.00960626	-0.0711328	0.252971	0.249517	0.247621	-0.0710183	0.297041	0.0427803	0.31226	0.23089	-0.0647698	0.250594	0.317032	0.0343255	0.038355	-0.0298645	-0.0144455
AC122844.1	0	0	0	0	0	0	0	0	0	0	0	0	0	0.0503498	0	0	0	0	0	0	0	0	0	0	0	0	0	0	0	0	0	0	0	0	0	0	0	0	0	0	0	0	0	0	0	0	0	0	0
AC122886.1	0	0	0	0	0	0	0	0	0	0	0	0	0	0	0	0	0	0	0	0	0	0	0	0	0	0	0	0	0	0	0	0	0	0	0	0	0	0	0	0	0	0	0	0	0	0	0	0	0
AC122901.1	0	0	0	0.143766	0	0	0.085941	0	0	0	0	0	0	0	0	0	0	0	0	0	0	0	0	0	0	0	0	0	0.120227	0	0.0353523	0.0523943	0	0	0	0	0	0	0	0	0	0	0	0	0.169441	0	0	0	0
AC122905.2	0	0	0	0	0	0	0	0	0	0	0	0	0	0	0	0	0	0	0	0	0	0	0	0	0	0	0	0	0	0	0.0353523	0	0	0	0.0929847	0	0	0	0	0.108359	0	0	0	0	0	0	0.0713063	0	0.0780564
AC122924.1	-0.0601232	-0.0601232	0.0296663	-0.00310405	0.0789822	-0.0601232	0.0258178	-0.0601232	0.0436751	0.0449399	0.0136895	-0.0601232	0.455582	0.0149222	-0.0601232	-0.0300684	0.0070602	0.0155992	-0.017477	-0.00105242	-0.0601232	0.0812797	-0.0601232	-0.0601232	0.281742	0.076764	-0.0601232	-0.0601232	0.0601035	0.172225	-0.0247709	-0.0601232	-0.0601232	0.0359151	-0.0601232	-0.0601232	-0.0601232	0.0360297	0.233556	0.0482359	0.0734421	-0.0601232	0.0214943	0.0547973	-0.0601232	-0.0601232	0.0111831	0.00992759	-0.0601232
AC123036.2	0	0	0	0.112245	0	0.0613217	0	0	0	0	0.144429	0.247279	0	0.0503498	0	0.0150579	0.0338663	0.0654016	0	0.0198142	0	0	0	0	0	0.0468595	0	0	0	0	0	0.0523943	0.0806727	0	0	0	0	0	0	0	0.133565	0	0.179685	0	0	0	0	0	0
AC123062.1	0	0	0	0	0	0	0	0.139907	0	0.105063	0	0	0	0	0	0.0150579	0	0	0.0426462	0	0	0	0	0	0	0	0	0	0	0	0	0.0823222	0	0	0	0	0	0	0	0	0	0	0	0	0	0	0.0713063	0.0700508	0
AC123705.1	0	0	0.103892	0	0.070961	0.287372	0	0	0	0	0	0	0	0	0.0550606	0.0238379	0.0338663	0.0255343	0	0	0	0	0	0	0	0	0	0.0975004	0	0	0.0557162	0.0523943	0	0	0	0.0700663	0	0.0961529	0.103804	0	0.133565	0	0.102401	0	0	0	0	0	0
AC123705.2	0	0	0.0453741	0	0.070961	0	0	0	0	0	0	0	0	0	0	0	0.0864265	0.0507723	0	0	0	0	0	0	0	0	0	0.0975004	0	0	0	0	0	0	0	0	0.0994783	0	0	0	0.45925	0.108845	0.199402	0	0.242613	0	0	0	0.0780564
AC123705.3	0	0	0	0	0.070961	0	0	0	0	0	0	0.0866734	0	0.0503498	0	0.0449917	0	0.0507723	0	0	0	0	0	0	0	0.0736844	0	0	0	0	0	0	0	0.0960383	0	0	0	0	0	0	0	0	0.131302	0	0	0	0.111667	0	0
AC123708.1	0	0	0.0453741	0	0	0	0	0	0.103798	0	0	0	0	0	0	0	0	0	0	0	0	0	0	0	0	0.0736844	0	0	0	0	0	0	0	0	0	0	0.0994783	0	0	0	0.294904	0	0	0	0	0	0	0	0
AC123708.2	0	0	0	0	0	0	0.193324	0	0	0	0	0.0866734	0	0	0	0	0	0	0	0	0	0	0	0	0	0	0	0	0	0	0	0	0	0	0	0	0	0	0	0.108359	0	0	0	0	0	0	0	0	0
AC123709.1	0	0	0	0.0570192	0	0	0	0	0	0	0	0	0	0	0	0	0	0	0	0	0	0	0	0	0	0	0.0694286	0	0	0	0	0.0523943	0	0	0	0	0	0	0	0	0	0	0	0	0	0	0	0	0
AC123720.1	0	0	0.0453741	0	0.111149	0	0.167781	0.139907	0	0	0.144429	0.0866734	0	0	0	0	0	0	0	0.0395037	0.123581	0	0	0.0530547	0	0	0	0.189733	0	0	0	0	0	0.149802	0.0929847	0	0	0	0	0	0	0	0	0	0	0	0	0	0.194959
AC123738.1	0	0	0	0	0	0	0	0	0	0	0	0	0	0	0.0550606	0	0	0	0	0.0313468	0	0.0721883	0	0	0	0	0	0	0	0	0.0353523	0	0	0	0	0	0	0	0	0	0	0	0	0	0	0	0	0	0
AC123935.1	0.0349403	0.0372174	-0.0953275	0.156517	0.127152	-0.0793798	0.292452	-0.140702	-0.140702	0.156153	0.173353	0.150722	0.210421	-0.0412675	-0.140702	-0.101902	0.0233431	0.106167	0.00841032	-0.0621836	-0.140702	-0.140702	-0.140702	-0.0361968	9.24e-05	-0.0038144	-0.00461984	-0.140702	-0.0204749	-0.140702	-0.0706745	-0.0883073	-0.140702	0.132593	0.0402912	-0.0706353	0.0527199	-0.0445487	0.0607508	-0.0323424	-0.140702	0.0286243	-0.0887832	-0.0257811	-0.0317609	-0.0369831	-0.000967135	-0.0706508	-0.0626452
AC123954.1	-0.0637193	-0.0637193	-0.0637193	-0.0637193	-0.0637193	0.1142	-0.0637193	0.389966	-0.0637193	0.0413438	0.0807096	0.0715861	-0.0637193	0.0256293	-0.0637193	-0.0398814	0.10568	0.0445576	0.0207382	-0.0242156	0.175649	0.208175	-0.0637193	0.0812232	0.154156	0.0731679	0.00570926	-0.0637193	0.0565074	-0.0637193	0.0793534	0.0889366	-0.0637193	-0.0637193	-0.0637193	-0.0637193	0.129702	-0.0637193	-0.0637193	0.104831	-0.0637193	-0.0637193	0.096038	0.114823	0.204241	0.137777	0.141807	-0.0637193	0.0143371
AC124171.2	0.175642	0	0	0	0	0	0	0	0	0	0	0	0	0	0	0	0	0	0	0.0198142	0	0	0	0.0530547	0	0	0	0	0	0	0	0	0	0	0	0	0	0	0	0	0	0	0	0	0	0	0	0	0
AC124346.1	-0.246149	0.141168	0.137908	0.00990486	0.33842	0.123497	0.116904	-0.106242	0.126686	0.532948	-0.0617804	0.29284	-0.246149	-0.108668	0.0156062	-0.10424	0.101532	0.0665991	-0.161692	0.0345267	0.0485219	0.0874397	-0.246149	0.10977	-0.105355	-0.0837991	0.0260764	0.161487	0.092273	0.189997	0.160648	-0.126843	0.161054	0.23237	-0.0651568	0.0788938	-0.246149	0.155576	-0.0845279	-0.246149	0.0790609	0.238219	-7.73e-05	-0.0676073	0.252267	0.0100738	-0.106415	0.430001	0.187589
AC124346.3	0	0	0.0453741	0	0	0	0	0	0	0.105063	0	0	0	0	0	0	0	0	0	0	0	0	0	0	0	0	0	0	0	0	0.0353523	0	0	0	0	0	0.246064	0	0	0	0	0	0	0	0	0	0	0	0
AC124353.1	0	0	0.0453741	0	0	0	0	0	0	0	0	0	0	0	0	0	0	0	0	0	0	0	0	0	0	0.0468595	0	0	0	0	0	0	0	0	0	0	0	0	0	0	0	0	0.0519183	0	0	0	0	0	0
AC124360.2	0.241249	-0.0932045	-0.0478304	-0.0361854	-0.0222436	0.0847151	-0.0932045	0.0467027	0.10818	0.341265	0.22085	0.122018	0.4225	0.00622951	-0.0932045	-0.0693666	0.0761949	-0.00301733	-0.0505583	-0.0733903	-0.0303655	-0.0932045	0.161802	0.0612477	-0.0932045	0.129234	-0.0932045	0.00429584	-0.0932045	-0.0932045	-0.0231774	-0.0932045	0.208195	0.00283382	-0.000219803	-0.0231382	0.00627381	0.00294836	-0.0932045	0.0151546	0.0403608	0.0156404	-0.0412862	0.188654	0.0157361	-0.0932045	-0.0218983	0.0441021	0.13111
AC124413.1	0	0	0	0	0	0	0	0	0	0	0	0	0	0	0	0	0	0	0	0	0	0	0	0	0	0	0	0	0	0	0	0	0	0	0	0	0	0	0	0	0	0	0	0	0	0	0	0	0
AC124413.3	0	0	0	0.155605	0	0	0	0	0	0	0	0	0	0	0	0	0	0	0	0.0198142	0	0	0	0	0	0.0468595	0	0	0	0	0	0	0	0	0	0	0	0	0	0	0	0	0	0	0	0	0	0	0
AC124420.1	0	0	0	0	0	0	0	0	0	0	0	0	0	0	0	0	0	0.0255343	0	0	0	0	0	0	0	0	0	0	0	0	0	0	0	0	0	0	0	0	0.103804	0	0	0	0.0519183	0	0	0	0	0	0
AC124426.1	0.415005	-0.19832	-0.19832	-0.0325237	0.0695333	0.035157	-0.112379	0.300567	-0.0945221	-0.0932573	0.01381	-0.0293705	0.152802	0.0453049	-0.14326	-0.0855895	0.0555217	-0.122598	-0.0728472	-0.127859	-0.0159416	0.0473026	0.171477	0.168314	-0.19832	-0.0181288	0.213632	0.162325	-0.0780937	0.0340277	0.0411901	-0.145926	-0.0407555	-0.0113714	0.113254	0.273869	-0.00489897	0.075027	-0.0945165	-0.0899613	0.28111	0.012614	0.0285229	0.219445	0.285883	0.0957119	0.224419	0.101453	-0.19832
AC124426.2	-0.0875842	0.00402471	-0.288743	0.0430045	0.316031	0.0545907	-0.422037	0.111078	0.349529	0.0604904	0.142014	-0.130614	-0.277098	-0.0473994	-0.0366283	0.105302	-0.0547942	-0.00700712	0.0335367	-0.0941148	0.0294839	-0.113786	-0.0522403	-0.0995322	-0.0313002	0.20546	-0.10049	-0.0613922	0.110858	0.196006	0.151122	0.025461	0.249308	0.0564818	0.0410278	0.331475	0.0258088	-0.066581	0.310892	-0.313678	0.37239	0.0623309	-0.0352051	0.218534	-0.114857	-0.128005	0.111153	0.102487	0.0627127
AC124426.4	0	0	0	0.0570192	0	0	0	0	0	0	0	0	0	0	0	0	0	0	0	0	0	0	0	0	0	0.128418	0	0	0	0.186751	0	0	0	0	0	0	0	0	0	0	0	0	0	0	0	0	0	0	0
AC124433.1	0	0	0.0453741	0	0	0	0	0	0	0	0	0	0	0	0.0865961	0	0	0	0	0	0	0	0	0	0	0	0	0	0	0	0	0	0	0	0	0	0	0	0	0	0	0.169326	0	0	0	0	0	0	0
AC124433.2	0	0	0	0	0.070961	0	0	0	0	0	0.144429	0	0	0.0253379	0	0	0	0	0	0	0	0	0	0	0	0	0	0	0	0	0	0	0	0	0.0929847	0	0	0	0	0.108359	0	0	0	0	0	0	0.0713063	0.0700508	0
AC124446.1	0	0	0	0.182699	0	0	0	0	0	0	0	0	0	0	0	0	0	0	0	0.0198142	0	0	0	0	0	0	0	0	0	0	0	0	0	0	0	0	0	0	0	0	0	0	0	0	0	0	0	0	0
AC124453.1	0	0.177919	0	0.0570192	0	0	0	0	0.161586	0	0	0	0	0	0.0550606	0.0300549	0	0	0	0.0198142	0	0	0	0	0	0.0468595	0	0	0.120227	0.120272	0	0	0	0	0	0	0	0.0961529	0	0	0	0.108845	0.0519183	0	0.211049	0	0.0713063	0	0.0780564
AC124484.1	0	0	0	0	0	0.203658	0	0	0	0	0	0	0	0.0253379	0	0.03487	0	0	0	0.0747808	0.326285	0.207897	0	0	0	0	0	0	0	0	0.0353523	0	0	0	0	0	0	0	0	0	0.133565	0.108845	0	0.11492	0	0	0	0	0
AC124489.3	0.175642	0	0	0	0	0	0	0	0	0	0	0	0	0.0253379	0.0550606	0	0	0	0.0426462	0	0	0	0	0	0	0	0	0	0	0	0.0353523	0	0	0	0	0	0	0.0961529	0	0	0	0	0	0	0	0	0	0	0
AC124546.1	0	0	0.0453741	0	0	0	0	0	0	0	0	0	0.14494	0	0	0	0	0	0	0	0	0	0	0.0530547	0	0	0	0	0	0	0	0.0523943	0.0806727	0	0	0	0	0	0	0	0	0	0	0	0	0	0	0	0
AC124556.1	0	0.177919	0	0	0	0	0	0.339371	0.103798	0	0	0	0	0	0	0.0449917	0.0338663	0	0	0	0	0	0	0	0	0	0	0	0	0	0	0.0823222	0	0	0	0	0	0	0	0	0	0	0	0	0.108941	0	0	0.109717	0
AC124572.1	0	0	0	0.112245	0	0	0	0	0	0	0	0	0	0	0	0.0150579	0	0	0	0	0	0	0.29278	0	0	0	0	0	0	0	0	0	0	0	0	0	0	0	0	0	0	0	0.0519183	0	0	0	0	0	0
AC124572.2	0	0	0	0	0	0	0	0	0	0	0	0	0	0	0	0	0	0	0	0	0	0	0	0	0	0	0	0	0	0	0	0	0	0	0	0	0	0	0	0	0	0	0.0519183	0	0	0	0	0	0
AC124577.2	0	0	0	0	0	0	0	0	0	0.105063	0	0	0	0	0.108682	0	0	0	0	0	0	0	0	0	0	0	0	0	0	0	0	0	0	0	0	0	0	0.0961529	0	0	0	0	0	0	0	0	0	0	0
AC124577.3	0	0	0	0	0	0	0	0	0	0	0	0	0	0	0	0	0	0	0	0.0198142	0	0	0	0	0	0	0	0	0	0	0	0	0	0	0	0	0	0	0	0	0	0	0.0519183	0	0	0	0	0	0
AC124577.4	0	0	0	0	0	0	0	0	0	0	0	0	0	0	0	0	0	0	0	0	0	0	0	0	0	0	0	0	0	0	0	0	0	0	0	0	0	0	0	0	0	0	0	0	0	0	0	0	0
AC124595.1	0	0	0	0	0	0	0	0	0.345105	0	0	0	0	0	0	0	0	0	0	0	0	0	0	0	0	0	0	0	0	0	0	0	0	0	0	0	0	0	0	0	0	0	0	0	0	0	0	0	0
AC124603.1	0	0	0	0	0	0	0	0	0	0	0	0	0	0	0	0	0	0.0255343	0	0	0	0	0	0	0	0	0	0	0	0	0	0	0	0	0	0	0	0	0	0	0	0	0	0	0	0	0	0	0
AC124680.1	0	0	0	0	0	0	0	0	0	0	0	0.0866734	0	0	0	0	0	0	0	0.0198142	0	0	0	0	0	0	0	0	0	0	0	0	0	0	0	0	0	0	0	0	0	0	0	0	0	0	0	0	0
AC124721.1	0	0	0	0	0	0	0	0	0	0	0	0	0	0	0	0.0150579	0.0338663	0	0	0	0	0	0	0	0	0	0	0	0	0	0	0	0	0	0	0	0	0	0	0	0	0	0.0519183	0	0	0	0	0	0
AC124732.1	0	0	0	0	0	0.0613217	0	0	0	0	0	0	0	0	0	0	0	0	0	0	0	0	0	0	0	0	0	0	0	0	0	0	0	0	0	0	0	0	0	0	0	0	0	0	0	0	0	0	0
AC124732.3	0	0	0.15834	0	0.215567	0	0	0	0	0	0	0	0	0	0	0	0	0	0	0	0	0	0	0	0	0.0468595	0	0	0.120227	0	0	0	0	0	0	0	0	0	0	0	0	0	0	0	0	0	0	0	0
AC124732.4	0	0	0	0	0	0.0613217	0	0	0	0	0	0	0	0	0	0	0	0	0	0	0.158203	0	0	0	0	0	0	0	0	0	0	0	0	0.0960383	0	0	0	0	0	0	0	0	0	0	0	0	0	0	0
AC124742.1	0	0	0	0.0570192	0	0	0	0	0	0	0	0	0	0	0	0	0	0.0757224	0	0.0198142	0	0	0	0	0	0	0	0	0	0	0	0	0	0	0	0.0700663	0	0	0	0	0	0	0	0	0	0	0	0	0
AC124744.2	0.16871	0.289687	-0.132819	0.541635	0.254844	0.649268	0.677984	0.212519	0.692346	0.635253	0.288284	0.0521315	0.282398	0.166125	-0.0995047	0.110052	0.0983719	-0.366703	-0.348655	-0.219247	-0.138509	0.0791176	0.126167	-0.164881	-0.00869827	0.165093	0.111611	0.0582466	-0.198929	-0.550059	-0.334371	-0.131658	-0.0243616	-0.0900626	0.0996395	-0.196137	-0.170601	-0.142284	-0.132179	0.213123	-0.142613	-0.000642949	0.550257	-0.301024	0.0659496	0.168915	0.0723833	0.233226	0.0483135
AC124778.2	0	0	0.0453741	0	0	0	0	0	0	0	0	0.0866734	0	0	0	0	0	0	0	0	0	0	0	0.0530547	0	0	0	0.0975004	0	0	0	0	0	0	0	0.137392	0	0.0961529	0	0	0.206915	0.108845	0	0	0.108941	0.103718	0	0	0
AC125020.2	0	0.177919	0	0	0	0	0	0	0	0	0	0	0	0.0253379	0	0	0	0.0255343	0	0	0.062839	0	0	0	0	0	0	0	0	0	0	0	0	0	0	0	0	0	0	0	0	0	0	0.11492	0	0	0	0	0
AC125071.1	0	0	0.0714686	0.0570192	0.225259	0.0613217	0	0	0	0.105063	0	0	0	0	0.0550606	0.0150579	0	0	0.0426462	0	0	0	0	0	0	0.0736844	0	0	0	0.186751	0	0	0.0806727	0	0	0.137392	0	0	0	0.16855	0.32521	0	0	0	0	0	0	0	0
AC125099.1	0	0	0	0	0	0	0	0	0	0	0	0	0	0	0	0	0	0	0	0	0	0	0	0	0	0	0	0	0	0	0	0	0	0	0.0929847	0	0	0	0	0	0	0	0	0	0	0	0	0	0
AC125108.1	0	0	0	0.0570192	0	0.0613217	0	0	0	0	0	0	0	0	0	0	0	0	0	0	0	0.0721883	0	0	0	0	0	0	0	0	0	0	0	0	0	0	0	0	0	0	0	0	0	0	0	0	0	0	0
AC125149.1	0	0	0	0	0.070961	0	0	0	0	0	0	0	0	0.0253379	0	0	0	0	0	0	0	0	0	0	0	0	0	0	0	0	0	0	0	0	0	0	0	0.0961529	0	0	0	0	0	0	0	0	0	0	0
AC125190.3	0	0	0	0	0.139105	0	0.134285	0	0	0	0	0.0866734	0	0	0	0.0150579	0.0338663	0.0507723	0.0426462	0	0	0	0	0	0	0	0.0694286	0.0975004	0	0	0.0700271	0	0	0.0960383	0	0	0	0	0	0	0	0	0	0	0	0	0.139734	0	0.0780564
AC125206.1	0	0	0	0	0	0	0	0	0	0.105063	0	0	0	0	0	0	0	0	0	0	0	0	0	0	0	0	0	0	0	0	0	0	0	0	0	0	0	0	0	0	0	0	0	0	0	0	0.139734	0	0
AC125206.2	0	0.177919	0	0.129662	0.111149	0	0.085941	0	0	0	0	0	0	0	0	0	0	0	0	0	0	0	0	0	0	0	0.0694286	0	0	0	0	0	0	0	0	0	0	0	0	0	0	0.210934	0.102401	0	0	0	0.0713063	0.158402	0
AC125206.3	0	0	0	0.241173	0.070961	0	0	0.268586	0	0	0	0	0	0.0253379	0	0	0	0.0255343	0	0	0	0	0	0.170228	0.140794	0	0	0	0.318536	0	0	0	0.200938	0	0	0	0	0.0961529	0	0	0	0.210934	0.142172	0.11492	0	0	0	0	0
AC125321.1	0.120013	-0.0365206	0.17188	0.35469	-0.0366831	0.0971656	-0.21444	0.0934832	-0.0130548	-0.21444	0.036042	0.201523	-0.21444	0.177209	0.053671	0.251858	0.0347992	0.122608	-0.0487093	-0.0549564	-0.21444	0.113498	-0.21444	0.191282	0.195903	0.0623155	0.101646	-0.21444	0.183053	0.418206	-0.21444	0.033042	0.0986275	0.0857618	-0.121455	0.234922	0.152678	0.107416	0.10788	0.120834	0.0426035	0.423334	0.400186	-0.21444	0.211823	0.167468	0.17465	0.177871	0.293929
AC125350.2	0	0	0	0.0570192	0	0	0	0	0	0.296855	0	0.0866734	0	0.0253379	0.0550606	0	0.0338663	0	0.0426462	0	0	0	0	0	0	0	0	0	0	0	0	0	0	0	0	0	0	0	0	0	0	0	0	0	0	0	0	0	0
AC125350.3	0	0	0	0	0	0	0	0	0	0	0	0	0	0	0	0	0	0	0	0.0747808	0	0	0	0	0	0	0	0	0	0	0	0	0	0	0	0	0	0	0	0	0	0	0	0	0	0	0	0	0
AC125350.5	0	0	0.0453741	0	0	0	0.085941	0	0	0	0.144429	0	0	0	0.220498	0	0	0	0.326144	0.0395037	0.158203	0	0	0	0	0.180192	0	0	0	0	0	0	0	0.340004	0.0929847	0	0	0	0	0	0	0.336929	0	0	0	0.103718	0	0	0.0780564
AC125351.1	0	0	0	0	0	0.0613217	0	0	0	0	0	0	0	0	0	0	0	0	0	0	0	0	0	0	0	0	0	0	0	0	0	0	0	0	0	0	0	0	0	0	0	0	0	0	0	0	0	0	0
AC125374.2	0.175642	0	0	0	0	0.0613217	0.085941	0	0	0.105063	0	0	0.14494	0	0	0.0150579	0.0338663	0.0507723	0	0.0198142	0.062839	0	0	0.104505	0	0	0	0	0	0	0	0	0	0	0	0	0	0	0	0	0	0	0.0519183	0	0.108941	0	0	0.0700508	0
AC125374.4	0	0	0	0	0.070961	0	0.085941	0	0	0	0	0	0	0.0253379	0	0.0537017	0	0.0255343	0.0844575	0.0313468	0.062839	0.0721883	0	0	0	0.0468595	0	0	0	0	0	0.0523943	0	0	0.180993	0.0700663	0	0.0961529	0	0	0.133565	0	0.0519183	0	0	0.103718	0.0713063	0.0700508	0
AC125399.1	0	0	0	0	0	0	0	0	0	0	0	0	0	0.0253379	0	0	0.0338663	0	0	0	0.062839	0	0	0	0	0	0	0	0	0	0	0	0	0	0	0	0.0994783	0	0	0	0	0	0	0	0	0	0	0.0700508	0.0780564
AC125409.1	0	0	0	0.0570192	0.070961	0.0613217	0	0.560565	0	0	0	0	0	0	0	0	0	0.0255343	0	0	0.062839	0	0	0	0	0.0468595	0	0	0	0	0	0.103247	0	0	0	0	0	0	0	0	0	0	0	0	0	0	0	0	0
AC125409.2	0	0	0	0	0	0	0	0	0	0	0	0	0	0	0	0	0	0	0	0	0	0	0	0.0530547	0	0	0	0	0	0	0	0	0	0	0	0	0	0	0	0	0	0	0.0519183	0	0	0	0	0	0.0780564
AC125484.1	0	0	0	0	0	0	0	0	0	0	0	0	0	0	0	0	0	0	0	0	0	0	0	0.0833391	0	0	0	0.277283	0	0	0	0	0	0	0	0	0	0	0	0	0	0	0	0	0	0	0	0	0
AC125488.2	0	0	0	0	0	0	0	0	0	0	0	0	0	0	0	0	0	0	0	0	0	0	0	0	0	0	0	0	0	0	0	0	0	0	0	0	0	0	0	0	0	0	0	0	0	0	0	0	0
AC125532.1	-0.114455	-0.114455	-0.0690808	0.0819363	-0.114455	-0.0182292	-0.114455	0.546519	-0.0106566	0.234523	-0.114455	0.0801226	0.163553	0.0970063	-0.0593942	-0.00172399	0.0679669	-0.114455	-0.00591058	0.0199345	-0.0516158	0.131168	-0.114455	-0.00995013	0.0263392	0.0657368	0.122135	-0.0169545	0.00577186	-0.114455	0.0230018	0.0862525	-0.114455	0.0724942	-0.0214701	-0.0443885	0.151207	0.158893	0.26664	0.191164	0.0191105	0.246452	-0.0328374	0.107764	0.298539	0.0870418	0.0640711	0.210031	0.200219
AC125535.1	0	0	0	0	0	0	0	0	0	0	0	0	0	0	0	0	0	0	0	0	0.062839	0	0	0	0	0	0	0	0	0	0	0.0523943	0	0	0	0	0.282459	0	0	0	0	0	0	0	0	0	0	0	0
AC125543.2	0	0	0	0	0	0	0	0	0.103798	0.105063	0	0	0	0.0253379	0	0	0	0	0	0	0	0	0	0	0	0	0	0	0	0	0	0	0.0806727	0	0	0	0	0	0	0	0	0	0	0	0	0.103718	0	0	0
AC126262.1	0	0	0	0	0	0	0	0	0	0	0	0	0	0	0	0.0497877	0	0	0	0	0	0	0	0	0	0	0	0	0	0	0	0	0	0	0	0	0	0	0	0	0	0	0	0	0	0	0	0	0
AC126262.2	0	0	0	0	0.139105	0	0	0	0	0	0	0	0	0.0253379	0	0	0	0	0	0	0	0	0	0.104505	0	0	0.188027	0	0	0	0	0.0523943	0	0	0	0	0	0	0.103804	0	0	0	0.0519183	0	0	0	0.111667	0	0
AC126268.1	0	0	0	0.0570192	0	0	0	0	0	0	0	0	0	0	0	0	0	0	0	0	0	0	0	0	0	0	0	0	0	0	0.0353523	0	0	0	0	0	0	0	0	0	0	0	0	0	0	0	0	0	0
AC126459.1	0	0	0	0	0	0	0	0	0	0	0	0	0	0	0	0	0	0	0	0.0198142	0	0	0	0	0	0.0468595	0	0	0	0	0	0	0	0	0	0	0	0	0	0	0	0	0	0	0	0	0	0	0.0780564
AC126459.2	0	0	0	0	0	0	0	0	0	0	0	0	0	0	0	0	0	0	0	0	0	0	0	0	0	0	0	0	0	0	0	0	0	0	0	0	0	0	0	0	0.257043	0	0	0	0	0	0	0	0
AC126554.5	0.175642	0	0	0	0	0	0	0.139907	0.103798	0.105063	0.0738127	0	0.14494	0	0	0.0150579	0.0338663	0	0	0.0198142	0	0	0.255006	0	0	0.0468595	0	0	0	0	0	0	0	0	0	0	0	0	0	0.108359	0	0.108845	0	0	0	0	0.0713063	0	0.0780564
AC126554.9	0	0	0	0	0	0	0	0	0	0	0	0	0	0	0	0	0	0	0	0	0	0	0	0	0	0	0	0	0	0	0	0	0	0	0	0	0	0	0	0	0	0	0	0	0	0	0	0	0
AC126672.2	0	0	0	0	0	0	0	0	0	0	0	0	0	0	0	0.0150579	0	0	0	0	0	0	0	0	0	0	0	0	0	0	0	0	0	0	0	0	0	0	0	0	0	0	0	0	0	0	0	0	0
AC126687.1	0.323242	0.716624	-0.203771	0.189764	0.00235044	0.239144	-0.0195523	0.599703	0.547106	0.19729	0.41836	0.532966	0.747668	0.557959	-0.0303075	-0.192868	-0.11792	-0.105492	0.0161464	-0.664557	-0.740585	0.0806548	-0.328239	0.128457	-0.27756	-0.0679924	0.114719	-0.156512	-0.485715	0.029868	-0.489584	-0.370094	-0.143909	0.233857	-0.144331	-0.285439	-0.439717	-0.132692	-0.313316	-0.141534	-0.0902832	-0.385468	0.198727	-0.101655	0.00516988	0.301938	0.259027	0.100667	-0.0176853
AC126796.1	0	0	0	0.266024	0	0	0	0	0	0	0	0	0	0	0	0	0	0	0	0	0	0	0	0	0	0	0	0	0	0	0	0	0	0	0	0	0	0	0	0	0	0	0	0	0	0	0	0	0
AC126799.2	-0.104386	0.281432	-0.158906	-0.254275	0.475621	-0.21928	-0.307845	-0.0772306	0.249447	0.184551	-0.3339	-0.0627504	0.167516	0.266781	-0.0549659	-0.19397	0.0348295	-0.0620977	-0.367505	-0.362983	-0.497491	0.577278	0.617231	-0.0204907	0.0204772	-0.126565	0.497952	0.364462	-0.0875623	-0.134399	-0.0727457	-0.10992	0.137849	0.167063	-0.29722	0.521132	-0.0905838	0.102306	0.233008	0.499207	0.244766	0.240443	0.103231	0.508729	0.22671	-0.00335861	0.219979	0.183764	0.0213748
AC126804.2	0	0	0.0453741	0.0895336	0.070961	0	0	0	0	0.163516	0	0	0	0.0253379	0	0.0150579	0	0.0654016	0.0426462	0.101121	0.215927	0	0	0	0	0	0	0.540273	0	0	0	0	0	0	0.145034	0.109767	0	0	0	0	0	0	0	0	0	0	0.111667	0.0700508	0
AC126939.2	0	0	0	0	0	0	0	0	0	0	0	0	0	0	0	0	0	0	0	0	0	0	0	0	0	0.0468595	0	0	0	0	0	0.0523943	0	0	0	0	0	0	0	0	0	0	0	0	0	0	0	0	0
AC126939.4	0	0	0	0	0.070961	0	0	0	0	0	0.0738127	0.0866734	0	0	0	0.0150579	0	0	0	0	0	0	0.132192	0.0530547	0.270463	0	0.0694286	0	0	0.120272	0	0	0	0	0	0.0700663	0	0	0	0	0	0	0	0	0	0	0	0	0
AC126943.1	0	0	0	0.0570192	0.070961	0	0	0	0	0	0.0738127	0	0	0	0	0.0150579	0	0.0255343	0	0	0	0	0	0.0530547	0	0.0468595	0.0694286	0	0	0	0	0	0	0	0	0.0700663	0	0	0	0.108359	0	0	0.0519183	0	0	0	0	0	0.0780564
AC127279.1	0	0	0	0	0	0	0	0	0	0	0	0	0	0	0	0	0	0	0	0	0	0	0	0	0	0	0	0	0	0.186751	0	0	0	0.0960383	0	0	0	0	0	0	0	0	0	0	0	0	0.0713063	0	0
AC127337.2	0	0	0	0	0	0	0	0	0	0	0	0	0	0	0	0.0150579	0	0	0	0	0	0	0	0	0	0	0	0	0	0	0	0	0	0	0	0	0	0	0	0	0	0	0	0	0	0	0	0	0
AC127582.1	-0.135106	-0.135106	-0.0453163	-0.0780866	0.080461	0.0428138	0.0326754	0.31858	-0.0313075	-0.135106	0.0492633	-0.135106	-0.135106	-0.0457572	0.0558295	-0.0665607	-0.0679224	0.00383505	-0.0265615	-0.115292	-0.0722667	-0.0629174	-0.00291375	0.122994	-0.135106	0.0450859	0.101484	-0.0376054	-0.135106	0.0972424	0.0351577	0.0656015	0.177961	-0.135106	0.14325	-0.0650395	0.0583157	0.416089	-0.135106	-0.135106	-0.135106	-0.0262609	0.0642966	0.187789	-0.0261651	-0.0313873	0.00462866	0.0668933	0.0598529
AC127583.1	0	0	0	0	0	0	0.085941	0	0	0	0	0.0866734	0.14494	0.0253379	0.0550606	0.0150579	0.0338663	0.0255343	0.0426462	0.0198142	0.182379	0	0	0.104505	0	0	0	0	0	0	0	0	0	0	0	0.0700663	0.193421	0	0	0.108359	0	0.108845	0.0519183	0	0	0	0	0	0
AC127590.1	0	0	0	0	0	0	0	0	0	0	0	0	0	0.0253379	0	0	0	0	0	0	0	0	0	0	0	0	0	0	0	0.120272	0	0	0.181575	0	0	0	0	0	0.103804	0	0	0	0	0	0	0.103718	0	0	0
AC129016.2	-0.125993	0.051926	0.105051	0.0917919	0.360807	0.107484	0.0417882	-0.125993	-0.0221947	-0.0209299	0.208021	0.19605	0.225129	0.0114887	0.0134242	-0.0146259	-0.0260206	0.0508421	0.11811	0.14818	-0.0273776	-0.0129728	-0.125993	-0.125993	0.376979	0.0790361	0.0100887	0.0637399	-0.125993	-0.00572051	0.0765041	-0.125993	-0.125993	0.060956	0.0549997	0.0113986	-0.0265146	-0.125993	-0.0221891	-0.0176338	0.0809223	0.181116	0.0255433	-0.125993	-0.0170523	-0.125993	0.052533	0.0113137	0.167099
AC129018.1	0	0	0	0.0570192	0	0	0	0.139907	0	0	0.250482	0.16895	0	0.0750454	0.0550606	0	0.0671834	0	0.125473	0.0198142	0	0.0721883	0.132192	0.0530547	0.270463	0.0468595	0.0694286	0	0	0.186751	0	0.103247	0	0.0960383	0.344149	0.109767	0.0994783	0.0961529	0	0	0	0.108845	0	0	0.211049	0	0.139734	0.175447	0.152726
AC129019.1	0	0	0	0.0570192	0	0	0	0.139907	0	0	0	0	0	0	0	0	0	0	0	0	0	0	0	0.0530547	0	0	0.0694286	0	0	0	0	0	0	0	0	0	0	0	0	0	0	0	0	0	0	0	0	0	0
AC129019.2	-0.0449505	-0.0449505	-0.0449505	-0.0449505	-0.0449505	-0.0449505	-0.0449505	0.0949567	-0.0449505	0.0601126	-0.0449505	0.202328	0.0999891	0.00539934	-0.0449505	4.12e-05	-0.0449505	0.0058218	-0.0449505	-0.0449505	0.0178886	0.0964524	0.0872416	0.109502	-0.0449505	0.001909	0.0911313	-0.0449505	-0.0449505	-0.0449505	-0.0449505	0.00744383	-0.0449505	-0.0449505	-0.0449505	-0.0449505	0.0545279	0.0512024	0.0588534	0.0634087	0.0886149	-0.0449505	0.0574509	-0.0449505	-0.0449505	-0.0449505	-0.0449505	-0.0449505	0.0331059
AC129019.3	0	0	0	0	0	0	0	0	0	0	0	0.0866734	0	0	0	0.0150579	0.0338663	0.0255343	0	0	0	0	0	0.0530547	0	0	0	0	0	0	0	0	0	0	0	0	0	0	0	0	0	0	0	0	0	0	0.0713063	0.0700508	0
AC129022.1	-0.0205378	-0.0205378	0.0248363	-0.0205378	-0.0205378	-0.0205378	-0.0205378	-0.0205378	-0.0205378	0.276317	-0.0205378	-0.0205378	-0.0205378	0.0442958	-0.0205378	0.0269862	0.0133286	-0.0205378	0.0221085	-0.000723551	-0.0205378	-0.0205378	-0.0205378	0.083967	-0.0205378	0.0263217	0.0488908	-0.0205378	-0.0205378	-0.0205378	-0.0205378	-0.0205378	0.0601349	-0.0205378	-0.0205378	0.0495285	0.0789406	0.0756151	-0.0205378	-0.0205378	-0.0205378	-0.0205378	0.0313806	0.0943827	-0.0205378	0.180959	0.119197	0.049513	0.132188
AC129085.1	0	0	0	0	0	0	0	0	0	0	0	0	0	0	0	0	0	0	0	0.0198142	0	0	0	0	0	0	0.10874	0	0	0	0	0	0	0	0.145034	0	0.193421	0.0961529	0	0	0	0	0.0519183	0	0	0	0	0	0
AC129085.2	0	0	0	0.196391	0	0.0613217	0	0	0	0	0	0	0	0	0	0	0.0338663	0	0	0	0	0	0	0	0	0	0	0	0	0	0	0.0523943	0.0806727	0	0	0	0	0	0	0	0	0	0	0	0	0.103718	0	0	0.0780564
AC129085.4	0	0	0	0	0	0	0	0	0	0	0	0	0	0	0	0	0	0	0	0	0	0	0	0	0	0	0	0	0	0	0	0	0	0	0	0	0	0	0	0	0	0	0	0	0	0	0	0	0
AC129085.5	0	0	0	0	0	0.0613217	0	0	0	0	0	0	0	0	0	0.0150579	0	0	0	0	0	0	0	0	0	0	0	0	0	0	0	0	0	0	0	0	0	0	0	0	0	0	0	0	0	0	0	0	0
AC129217.1	0	0	0	0	0	0	0	0	0	0	0.0738127	0	0	0	0	0	0.0534209	0.0507723	0	0	0.142715	0.0721883	0	0.104505	0	0	0	0	0	0	0	0	0	0	0	0	0	0	0	0	0	0	0.0816175	0	0	0	0	0	0
AC129219.1	0	0	0	0	0	0	0	0	0	0	0	0	0	0	0	0	0	0	0	0	0	0	0	0.0530547	0	0	0	0	0	0	0	0	0	0	0	0	0	0	0	0	0	0	0	0	0	0.103718	0.0713063	0	0
AC129329.1	0.287955	-0.221158	-0.100012	0.128228	-0.0112685	2.44e-05	-0.036023	0.394431	0.449847	0.446829	0.311674	0.434024	0.116628	0.0988115	0.3036	-0.0633414	-0.00812012	-0.075001	0.179207	-0.133906	-0.216698	-0.0908257	0.180353	-0.0144472	-0.00833967	0.0936288	-0.0775294	-0.0384316	0.095134	0.0923031	-0.0678718	-0.0182335	0.272268	-0.303038	0.134953	0.0731128	-0.031959	0.164247	0.0788645	0.0476914	0.0803541	0.213737	0.0474022	0.0186887	0.213276	0.0665353	-0.0690506	-0.0993032	0.0603474
AC129597.1	0.175642	0.387317	0.103892	0.143766	0.177756	0.120579	0	0	0	0.203758	0.16653	0	0	0.0648336	0.160953	0.0449917	0	0	0.0426462	0.0395037	0	0	0	0	0	0.0468595	0	0	0	0	0	0	0	0.256993	0	0	0	0	0	0	0	0.336929	0.0519183	0	0	0	0	0	0
AC129975.1	0	0	0	0	0.070961	0	0	0	0	0	0	0	0	0.0253379	0.0550606	0.0150579	0.0999724	0	0	0	0	0.0721883	0	0.0530547	0	0	0.0694286	0	0	0	0	0	0	0	0	0.0700663	0	0	0	0	0	0	0	0	0.108941	0	0	0	0
AC129975.2	0	0	0	0	0	0	0	0	0	0	0	0	0	0	0	0	0	0	0	0	0	0	0	0	0	0	0	0	0	0	0	0	0	0	0	0	0	0	0	0	0	0	0.0519183	0	0	0	0	0	0
AC130217.1	0	0	0	0	0	0	0	0	0	0	0	0	0	0	0	0	0	0	0	0	0	0.141403	0	0	0	0	0.220318	0	0	0	0	0	0	0	0	0.202201	0	0	0	0	0	0	0	0	0	0	0	0	0
AC130217.2	0	0	0	0	0	0	0	0	0	0	0	0	0	0	0	0	0	0	0	0	0	0	0	0	0	0	0	0	0	0	0	0	0	0	0	0	0	0	0	0	0	0	0	0	0	0	0.111667	0	0
AC130824.2	0	0	0	0	0	0	0	0	0	0	0	0	0	0	0	0	0	0	0	0	0	0	0	0.0530547	0	0	0.0694286	0	0	0	0	0.0523943	0	0	0	0	0	0	0	0	0	0	0.0519183	0	0	0	0	0	0
AC130824.3	0	0	0	0	0	0	0	0	0.103798	0	0	0	0	0	0	0	0	0	0	0	0	0	0	0	0	0	0	0	0	0	0	0	0	0	0	0	0	0	0	0	0	0	0	0	0	0	0	0	0
AC130831.1	0	0	0	0	0	0	0.085941	0.139907	0.161586	0	0.0738127	0.0866734	0.278008	0	0	0.0537017	0	0	0.0426462	0	0	0	0	0	0.140794	0.0924648	0	0	0	0.186751	0	0	0.0806727	0	0	0.0700663	0	0	0	0	0	0	0.0816175	0	0.108941	0.161588	0	0	0
AC131120.1	0.270361	0	0	0	0.111149	0.0613217	0	0	0	0	0	0	0	0	0	0	0	0	0	0	0	0	0	0	0	0.0924648	0	0	0	0	0	0	0	0.23798	0.0929847	0	0	0	0	0.108359	0	0	0	0	0	0	0	0	0
AC131120.2	0.172354	0.0173881	-0.0752432	-0.0436369	0.16609	0.0368705	-0.141871	0.529911	-0.0159941	0.0143376	0.0273273	0.338631	-0.458391	0.424585	0.111769	0.127453	0.174202	-0.0152259	-0.228616	-0.116713	0.124445	0.318594	-0.398252	0.352775	0.329272	0.174646	0.100393	0.298707	-0.264908	0.204377	0.00038564	0.453077	0.131735	0.671764	0.193196	0.268817	-0.320872	-0.0945429	0.19149	0.166652	-0.60333	0.240986	0.521016	0.344618	-0.154354	0.229458	0.0716551	0.389797	0.0264917
AC131187.2	0.175642	0	0	0	0.070961	0.0613217	0	0	0	0	0	0.16895	0	0	0	0	0	0.0255343	0	0.0198142	0	0	0	0	0	0	0	0	0	0	0	0	0	0	0	0	0	0	0	0	0	0	0	0	0	0	0	0	0
AC131596.1	0	0	0	0	0	0	0	0	0	0	0	0	0	0	0	0	0	0	0	0	0	0	0	0	0	0	0	0	0	0	0	0	0	0	0	0	0	0	0	0	0	0	0	0	0	0	0	0	0
AC131677.2	0	0	0	0	0	0	0	0	0	0	0.0738127	0	0	0.0750454	0	0	0	0	0	0	0	0	0	0	0	0	0	0	0	0	0	0	0.0806727	0	0	0	0	0	0	0	0	0	0	0	0	0	0.0713063	0	0
AC131687.1	0	0.177919	0	0	0	0	0	0	0	0	0	0	0	0	0.0550606	0	0	0	0	0.0313468	0	0	0	0	0	0.0468595	0	0	0	0.120272	0	0	0	0	0	0	0	0	0	0	0	0	0	0	0	0	0	0.0700508	0
AC131690.1	0	0	0.0897895	0	0	0	0	0	0	0	0	0	0	0	0	0.0238379	0.0671834	0	0	0.0198142	0	0	0	0	0	0.0468595	0	0	0	0	0	0	0	0	0	0.109767	0	0	0	0	0	0	0	0	0	0	0	0	0
AC131709.1	0	0	0.0714686	0	0	0	0	0	0	0	0	0	0	0	0	0	0	0	0	0	0	0	0	0	0	0	0	0	0	0	0	0	0	0	0	0	0	0	0	0	0	0	0	0	0	0	0.0713063	0	0
AC131717.2	0	0	0	0	0	0	0	0	0	0	0	0	0	0.0253379	0	0.0150579	0	0	0	0	0	0	0	0	0	0.0468595	0	0	0	0	0	0	0	0	0	0	0.0994783	0	0	0	0	0	0.0519183	0	0	0	0.0713063	0	0
AC131743.3	0.141593	0.0972531	0.170869	0.205803	-0.0136412	-0.258067	-0.00650513	-0.0465512	-0.0558799	-0.440375	-0.111074	-0.044426	-0.144334	-0.108275	-0.080679	0.0734965	-0.0121649	-0.285161	-0.167341	-0.277155	-0.0360513	-0.211849	-0.00756626	0.217318	-0.154701	0.167592	0.132477	-0.105201	0.0774671	0.237166	0.196618	0.291423	0.580519	0.461258	0.185493	0.296562	0.394151	0.271387	0.689697	0.29379	0.584646	0.156415	0.390129	0.362542	0.143074	0.402692	0.0917834	0.340474	0.448307
AC131743.5	0	0	0	0.112245	0	0	0	0	0	0	0	0	0	0	0	0.03487	0	0	0	0	0	0	0	0	0	0	0	0	0	0.120272	0	0	0	0	0	0	0	0	0	0	0	0.45413	0	0	0	0	0	0	0
AC131743.6	0	0	0.0714686	0	0.070961	0.0613217	0	0	0.103798	0	0.0738127	0	0	0.0893485	0.0550606	0.0449917	0	0	0	0.0704611	0.062839	0	0.132192	0.0833391	0	0.0924648	0.0694286	0.0975004	0	0	0.0353523	0	0.157565	0	0.344149	0.0700663	0.155061	0.0961529	0	0	0.479431	0.108845	0	0	0.30718	0	0.139734	0	0
AC131759.1	0	0	0	0	0	0	0	0	0	0	0	0	0	0.0253379	0	0	0	0	0	0.0395037	0	0	0	0	0	0	0	0	0.120227	0	0.0353523	0	0	0	0	0	0	0	0	0	0	0	0	0	0	0	0	0	0
AC131759.2	0	0	0	0	0	0	0	0	0	0	0	0	0	0	0	0	0	0.0255343	0	0	0	0	0	0	0	0	0	0	0	0	0.0353523	0	0	0	0.145034	0	0	0.0961529	0	0	0	0	0	0	0	0	0	0	0
AC131777.1	0	0	0	0	0	0	0	0	0	0	0	0	0	0	0	0	0	0	0	0	0	0	0	0	0	0	0	0	0	0	0	0	0	0	0	0	0	0.238073	0	0	0	0	0	0	0	0	0	0	0
AC132085.1	0.175642	0.338665	0.175934	0.0570192	0	0	0	0	0	0	0	0	0	0.0400079	0	0	0	0	0	0	0	0	0.132192	0	0	0	0	0	0	0.120272	0.0353523	0.103247	0	0	0	0.189902	0	0.149935	0.103804	0	0.133565	0.169326	0	0	0	0	0	0	0
AC132304.1	0	0	0	0	0	0	0	0.139907	0	0.105063	0	0	0	0	0	0	0.0338663	0	0	0	0.062839	0.0721883	0	0.0530547	0	0	0	0	0	0	0.0353523	0.0523943	0	0	0	0	0.0994783	0	0.103804	0	0	0	0	0	0	0	0	0	0
AC132304.2	0	0	0	0	0	0	0	0	0	0	0	0	0	0	0	0	0	0	0	0.0198142	0	0	0.255006	0.104505	0	0	0.0694286	0.0975004	0	0	0.0353523	0.103247	0	0.0960383	0	0	0	0	0	0.108359	0	0	0.0519183	0	0	0	0.0713063	0.0700508	0
AC132325.2	0	0	0	0	0	0	0	0	0	0	0	0	0	0	0	0	0	0	0	0.0653444	0	0	0	0	0	0	0	0	0	0	0	0	0	0	0	0	0	0	0	0.24136	0	0	0	0	0	0	0.0713063	0	0
AC132332.1	0	0	0	0	0	0	0	0	0	0	0	0	0	0	0	0	0	0	0	0	0	0	0	0	0	0	0	0	0	0	0	0	0	0	0	0	0	0	0	0	0	0	0	0	0	0	0	0	0
AC132336.1	0	0	0	0	0	0	0	0	0	0	0	0	0.224088	0	0	0	0	0	0.067203	0	0	0	0	0	0	0	0	0	0	0	0	0	0	0	0	0	0	0	0	0	0	0	0	0	0	0	0	0	0.122126
AC132344.1	0	0	0	0	0	0	0	0	0	0	0	0	0	0.0253379	0	0	0	0	0	0	0	0	0	0	0	0	0	0	0	0	0	0	0	0	0	0	0	0	0	0	0	0	0	0	0	0	0	0	0
AC132344.3	0	0	0.0453741	0.112245	0	0	0.085941	0	0	0	0.277163	0	0	0.0400079	0.0550606	0.0150579	0.0338663	0.0507723	0.0426462	0.0395037	0.062839	0	0	0.104505	0	0	0.0694286	0	0	0	0.0700271	0	0.0806727	0	0	0.0700663	0	0	0	0	0	0.108845	0.102401	0	0	0.103718	0	0.0700508	0.122126
AC132444.4	0.175642	0.177919	0.0453741	0	0.070961	0	0.085941	0	0.103798	0	0	0	0.14494	0.0503498	0	0	0	0	0	0	0	0	0	0	0	0	0	0	0	0	0	0	0	0	0	0	0	0	0	0	0	0	0	0	0	0	0	0	0
AC132474.1	0	0	0	0	0	0	0	0	0.103798	0	0	0	0	0	0	0.0449917	0	0.0588354	0.067203	0.0198142	0	0	0	0	0	0	0	0	0.120227	0	0.0900079	0.0523943	0	0	0	0.0700663	0	0.355456	0	0	0	0	0.0519183	0	0	0	0	0	0
AC132474.2	0	0	0	0	0	0	0	0	0	0	0	0	0	0	0	0	0	0	0	0	0	0	0	0	0	0	0	0	0	0	0	0	0	0	0	0	0	0	0	0	0	0	0	0	0	0	0	0	0
AC132474.4	-0.00531627	-0.00303916	0.0608871	-0.0687137	0.147888	0.0700455	0.280501	0.422017	0.0204266	0.204035	0.277329	-0.0120082	0.220146	0.0980977	-0.125898	-0.0220814	-0.048705	-0.105236	-0.0152279	0.0270515	-0.118119	-0.0395553	-0.180958	0.0220319	0.0895049	0.0240709	-0.0448764	0.259279	0.0517326	-0.0606857	0.0715083	-3.46e-05	-0.0233933	0.00599084	3.46e-05	0.0212427	-0.0814798	-0.0848053	0.200137	-0.072599	-0.0473928	0.126151	0.110654	-0.180958	0.217078	0.0205385	0.123956	-0.110907	0.0433568
AC132609.2	0	0	0	0	0	0.0613217	0	0	0	0.258852	0	0	0	0	0	0.0150579	0	0	0	0	0	0	0.132192	0	0	0	0	0	0	0.294562	0	0	0	0.300201	0	0	0	0	0	0	0	0	0	0	0	0	0	0	0
AC132623.2	0	0	0	0	0	0.195994	0	0	0	0	0	0	0	0	0	0	0	0	0	0.0847535	0	0	0	0	0	0	0	0	0.318536	0	0	0	0	0	0	0	0	0	0	0	0	0	0.0519183	0	0	0	0	0	0
AC132623.3	0	0	0.0453741	0	0	0	0	0	0	0	0	0	0	0	0	0	0	0	0	0	0	0	0	0.0530547	0	0	0	0	0	0	0	0	0	0	0.0929847	0	0	0	0	0	0	0	0	0	0	0	0	0	0
AC132954.2	0	0	0	0	0	0	0	0	0	0	0	0	0	0	0	0	0	0	0	0.0198142	0	0	0	0	0	0	0	0	0	0	0	0	0	0	0	0	0	0	0	0	0	0	0	0	0	0	0	0	0
AC132954.4	-0.0480486	-0.0480486	-0.00267456	-0.0480486	0.0910567	-0.0480486	0.0378924	-0.0480486	0.0557496	0.0570144	0.0963803	0.0386247	0.0968909	-0.0480486	0.00701198	-0.0179938	0.0708672	0.00272362	-0.00540241	0.072267	0.0755326	0.0933543	0.206958	0.0564561	-0.0480486	0.102898	0.0880331	0.229235	-0.0480486	-0.0480486	0.0560043	0.0342735	0.032624	-0.0480486	0.096985	0.127546	0.0514297	-0.0480486	0.245631	0.120502	-0.0480486	-0.0480486	0.0832532	0.17417	0.060892	-0.0480486	0.157478	0.0220022	0.0300078
AC133083.1	0	0	0	0	0	0	0	0	0	0	0	0	0	0	0	0	0	0.0255343	0	0	0	0	0	0	0	0	0	0	0	0	0	0.0523943	0	0	0	0	0	0	0	0	0	0	0	0	0	0	0	0	0
AC133083.2	-0.0428849	0.383177	0.306913	0.755811	0.495821	0.665725	0.733311	0.296486	0.0609134	-0.0428849	-0.0428849	0.559113	0.235123	-0.0428849	0.177613	0.184799	-0.00901857	-0.0428849	-0.0428849	0.0161859	-0.0428849	-0.0428849	-0.0428849	-0.0428849	-0.0428849	-0.0428849	0.114102	-0.0428849	-0.0428849	-0.0428849	-0.00753256	-0.0428849	-0.0428849	-0.0428849	-0.0428849	-0.0428849	-0.0428849	-0.0428849	-0.0428849	-0.0428849	-0.0428849	-0.0428849	-0.0428849	0.0720356	-0.0428849	-0.0428849	-0.0428849	-0.0428849	-0.0428849
AC133103.1	0	0	0.0453741	0	0	0	0	0	0	0	0	0	0	0	0	0	0.0338663	0	0.0426462	0	0	0	0	0	0	0	0.0694286	0	0	0	0	0	0	0	0	0	0	0	0	0	0	0	0	0	0	0	0	0	0
AC133103.2	0	0	0	0.0570192	0.070961	0	0	0	0.103798	0	0	0	0	0	0.0550606	0	0	0	0	0	0	0	0	0	0	0	0	0	0	0	0	0	0	0	0	0	0	0	0	0	0	0	0	0	0	0	0	0	0
AC133103.6	0	0.177919	0.0453741	0.0570192	0.070961	0.0613217	0.085941	0	0	0	0	0.0866734	0.278008	0.0750454	0	0.0150579	0	0	0	0	0.062839	0	0	0	0	0	0	0	0	0	0	0	0	0	0	0	0	0	0	0	0	0	0	0	0	0	0	0	0
AC133174.1	0	0	0	0.112245	0	0	0	0	0.103798	0	0	0.0866734	0	0	0	0	0	0	0	0	0	0	0	0	0	0	0	0	0	0	0	0	0	0	0	0	0	0	0	0	0	0	0	0	0	0	0.0713063	0	0
AC133189.1	0	0	0	0	0	0	0	0	0	0	0	0	0	0	0	0	0	0	0	0	0	0	0	0	0	0	0	0	0	0	0	0	0	0	0	0	0	0	0	0	0	0	0	0	0	0	0	0	0
AC133192.1	0	0	0	0	0	0	0	0	0	0	0	0	0	0	0	0	0	0	0	0	0	0	0	0	0	0	0	0	0	0	0	0	0	0	0	0	0	0	0	0	0	0	0	0	0	0	0	0	0
AC133521.1	0.175642	0	0	0.0570192	0	0	0	0	0	0	0	0	0	0	0	0	0	0	0	0.0198142	0	0	0	0	0	0	0	0	0	0	0	0	0	0.0960383	0	0	0	0	0	0	0	0	0	0	0	0	0	0	0
AC133650.1	0	0.595469	0	0.0895336	0.070961	0.120579	0.231143	0	0	0	0	0	0	0	0	0.0150579	0.0338663	0.126913	0.0426462	0.0198142	0	0	0	0.0530547	0	0.0468595	0	0	0.232691	0	0.0900079	0	0	0	0	0	0	0	0	0.108359	0	0	0.167081	0	0	0	0	0.0700508	0
AC133650.2	0	0	0	0	0	0	0	0	0	0	0	0	0	0	0	0	0.0338663	0	0	0	0	0	0	0	0	0	0	0	0	0	0	0	0	0	0	0	0	0	0	0	0	0	0	0	0	0	0	0	0
AC133650.3	0	0	0	0	0.070961	0	0	0.139907	0	0	0	0	0.278008	0	0	0	0	0	0	0.0313468	0	0	0	0	0	0	0	0	0	0	0.0700271	0	0	0	0	0	0	0	0	0	0	0	0	0	0	0	0	0	0
AC133947.2	0	0.273804	0	0	0	0	0	0	0	0	0	0	0	0	0	0	0	0	0	0.0198142	0	0	0	0	0	0.0468595	0	0	0	0	0	0	0	0	0	0	0	0	0	0	0	0	0	0	0	0	0	0	0
AC133948.2	0	0	0	0.0570192	0	0	0	0	0	0	0	0	0	0	0	0	0	0	0	0	0	0	0	0	0	0	0	0	0	0	0	0	0	0	0	0	0	0	0	0	0	0	0	0	0	0	0	0	0
AC134329.1	0	0	0.115346	0	0	0.0962256	0	0	0	0	0	0.0866734	0	0.0253379	0.0550606	0.0718382	0.0534209	0.0588354	0.188941	0.0395037	0.062839	0	0	0	0	0.255812	0	0	0.2953	0	0.0700271	0	0.0806727	0	0	0.109767	0.342189	0	0	0	0.133565	0	0	0.11492	0	0	0	0	0.152726
AC134439.1	0	0	0	0	0	0	0	0	0	0	0	0	0	0	0	0.0150579	0	0	0	0	0	0	0	0	0	0	0	0	0	0	0	0	0	0	0	0	0	0	0	0	0	0	0	0	0	0	0	0	0
AC134439.2	0	0	0.0714686	0	0.070961	0	0	0	0	0.105063	0	0	0	0	0	0	0.0338663	0	0	0	0	0	0	0	0	0	0	0	0	0	0	0	0	0	0	0	0	0	0	0	0	0	0	0	0	0	0	0	0
AC134457.3	0.270361	0	0	0.0895336	0	0	0	0	0	0.105063	0	0	0	0	0.108682	0.0150579	0	0.0255343	0	0.0198142	0	0	0	0	0	0	0.0694286	0	0	0	0	0.0823222	0	0.186949	0	0.0700663	0	0	0	0	0	0	0	0	0	0	0	0	0
AC134468.3	0	0	0	0	0	0	0.167781	0	0	0	0	0	0	0	0	0.0387996	0	0	0	0	0	0.0721883	0	0	0	0	0	0	0	0	0	0	0	0	0	0	0	0	0	0	0	0	0	0	0	0	0	0	0
AC134528.2	0	0	0	0	0	0	0	0	0	0	0	0	0	0	0	0	0.0936958	0	0	0.0818108	0	0	0	0	0	0	0	0	0.232691	0	0	0	0	0	0	0	0	0.187076	0	0	0	0	0	0	0	0	0	0	0.0780564
AC134537.1	0	0	0	0	0	0	0	0	0	0	0	0	0	0	0	0	0	0	0	0	0	0	0	0	0	0	0.0694286	0	0	0	0	0	0	0.0960383	0	0	0	0	0	0	0	0	0.0519183	0	0	0	0	0	0
AC134596.1	0	0	0.0453741	0	0	0	0	0.139907	0	0	0.184369	0.0866734	0.278008	0.0750454	0	0.0449917	0.0338663	0	0.0426462	0.0198142	0.062839	0.0721883	0	0.20299	0.140794	0	0.136082	0.0975004	0	0	0.0353523	0.0523943	0.0806727	0	0	0.137392	0	0	0.256018	0	0	0	0.102401	0	0.30718	0	0.0713063	0.137307	0.0780564
AC134596.3	0	0	0	0	0	0	0.085941	0	0	0	0	0	0	0	0	0	0	0	0	0	0	0	0	0	0	0	0.10874	0	0	0	0.0700271	0	0	0	0.0929847	0	0	0	0	0	0	0	0	0	0	0	0	0	0
AC134607.1	0.175642	0	0.0453741	0	0	0	0	0.139907	0	0.203758	0	0.0866734	0	0	0	0.0150579	0	0.0255343	0.0426462	0.0198142	0	0	0	0	0	0.0924648	0	0.0975004	0.120227	0	0	0.0523943	0.157565	0	0.0929847	0	0	0	0	0	0.133565	0	0	0.11492	0	0	0	0	0
AC134607.2	0	0	0	0	0	0	0	0	0	0	0	0.0866734	0	0	0	0	0	0	0.0426462	0	0	0	0.132192	0	0	0	0	0	0	0	0	0	0	0	0	0	0	0	0	0	0	0	0	0	0	0	0	0	0
AC134860.1	-0.246967	-0.0318616	-0.316835	-0.097579	-0.21354	-0.329845	0.0520712	0.413295	-0.053621	0.0560198	-0.266846	0.135253	-0.00162252	-0.101271	-0.408645	0.176239	0.281257	-0.142671	0.109664	-0.211342	0.375175	-0.0337418	0.0788483	-0.00468931	-0.149098	-0.229963	-0.0284759	-0.109691	-0.0790672	-0.121489	-0.0450816	0.0464268	0.0682761	-0.330379	0.352138	0.132586	-0.102535	0.033867	-0.136232	-0.408968	-0.517328	-0.348002	0.0784569	-0.194433	-0.408387	-0.413609	-0.00650163	-0.182825	0.0369674
AC134869.1	0	0	0	0	0	0	0	0	0	0	0	0	0	0.0253379	0.0550606	0	0	0	0	0	0	0	0	0	0	0.0468595	0	0	0	0	0	0	0	0	0	0	0	0	0	0	0	0	0.151536	0	0	0	0	0	0
AC134869.2	0	0	0	0	0	0	0	0	0	0	0	0	0.14494	0	0	0	0	0	0	0	0	0	0	0	0	0	0	0	0	0	0	0	0	0	0	0	0	0	0	0	0	0	0	0	0	0	0	0	0
AC134869.3	0	0	0	0	0	0	0	0	0	0	0	0	0	0	0	0	0	0	0	0	0	0	0	0	0	0	0	0	0	0	0	0.0523943	0	0	0	0	0	0	0	0	0	0	0	0	0	0	0	0	0.0780564
AC135019.2	0	0	0	0	0	0	0	0	0	0	0	0	0	0	0	0	0	0	0	0	0	0	0	0	0	0	0	0	0	0	0	0	0	0	0	0	0	0	0	0	0	0	0	0	0	0	0	0	0
AC135377.1	0.175642	0	0.0714686	0.0570192	0.070961	0.0613217	0	0	0	0.105063	0	0	0.14494	0.0503498	0	0.0150579	0.0338663	0.0507723	0.0844575	0	0	0	0	0.0530547	0.140794	0.0924648	0	0	0	0	0.0353523	0.0523943	0.0806727	0	0	0.0700663	0	0	0.103804	0.108359	0.133565	0	0.0519183	0	0.398036	0.103718	0.0713063	0	0
AC135469.1	0	0	0	0	0	0.120579	0	0	0	0	0	0	0	0	0	0	0	0	0	0	0	0	0	0	0	0	0	0	0	0	0	0	0	0	0	0	0	0	0	0	0	0	0	0	0	0	0	0	0
AC135633.1	0	0	0.0453741	0.143766	0.204668	0	0.085941	0	0	0	0	0	0	0.0253379	0	0.0449917	0	0.0255343	0	0.0590708	0	0	0	0	0	0	0.10874	0	0	0	0	0	0	0	0	0.0700663	0	0	0	0	0	0	0	0	0	0	0	0	0
AC135641.1	0	0	0	0	0	0	0	0	0	0	0.0738127	0	0	0.0253379	0	0.0150579	0.0338663	0	0.0426462	0.0198142	0.123581	0	0	0	0	0	0	0	0	0	0.0353523	0	0	0	0	0	0	0	0	0	0	0	0	0	0	0	0	0.0700508	0
AC135669.1	0	0	0	0.0895336	0	0	0	0	0	0	0	0	0	0	0	0	0	0	0	0	0	0	0	0	0	0	0	0	0	0	0	0	0	0	0	0	0	0	0	0	0	0	0	0	0	0	0	0	0
AC135669.2	0	0	0	0	0	0	0	0	0	0	0	0	0	0	0	0	0	0	0	0	0	0	0	0	0	0	0	0	0	0	0	0	0	0	0	0	0	0	0	0	0	0.108845	0	0	0	0	0	0	0
AC135859.1	0	0.177919	0.0453741	0	0	0	0	0	0.103798	0	0	0.0866734	0.14494	0.0253379	0	0.0150579	0	0.0255343	0	0	0	0	0.132192	0	0	0.0468595	0	0	0	0	0	0	0	0	0	0	0	0.0961529	0	0	0	0.108845	0	0	0	0	0	0	0
AC136146.1	0	0	0	0	0	0	0	0	0	0	0	0.0866734	0	0	0.0550606	0.0150579	0	0	0	0	0	0	0	0	0	0.0468595	0	0	0	0	0	0	0	0	0	0	0.193421	0	0	0	0	0	0	0	0	0	0	0	0
AC136986.2	0	0	0	0	0	0	0	0	0	0	0	0	0	0	0	0	0	0	0	0	0	0	0	0	0	0	0	0	0	0	0	0	0	0	0	0	0	0	0	0	0.257043	0	0	0	0	0	0	0	0
AC137067.1	0	0	0	0.0570192	0	0	0	0.139907	0	0	0	0	0	0	0	0	0	0	0	0	0	0.11302	0	0	0	0.0736844	0	0.277283	0	0	0	0	0	0	0	0	0	0	0	0	0	0	0	0	0	0	0	0	0
AC137067.2	0	0	0	0	0	0	0	0	0	0.203758	0.0738127	0	0.14494	0.147325	0	0	0	0	0.0426462	0	0.123581	0	0	0.133898	0.270463	0.0468595	0.0694286	0.0975004	0	0	0.0975472	0	0	0	0.180993	0	0.0994783	0	0.430208	0	0	0.108845	0.0519183	0	0.211049	0	0.139734	0	0
AC137680.1	0	0	0	0	0	0	0	0	0	0	0	0	0	0.0503498	0	0	0	0	0	0.0198142	0.062839	0	0.132192	0	0	0	0	0	0	0	0	0.0523943	0	0	0	0.0700663	0	0	0	0	0	0	0	0	0	0	0.0713063	0	0
AC137692.1	-0.063021	-0.063021	-0.063021	-0.00600181	-0.063021	-0.063021	0.0712638	-0.063021	-0.063021	-0.063021	-0.063021	-0.063021	-0.063021	-0.0376831	-0.00796034	-0.063021	-0.063021	0.0127015	0.0455233	-0.0316742	0.0605603	-0.063021	-0.063021	0.11999	-0.063021	0.0555686	-0.063021	0.214262	-0.063021	-0.063021	-0.0276686	-0.0106267	0.0945439	0.0330174	-0.063021	-0.063021	0.0364574	0.175052	0.0407829	-0.063021	0.0705444	0.0458239	-0.0111027	-0.063021	0.0459197	0.168808	0.0082853	0.175715	0.0150354
AC138284.1	0	0	0	0	0	0	0	0	0	0	0	0	0	0	0	0	0	0	0	0	0	0	0	0	0	0	0	0	0	0	0	0	0	0	0	0	0.0994783	0.149935	0.103804	0	0	0	0	0	0	0	0	0	0
AC138284.3	0	0	0	0	0	0	0	0	0	0	0	0	0	0	0	0	0	0	0	0.0395037	0	0	0	0	0	0	0	0	0	0	0	0	0	0.21522	0	0	0	0	0	0	0	0.322915	0	0	0	0	0.0713063	0	0
AC138284.6	0	0	0	0	0	0	0	0	0	0	0.0738127	0	0	0	0	0	0.0338663	0	0	0	0	0	0	0	0	0	0	0	0	0	0	0	0	0	0	0	0	0	0	0	0	0	0	0	0	0	0	0	0
AC138292.1	0	0	0	0	0	0	0	0	0	0	0	0	0	0	0	0	0	0	0	0	0	0	0	0	0	0	0	0	0	0	0.0353523	0	0	0	0	0	0	0	0	0	0	0.210934	0	0	0	0.103718	0	0	0
AC138307.1	0	0	0	0.0570192	0	0	0.085941	0	0.103798	0	0	0.135305	0	0.0750454	0.0550606	0.0300549	0.0864265	0.040333	0	0.0978476	0.062839	0.0721883	0.205078	0.0530547	0.270463	0.0468595	0.10874	0	0.186885	0	0.0353523	0.0523943	0.0806727	0.0960383	0.278356	0	0	0	0.161622	0.108359	0	0	0	0	0	0	0.0713063	0.201999	0
AC138329.1	0	0	0	0	0	0	0	0	0	0	0	0.0866734	0	0	0	0	0	0	0	0	0	0	0	0	0	0	0	0	0	0	0	0	0	0	0	0	0	0	0	0	0	0	0	0	0	0	0	0	0
AC138401.2	0	0	0	0	0	0	0	0	0	0	0.0738127	0	0	0	0	0	0	0	0	0	0	0	0	0.0530547	0	0	0.0694286	0	0	0	0	0	0	0	0	0	0	0	0.103804	0	0	0	0	0	0	0	0	0	0
AC138459.1	0	0	0	0.0570192	0	0	0	0	0.103798	0	0.0738127	0.16895	0	0.0750454	0	0	0.0671834	0	0.0426462	0	0.062839	0	0	0.0530547	0	0.0924648	0.10874	0	0	0	0	0	0.0806727	0	0	0	0	0	0.103804	0	0	0	0	0	0	0	0	0.201999	0.0780564
AC138616.1	0.198362	-0.0719991	0.0318931	0.0402454	-0.00103811	-0.0719991	0.0139419	-0.0719991	-0.0719991	-0.0719991	-0.0719991	0.143224	-0.0719991	-0.0216493	0.118936	-0.0419442	-0.00481567	-0.00659749	-0.0293528	0.00651893	0.167369	0.000189243	-0.0719991	0.158764	0.0687949	0.0648881	0.128189	-0.0719991	0.0482276	-0.0719991	0.268786	-0.0196048	0.00867357	0.40652	-0.0719991	0.0653925	0.121422	0.283457	0.0896225	-0.0719991	0.253211	0.23511	-0.0200808	0.106543	0.326037	0.129498	0.0677353	-0.0719991	-0.0719991
AC138767.1	0	0	0.0453741	0	0	0	0	0	0.103798	0	0.0738127	0	0	0.0750454	0	0.0150579	0.0671834	0	0.0844575	0.0395037	0	0.0721883	0	0.0530547	0.140794	0.0468595	0	0.0975004	0	0.120272	0.0700271	0	0.157565	0.0960383	0	0.202201	0	0.0961529	0.103804	0	0	0.210934	0	0	0.108941	0	0.0713063	0	0
AC139238.2	0.177661	-0.0926994	0.0226466	-0.0356802	-0.0217384	-0.0313776	-0.00675836	0.0472078	0.0110989	0.111058	-0.0926994	0.198724	0.185309	0.0781452	-0.0376387	0.0114557	0.0897224	-0.0169769	-0.00824192	-0.0336286	-0.0298603	0.0487035	-0.0926994	-0.0396446	0.177764	0.0258902	0.081178	0.0970335	0.0275273	-0.0926994	-0.0226723	-0.0403051	-0.0926994	-0.0926994	-0.0926994	0.0446922	0.100722	-0.0926994	-0.0926994	-0.0926994	-0.0926994	0.0161455	0.0588369	-0.0926994	-0.0926994	0.108797	0.0470351	0.1093	0.0600263
AC139323.1	0	0	0	0	0	0	0	0	0	0.325742	0	0	0	0	0	0	0.110419	0	0	0	0	0	0	0.0530547	0	0	0	0	0	0	0	0	0.126086	0	0	0	0	0	0	0	0	0	0.0816175	0	0	0	0	0	0
AC139382.1	0	0	0.0714686	0	0	0	0	0.139907	0	0	0	0	0	0.0253379	0	0.0150579	0	0	0.0426462	0	0	0	0.132192	0	0	0.0736844	0	0	0	0.232348	0	0	0	0	0	0	0	0	0	0	0	0	0	0	0	0	0	0	0
AC139568.1	0	0	0	0	0	0	0	0	0.103798	0	0	0	0	0	0	0	0	0	0	0	0	0	0	0	0	0	0	0	0	0	0	0	0	0	0	0	0	0	0	0	0	0	0	0	0	0	0	0	0
AC139579.1	-0.129837	0.355629	-0.129837	-0.0728176	-0.0588758	0.157535	0.233217	-0.129837	-0.129837	0.219141	-0.129837	-0.0431634	0.148171	-0.00631225	0.208565	0.212463	0.119402	0.611973	-0.0212925	0.11039	0.104298	0.0115662	0.275392	-0.0464977	0.0109573	-0.0829773	-0.0604082	-0.129837	-0.129837	-0.129837	-0.0257838	0.0510869	-0.0491641	-0.129837	-0.129837	-0.129837	-0.0303584	-0.129837	0.0317848	-0.129837	0.165068	-0.129837	-0.0482193	0.0487054	-0.129837	-0.129837	0.00989767	0.213578	-0.0517804
AC139754.2	0	0	0.0714686	0	0	0	0	0	0	0.163516	0	0	0	0	0	0.0833305	0.195365	0.0709379	0	0.124569	0	0	0.132192	0.133898	0	0.180192	0	0	0	0	0	0.0523943	0	0	0	0.137392	0	0.0961529	0	0.108359	0.257043	0	0.151536	0	0	0	0	0	0.0780564
AC139941.1	0	0	0	0.0570192	0	0	0	0	0	0	0	0	0	0.0253379	0	0	0	0	0.0426462	0	0	0	0	0	0	0	0	0	0	0	0.0353523	0	0	0	0	0	0	0	0.103804	0	0	0.108845	0	0	0	0	0	0	0
AC139941.2	0	0	0	0	0	0	0	0	0	0	0	0	0	0	0	0	0	0	0	0.0653444	0	0	0	0	0	0	0	0	0	0	0	0	0	0	0	0	0	0	0	0	0	0	0	0	0	0	0	0	0
AC140264.1	0	0.177919	0.0453741	0	0	0.0613217	0.085941	0	0.103798	0	0	0.0866734	0	0	0	0	0.0338663	0	0	0.0198142	0	0	0.132192	0	0	0	0.0694286	0	0	0	0.0557162	0	0	0	0	0	0.0994783	0	0	0	0	0	0	0	0	0	0.0713063	0	0
AC140264.3	0	0	0	0	0	0	0	0	0	0	0	0	0	0	0	0	0	0	0	0	0	0	0	0	0	0	0	0	0	0.120272	0	0	0	0	0	0	0	0	0	0	0	0	0	0	0	0	0.0713063	0	0
AC140264.4	0	0	0	0	0	0	0	0	0	0	0	0	0	0	0	0	0	0	0	0	0	0	0	0	0	0	0	0	0	0	0	0	0	0	0	0	0	0	0	0	0	0	0	0	0	0	0	0	0
AC140299.1	0	0.177919	0	0	0	0	0	0	0	0	0	0	0	0	0	0.0300549	0.0338663	0.168223	0	0	0.062839	0	0	0	0	0	0	0	0	0	0	0	0	0	0	0	0	0	0	0	0	0	0	0	0	0	0	0	0
AC140299.2	0	0	0	0	0	0	0	0	0	0	0	0	0	0	0.0550606	0	0	0.148926	0	0	0.062839	0	0	0	0	0	0	0	0	0	0	0	0.0806727	0	0	0	0	0	0	0	0	0	0	0	0	0	0	0	0
AC140376.1	0	0	0	0	0	0	0	0	0	0	0.21213	0	0	0	0	0	0.0338663	0	0	0	0	0	0	0	0	0	0	0	0	0	0	0	0	0	0	0.0700663	0.0994783	0	0	0	0	0	0	0	0	0	0	0	0
AC140397.1	0	0	0	0	0	0	0	0	0	0	0	0.0866734	0	0	0	0.0150579	0	0	0	0	0	0	0	0	0	0	0	0	0.120227	0	0	0	0	0	0	0	0	0	0	0	0	0	0	0	0	0	0	0	0
AC140409.2	0	0	0	0	0	0	0	0	0	0	0	0	0	0	0	0	0	0	0	0	0	0	0	0	0	0	0	0	0	0	0	0	0	0	0	0	0	0	0	0	0	0	0	0	0	0	0	0	0
AC140448.1	0	0	0	0	0	0	0	0	0	0	0	0	0	0	0	0	0	0	0	0	0	0	0	0	0	0	0	0	0	0.120272	0	0	0	0	0	0	0	0	0	0	0	0	0	0	0	0	0	0	0
AC140462.1	-0.0978771	-0.0978771	0.140151	-0.0408579	0.0412283	-0.0978771	-0.011936	-0.0978771	-0.0978771	-0.0978771	0.179286	0.0710729	0.0470625	0.109687	0.0108051	-0.00842687	0.0210388	0.00251588	0.0275961	-0.00803782	0.141491	0.0151432	-0.0978771	0.0565752	0.042917	0.124561	0.0108627	-0.000376686	-0.0978771	-0.0978771	-0.0625247	-0.0155549	0.0596878	-0.00183871	0.291139	-0.0978771	-0.0978771	0.0520577	0.103575	0.0104821	0.159166	0.0109678	0.201366	0.319888	0.0110636	0.00584143	-0.0265708	0.226609	-0.0198207
AC140462.2	0	0	0	0	0	0	0	0	0	0	0	0	0	0	0	0	0	0	0	0	0	0	0	0	0	0.11859	0	0	0	0	0	0	0	0	0	0	0	0	0	0	0	0.108845	0	0	0	0	0	0	0
AC140477.2	0	0	0	0	0	0.0613217	0	0	0	0	0	0	0	0	0	0	0.0338663	0	0	0	0	0	0	0	0	0	0	0	0	0	0	0	0	0	0	0	0	0	0	0	0	0	0	0	0	0	0.0713063	0	0
AC140477.3	0	0.177919	0	0	0	0	0	0	0	0	0.0738127	0.0866734	0	0	0	0.0238379	0	0	0	0.0313468	0	0	0	0	0	0.106892	0	0	0	0	0	0	0	0	0	0	0	0	0	0	0	0	0.159757	0	0.108941	0	0	0	0
AC141425.1	0	0	0	0	0	0	0	0	0	0	0	0	0	0	0	0	0	0	0	0	0	0	0	0	0	0	0	0	0	0	0.0353523	0	0	0	0	0	0	0	0	0	0	0	0	0	0	0	0	0	0
AC141476.1	0	0	0.0453741	0.18987	0	0	0	0	0.429781	0	0.0738127	0.0866734	0	0	0	0.0238379	0	0	0.108544	0	0	0	0	0	0	0	0	0	0	0	0.0353523	0	0	0	0	0.212978	0	0	0.201452	0	0	0	0	0	0	0	0	0	0
AC141647.1	0	0	0	0	0	0	0	0	0	0	0	0	0.14494	0.0253379	0	0.0300549	0	0.0255343	0	0.0198142	0	0	0.132192	0	0	0	0	0	0	0	0	0	0	0	0.0929847	0	0	0	0	0	0	0	0	0	0	0	0	0	0
AC141900.1	0	0	0	0	0	0	0	0	0	0	0	0.0866734	0.224088	0	0	0.0150579	0	0.0507723	0.0426462	0.0590708	0.062839	0	0.132192	0.104505	0	0.136887	0	0	0	0	0.0353523	0.0523943	0	0.0960383	0.0929847	0.0700663	0.0994783	0	0	0	0	0.108845	0.0519183	0	0	0	0.205526	0	0.194959
AC142113.1	0	0	0	0	0	0.0613217	0.085941	0	0	0	0.0738127	0	0.14494	0	0	0	0	0.0255343	0	0.0198142	0	0.0721883	0.132192	0	0	0	0	0.0975004	0	0	0	0	0	0	0	0.0700663	0	0.0961529	0	0	0	0	0	0	0	0	0	0	0
AC142113.2	0	0.338665	0	0.0570192	0.139105	0.0613217	0	0	0	0	0	0.135305	0	0	0	0.0300549	0.0864265	0	0	0.0590708	0.271916	0	0	0	0.140794	0.0468595	0.0694286	0	0.120227	0	0.0700271	0.191552	0	0	0.0929847	0	0	0	0.161622	0.108359	0	0	0	0	0.108941	0.103718	0	0	0
AC142273.1	0	0	0	0	0	0	0	0	0	0	0	0	0	0	0	0.0150579	0	0	0	0	0	0.0721883	0	0	0	0	0	0	0	0	0	0	0	0	0	0	0	0	0	0	0	0	0	0	0	0	0	0	0
AC142273.2	0	0	0.115346	0	0	0	0	0	0	0	0.0738127	0	0	0	0	0.0300549	0.0338663	0	0	0.0198142	0	0	0	0	0	0	0.200189	0	0	0.120272	0.0353523	0	0	0	0	0.202201	0	0	0	0	0	0	0	0.11492	0	0.103718	0.0713063	0	0
AC142407.1	0.11803	0.216192	0.0138564	-0.0576122	0.147055	0.00370952	0.110169	0.082295	-0.0576122	0.146145	-0.0576122	0.0290612	-0.0576122	-0.0322743	-0.00255159	0.028225	0.165763	0.0813286	-0.0576122	0.114669	0.25832	0.250639	-0.0576122	0.173151	0.0831818	0.0609773	-0.0576122	0.0398882	0.0626145	0.0626603	-0.0222599	0.0456352	-0.0576122	-0.0576122	-0.0576122	0.0797793	0.0418661	0.157719	0.0461917	0.0507469	0.0759531	-0.0576122	0.18846	0.0573083	-0.0576122	0.0461063	-0.0576122	0.117835	-0.0576122
AC142499.2	0	0	0	0.0570192	0	0	0.085941	0	0	0.203758	0	0	0	0.123524	0.0865961	0.0449917	0.0671834	0.0507723	0.0844575	0.0395037	0	0	0	0.0530547	0	0	0	0	0	0.120272	0.0700271	0.0523943	0	0	0	0.0700663	0.0994783	0	0.103804	0	0	0.108845	0.0519183	0	0.108941	0.201497	0	0.0700508	0
AC142500.1	0	0	0	0	0	0	0	0	0	0	0	0	0	0	0	0	0.0338663	0	0	0.0395037	0	0	0.132192	0	0	0	0.0694286	0	0	0	0	0	0	0	0	0	0	0	0	0	0	0	0	0	0	0	0	0	0
AC144461.2	0	0	0	0	0	0	0	0	0	0	0	0	0	0	0	0	0.0777957	0	0	0	0	0	0	0	0	0	0	0	0	0	0	0	0	0	0	0	0	0	0	0	0	0	0	0	0	0	0	0	0
AC144938.1	0	0	0	0.129662	0	0	0	0.365494	0	0	0	0	0	0	0	0	0	0	0	0	0	0	0	0	0	0	0	0	0	0	0	0	0	0	0	0	0	0	0	0	0	0	0	0	0	0	0	0	0
AC145348.1	0	0.485466	0	0.0570192	0	0.120579	0	0	0	0	0	0.16895	0	0.0253379	0	0	0	0	0	0	0	0	0	0	0	0	0	0	0	0	0	0	0	0	0	0	0	0	0	0	0	0	0	0	0	0	0	0	0
AC146296.1	0.175642	0.177919	0.0897895	0	0	0	0	0	0	0	0.0738127	0.0866734	0	0.0253379	0	0	0	0.0255343	0.0426462	0.0198142	0.062839	0	0	0.0530547	0	0.0468595	0.0694286	0	0	0	0.104053	0.132319	0	0	0	0	0	0.0961529	0.103804	0.108359	0	0	0	0.222219	0	0.103718	0	0	0.122126
AC147029.1	0.128515	-0.0471265	0.042663	0.0098927	0.0238345	-0.0471265	-0.0471265	-0.0471265	-0.0471265	-0.0471265	0.0973025	0.0395469	-0.0471265	0.00322334	-0.0471265	0.00657523	0.0200569	-0.0215922	-0.0471265	-0.0273122	-0.0471265	0.0250619	0.20788	0.0573783	-0.0471265	-0.0471265	0.153062	0.142606	0.185564	-0.0471265	-0.0117741	-0.0471265	0.110438	-0.0471265	0.0458583	-0.0471265	-0.0471265	0.139949	-0.0471265	0.0612327	-0.0471265	-0.0471265	-0.0471265	-0.0471265	0.0618142	-0.0471265	0.092608	0.0229243	0.105599
AC147512.2	0	0	0.0897895	0	0.070961	0.0613217	0	0	0	0	0	0	0	0	0	0	0	0	0.0426462	0.0198142	0	0	0	0	0	0	0	0	0	0.120272	0	0	0.0806727	0	0	0	0	0.0961529	0	0	0	0	0	0	0	0	0	0	0
AC148324.1	0.270361	0	0.265679	0.112245	0	0	0	0	0	0	0	0	0.224088	0	0.0865961	0	0	0.0255343	0.250637	0.136163	0.062839	0	0	0	0	0	0	0.0975004	0.120227	0.186751	0	0.168269	0	0	0	0	0	0	0	0	0	0	0.0519183	0.11492	0	0	0.0713063	0.0700508	0.152726
AC148334.2	0	0	0	0	0	0	0	0	0	0	0	0	0	0	0	0	0	0	0	0	0	0	0	0	0	0	0	0	0	0	0	0	0	0	0	0	0	0	0	0	0.133565	0	0	0	0	0	0	0	0
AC149090.1	0.339163	0.366242	-0.136163	0.43228	0.30399	0.196525	0.0820139	0.242376	0.254566	0.342493	0.0580139	0.278719	-0.0174937	-0.165635	-0.177371	-0.252868	-0.187167	0.131178	-0.0405006	0.137908	0.0907894	1.01715	0.0590479	0.316953	0.915452	0.428727	0.501005	0.49262	0.255013	0.857585	0.381078	0.472431	0.364316	0.506653	0.41802	0.255558	0.614043	0.59266	0.884973	0.754742	0.781948	0.583825	-0.119355	0.517834	0.412835	0.454414	0.297031	0.224383	0.606263
AC149222.1	0	0	0	0	0	0	0.085941	0	0	0	0	0.0866734	0	0	0	0	0	0	0	0	0.062839	0	0	0	0	0	0	0.0975004	0	0	0	0	0	0	0	0	0	0	0	0	0	0	0	0	0	0	0	0	0
AC150314.3	0	0	0	0	0	0	0	0	0	0	0	0	0	0	0	0	0	0	0	0	0	0	0	0	0	0	0	0	0	0	0	0	0	0	0	0	0	0	0	0	0	0	0	0	0	0	0	0	0
AC151730.1	0.217636	-0.0527245	0.0187441	0.26021	0.363384	0.387383	0.280403	-0.0527245	0.203168	0.476528	0.582451	0.194554	0.092215	-0.0527245	0.00233607	0.0119218	-0.0527245	-0.0271903	0.0558197	-0.0527245	-0.0527245	0.11037	0.152354	0.000330186	0.0880695	-0.0527245	0.121153	0.188757	-0.0527245	-0.0527245	0.0709421	-0.000330262	0.0279481	-0.0527245	-0.0527245	-0.0527245	-0.0527245	-0.0527245	-0.0527245	0.0556346	0.0808408	-0.0527245	-0.0527245	-0.0527245	-0.0527245	-0.0527245	-0.0527245	-0.0527245	-0.0527245
AC151730.2	0	0	0.0453741	0	0.070961	0.120579	0	0	0.103798	0.105063	0.0738127	0.0866734	0	0.0503498	0	0	0	0.0255343	0	0	0.062839	0.0721883	0	0	0	0.0924648	0.0694286	0.0975004	0	0.120272	0	0.0523943	0	0	0	0	0	0.0961529	0.103804	0.108359	0	0	0.0519183	0.11492	0.108941	0.103718	0	0	0
AC151730.3	0.635059	0	0.189484	0.196391	0.463875	0.318171	0.085941	0	0	0.234306	0.0738127	0.247279	0	0.0253379	0	0	0	0	0	0	0	0	0	0.0530547	0	0.0736844	0.10874	0.353048	0	0	0.0900079	0	0	0	0	0	0	0	0	0	0.133565	0	0.131302	0	0	0	0	0	0
AC151828.1	0	0	0	0	0	0	0	0	0	0	0	0	0	0	0	0	0	0	0	0	0	0	0	0	0	0	0	0	0	0	0	0	0	0	0	0	0	0	0	0	0	0	0	0	0	0	0	0	0
AC151843.2	0	0	0	0	0.070961	0.0613217	0	0	0	0	0	0	0	0.0253379	0	0	0	0	0	0	0.062839	0.0721883	0	0	0	0	0	0	0	0	0	0	0	0	0	0	0	0.0961529	0	0	0.133565	0	0.0519183	0	0	0	0	0	0
AC151846.1	0.294279	0.154468	0.0285604	0.150709	0.461489	0.210628	-0.0413806	-0.0775438	0.486019	0.575979	-0.0968388	0.253209	0.120858	-0.0209067	-0.34503	0.133541	-0.0715858	-0.0493278	-0.299214	0.0612996	-0.246135	0.397473	0.477388	0.123466	0.133272	-0.0222826	-0.225319	0.0814649	-0.151835	-0.0949891	0.0728157	-0.117524	0.259817	-0.232541	0.431699	-0.0441045	0.179742	0.230391	-0.00830695	-0.095292	0.207138	-0.108511	0.0365624	0.0250024	-0.161503	0.071035	0.0895123	0.148605	-0.0479915
AC151967.1	0	0	0	0	0	0	0	0	0	0	0	0	0	0	0	0	0	0	0	0.0198142	0	0	0	0	0	0	0	0	0	0	0	0	0	0	0	0	0	0	0.103804	0	0	0	0	0	0	0	0	0.0700508	0
AC151971.1	0	0	0	0	0	0	0	0	0	0	0	0	0	0	0	0	0	0	0	0	0	0	0	0	0	0	0	0	0	0	0	0	0	0	0	0	0	0	0	0	0	0	0	0	0	0	0	0	0
AC151971.10	0	0	0	0.0570192	0	0	0	0	0	0	0	0	0	0	0	0	0	0	0	0	0	0	0	0	0	0	0	0	0	0	0	0	0	0	0	0	0	0	0	0	0	0	0	0	0	0	0	0	0.0780564
AC151971.3	0.168378	0.011844	0.0996037	0.0814356	0.465074	0.152096	0.238319	0.102511	0.433997	0.0376826	0.25707	-0.166075	0.111933	0.0599385	-0.0266578	0.0995288	0.0594587	0.168913	-0.166075	-0.0490131	0.14206	0.079548	0.0889312	-0.0615703	0.277154	-0.0151279	0.0341135	-0.166075	-0.166075	-0.166075	-0.00935676	-0.0337559	-0.166075	-0.166075	0.0984873	-0.0286835	-0.0665967	-0.0699221	0.438815	-0.166075	-0.166075	0.0448594	-0.0145388	-0.0511545	-0.166075	-0.00448657	-0.166075	-0.0960242	0.166039
AC151971.5	0	0.177919	0	0.18987	0.255857	0.17792	0.245927	0	0.345105	0.105063	0	0.215223	0	0.0503498	0	0.0300549	0	0.114698	0	0.0313468	0	0	0	0	0	0.0468595	0.200189	0.0975004	0	0	0	0	0	0	0.0929847	0	0.0994783	0.0961529	0	0	0	0	0.0519183	0	0.108941	0	0	0	0
AC151971.7	0.0737204	0.401384	-0.0188874	0.236995	0.256926	-0.0272553	-0.0929514	0.359299	-0.0593478	0.287722	0.317405	0.24028	0.140371	0.0145541	-0.0195061	-0.141929	-0.0600916	-0.0643031	0.00578215	-0.132484	-0.137151	-0.260733	-0.0057264	0.208142	0.00973048	0.0663897	0.118405	0.328772	-0.140506	0.0766068	0.0225864	0.109579	0.330289	0.291213	0.515353	0.155955	0.106385	0.0126147	-0.0592802	0.269331	0.0644778	-0.0497982	0.209879	0.0621622	0.223471	0.0332997	0.0692935	0.155018	0.162382
AC151971.8	0	0	0	0.0570192	0	0	0	0	0	0	0	0	0	0	0	0	0	0.0255343	0	0	0	0	0	0	0	0	0.0694286	0	0	0	0	0	0	0.0960383	0.0929847	0	0	0.0961529	0	0	0	0	0	0	0	0	0	0	0
AC151971.9	0.175642	0.273804	0.115346	0	0	0.0613217	0.085941	0.307923	0	0.105063	0	0	0.351122	0	0.0550606	0	0.0338663	0	0	0	0	0	0	0	0	0.0468595	0.0694286	0	0	0	0	0	0.231037	0	0	0	0	0	0	0	0	0	0	0	0	0	0	0	0
AC151982.1	-0.086414	-0.086414	0.0289319	-0.086414	-0.015453	0.231757	0.159513	0.0534932	0.114971	-0.086414	-0.0126013	0.000259392	-0.086414	0.0609113	-0.0313534	0.0615229	0.0135584	-0.086414	-0.00195655	0.128227	0.0122013	-0.0142257	0.168592	-0.086414	-0.086414	0.0504732	0.0496677	-0.086414	-0.086414	-0.086414	0.0176389	-0.0340197	-0.00574135	-0.086414	0.0945787	-0.086414	-0.086414	0.00973888	0.0173899	-0.086414	0.0471513	0.0224309	0.186431	-0.086414	0.124635	0.115083	-0.0151077	-0.086414	0.310487
AC152061.1	0	0	0	0	0.070961	0	0	0	0	0	0	0	0.224088	0	0.0865961	0	0	0	0.0426462	0.0313468	0	0	0	0.0530547	0	0	0	0	0.318536	0	0.0353523	0	0.0806727	0	0	0	0	0	0	0	0.133565	0	0.0519183	0	0.108941	0	0	0.175447	0
AC152065.2	0	0	0	0.0570192	0.070961	0	0	0	0	0	0	0	0	0	0	0	0	0.0255343	0.0426462	0	0	0	0	0	0	0	0	0	0.120227	0	0.0353523	0	0	0	0	0	0	0	0	0	0	0	0	0	0	0	0	0	0.122126
AC152414.3	0	0	0	0	0	0	0	0.139907	0	0	0	0	0	0	0	0	0	0	0	0	0.062839	0	0	0.0530547	0	0	0	0	0	0	0	0.0523943	0	0.0960383	0	0	0	0	0.103804	0	0	0	0	0.11492	0	0	0	0	0
AC152827.1	0	0	0	0.129662	0	0	0	0	0	0	0	0	0	0	0	0	0	0	0.0426462	0	0	0	0	0	0	0	0	0	0	0	0	0	0	0	0	0	0	0	0	0	0	0	0	0	0	0	0	0	0
AC152922.1	0	0	0	0	0	0	0	0	0	0	0	0	0	0	0	0	0	0	0	0	0.062839	0	0	0	0	0	0	0	0	0	0.0353523	0	0	0	0	0	0	0	0	0	0	0	0.0816175	0	0	0	0	0	0
AC152945.1	-0.0563893	-0.0563893	0.0150794	0.161396	0.148278	0.0979555	0.111392	-0.0563893	-0.0563893	-0.0563893	0.0591004	0.0302841	0.0885503	-0.0163814	0.233971	-0.0113975	0.0435831	0.0337979	0.0690839	0.0414584	0.101813	0.0157991	-0.0563893	0.146601	-0.0563893	0.123802	0.387767	0.0411111	-0.0563893	-0.0563893	0.0246612	-0.0563893	0.365142	-0.0563893	-0.0563893	0.0810023	0.137032	-0.0563893	-0.0563893	0.0519699	-0.0563893	-0.0563893	0.170454	0.165829	-0.0563893	-0.0563893	-0.0563893	0.207943	0.0216671
AC152945.2	0	0	0	0	0	0	0	0	0	0	0	0	0	0	0	0.0150579	0	0.0255343	0	0	0	0	0	0	0	0	0	0	0	0	0	0	0	0	0	0	0	0	0	0	0	0	0	0	0	0	0	0	0
AC152949.2	0.201793	0.0608884	0.292497	0.183094	0.276108	0.137336	-0.0638582	0.383197	-0.0218844	0.0712011	0.308449	0.156258	0.000231383	0.150847	-0.00023142	0.0604772	0.0262445	-0.163079	0.0637279	0.152257	-0.179161	0.149302	-0.145585	-0.224722	0.11296	-0.00718184	-0.208348	-0.00049322	0.216434	0.213603	0.16821	-0.096853	-0.197104	0.200743	0.227156	0.216957	0.215625	-0.127842	0.23324	-0.169417	0.261497	0.120284	0.302665	-0.162856	-0.00981661	-0.0762799	0.154619	-0.207726	0.342509
AC152953.1	0	0	0	0	0	0	0	0	0	0	0	0	0	0	0	0	0	0	0	0.0898392	0	0	0	0	0	0	0	0	0	0	0	0	0	0	0	0	0	0	0	0	0	0	0	0	0	0	0	0	0
AC152979.2	0	0	0	0.0570192	0	0	0	0	0	0	0	0	0	0	0	0	0	0	0	0	0	0	0	0	0	0	0	0	0	0	0	0	0	0	0	0	0	0	0	0	0	0	0	0	0	0	0	0	0
AC152979.5	-0.142407	-0.142407	-0.142407	-0.142407	-0.142407	-0.142407	-0.142407	-0.142407	-0.142407	-0.142407	-0.0685943	-0.142407	0.00253261	0.0952781	-0.142407	0.129295	-0.0752236	-0.142407	-0.0579495	-0.122593	-0.142407	-0.142407	-0.010215	-0.142407	-0.142407	-0.142407	-0.0729784	-0.0449066	-0.142407	-0.142407	-0.107055	-0.142407	-0.142407	-0.0463686	-0.142407	-0.0723407	-0.142407	-0.142407	-0.142407	-0.0340478	-0.142407	-0.0335621	-0.142407	-0.142407	-0.142407	-0.142407	-0.0711007	-0.142407	-0.142407
AC153143.1	0	0	0	0.112245	0	0.210627	0	0	0.103798	0	0	0	0.14494	0.0253379	0	0.068545	0	0	0.067203	0	0	0	0	0.133898	0	0.0468595	0	0	0	0	0.0353523	0.103247	0.157565	0	0	0	0.332482	0.362454	0	0	0	0	0.0519183	0	0	0	0	0.109717	0
AC153143.2	0	0.177919	0	0	0	0	0	0	0	0	0	0	0	0	0	0	0	0	0	0	0	0	0	0.0530547	0	0	0	0	0	0	0.0810505	0	0	0	0	0	0.0994783	0	0	0	0	0	0	0	0	0	0	0	0
AC153144.1	0.523774	0.177919	0	0	0.233981	0.0962256	0.085941	0	0	0	0	0	0	0	0.0550606	0.0150579	0	0.0255343	0	0	0	0	0	0	0	0	0	0	0	0	0	0	0	0	0	0	0	0	0	0.108359	0	0.169326	0	0	0	0	0	0	0
AC153144.3	0	0	0	0	0	0	0	0	0	0	0	0	0	0	0	0	0	0	0.0426462	0	0.062839	0	0	0	0	0	0.0694286	0	0	0.120272	0	0	0	0	0	0	0	0	0	0	0	0	0	0	0	0	0	0.109717	0
AC153152.2	0	0	0	0	0	0	0	0	0	0	0	0	0	0	0	0	0	0	0	0	0	0	0	0	0	0	0	0	0	0	0	0	0	0	0	0	0	0	0	0	0	0	0	0	0	0	0	0	0
AC153152.5	-0.108765	-0.108765	-0.0189752	0.20869	0.00238443	-0.108765	0.0590165	-0.108765	-0.108765	-0.00370157	-0.034952	-0.108765	-0.108765	0.0563407	0.103188	0.127718	0.15302	-0.0330422	0.0403472	0.0960767	-0.0101493	0.136858	0.0234273	0.0456876	-0.108765	0.0281225	-0.0393361	-0.108765	0.011462	0.0115078	-0.0387376	0.0919426	0.192635	0.16453	-0.108765	-0.0386984	0.0846568	-0.0126118	0.236599	0.101187	0.0248007	8.02e-05	0.22732	-0.108765	0.0606765	-0.108765	0.0967615	-0.0387139	-0.108765
AC153153.1	0	0	0	0.165797	0	0	0	0	0	0.163516	0	0	0	0.0253379	0	0	0	0	0	0	0	0	0	0	0	0	0	0	0	0	0	0	0	0.0960383	0	0	0	0	0	0	0	0	0	0	0	0	0.0713063	0	0
AC153153.2	0.270034	0.12913	-0.0336004	0.00824992	0.154039	-0.0889562	-0.0417537	0.178254	-0.00815013	-0.104472	0.577775	0.35589	0.191569	0.0208561	-0.0701177	-0.0821876	0.0522499	0.0102776	-0.0840617	-0.158571	-0.146696	-0.00163764	0.369894	-0.0550827	-0.209535	-0.0726478	-0.140106	0.0677485	-0.0893082	-0.209535	-0.105482	-0.209535	0.021502	-0.209535	-0.11655	-0.0997682	-0.0161135	0.0638124	-0.00808252	-0.101176	0.269896	-0.209535	-0.0298496	0.11336	0.188501	-0.105816	-0.00400873	0.0547971	0.01478
AC153357.2	0	0	0	0	0	0	0	0	0	0	0	0	0	0.0253379	0	0	0	0	0	0	0	0	0	0	0	0	0	0	0	0	0	0	0	0	0	0	0	0	0	0	0.133565	0	0	0	0	0	0	0	0
AC153365.1	0	0	0	0	0.160483	0	0	0	0	0	0	0	0	0	0	0	0.0534209	0	0	0	0	0	0	0	0	0	0	0	0	0	0	0	0	0	0	0	0	0	0	0	0	0	0	0	0	0	0	0	0
AC153366.1	0	0	0	0	0	0	0.270357	0	0	0.296855	0	0	0.14494	0	0	0	0	0	0.0426462	0	0	0	0	0	0	0	0	0.152053	0	0.186751	0	0	0	0	0	0	0	0	0	0	0	0	0	0	0	0	0	0	0
AC153366.2	0	0	0	0	0	0	0	0	0	0	0	0	0.224088	0	0	0.0150579	0	0	0	0	0	0	0	0	0	0	0	0	0	0	0.0810505	0	0	0	0	0	0	0	0	0	0	0	0	0	0	0	0	0	0
AC153367.1	0	0	0.0453741	0.0570192	0.111149	0	0	0.139907	0	0	0.11549	0.0866734	0	0	0	0.0150579	0	0	0	0.0509644	0.123581	0.0721883	0.132192	0.0530547	0.140794	0.0468595	0.10874	0	0	0.120272	0.137457	0	0	0	0	0.175595	0	0.0961529	0	0	0.32521	0	0	0.11492	0	0	0	0.0700508	0.194959
AC153368.1	0.420862	-0.386497	-0.197457	-0.398526	-0.135874	-0.666616	0.172494	-0.185963	-0.334848	-0.0417527	0.114095	-0.443929	-0.172217	-0.124959	0.342871	0.0421837	-0.330389	0.520679	-0.00384173	-0.144647	0.220582	-0.0482278	0.162619	-0.0960881	-0.374281	-0.293556	-0.0121043	-0.370664	-0.111241	0.235706	-0.117758	0.0676676	0.272704	0.345956	0.35047	0.033627	-0.0829023	-0.010706	-0.188531	0.141987	-0.133994	0.530499	0.0881348	-0.0674913	0.244018	0.419492	0.0937335	0.115289	0.277169
AC153369.2	0	0	0	0	0	0	0	0.139907	0	0	0	0	0	0.0253379	0	0	0.0338663	0	0	0.0198142	0	0	0	0	0	0	0	0	0	0	0.0353523	0	0.0806727	0	0	0	0	0	0	0	0	0	0	0	0	0	0	0	0
AC153380.1	0	0	0	0	0	0	0	0	0	0	0	0	0	0	0	0	0	0	0	0	0	0	0	0	0	0	0	0	0	0	0	0	0	0	0	0	0	0	0	0	0	0	0	0	0	0	0	0	0
AC153382.1	0	0	0	0	0	0	0	0	0	0	0	0	0	0	0	0	0	0	0	0	0	0	0	0	0	0	0	0	0	0	0	0	0	0	0	0	0	0	0	0	0	0	0	0	0	0	0	0	0
AC153382.2	0	0	0	0	0	0	0	0	0	0	0	0	0	0	0.0550606	0	0.0534209	0.0255343	0	0	0	0	0	0	0	0	0	0.0975004	0	0	0	0	0	0	0	0	0	0	0	0	0	0	0	0	0	0	0	0	0
AC153495.1	0	0	0	0	0	0	0	0	0	0	0	0	0	0	0	0	0	0	0	0	0	0.0721883	0	0	0.270463	0	0	0.0975004	0	0	0	0	0	0	0	0	0	0	0	0	0	0	0.0519183	0.281858	0	0.161588	0	0	0
AC153497.1	0	0	0	0	0	0	0	0	0	0	0	0.135305	0	0	0.0550606	0.0238379	0	0	0	0	0	0	0	0	0	0	0	0	0	0	0.0810505	0	0	0	0	0.246205	0	0	0	0	0	0	0	0	0	0	0	0	0
AC153498.1	0	0	0	0	0	0	0	0.139907	0	0	0	0.0866734	0	0	0	0	0	0	0	0	0	0.780372	0.255006	0.637599	0.768442	0.948677	0.976915	0.751601	1.20253	0.827957	1.09151	0.551235	0.655421	0.947513	0.730931	0.936752	0.663516	0.401726	1.1023	0.641335	0.675895	0.389796	0.997689	0.666364	0.498416	0.590737	0.865448	0.39231	0.629822
AC153504.1	0	0	0	0.0570192	0	0.187483	0	0	0.103798	0.105063	0	0	0	0	0	0	0	0	0	0.0198142	0.0986153	0	0	0.0833391	0	0	0.0694286	0	0	0.120272	0	0.0523943	0.200938	0	0.0929847	0	0	0.0961529	0	0	0	0	0	0	0	0	0	0	0
AC153505.2	0	0	0	0	0	0.0613217	0	0	0	0	0.0738127	0	0	0.0503498	0	0	0.0338663	0	0	0.0198142	0	0.141403	0	0	0.140794	0.0468595	0.0694286	0	0	0	0	0.0523943	0.0806727	0	0	0.0700663	0	0	0	0	0	0.108845	0.0519183	0.11492	0	0	0.139734	0	0
AC153509.1	0	0	0	0	0	0	0	0.139907	0	0	0.0738127	0	0	0	0	0	0	0	0	0	0	0	0	0.0530547	0	0	0	0	0	0.120272	0	0	0	0	0	0.0700663	0	0	0	0	0	0	0	0	0	0	0	0	0
AC153516.1	0	0	0.0453741	0	0.192228	0.0613217	0.085941	0	0	0	0	0	0	0	0	0.0150579	0	0.0930315	0	0	0	0	0	0	0.140794	0	0	0.241482	0	0.186751	0	0.160914	0	0	0	0	0	0	0	0	0	0	0	0.11492	0	0	0.111667	0	0.0780564
AC153524.3	-0.0993631	-0.097086	-0.116665	-0.131239	-0.204044	-0.213683	0.347668	-0.135098	0.018498	-0.169942	-0.159515	-0.106055	0.00300295	0.190687	0.110404	-0.0527417	-0.0925833	-0.0883515	-0.109275	-0.193194	-0.0176549	-0.275005	-0.275005	-0.22195	-0.134211	-0.156416	-0.275005	-0.275005	-0.275005	-0.0882543	-0.118287	-0.275005	-0.11744	-0.088056	-0.0940123	-0.165238	0.139787	-0.178852	-0.171201	-0.0650536	-0.275005	-0.275005	-0.0675899	-0.275005	-0.0323924	-0.275005	-0.203699	-0.137698	-0.196949
AC153524.4	0	0	0	0.0895336	0.070961	0	0	0	0	0	0	0	0	0	0.0865961	0.0150579	0	0	0	0	0	0	0	0	0	0	0	0	0	0	0	0.0523943	0	0	0	0	0	0	0	0	0	0	0	0	0	0	0	0	0
AC153525.1	-0.119396	0.0585227	0.0565382	0.0464004	0.148457	0.215505	0.243657	0.0970239	0.0421896	-0.0143332	0.0927341	-0.0327229	-0.119396	0.0221214	-0.119396	0.181341	-0.00048048	-0.0686241	-0.0108521	0.201591	-0.0565573	0.188855	0.0127957	0.014502	0.151067	0.0429541	0.0166854	0.0703366	0.175903	0.175166	0.163923	0.243578	0.0381686	0.153899	-0.0264116	0.180849	0.0740251	-0.119396	0.0820561	0.327372	0.205814	0.187712	0.186647	-0.119396	-0.0104557	0.346216	-0.119396	0.0826028	0.18512
AC153529.1	0	0	0	0	0	0	0	0	0	0	0	0	0	0	0	0	0	0	0	0.0198142	0	0	0	0	0	0	0	0	0	0	0	0.0823222	0	0	0	0	0.265662	0	0.293679	0	0	0	0	0	0	0	0	0	0
AC153529.2	0	0	0	0.112245	0	0	0	0	0	0	0	0	0	0	0	0	0	0.0255343	0	0	0	0	0	0	0	0	0	0	0	0	0.104053	0	0	0	0	0	0	0	0	0	0	0	0	0	0	0	0	0	0
AC153530.1	0	0	0	0	0	0	0	0	0	0	0	0	0	0	0	0	0	0	0	0	0	0.0721883	0	0	0	0	0	0	0	0	0	0	0	0	0	0	0	0	0	0	0	0	0	0	0	0	0	0	0
AC153530.2	0	0	0	0	0	0	0	0	0	0	0	0	0	0	0	0.0150579	0	0	0	0	0	0	0	0	0	0	0	0	0	0	0	0	0	0	0.0929847	0	0	0	0.103804	0	0	0	0	0	0	0	0	0	0
AC153546.1	-0.00197465	-0.251661	-0.126356	-0.0810688	-0.0766645	-0.250615	-0.197842	0.0126491	-0.245221	-0.485263	-0.339844	-0.590326	0.032657	-0.322536	-0.280991	-0.274815	-0.19024	-0.100609	-0.346222	-0.291385	-0.374399	0.068977	-0.0108966	0.817383	0.398906	0.528571	0.0178052	0.286418	0.0325797	0.262104	-0.0634256	0.0544767	0.404148	0.38312	0.382199	0.32544	0.709552	0.484846	0.350157	-0.0602625	0.663464	-0.421	0.509142	-0.119482	-0.0576906	0.822533	0.491211	0.606692	0.788377
AC153548.1	0	0	0	0	0.070961	0	0.085941	0	0	0	0	0	0	0	0	0	0.0338663	0.0255343	0	0	0	0	0	0	0	0	0	0	0	0	0	0	0	0	0	0	0	0	0	0	0	0	0	0	0	0	0	0	0
AC153548.4	0	0	0.0453741	0	0.070961	0	0	0.21642	0	0	0	0	0	0.0253379	0	0.0300549	0.0671834	0	0	0	0	0	0	0	0.140794	0	0	0	0	0.120272	0	0	0	0	0	0	0	0	0	0.108359	0	0	0	0	0	0	0	0	0
AC153548.5	0	0	0	0	0	0	0	0	0	0	0.0738127	0	0	0	0	0	0	0	0	0	0	0	0	0	0	0	0.0694286	0	0	0	0	0	0	0	0.0929847	0	0	0	0	0	0	0	0.0519183	0	0.108941	0	0	0	0.0780564
AC153557.1	0	0	0	0	0	0	0	0	0	0	0	0	0	0	0	0	0	0	0.0426462	0	0	0	0.132192	0.0530547	0	0	0	0	0	0	0	0	0	0	0	0	0	0	0	0	0	0	0	0	0	0	0.0713063	0	0
AC153557.2	0	0	0.15834	0	0	0	0	0	0.103798	0	0	0	0	0.0253379	0	0.0150579	0.0999724	0	0.0426462	0	0.239368	0	0	0.183011	0	0.0468595	0	0	0	0	0	0.0523943	0	0	0	0.0700663	0.193421	0.149935	0	0.108359	0	0	0	0	0	0	0	0	0.194959
AC153561.1	0	0	0	0	0	0.0613217	0	0	0	0	0	0	0	0.0253379	0	0	0	0	0	0.0198142	0.062839	0	0.132192	0	0	0	0	0	0	0	0	0	0	0	0	0	0	0	0	0	0	0.108845	0	0.11492	0.211049	0	0.139734	0	0.0780564
AC153562.1	0	0	0	0	0	0	0	0	0	0.105063	0	0	0	0.0253379	0	0	0	0	0	0	0	0.0721883	0	0	0	0.0468595	0	0	0	0	0	0	0	0	0	0	0.193421	0	0	0	0.133565	0	0	0	0	0	0	0	0
AC153568.1	0	0	0	0	0	0	0	0	0	0	0	0	0	0	0	0	0	0	0	0	0	0	0	0	0	0	0	0	0	0	0	0	0	0	0	0	0	0	0	0	0	0	0	0	0	0	0	0	0
AC153569.1	0	0	0	0.0570192	0	0	0	0	0.103798	0.203758	0.314055	0	0	0.0253379	0.0550606	0	0	0.0255343	0	0	0.215927	0.0721883	0	0.0530547	0	0	0.136082	0	0.232691	0	0	0.0523943	0	0	0.0929847	0	0	0.0961529	0	0.209951	0	0	0.0519183	0.11492	0.30718	0.201497	0.205526	0	0
AC153663.1	0.0900868	-0.0855551	-0.040181	0.0266894	-0.0145941	-0.0242334	0.0822261	0.0543521	0.0182432	-0.0855551	-0.0117424	-0.0855551	0.555	0.0179933	0.0231271	-0.0256858	-0.0516888	-0.0452221	-0.0429089	-0.0460514	0.153813	-0.0133668	0.169451	0.0189496	-0.0855551	0.136883	0.0505266	-0.0855551	0.147136	-0.0855551	-0.0502028	0.0176923	0.0720098	-0.0855551	0.179007	0.0518364	-0.0855551	0.0105978	0.0182488	0.022804	0.0480102	0.221554	0.0168463	-0.0855551	0.275373	0.380057	0.0541793	-0.0155043	0.0671706
AC153663.2	0	0	0	0	0	0	0	0	0	0	0	0	0	0	0	0	0	0	0	0	0	0	0	0	0	0	0.0694286	0	0	0	0	0	0	0	0	0	0	0	0	0	0	0	0	0	0	0	0	0	0
AC153729.2	-0.608788	0.206972	0.0520244	0.119805	-0.108584	-0.065567	0.472827	0.374551	-0.30013	0.407985	-0.185644	-0.125136	0.171476	-0.128347	-0.17147	-0.115305	0.0666286	0.077497	-0.17385	-0.34994	-0.485207	-0.000582811	0.554598	0.363882	0.221673	0.261916	0.069127	-0.201151	0.162323	0.370198	-0.00707337	0.0677482	-0.295721	-0.421839	0.0320418	0.0449321	-0.193996	0.0801492	0.0950743	-0.197842	0.30124	-0.0758888	0.173534	-0.016114	0.487824	-0.407292	0.21868	0.0829004	0.00292394
AC153800.1	0	0	0	0	0	0	0	0	0	0	0	0	0	0	0	0	0	0	0	0	0	0	0	0	0	0	0	0	0	0	0	0	0	0	0	0	0	0	0	0	0	0	0	0	0.108941	0	0	0	0
AC153821.2	-0.0720096	-0.0720096	-0.0720096	-0.0720096	-0.0010486	0.0485692	-0.0720096	0.0678976	-0.0720096	0.0330535	0.178472	-0.0720096	0.07293	-0.0216598	0.0366726	-0.0270179	-0.0381432	-0.0720096	-0.0720096	0.0752754	0.167358	0.000178751	0.133069	-0.0720096	-0.0720096	0.0204553	-0.0720096	0.0254908	-0.0720096	-0.0720096	-0.0720096	0.0103126	-0.0720096	0.0240288	-0.0720096	0.0377571	-0.0720096	0.0241433	-0.0720096	-0.0720096	-0.0720096	-0.0720096	-0.0200913	0.0429109	0.0369311	0.129487	-0.0720096	-0.00195877	-0.0720096
AC153825.1	0.408104	0.244517	0.0323968	0.196503	-0.0943869	-0.0584634	0.230255	-0.0103854	0.50364	0.548674	0.116397	0.140815	0.325708	0.0389885	0.0332618	-0.0590431	-0.20281	-0.151306	0.0159464	-0.205366	-0.158807	0.436521	0.238276	-0.0572197	0.104797	0.00587123	0.0684729	0.457603	-0.000682397	-0.103612	0.00374507	-0.0278626	0.192847	0.252812	0.0219677	-0.0731312	-0.15211	0.25157	-0.0170793	-0.229624	0.198906	0.168344	-0.12533	0.0195909	-0.00013829	0.0674375	-0.0333576	0.244806	0.15612
AC153829.2	0	0	0	0	0	0	0	0	0	0	0	0	0	0	0	0	0	0	0	0	0.062839	0	0	0	0	0	0	0	0	0	0	0	0	0.0960383	0	0	0	0	0	0	0	0	0.0519183	0.11492	0	0	0	0	0
AC153845.2	0	0	0	0	0	0	0	0.139907	0.103798	0	0.0738127	0	0.14494	0	0	0	0	0	0.0426462	0	0	0	0	0	0	0	0.0694286	0	0	0	0	0	0	0	0.0929847	0	0	0	0	0	0	0	0	0	0	0	0	0	0
AC153852.1	0	0	0	0	0	0	0	0	0	0	0	0	0	0	0	0	0	0	0	0	0	0	0	0.154452	0	0.0468595	0	0	0	0	0	0	0	0	0.0929847	0	0	0	0	0	0	0	0	0	0	0	0	0	0
AC153856.2	0	0	0.0453741	0.0570192	0.070961	0.120579	0	0.139907	0	0.163516	0	0.16895	0	0	0	0.0449917	0.0999724	0.0255343	0	0.0590708	0	0	0	0	0	0	0	0	0	0	0.0353523	0.0523943	0	0	0.0929847	0.137392	0.0994783	0	0	0	0	0	0.0519183	0.11492	0	0	0.0713063	0	0
AC153856.3	0	0	0.0453741	0	0	0	0	0	0	0	0.0738127	0.135305	0	0.0503498	0.0550606	0.0387996	0	0.0255343	0	0.0590708	0	0	0	0	0	0	0	0	0.120227	0	0.0353523	0	0	0	0.0929847	0	0.282459	0	0	0	0	0	0.0519183	0	0	0	0.0713063	0	0
AC153856.4	-0.045413	-0.045413	-0.045413	-0.045413	0.025548	-0.045413	0.122368	0.171007	-0.045413	-0.045413	0.0283997	0.0412604	-0.045413	-0.0200751	0.0940042	0.142302	0.0217704	0.0303094	-0.045413	-0.045413	0.136966	-0.045413	-0.045413	-0.045413	-0.045413	0.0282714	-0.045413	-0.045413	0.187278	0.0748594	0.0445949	0.00698127	-0.045413	-0.045413	0.0475717	0.0246533	0.0540653	0.0507399	0.116209	-0.045413	-0.045413	-0.045413	0.0362045	0.0695075	-0.045413	-0.045413	0.0943214	-0.045413	-0.045413
AC153856.6	0.00720315	0.170226	-0.0100991	-0.168439	0.00931771	0.0421885	-0.000657545	0.21935	-0.0646405	-0.00492275	-0.0240098	0.153605	-0.168439	0.0391253	0.093317	0.239885	0.000960704	-0.0436472	-0.168439	-0.0513768	0.0804424	0.200243	-0.168439	0.108799	-0.168439	0.0539995	0.0935121	-0.0709384	0.505172	0.201346	0.0207483	0.0124849	-0.0423524	0.153442	0.143136	0.156605	-0.0133782	0.233287	0.239861	0.000111741	0.0886043	-0.0595938	0.315327	0.0537798	0.0995212	-0.168439	0.136476	0.131335	0.0558762
AC153862.1	0	0	0	0	0	0	0	0	0	0	0	0	0	0	0	0	0.0338663	0	0	0	0	0	0	0	0	0	0	0	0	0	0	0	0	0	0	0	0	0	0	0	0	0	0	0	0	0	0	0	0
AC153862.2	0	0	0	0	0	0	0	0	0.201385	0	0	0	0	0	0	0.0150579	0.0338663	0	0.0426462	0.0198142	0	0.427078	0.205078	0.285013	0.140794	0.106892	0.63695	0.326527	0.688088	0.544879	0.66443	1.09562	1.09475	1.34829	0.311575	0.335097	0.440485	0.811068	0.4083	0.780687	0.675895	0.380917	0.470611	0.640571	0.761443	0	0.279435	0.622373	0.314674
AC153864.1	0.175642	0.177919	0	0.112245	0	0	0	0	0	0	0	0.16895	0	0	0.0550606	0.0387996	0	0	0	0.0198142	0	0.0721883	0	0.133898	0.140794	0	0.0694286	0	0	0	0	0	0	0	0	0	0	0	0	0	0.133565	0	0.0519183	0	0.108941	0	0	0.0700508	0.0780564
AC153889.1	0	0	0	0	0	0	0	0	0	0	0	0.0866734	0	0	0	0	0	0.0255343	0	0.0198142	0	0	0	0.0530547	0	0	0.0694286	0	0	0	0	0	0	0	0	0	0	0	0	0	0	0	0	0	0	0	0	0	0
AC153889.4	0	0	0	0	0	0	0	0	0	0	0	0	0	0	0	0	0	0	0	0	0	0	0	0	0	0	0	0	0	0	0	0	0	0	0	0	0	0	0	0.108359	0	0	0	0	0	0	0	0	0
AC153890.2	0	0	0	0.0570192	0	0	0	0	0	0	0	0	0	0	0	0	0.0671834	0	0	0	0	0	0.132192	0	0	0	0	0	0	0	0	0	0	0	0	0	0	0	0	0	0	0	0	0	0	0	0	0	0
AC153899.1	0.175642	0	0	0	0	0	0.213918	0	0	0	0.0738127	0.135305	0	0.168666	0	0.0238379	0.150908	0	0.0426462	0	0.062839	0	0.132192	0.0530547	0	0.0468595	0.0694286	0.189733	0	0.427187	0	0.228219	0	0	0	0	0	0	0.201452	0	0	0	0	0	0	0	0	0	0
AC153911.1	0	0	0	0.155605	0	0	0	0	0	0	0.0738127	0	0	0	0	0	0	0	0	0	0	0	0	0	0	0	0	0	0	0	0	0	0	0	0	0	0.155061	0	0	0	0	0	0	0.11492	0	0	0	0	0
AC153912.2	0	0	0	0	0	0.0613217	0	0	0	0	0	0	0	0	0	0	0.0671834	0	0	0	0	0	0	0	0	0	0	0	0.120227	0	0	0	0	0.0960383	0	0	0	0	0	0	0	0	0	0	0	0	0	0	0
AC153912.4	0	0	0	0	0	0	0	0	0	0.105063	0	0	0	0.0253379	0	0.0387996	0	0.0709379	0	0	0	0	0	0.162797	0	0.0468595	0	0	0	0	0	0.0523943	0	0	0	0	0	0	0	0	0.32521	0	0.0519183	0.281858	0	0	0	0	0
AC153929.1	0	0	0	0	0	0	0	0	0	0	0	0	0	0	0	0	0	0	0	0	0	0	0	0.0530547	0	0	0	0	0	0	0	0	0	0	0	0	0	0	0	0	0	0	0	0	0	0	0	0	0
AC153937.2	0	0	0	0	0	0	0	0	0	0	0	0	0	0	0	0	0	0	0	0.0198142	0	0	0	0	0	0	0	0	0	0	0	0	0	0	0	0	0	0	0	0	0	0	0	0	0	0	0	0	0
AC153937.3	0	0	0	0	0	0	0	0	0	0	0	0	0	0.0253379	0	0	0	0	0	0	0	0	0	0	0	0	0	0	0.26742	0	0	0	0	0	0	0	0	0	0	0	0	0	0	0	0	0	0	0.137307	0
AC153938.2	0	0	0	0	0	0	0	0	0	0	0	0	0	0	0	0	0	0.0255343	0	0	0	0.11302	0	0.211104	0.617157	0.11859	0.397274	0	0.186885	0	0.350316	0.333394	0.341228	0.604201	0.463065	0.300245	0.414792	0.501942	0.430208	0.359116	0.257043	0.307109	0.167081	0	0.169441	0.555645	0.330026	0.201999	0.304516
AC153947.1	0	0	0.0453741	0.0570192	0.070961	0	0.167781	0	0.201385	0	0.0738127	0.0866734	0.224088	0.0750454	0.0865961	0.0746885	0.0999724	0.0507723	0	0.0395037	0	0	0.132192	0.104505	0	0	0.0694286	0.152053	0	0	0	0	0.0806727	0	0.0929847	0	0	0	0.103804	0	0.133565	0	0	0.11492	0.108941	0.103718	0	0.137307	0.0780564
AC153947.2	0	0	0	0	0	0	0	0	0	0.105063	0	0	0	0	0.0550606	0.0300549	0	0	0	0.0313468	0	0	0	0.0530547	0	0	0	0	0	0	0	0	0.0806727	0	0	0	0	0	0	0	0	0	0	0	0	0	0	0	0
AC153949.1	0	0	0	0	0	0	0	0	0	0	0	0	0	0	0	0	0	0	0	0	0	0	0	0.104505	0	0	0	0	0	0	0	0	0	0	0	0	0.0994783	0	0	0	0	0	0	0	0	0	0	0	0
AC153952.1	-0.0313196	-0.0313196	-0.0313196	-0.0313196	-0.0313196	-0.0313196	-0.0313196	-0.0313196	-0.0313196	0.265535	0.0424931	0.13763	0.246688	0.0437258	0.023741	-0.0313196	0.00254674	-0.00578532	-0.0313196	-0.0115054	-0.0313196	-0.0313196	0.223687	0.0217351	0.109474	0.0155399	-0.0313196	-0.0313196	-0.0313196	-0.0313196	-0.0313196	-0.0313196	0.126245	0.241975	0.0616651	-0.0313196	0.162102	0.0648333	0.314044	-0.0313196	-0.0313196	-0.0313196	0.120217	0.190899	-0.0313196	-0.0313196	0.0803477	0.105987	0.192995
AC153955.1	0	0	0	0	0	0	0	0	0	0	0	0	0	0.0253379	0	0	0	0	0	0	0	0	0	0	0	0	0	0	0	0	0	0	0	0	0	0	0	0	0	0	0	0	0	0	0	0	0	0	0
AC153955.2	0	0	0	0	0	0	0	0	0	0	0	0	0	0	0	0.0150579	0	0.0507723	0.108544	0.0198142	0	0	0	0	0	0	0	0	0	0	0	0	0	0	0	0	0	0	0	0	0	0	0	0	0	0	0	0	0
AC153955.3	0	0	0	0	0	0	0	0	0	0	0	0	0	0	0	0	0	0	0	0	0	0	0	0	0	0	0	0	0	0	0	0	0	0	0	0	0	0	0	0	0	0	0	0	0	0	0	0	0
AC153955.5	0	0	0	0	0	0	0	0	0	0	0	0	0	0	0	0	0.0864265	0	0	0	0	0	0	0.0530547	0	0	0	0	0	0	0	0	0	0	0	0	0	0	0	0	0	0	0	0	0	0	0	0	0
AC153959.1	0	0	0	0	0	0	0	0	0	0	0	0	0	0.0253379	0.0865961	0	0.0338663	0	0.0844575	0.0313468	0	0	0	0.0530547	0	0.11859	0	0	0	0	0	0.0523943	0.0806727	0	0	0	0	0	0	0	0	0.108845	0	0	0	0	0.0713063	0	0
AC153961.1	0	0	0	0	0	0	0	0	0	0.203758	0.21213	0	0.401104	0	0	0	0	0.040333	0.0426462	0	0	0	0	0.0530547	0	0.0924648	0	0	0	0	0.0353523	0	0	0.149802	0	0	0.0994783	0	0.103804	0	0	0	0.0519183	0	0	0.103718	0	0	0
AC153961.2	0	0	0	0	0	0	0	0	0	0	0	0	0	0	0.0865961	0.0300549	0.0999724	0	0	0.0198142	0.062839	0	0	0	0	0.0924648	0.136082	0	0	0	0.0900079	0.0523943	0.0806727	0.0960383	0	0	0.0994783	0.0961529	0	0	0.133565	0	0.0519183	0	0	0	0	0	0
AC153962.3	0	0	0	0	0	0	0	0	0	0	0	0	0	0	0	0	0	0	0	0	0.222478	0	0	0	0	0	0	0	0	0	0.0353523	0	0	0	0	0	0	0.0961529	0	0	0	0	0	0	0	0	0	0	0
AC153962.4	0	0	0	0	0	0	0	0	0	0	0	0	0	0	0.0550606	0	0	0	0	0	0	0	0	0	0	0	0	0	0	0	0	0	0	0	0	0	0	0	0	0	0	0	0.0519183	0	0	0	0	0	0
AC153969.1	0	0	0.147114	0.0570192	0.363574	0.0613217	0	0	0	0.105063	0.250482	0.135305	0	0.195865	0	0.0880781	0	0	0	0.0704611	0	0	0.388586	0	0	0	0	0.0975004	0	0	0.0353523	0.103247	0	0	0	0	0	0	0	0	0.257043	0	0.159757	0	0.108941	0.103718	0	0	0
AC153971.1	0	0	0	0	0	0	0	0	0	0	0	0	0	0	0	0	0	0.040333	0.0426462	0	0	0	0	0	0	0	0	0	0	0	0	0	0	0	0	0	0	0	0	0	0	0	0	0	0	0	0	0	0
AC153971.2	0	0	0	0	0	0	0	0	0	0	0	0	0	0	0	0	0	0.0836947	0	0	0	0	0	0	0	0	0	0	0	0	0	0	0	0	0	0	0	0	0	0	0	0	0	0	0	0.201497	0	0	0
AC153974.2	0	0	0	0	0	0	0	0	0	0	0	0.0866734	0	0.0253379	0	0.0300549	0	0	0.0426462	0	0.062839	0	0	0	0	0	0.0694286	0	0	0	0	0	0	0	0	0	0	0	0	0.108359	0	0	0	0	0	0	0.0713063	0	0
AC154136.1	0	0	0	0	0	0	0	0	0	0	0	0.0866734	0	0.0253379	0	0	0	0	0	0	0.062839	0.0721883	0	0.0530547	0	0	0	0	0	0	0.0353523	0	0	0	0	0	0	0.149935	0	0	0	0.210934	0.0816175	0	0.108941	0	0.0713063	0	0.0780564
AC154141.1	0	0	0	0	0	0.0613217	0	0	0	0.105063	0	0	0	0.0400079	0	0	0	0	0	0.0313468	0	0	0	0	0	0	0	0	0	0	0.0353523	0	0	0	0	0	0	0	0	0	0	0	0	0	0	0	0	0	0
AC154176.1	-0.0948349	0.0681882	-0.155131	-0.10468	-0.00262308	-0.0925572	-0.184536	-0.270477	-0.166679	-0.270477	0.0692661	-0.270477	0.0806456	0.0828962	-0.109524	0.000143554	-0.119569	-0.0467147	0.0925034	-0.0233513	0.00143891	0.0982052	0.16319	0.139209	-0.129683	-0.023794	-0.0702883	0.00680656	-0.270477	-0.150204	-0.00514364	-0.0229952	0.147685	0.0514044	0.192588	-0.200411	0.222925	0.00287055	0.0748868	-0.270477	0.165171	-0.270477	0.240712	-0.0482583	0.0904512	-0.0689802	0.0595493	-0.200426	0.283818
AC154176.2	0	0	0	0	0	0	0	0	0	0	0	0	0	0.0503498	0.0550606	0.18612	0.0999724	0	0	0	0.0986153	0	0	0	0	0	0	0	0	0	0	0	0	0	0	0	0	0	0	0	0	0	0	0	0	0	0	0	0
AC154220.1	0	0	0	0.0570192	0	0	0	0	0	0	0	0	0	0	0	0	0.0338663	0	0	0.0395037	0	0	0	0.154452	0	0	0	0	0	0	0.0700271	0	0	0	0	0	0	0	0	0.108359	0	0.108845	0	0	0	0	0	0	0
AC154221.1	0	0	0.0453741	0	0	0.0613217	0	0	0	0	0	0.16895	0	0.0253379	0	0.0150579	0	0.0255343	0	0	0	0	0	0	0	0	0	0	0	0	0.0353523	0	0.157565	0	0	0	0	0.0961529	0	0	0	0	0	0.11492	0	0	0.0713063	0	0.236193
AC154224.1	0	0	0	0	0	0	0	0	0	0	0	0	0	0	0	0	0	0	0	0	0	0	0	0	0	0	0	0	0	0	0.0353523	0	0	0	0	0	0	0	0	0	0	0	0	0	0	0	0	0	0
AC154231.1	-0.0425703	-0.0425703	0.00280382	0.0144489	0.0283907	-0.0425703	-0.0425703	0.0973369	0.061228	-0.0425703	0.0312424	-0.0425703	-0.0425703	0.0568638	0.0124904	-0.00377066	0.0574021	-0.017036	7.6e-05	0.0165005	-0.0425703	0.0296181	-0.0425703	0.0104845	0.0982238	-0.0425703	0.0268583	0.0549301	0.0776564	0.0777022	0.0131459	-0.0425703	0.114995	-0.0425703	-0.0425703	-0.0425703	-0.0425703	0.0535826	-0.0425703	0.0657889	-0.0425703	-0.0425703	-0.0425703	-0.0425703	0.126871	-0.0425703	0.028736	0.0274805	0.0354861
AC154231.2	0	0.177919	0.133295	0	0.070961	0	0	0	0	0	0.144429	0	0.224088	0.0750454	0.0550606	0.0150579	0.0338663	0	0	0.0704611	0.123581	0	0	0	0	0.0468595	0	0	0.2953	0	0	0	0.0806727	0.0960383	0	0.137392	0.193421	0.0961529	0	0	0	0	0.102401	0	0.108941	0	0	0	0
AC154231.3	0	0	0	0.0570192	0	0	0	0.139907	0	0	0	0	0	0.0503498	0.0550606	0	0	0	0	0	0.123581	0	0	0	0.140794	0	0	0	0	0	0.0353523	0.0823222	0	0	0	0	0	0	0	0.108359	0	0	0.0816175	0	0	0	0.0713063	0	0.0780564
AC154231.4	0	0	0	0	0	0	0	0	0	0	0	0	0	0	0	0	0	0	0	0	0	0	0	0	0	0	0	0	0	0	0	0	0	0	0	0	0	0	0	0	0	0	0	0	0	0	0	0	0
AC154248.1	0	0	0	0	0	0	0	0	0.103798	0	0	0	0	0.0253379	0	0	0	0.0255343	0	0.0198142	0	0.0721883	0.369797	0	0	0.0468595	0.0694286	0	0	0.120272	0.0353523	0	0	0	0	0.0700663	0	0	0	0	0	0.108845	0	0.11492	0	0	0	0	0
AC154248.3	0	0	0	0	0.070961	0.120579	0	0	0	0	0	0	0	0	0	0	0	0	0	0	0	0	0	0	0	0	0	0	0	0	0	0	0	0	0	0	0	0	0	0	0	0	0	0	0	0	0	0	0
AC154250.1	0	0	0	0	0	0	0	0.339371	0	0	0.144429	0	0	0.0503498	0.0550606	0	0.0338663	0	0.0844575	0	0	0	0.255006	0.0530547	0	0	0.0694286	0	0	0	0.0700271	0.103247	0	0.0960383	0	0	0	0.187076	0.103804	0	0	0	0	0	0	0	0	0	0.0780564
AC154252.2	0	0	0	0	0	0	0	0	0	0	0	0	0	0.0253379	0	0	0	0	0	0	0	0	0	0	0	0	0.0694286	0	0	0	0	0.0523943	0.0806727	0	0	0	0	0	0	0	0	0	0	0	0.108941	0	0	0	0
AC154266.1	0	0	0	0	0	0	0	0	0	0	0	0	0	0.0253379	0	0	0	0	0	0	0	0	0	0	0	0	0	0	0	0	0	0	0	0	0	0	0	0	0	0	0	0	0	0	0	0	0	0	0
AC154297.1	0	0	0.0453741	0	0	0	0	0	0	0	0	0	0	0	0	0	0	0.0255343	0	0	0	0	0	0	0	0	0	0	0	0	0	0	0	0	0	0	0	0	0	0	0	0	0	0	0.108941	0	0.0713063	0	0
AC154305.2	0	0	0	0	0	0	0	0	0	0	0	0.0866734	0	0	0	0.0150579	0	0	0	0	0.0986153	0	0	0	0	0	0	0	0	0	0.0353523	0	0	0	0	0	0	0	0	0	0	0.108845	0.0519183	0	0	0	0.0713063	0	0
AC154305.3	0	0	0	0	0	0	0	0	0	0	0	0	0	0	0	0	0	0	0	0	0	0	0	0	0	0	0	0	0	0	0	0	0	0	0	0	0	0	0	0	0	0	0	0	0	0	0	0	0
AC154307.1	0	0	0	0	0	0	0	0	0	0	0	0	0	0	0	0	0	0	0	0	0	0	0	0	0	0	0	0	0	0	0	0	0	0	0	0	0	0	0	0	0	0	0.0519183	0	0	0	0	0	0.0780564
AC154319.1	0	0	0	0	0.070961	0	0	0	0	0	0	0	0	0	0	0	0	0	0	0	0	0	0	0	0	0	0	0	0	0	0	0.0523943	0	0	0	0	0	0	0	0	0	0	0	0	0	0	0	0	0
AC154335.1	0	0	0.167785	0.0570192	0	0	0	0	0	0	0	0	0	0	0	0	0	0	0	0	0	0	0	0	0	0	0	0	0	0	0	0	0	0	0	0	0	0	0	0	0	0	0	0	0	0	0	0	0
AC154335.2	0	0	0.0453741	0	0	0	0	0	0	0	0.0738127	0	0	0.0253379	0	0.0300549	0	0	0	0	0	0	0	0.104505	0	0.0924648	0	0	0	0.120272	0.0353523	0.0523943	0.0806727	0	0.0929847	0	0	0	0	0	0	0	0.102401	0	0	0	0.139734	0	0
AC154347.1	0	0	0	0.112245	0	0.120579	0.167781	0.21642	0	0.105063	0.199303	0.0866734	0	0	0.0550606	0.0300549	0.0338663	0.0956617	0.0426462	0.0653444	0	0	0	0	0	0	0.136082	0	0	0	0.0700271	0.0523943	0.0806727	0	0	0	0.0994783	0	0	0	0	0.267864	0	0.322895	0	0	0	0	0
AC154361.1	0	0	0	0	0	0	0	0	0	0	0	0.0866734	0	0	0	0	0	0	0	0	0	0	0	0	0	0	0	0	0	0	0	0	0.0806727	0	0	0	0	0	0	0	0	0	0.0519183	0	0	0	0	0	0.0780564
AC154361.2	0.024453	0.0267301	-0.151189	0.0146079	-0.151189	-0.0898671	0.0627296	0.0652314	0.0501959	-0.0461258	-0.00675992	0.0960899	-0.151189	0.0658806	0.0397464	-0.0974872	-0.0189357	0.0725733	-0.108543	-0.069378	0.0647378	0.0294261	-0.0189968	-0.0981341	0.119274	0.112493	0.0489997	-0.0536885	-0.151189	-0.0309164	-0.00811613	-0.0987946	-0.0705162	-0.151189	-0.151189	-0.151189	-0.0517105	0.204267	-0.151189	-0.0428297	0.0557264	0.15592	-0.0487875	-0.0362684	0.246847	-0.151189	-0.151189	-0.0811381	-0.151189
AC154389.1	0	0	0.0714686	0	0	0	0	0	0	0	0	0	0	0.161117	0.0550606	0.0449917	0.164045	0.0507723	0.108544	0.0590708	0	0	0	0.0530547	0	0	0	0	0	0	0	0	0	0	0	0	0	0	0	0	0	0	0	0	0.108941	0	0.0713063	0	0
AC154435.1	0	0.177919	0	0.0570192	0	0	0	0	0	0	0	0	0	0.0503498	0	0.0150579	0	0	0	0	0	0	0	0	0	0.0924648	0	0	0	0	0	0	0	0	0	0.0700663	0	0.0961529	0.103804	0	0	0	0	0	0.108941	0	0.139734	0	0
AC154454.1	-0.0451142	-0.0451142	0.000259846	-0.0451142	0.0939912	-0.0451142	0.0408268	-0.0451142	-0.0451142	0.0599489	0.0286984	-0.0451142	-0.0451142	-0.0451142	-0.0451142	-0.0300563	-0.0451142	0.103812	0.103998	-0.0253	-0.0451142	-0.0451142	-0.0451142	-0.0451142	-0.0451142	0.0917729	0.0909675	0.144619	-0.0451142	0.391033	0.0589387	0.229166	0.0355584	-0.0451142	-0.0451142	0.279929	0.20095	-0.0451142	0.156338	-0.0451142	-0.0451142	0.0637307	0.106422	-0.0451142	0.0638264	-0.0451142	0.026192	0.0249366	0.0770114
AC154506.1	0	0	0	0	0	0	0	0	0	0	0	0	0	0	0	0	0	0	0	0.0198142	0	0	0	0	0	0.0468595	0.0694286	0	0	0	0	0	0.157565	0	0	0	0	0	0	0	0	0	0	0	0	0	0	0.0700508	0
AC154515.3	0	0	0	0	0	0	0	0	0	0	0	0	0	0	0.108682	0	0	0	0	0.0198142	0.062839	0	0	0	0	0	0	0	0	0.120272	0	0	0	0	0	0	0	0.0961529	0	0	0	0	0	0	0	0	0	0	0
AC154517.2	-0.0428849	-0.0428849	-0.0428849	0.0693596	-0.0428849	-0.0428849	-0.0428849	-0.0428849	-0.0428849	-0.0428849	-0.0428849	-0.0428849	-0.0428849	-0.0428849	0.0965323	-0.019047	-0.0428849	-0.0173506	0.0415725	0.0161859	0.0199541	0.0701353	0.0893071	0.0101698	-0.0428849	-0.0428849	-0.0428849	-0.0428849	0.144	-0.0428849	0.047123	0.138039	-0.0428849	-0.0428849	0.102149	0.0271814	-0.0428849	-0.0428849	-0.0428849	0.167067	0.0906804	0.06596	0.00903341	-0.0428849	0.0660557	0.0608336	0.0284214	-0.0428849	-0.0428849
AC154548.1	0	0	0.0453741	0	0	0.0613217	0.085941	0	0.103798	0	0.0738127	0	0	0	0.0550606	0.0300549	0.110419	0.0507723	0.0426462	0.115278	0.0986153	0.11302	0	0.170228	0	0.150947	0.0694286	0	0.120227	0	0.163989	0.0523943	0.0806727	0	0.0929847	0.292676	0	0.478063	0.103804	0	0	0.108845	0.386832	0	0.108941	0.103718	0	0.175447	0.0780564
AC154548.2	0	0	0.115346	0.0895336	0	0.154345	0.167781	0	0.103798	0	0	0	0	0	0	0.0150579	0	0	0	0	0	0	0	0	0	0.0468595	0	0	0.120227	0	0	0	0	0	0	0	0	0	0	0	0	0	0	0	0	0	0	0	0
AC154550.1	0	0	0.0453741	0.0570192	0	0	0	0.387789	0.103798	0	0.0738127	0	0	0.0583341	0.108682	0.0300549	0.0338663	0.0901872	0.250637	0.126471	0	0.141403	0	0.104505	0	0.0924648	0.10874	0.152053	0.120227	0.232348	0.0700271	0	0.0806727	0	0.145034	0.284347	0	0	0.103804	0	0	0	0	0	0.211049	0.103718	0	0	0.0780564
AC154552.7	0	0	0	0	0	0.0613217	0.085941	0	0	0	0	0	0	0	0	0	0	0.0255343	0	0	0	0	0	0	0	0	0	0	0	0	0	0	0	0	0	0	0	0	0	0	0	0	0	0	0	0	0	0	0
AC154552.9	0	0	0	0	0	0	0	0.139907	0	0	0	0.0866734	0	0.0253379	0	0.0150579	0	0.0255343	0.0426462	0	0	0	0	0	0	0.0468595	0.0694286	0	0	0	0.0700271	0	0	0	0.0929847	0	0	0	0	0	0	0.108845	0	0	0	0.103718	0	0	0
AC154556.1	0	0	0	0.0570192	0	0.0613217	0	0	0	0	0.0738127	0	0	0.0253379	0	0	0	0	0.0426462	0.0198142	0	0	0	0	0	0	0	0.152053	0	0	0.0353523	0.0523943	0	0.0960383	0	0	0	0	0	0	0	0	0	0	0.108941	0.201497	0	0	0.0780564
AC154558.1	0	0	0	0	0	0	0	0	0	0	0	0	0	0	0	0	0	0	0	0.0509644	0	0	0	0	0	0	0	0	0	0	0	0.0523943	0	0	0	0	0	0	0	0	0	0	0	0	0	0	0.0713063	0	0
AC154572.1	0	0.177919	0	0	0	0	0	0	0	0	0	0.135305	0	0	0	0	0.0338663	0	0	0	0	0	0	0	0	0.0736844	0	0	0	0	0	0	0	0	0.0929847	0	0	0	0	0	0	0	0	0	0	0.103718	0	0	0
AC154572.2	-0.0466025	-0.0466025	0.0248661	-0.0466025	0.0925029	0.0147193	-0.0466025	-0.0466025	-0.0466025	-0.0466025	-0.0466025	-0.0466025	-0.0466025	-0.0212646	-0.0466025	0.109814	-0.0127361	-0.0466025	-0.0466025	0.13063	-0.0466025	-0.0466025	-0.0466025	0.00645226	-0.0466025	-0.0466025	-0.0466025	-0.0466025	0.0736242	0.07367	-0.0466025	0.0357197	-0.0466025	-0.0466025	-0.0466025	0.0234638	0.0528759	0.0495504	-0.0466025	-0.0466025	0.0869629	-0.0466025	0.0557989	-0.0466025	-0.0466025	-0.0466025	-0.0466025	0.0234483	0.106123
AC154573.2	0	0	0	0	0	0.0613217	0	0	0	0	0	0.194577	0	0	0	0	0	0	0	0	0	0	0	0	0.217875	0	0	0	0	0	0	0	0	0	0	0	0	0	0	0	0	0	0	0	0	0	0	0	0
AC154576.1	0	0	0	0.0570192	0	0	0	0	0	0.105063	0	0	0	0.0253379	0	0.0150579	0	0.0255343	0	0.0198142	0	0.0721883	0.132192	0	0	0	0.0694286	0	0	0.120272	0	0	0	0	0	0	0	0.0961529	0.103804	0	0	0	0.0519183	0.11492	0	0	0	0	0
AC154592.1	0.175642	0	0.0453741	0	0	0	0	0.339371	0	0	0	0	0	0.0503498	0	0	0	0	0	0.0198142	0.0986153	0	0	0	0	0.11859	0	0.0975004	0	0	0	0.103247	0	0	0	0	0	0	0	0	0	0	0.0519183	0	0.108941	0.201497	0	0	0
AC154626.1	0	0	0	0	0	0	0	0	0	0	0	0	0	0	0.0550606	0	0	0	0	0	0	0	0	0	0	0.0468595	0	0	0	0	0.0353523	0	0	0	0	0.0700663	0	0	0	0	0	0	0	0	0	0	0	0	0
AC154634.1	0	0	0	0	0	0	0	0.139907	0	0	0	0	0	0.0253379	0.0550606	0	0.0338663	0	0.0844575	0	0	0.0721883	0.596176	0.0530547	0	0.0468595	0.0694286	0.0975004	0	0	0.137457	0	0.0806727	0.0960383	0	0	0	0.0961529	0.103804	0.108359	0	0	0	0.11492	0.108941	0	0.139734	0	0
AC154636.1	0	0	0	0	0	0	0	0	0	0	0	0	0	0	0	0	0	0	0	0	0	0	0	0	0	0	0	0	0	0	0	0.103247	0	0	0	0	0	0	0	0	0	0	0	0	0	0	0	0	0
AC154636.3	0	0	0	0	0	0	0	0	0	0	0	0	0	0	0	0	0	0	0	0	0	0	0	0	0	0	0	0.0975004	0	0	0	0.0523943	0	0	0	0	0	0.0961529	0	0	0	0	0	0	0.108941	0	0	0	0
AC154639.1	0	0	0	0	0	0	0	0	0	0	0	0	0	0	0.202223	0	0	0.0255343	0	0	0	0	0	0	0	0	0	0	0	0	0	0	0	0	0	0	0	0	0	0	0	0	0	0	0	0	0	0	0
AC154646.1	0	0	0	0	0	0	0	0	0	0	0	0	0	0	0	0	0	0	0	0	0	0.0721883	0	0	0	0	0	0	0	0	0	0	0	0	0	0	0	0	0	0	0	0	0.0519183	0	0	0	0	0	0
AC154680.1	0	0	0	0	0	0.120579	0.085941	0	0	0.105063	0	0	0	0.0503498	0	0.0300549	0.0338663	0	0	0.0395037	0	0	0.132192	0.0530547	0.140794	0	0	0	0	0	0	0	0	0	0	0.0700663	0.0994783	0	0.201452	0	0	0	0.0519183	0	0.108941	0	0	0	0
AC154687.1	0	0	0	0	0.070961	0	0	0	0	0	0	0	0	0	0	0	0	0	0	0	0	0	0	0	0	0	0	0	0	0	0	0	0	0	0	0	0	0	0	0	0	0	0	0	0	0.103718	0	0	0
AC154693.1	0	0	0	0	0	0	0	0	0	0.105063	0	0.0866734	0	0	0	0	0	0	0	0	0	0	0	0.0530547	0	0	0	0	0	0	0	0	0	0	0	0	0	0	0	0	0	0	0	0	0.108941	0.103718	0	0	0.0780564
AC154699.2	0	0	0	0	0	0.0962256	0	0	0	0	0	0	0	0	0	0	0	0	0	0	0	0	0	0	0	0	0.0694286	0	0	0	0	0	0	0	0	0	0	0	0	0	0	0	0	0	0	0	0	0	0
AC154713.1	-0.0786437	-0.0786437	-0.0786437	-0.0786437	-0.00768273	-0.0786437	0.0891375	0.189943	-0.0786437	0.0264194	0.105725	0.00802969	0.0662959	0.0207903	-0.0235831	-0.0635858	-0.0114603	0.0115435	-0.0786437	-0.0588295	-0.0158047	-0.0786437	-0.0786437	0.025861	-0.0786437	-0.0317842	0.121545	-0.0786437	-0.0786437	-0.0786437	0.0254092	-0.0262494	0.222756	0.159336	0.185919	0.123557	0.114778	0.108432	0.215036	0.131308	-0.0786437	0.132291	-0.0786437	-0.0786437	-0.0786437	0.122853	-0.0786437	-0.00859291	-0.0786437
AC154724.1	0	0	0.0453741	0.0895336	0	0.210627	0.085941	0	0.293503	0	0.184369	0.0866734	0.14494	0.0893485	0.108682	0.0623916	0	0.0255343	0.0426462	0.17548	0.271916	0.0721883	0	0	0	0.0924648	0	0.0975004	0	0.120272	0.0353523	0.0523943	0	0.0960383	0	0	0	0	0.103804	0.209951	0.206915	0.210934	0.102401	0.11492	0	0	0	0	0.0780564
AC154740.2	0	0	0	0	0	0	0	0	0	0	0	0	0.224088	0.0253379	0	0	0	0	0.0844575	0.0198142	0	0	0	0	0	0	0.0694286	0	0	0	0.0353523	0	0	0	0	0	0	0	0	0	0.133565	0	0.131302	0	0	0	0	0	0
AC154742.2	0	0	0	0	0	0	0	0	0	0	0	0	0	0	0	0	0	0	0	0	0	0	0	0.0530547	0	0	0	0	0	0	0	0	0.0806727	0	0	0	0	0	0	0	0	0	0.0519183	0.11492	0	0	0	0	0
AC154747.3	0	0	0	0	0	0	0	0	0	0	0.16653	0	0	0	0	0	0	0	0	0	0.062839	0	0	0.0530547	0	0	0	0	0	0	0	0	0	0	0	0	0	0	0	0	0	0	0	0	0	0	0	0	0
AC154767.3	0	0.177919	0.0714686	0	0	0	0	0	0	0	0	0	0.14494	0.0648336	0.0550606	0.0300549	0	0.0757224	0	0.0198142	0.158203	0	0.205078	0.104505	0	0.0468595	0	0.0975004	0	0.120272	0	0	0.0806727	0	0.264562	0.0700663	0	0	0	0	0	0.108845	0.0519183	0	0	0	0.0713063	0.0700508	0
AC154785.3	0	0	0	0	0.070961	0.0613217	0	0	0.103798	0	0	0	0	0	0.0550606	0	0	0	0	0	0	0.0721883	0	0	0	0	0.0694286	0	0.120227	0	0.0353523	0	0	0	0	0	0	0	0	0	0	0	0	0	0	0	0	0	0.152726
AC154788.1	0	0	0	0	0	0	0	0	0	0	0	0	0	0	0	0	0	0	0	0	0	0	0	0	0	0	0	0	0	0	0	0	0	0	0	0	0	0	0	0	0	0	0	0	0	0	0	0	0
AC154816.1	0	0	0	0	0	0	0	0	0	0	0	0	0	0	0	0	0	0	0	0	0	0	0	0	0	0	0	0	0	0	0	0	0	0	0	0	0	0	0	0	0	0	0	0	0	0	0	0	0
AC154826.2	0	0	0	0	0	0	0	0	0	0	0	0.291424	0	0	0	0	0	0	0	0.0198142	0	0	0	0	0	0	0	0	0	0	0	0	0	0	0	0	0	0	0	0	0	0	0	0	0	0	0	0	0
AC154828.1	0	0	0	0	0	0	0	0	0	0	0	0	0	0	0	0	0	0	0	0	0	0	0	0	0	0	0	0	0	0	0	0	0	0	0	0	0	0	0	0	0	0	0	0	0	0	0	0	0
AC154828.2	0	0	0	0	0	0	0.085941	0	0	0	0	0	0	0	0	0	0.0338663	0	0	0	0	0	0	0	0	0	0.0694286	0	0	0	0	0	0	0	0	0	0	0	0	0	0	0	0.199402	0	0	0	0	0	0
AC154840.1	-0.024189	-0.024189	0.0656005	0.0328302	0.114916	0.0371328	-0.024189	-0.024189	0.0796093	-0.024189	0.0496237	0.0624844	0.199899	0.00114893	-0.024189	0.0356804	0.0757834	0.00134532	-0.024189	-0.024189	-0.024189	-0.024189	0.230817	-0.024189	-0.024189	-0.024189	-0.024189	-0.024189	-0.024189	-0.024189	0.0111634	-0.024189	-0.024189	-0.024189	-0.024189	-0.024189	0.0752894	-0.024189	-0.024189	0.0841702	-0.024189	-0.024189	-0.024189	-0.024189	-0.024189	-0.024189	0.115545	-0.024189	0.0538674
AC154848.1	0	0	0	0	0	0	0	0	0	0	0	0	0	0	0	0	0	0	0	0	0	0	0	0	0	0	0	0	0	0	0	0	0	0	0	0	0	0	0	0	0	0	0	0	0	0	0	0	0
AC154849.4	-0.140315	-0.140315	-0.050526	-0.0832963	0.188531	-0.0789938	-0.0543745	0.199055	0.0610693	0.0634422	0.428735	0.106963	0.37539	0.0994743	-0.00089827	-0.0656269	-0.0403431	-0.00137468	-0.0976693	-0.120501	-0.0167343	0.0675818	0.33733	0.208138	0.20155	-0.0478507	0.156749	-0.0428151	-0.140315	0.197024	0.112151	-0.037068	-0.0596428	0.13298	0.0406772	0.0618853	0.274477	-0.140315	0.153364	-0.0319563	0.339115	0.0706189	0.158928	0.081903	-0.140315	-0.036597	0.128579	0.0616836	0.0124102
AC154861.1	0	0	0.0453741	0.0570192	0	0.0613217	0	0	0	0	0.0738127	0.16895	0.14494	0	0	0.0150579	0.0338663	0	0.0426462	0	0.123581	0.0721883	0	0.0530547	0	0.136887	0.0694286	0.189733	0.120227	0	0.0353523	0	0	0.0960383	0	0	0.0994783	0	0	0.209951	0	0	0	0	0	0	0	0.137307	0.0780564
AC154994.2	-0.134878	0.0430412	0.0546065	-0.0778586	-0.134878	-0.134878	0.228176	0.00502945	-0.134878	-0.134878	-0.0193881	-0.0482044	0.0100618	0.108748	0.0770751	0.067179	0.0785962	-0.134878	-0.00940457	0.0688648	-0.0720387	-0.134878	-0.134878	0.0958858	0.00591626	-0.0880183	0.127073	-0.134878	0.097813	-0.0146053	0.00257886	-0.134878	-0.0542051	0.0520712	-0.041893	0.00251378	-0.134878	0.015057	-0.0310739	-0.0265186	-0.0013124	-0.0260328	-0.0829594	-0.134878	-0.134878	-0.0311593	-0.0635715	-0.064827	-0.134878
AC155241.2	0	0	0	0	0	0	0	0	0	0	0	0	0	0	0	0	0.0338663	0	0.0844575	0	0.0986153	0	0	0	0	0	0	0	0	0	0.0353523	0	0	0	0	0	0	0	0	0	0	0	0.0519183	0	0	0	0	0	0
AC155249.1	0	0	0.0714686	0.0570192	0.241905	0	0	0	0	0	0.0738127	0	0	0.0253379	0	0.0746885	0.0671834	0.0507723	0.0426462	0.0590708	0	0	0	0.104505	0.140794	0.0468595	0	0.0975004	0	0	0	0.103247	0.0806727	0	0	0.0700663	0	0.187076	0	0	0	0.108845	0.102401	0.11492	0.108941	0.103718	0.139734	0.0700508	0
AC155256.1	0.11351	-0.0621323	0.0532137	-0.0051131	0.00882871	-0.000810531	0.0238087	-0.0621323	0.041666	-0.0621323	-0.0621323	0.0245411	0.0828073	0.0613922	0.0465499	-0.0171406	0.00505114	-0.036598	-0.0621323	-0.0111679	-0.0621323	0.0100561	0.0700597	-0.0621323	-0.0621323	-0.0621323	-0.0621323	0.0353681	0.0580944	-0.0621323	0.00789484	-0.00973798	0.168905	0.0339061	0.11886	0.00793404	0.0373461	-0.0621323	-0.0621323	0.0462269	0.0714331	0.0467126	0.0402691	0.160086	-0.0621323	0.0415862	0.00917401	0.139867	0.0905934
AC155256.3	0.297443	-0.0370103	0.0527792	0.0752342	-0.0370103	-0.0370103	0.0489307	-0.0370103	-0.0370103	-0.0370103	-0.0370103	-0.0370103	-0.0370103	-0.0116724	0.0716719	0.0635456	0.0301731	0.0531769	0.0056359	0.0833053	-0.0370103	0.035178	0.0951817	0.096888	-0.0370103	0.0554545	0.0717294	0.06049	-0.0370103	-0.0370103	-0.0370103	0.015384	0.0436623	-0.0370103	0.0559744	-0.0370103	-0.0370103	0.112924	-0.0370103	-0.0370103	0.169905	-0.0370103	0.0942915	-0.0370103	0.0719303	-0.0370103	-0.0370103	0.100296	-0.0370103
AC155260.1	0	0	0	0	0	0	0	0	0	0	0	0	0	0	0	0	0	0	0.0426462	0	0	0	0	0.0530547	0	0.0468595	0	0	0	0	0	0	0	0	0.180993	0	0	0	0	0	0	0	0	0	0.108941	0	0	0.0700508	0.0780564
AC155266.1	0	0	0	0	0	0	0	0	0	0	0	0	0	0	0.0550606	0	0.0338663	0	0	0	0	0	0	0	0	0	0	0	0	0	0	0.0523943	0	0	0	0	0	0	0	0	0	0	0.0816175	0	0	0	0	0	0
AC155269.1	0	0	0	0	0	0	0	0	0	0	0	0	0	0.0583341	0	0	0.0338663	0	0.0426462	0.0395037	0	0	0	0.0530547	0	0.0468595	0.0694286	0	0.120227	0.120272	0.0353523	0	0	0	0	0.0700663	0.0994783	0.0961529	0	0	0	0	0	0	0	0	0	0	0
AC155273.1	0	0	0.0453741	0.0570192	0	0	0	0	0	0	0	0	0	0.0253379	0	0	0	0	0	0.140518	0.062839	0.0721883	0	0.0530547	0	0.136887	0	0	0	0	0	0.0523943	0.0806727	0	0	0	0	0	0	0.108359	0	0	0.0519183	0	0	0	0	0	0
AC155293.1	0	0	0	0.0570192	0.139105	0.120579	0	0	0	0	0	0	0	0.0503498	0	0.0150579	0	0.0507723	0	0.144901	0.0986153	0	0	0	0	0.0468595	0	0	0	0	0.0700271	0	0.0806727	0	0	0	0	0	0.103804	0	0	0	0	0.11492	0	0	0	0	0
AC155293.2	0	0	0	0	0	0	0.085941	0	0	0	0.0738127	0	0	0.0253379	0	0.0150579	0	0	0	0	0.062839	0.0721883	0	0	0	0.0468595	0	0	0	0	0	0	0	0	0	0	0	0	0	0	0	0	0	0	0	0	0	0	0
AC155300.2	0	0	0	0	0	0	0	0	0	0	0	0	0	0.0253379	0	0	0	0	0	0	0	0	0	0	0	0.0468595	0	0	0	0	0	0	0.0806727	0	0	0.0700663	0	0	0	0	0	0	0	0	0	0	0	0.0700508	0
AC155637.1	0	0	0	0	0	0	0	0	0	0	0	0	0	0.0253379	0	0	0	0.0255343	0	0.0198142	0	0	0	0	0	0	0	0	0	0	0	0	0	0	0	0	0	0	0	0	0	0	0	0	0	0	0	0	0
AC155643.1	0	0	0	0	0	0	0	0	0	0	0	0	0	0	0	0	0	0	0	0	0.062839	0	0	0	0	0	0	0	0	0	0	0	0	0	0	0	0	0	0	0	0	0	0	0	0	0	0	0	0
AC155712.1	0	0	0	0	0	0	0	0	0	0	0	0	0	0	0	0	0	0	0	0.0198142	0	0	0	0	0	0	0	0	0	0	0	0	0	0	0.0929847	0	0	0	0	0	0	0	0	0	0.108941	0	0	0	0
AC155713.1	0	0	0	0	0	0	0	0	0	0	0	0	0	0	0	0	0.0338663	0	0	0	0	0	0	0	0	0	0	0	0	0	0	0	0	0	0	0	0	0	0.103804	0	0	0	0	0	0	0	0	0	0
AC155839.1	0	0	0	0	0	0.0613217	0.167781	0	0	0	0	0.0866734	0	0	0	0.0150579	0	0.0507723	0	0	0	0	0	0	0	0.205029	0	0	0	0	0	0	0	0	0	0	0.0994783	0	0.293679	0	0	0.108845	0.0519183	0	0	0	0	0	0
AC155907.2	0	0	0	0	0	0	0.085941	0	0	0	0	0	0	0	0	0	0	0.0507723	0	0.0198142	0	0	0	0	0	0	0	0	0	0	0	0	0	0	0	0	0	0	0	0	0	0	0	0	0	0	0	0	0
AC155909.1	0	0.177919	0.172	0.0570192	0	0	0	0	0	0.105063	0	0	0	0	0	0.0150579	0.0338663	0	0	0	0	0.0721883	0	0	0	0	0	0	0	0	0	0	0	0	0	0	0	0	0	0	0	0	0	0	0	0	0	0	0.0780564
AC155929.2	0	0	0	0	0	0.0613217	0	0	0	0	0	0	0	0	0	0	0	0	0	0	0	0	0	0	0	0	0.0694286	0	0	0	0	0	0	0	0	0.0700663	0	0	0	0	0	0	0	0	0	0	0	0.0700508	0
AC155937.1	0	0	0	0	0	0	0	0	0	0	0	0	0	0	0	0.0150579	0	0	0	0.0198142	0.142715	0	0	0	0	0	0	0	0	0	0.0353523	0	0	0	0	0	0	0	0	0	0	0	0	0	0	0	0	0	0
AC155939.1	0.175642	0.177919	0	0.112245	0	0.0962256	0.085941	0	0	0	0.0738127	0	0.14494	0.0503498	0	0.0150579	0.0338663	0.0255343	0	0.0198142	0	0.0721883	0.132192	0.0530547	0	0	0	0.0975004	0	0	0.123667	0	0.157565	0.0960383	0	0.0700663	0	0.0961529	0	0.16855	0	0	0	0	0	0	0.0713063	0	0.122126
AC155941.5	0	0	0	0	0	0	0	0	0	0	0	0	0	0	0	0	0	0	0	0	0	0	0	0	0	0	0	0	0	0	0	0	0	0	0	0	0	0	0	0	0	0	0	0	0	0	0	0	0
AC156031.2	0	0	0	0	0	0	0	0	0	0	0	0	0	0.0253379	0	0.0300549	0	0.0901872	0	0.0395037	0	0.357203	0	0	0	0	0.0694286	0	0.26742	0.120272	0.0353523	0	0	0.0960383	0	0	0	0	0	0.209951	0	0	0	0	0	0	0	0	0
AC156031.4	-0.57515	-0.397231	-0.57515	-0.378759	-0.57515	-0.57515	-0.489209	-0.435243	-0.57515	-0.57515	-0.501337	-0.57515	-0.43021	-0.0540412	0.493044	0.929429	-0.0333013	-0.225201	-0.16436	-0.0203346	0.935009	-0.502962	-0.320144	-0.470645	-0.57515	-0.57515	-0.374961	-0.47765	-0.454923	-0.454877	-0.505123	-0.522756	-0.57515	-0.57515	-0.57515	-0.505084	-0.57515	-0.57515	-0.57515	-0.466791	-0.57515	-0.57515	-0.415393	-0.460229	-0.57515	-0.57515	-0.57515	-0.505099	-0.57515
AC156163.1	0	0	0	0	0	0	0	0	0	0	0	0.0866734	0	0	0	0	0	0	0	0	0	0	0	0	0	0	0	0	0	0	0.0810505	0	0.0806727	0	0	0	0	0	0	0	0	0	0.0816175	0	0	0	0	0	0
AC156164.1	0.270361	0	0.0714686	0	0	0.0613217	0	0	0.103798	0	0	0.16895	0	0.0503498	0	0	0.0338663	0.0255343	0.0426462	0.0198142	0	0.11302	0	0.133898	0.140794	0.0924648	0.10874	0	0	0.120272	0.0700271	0	0.0806727	0	0.230386	0	0	0	0.103804	0	0	0.108845	0	0	0.108941	0	0.0713063	0.137307	0.0780564
AC156273.2	0	0	0	0	0.070961	0.0613217	0	0	0	0	0.11549	0	0	0.141518	0.0550606	0	0.0338663	0.0255343	0.0426462	0	0	0.0721883	0	0	0	0.0468595	0.0694286	0	0	0	0	0.0523943	0	0	0	0.0700663	0	0	0	0	0.133565	0	0.102401	0	0.108941	0.201497	0	0.0700508	0
AC156274.1	0	0	0	0	0	0	0	0	0	0	0	0	0	0	0	0	0	0	0	0	0	0	0	0	0	0	0	0	0	0	0	0	0	0	0	0	0	0	0	0	0	0	0	0	0	0	0	0	0
AC156389.1	0	0	0	0	0	0.0613217	0	0	0	0	0	0	0	0	0	0.0238379	0	0	0	0.0509644	0	0	0	0	0	0.0924648	0	0	0	0	0	0	0	0	0	0	0	0	0	0	0	0	0	0	0	0	0	0	0
AC156558.1	0	0	0	0	0	0.0613217	0	0	0	0	0	0	0	0	0	0	0	0	0.0426462	0	0	0	0	0	0	0	0	0	0	0	0	0	0	0	0	0	0	0	0	0	0	0	0	0	0	0	0	0	0
AC156559.1	0	0	0	0.0570192	0.070961	0	0	0	0	0	0	0	0	0.0253379	0	0	0	0.0255343	0	0.0198142	0	0	0	0	0.140794	0	0	0.0975004	0	0	0	0	0	0	0.0929847	0	0	0	0	0	0	0	0	0	0	0	0	0	0
AC156563.1	0	0	0.0453741	0	0.111149	0	0	0	0	0	0	0	0	0	0	0	0	0	0.108544	0	0.0986153	0	0	0	0	0	0	0.0975004	0	0.186751	0.0700271	0	0	0	0	0	0	0	0	0.108359	0	0	0.0519183	0	0	0	0	0	0
AC156568.1	-0.0335677	-0.0335677	0.0118064	0.0234515	-0.0335677	0.027754	0.0523733	-0.0335677	-0.0335677	0.263287	0.040245	0.135382	-0.0335677	-0.00822982	0.0214929	-0.0185098	0.0336157	0.105373	0.0508897	-0.0335677	-0.0335677	0.0386206	0.0986243	-0.0335677	0.107226	0.0132918	0.166621	-0.0335677	-0.0335677	-0.0335677	0.00178464	0.0696797	-0.0335677	-0.0335677	0.059417	-0.0335677	-0.0335677	-0.0335677	-0.0335677	0.0747914	-0.0335677	-0.0335677	0.0183506	-0.0335677	-0.0335677	-0.0335677	-0.0335677	0.0364831	-0.0335677
AC156576.2	0	0	0.0714686	0	0	0.0613217	0	0	0	0	0	0	0	0	0.0865961	0	0.0534209	0.0255343	0	0.0590708	0	0	0	0	0	0	0	0	0	0	0	0	0	0.186949	0	0	0	0	0.161622	0.108359	0	0	0.0519183	0	0	0	0	0.0700508	0
AC156576.3	0.175642	0	0	0	0	0	0	0	0.103798	0.105063	0.0738127	0	0.14494	0	0	0.0449917	0	0.0255343	0	0	0	0	0	0	0	0	0	0	0	0	0	0	0	0	0	0	0	0	0.103804	0	0	0	0	0	0	0	0	0	0
AC156576.4	0.0774577	-0.0981842	-0.0528102	-0.0411651	0.106483	-0.0981842	-0.0981842	0.289605	0.103201	0.00687886	-0.0243716	0.149095	0.252938	0.0862909	-0.0431236	-0.0234957	0.11529	-0.0224618	-0.055538	-0.0391134	-0.0981842	0.109713	0.271613	0.329067	0.0426098	0.165498	0.0378975	-0.0981842	-0.0981842	-0.0981842	0.104313	0.157124	0.132853	0.0887648	0.245965	0.0392073	0.0952372	0.0888914	0.195495	0.207435	0.337464	0.208925	-0.0462659	0.224711	0.0107564	0.283723	-0.026878	0.103815	0.194907
AC156795.1	0	0	0	0	0	0	0	0	0	0	0	0	0	0	0	0	0	0	0	0	0	0	0	0	0	0	0	0	0	0	0	0	0	0	0	0	0	0	0	0	0	0	0	0	0	0	0	0	0
AC156795.2	0	0	0	0	0	0	0	0	0	0	0	0	0	0	0	0	0	0.0255343	0.0426462	0	0	0	0	0	0	0	0	0	0	0	0	0	0	0	0	0	0	0	0	0	0	0	0	0	0	0	0	0	0
AC156803.1	0	0	0.0897895	0	0	0	0	0	0	0	0	0	0	0.0400079	0	0	0	0	0	0	0	0	0	0	0	0	0	0	0	0	0.137457	0	0	0.186949	0	0	0.0994783	0	0	0	0	0	0	0.178542	0	0	0	0	0
AC156832.4	0	0	0	0	0	0	0	0	0	0	0	0	0	0	0	0	0.0338663	0	0	0	0	0	0	0	0	0	0	0	0	0	0.0353523	0	0	0	0	0	0	0	0	0	0	0	0	0	0	0	0	0	0
AC156952.1	0	0	0	0	0	0	0	0	0	0	0	0	0	0	0	0	0	0	0	0.0198142	0	0	0.132192	0	0	0	0	0	0	0	0	0	0	0	0	0	0	0	0	0	0	0	0	0	0	0	0	0	0
AC156953.1	0	0	0	0.0570192	0	0	0	0	0	0	0	0.0866734	0	0.0253379	0	0	0	0	0	0.0198142	0	0.0721883	0.132192	0	0	0	0	0	0	0	0.0353523	0	0	0	0	0	0	0	0.103804	0	0	0	0	0	0	0	0	0	0
AC157085.2	0	0	0	0	0	0	0	0	0	0	0	0	0	0.0253379	0.0865961	0.068545	0.0338663	0.0507723	0	0	0	0	0	0	0	0	0	0	0	0	0	0	0	0	0	0	0	0	0	0	0	0	0	0	0	0	0	0	0
AC157213.1	0	0	0	0	0.070961	0.0613217	0	0	0	0	0	0.0866734	0	0	0	0.0150579	0.0534209	0.0255343	0	0.0395037	0.062839	0	0.255006	0	0	0	0	0	0	0	0.0353523	0	0	0	0	0	0	0	0	0	0	0	0.0519183	0	0	0	0	0	0
AC157515.2	0	0	0	0	0.241905	0.120579	0	0	0	0.296855	0.0738127	0	0	0.0503498	0	0.0537017	0	0.0255343	0	0.117062	0	0	0	0.0833391	0.217875	0.0924648	0.188027	0	0	0	0.0700271	0	0.0806727	0	0.180993	0	0.222593	0.187076	0	0	0	0.108845	0.317753	0	0	0	0	0	0.0780564
AC157591.1	0	0	0	0	0.070961	0.0613217	0	0	0.161586	0	0	0	0	0.0253379	0	0.0150579	0.0864265	0.0255343	0.0426462	0.0198142	0.062839	0	0	0	0	0.0924648	0	0.0975004	0	0.294562	0.0353523	0	0.126086	0.186949	0.0929847	0	0.0994783	0.0961529	0.293679	0.209951	0	0	0	0	0	0.161588	0.139734	0.175447	0.293092
AC157602.1	0.0892139	0.091491	0.131323	0.0793688	0.11824	-0.0251062	0.306056	0.301361	0.0173703	-0.086428	0.058001	0.082522	0.314676	-0.0360782	-0.0313673	-0.0117394	-0.0525616	0.183316	-0.0437817	-0.0273572	0.15294	-0.086428	-0.086428	0.116562	0.054366	0.0504592	-0.086428	-0.086428	0.208872	-0.086428	-0.0164009	0.114279	0.282496	-0.086428	0.178134	-0.0163617	0.0130504	-0.086428	0.115024	0.123523	-0.086428	0.124506	-0.0345096	-0.086428	0.0225127	0.207604	-0.0151217	0.0232888	0.0662977
AC157652.1	0	0	0	0	0	0	0	0	0	0.105063	0	0.0866734	0.14494	0	0	0.0150579	0.0338663	0	0.125473	0	0	0	0	0.0530547	0	0.136887	0	0	0	0	0	0	0.200938	0	0	0	0.193421	0	0.103804	0	0	0	0.0519183	0	0	0	0	0	0
AC157652.2	-0.0596168	-0.0596168	-0.0142427	-0.00259763	0.0794886	-0.0596168	-0.0596168	0.20897	0.0441815	-0.0596168	0.217546	-0.0596168	0.0853228	-0.0196089	-0.00455617	-0.0445589	-0.0596168	0.0161056	-0.0596168	-0.0201131	-0.0596168	0.0817861	0.0725752	0.0448879	0.0811772	-0.0596168	0.0491229	0.0378836	0.0606099	-0.0596168	0.0444361	0.141091	-0.0596168	0.127332	0.121376	0.0777747	0.133805	0.295839	-0.0596168	-0.0596168	0.0739486	0.151318	0.0919195	0.0553037	0.151433	0.0441017	0.0116895	0.010434	0.0184396
AC157822.2	0.334453	0	0	0	0	0	0	0	0.103798	0.296855	0	0.0866734	0	0	0	0	0	0	0	0	0	0	0	0	0	0	0	0	0.120227	0	0.0353523	0.103247	0	0	0.180993	0.0700663	0	0	0	0	0.133565	0.242505	0	0	0.108941	0.201497	0	0	0
AC157822.3	0.619426	-0.0676055	-0.0222314	-0.0105863	0.210762	0.272106	0.0183355	0.0723017	0.53638	0.229249	0.00620718	0.254438	-0.0676055	0.0797198	-0.0676055	-0.0525476	-0.0337391	-0.0168332	-0.000402493	-0.0676055	0.0559757	0.369204	0.0645865	0.228562	-0.0676055	0.542915	0.168984	-0.0676055	0.288177	-0.0676055	0.00242162	0.0647136	0.0899594	0.0821963	0.0253792	0.00246082	0.087455	0.0823292	0.226074	0.142346	0.13931	0.345434	0.205239	0.154613	0.330431	0.133891	-0.0676055	0.370019	-0.0676055
AC157822.4	0	0	0.0453741	0	0	0	0	0	0	0	0	0.135305	0	0	0	0	0	0	0	0	0	0	0.132192	0	0	0.0468595	0	0	0	0.186751	0.0353523	0.0523943	0	0	0	0	0	0	0	0	0	0	0	0	0	0	0	0	0
AC158239.2	-0.0619444	0.153718	-0.137153	-0.006869	-0.541514	0.00954828	-0.541514	0.214188	-0.24801	-0.43645	-0.107149	-0.372564	-0.0258085	0.349878	-0.0649792	0.356398	-0.056174	-0.341094	0.275106	-0.0879006	-0.0120032	-0.295891	-0.107847	0.0691195	-0.150776	-0.0219703	-0.341325	-0.351781	-0.308823	-0.421241	-0.0929134	-0.16067	0.0151815	0.0104317	0.0606637	-0.21647	-0.126721	-0.107696	-0.247834	-0.433154	-0.169579	-0.180607	-0.0646799	-0.319295	-0.00887822	-0.0287014	-0.0857526	-0.339514	-0.0716775
AC158354.2	0.571057	-0.186703	-0.0395895	0.00968768	0.0552018	-0.186703	-0.186703	-0.0467963	-0.186703	-0.0816404	-0.0023344	0.177556	-0.186703	-0.00222837	-0.131643	-0.0568779	0.18054	-0.0863105	-0.102246	0.00436186	0.0706467	0.0851905	0.0683028	0.346222	0.511744	0.147086	0.202031	0.342346	-0.0664768	0.280062	-0.151351	0.0415152	0.480466	0.00024553	-0.00571076	-0.0111088	0.319714	0.00037215	0.487602	0.361338	0.185231	-0.0778586	-0.0351672	0.28414	-0.0777628	-0.025115	0.0821906	0.0879992	0.448324
AC158355.1	0	0	0	0	0	0	0	0	0	0	0	0	0	0.0862879	0	0	0	0	0	0	0	0	0	0	0	0	0	0	0	0	0	0	0	0	0	0	0	0	0	0	0	0	0	0	0	0	0	0	0
AC158388.2	0	0	0	0	0	0	0	0	0	0	0	0	0	0.0253379	0.108682	0	0	0.0255343	0	0.0509644	0.123581	0	0	0	0	0.0468595	0	0	0	0	0	0	0	0	0.0929847	0.0700663	0	0	0	0.108359	0	0	0	0	0	0	0	0	0.0780564
AC158392.2	0	0	0.0453741	0	0	0	0.085941	0.268586	0	0	0	0	0	0.0253379	0	0.0238379	0	0	0	0.0704611	0	0	0	0	0	0	0	0	0	0	0.0353523	0	0.0806727	0	0	0	0	0	0	0	0	0	0	0	0.108941	0.103718	0.0713063	0	0.0780564
AC158392.3	-0.201135	-0.0232158	0.0236424	-0.035338	-0.201135	-0.139813	0.0447921	-0.0612276	-0.201135	0.00262287	-0.127322	0.0902889	-0.0561952	-0.0302902	-0.0236286	0.220551	-0.101162	-0.0481337	-0.158489	0.344475	-0.201135	-0.201135	-0.0689428	0.0296287	-0.0603408	-0.0209431	-0.201135	-0.103634	-0.201135	0.136205	0.159671	0.118043	0.071421	-0.105096	0.143014	0.00106604	-0.101656	0.036938	-0.0973309	-0.0927756	-0.201135	-0.201135	0.259401	-0.0862143	-0.0921941	-0.0974163	0.00439141	0.0376011	-0.0484091
AC158511.1	0	0	0	0	0	0	0	0	0	0	0	0	0	0	0	0	0	0	0	0	0	0	0	0	0	0	0	0	0	0	0	0	0	0	0	0	0	0	0	0	0	0	0	0	0	0	0	0	0
AC158523.2	0	0	0	0	0	0	0	0	0	0	0	0	0	0	0	0	0.0338663	0	0	0	0	0	0	0	0	0	0	0	0	0	0	0	0	0	0	0.0700663	0	0	0	0	0	0	0	0	0	0	0	0	0
AC158525.1	0	0	0	0	0	0	0	0	0	0	0	0	0	0.0253379	0	0	0	0	0	0	0	0	0	0.0530547	0	0	0	0	0	0	0	0	0	0	0	0	0	0	0	0	0	0	0	0	0	0.103718	0	0	0
AC158535.1	0	0	0	0	0	0	0	0	0	0	0	0	0	0	0	0	0.105493	0	0	0	0	0	0	0	0	0	0	0	0	0	0	0	0	0	0	0	0	0	0	0	0	0	0	0	0	0	0	0	0
AC158536.1	0.175642	0.177919	0.0453741	0.112245	0	0.0613217	0	0	0	0	0	0.0866734	0.14494	0.0253379	0	0.0150579	0	0.0507723	0.149112	0.158369	0.123581	0.0721883	0.132192	0.104505	0	0.0924648	0.136082	0	0	0.294562	0.0353523	0.152656	0.157565	0.0960383	0	0.202201	0	0	0	0	0.133565	0	0.102401	0	0	0.256223	0.205526	0.0700508	0
AC158543.1	0	0	0	0	0	0	0	0	0	0	0	0.0866734	0	0.0503498	0	0	0.0338663	0	0	0	0.123581	0	0	0	0	0	0	0	0	0	0	0	0	0	0.0929847	0.0700663	0.0994783	0	0	0.108359	0	0	0	0	0	0	0.0713063	0	0
AC158545.1	-0.279596	0.0590694	0.303796	0.177827	0.059409	0.0900506	-0.193655	-0.0631754	-0.175797	-0.279596	-0.135167	0.154439	-0.279596	0.0555723	0.170668	0.0925416	0.0294426	-0.0876986	0.00910963	0.0878199	-0.00767996	-0.0989808	0.154071	-0.125143	0.130747	0.167949	-0.0176449	-0.182095	-0.159369	-0.0472476	0.0812096	0.0907163	-0.0070399	0.0895572	0.0319792	-0.0149029	0.301544	-0.0925201	-0.279596	-0.111045	0.199835	0.0275131	0.400191	-0.164675	-0.0685462	0.0144366	0.0951994	0.16867	0.117305
AC158600.1	0	0	0	0	0	0	0	0	0	0	0	0.0866734	0	0	0	0.0150579	0.0671834	0	0	0.0198142	0	0	0	0	0	0.0468595	0	0	0	0	0	0	0	0	0.0929847	0.0700663	0	0	0	0	0.133565	0	0	0.11492	0	0	0	0	0
AC158605.2	0	0	0	0	0.177756	0	0	0	0	0	0	0	0	0	0	0	0	0	0	0	0	0	0	0	0	0	0	0	0	0.232348	0	0.0523943	0	0	0	0	0	0	0	0	0	0	0	0	0	0	0	0	0
AC158605.3	0	0	0	0	0.070961	0	0	0	0	0	0	0	0	0	0	0	0	0	0	0	0	0	0	0	0	0	0	0	0	0	0.0353523	0	0	0	0	0	0	0	0	0	0	0	0	0	0	0	0	0	0
AC158606.2	0	0	0	0	0	0	0	0	0	0	0	0	0	0	0	0	0	0	0	0	0	0	0	0	0	0	0	0	0	0	0.189187	0	0	0	0	0.109767	0	0	0	0	0	0	0	0	0	0	0	0	0
AC158620.2	0.540666	0.877527	0.43229	0.827024	0.768027	0.643891	1.11507	0.0674805	0.536581	1.01871	0.475175	-0.194098	0.276967	0.078034	-0.0290192	0.250131	-0.299736	-0.252827	-0.423022	-0.485478	-0.930136	0.251084	-0.314112	-0.125393	-0.0867629	0.254442	-0.273862	0.0366701	0.151405	0.0728071	0.118737	-0.0798596	0.0669341	-0.219188	-0.0888814	-0.16695	0.221666	0.196197	-0.33936	-0.133466	0.10738	-0.120771	0.258751	-0.374637	0.151109	0.130776	-0.035268	-0.327131	0.0798204
AC158622.1	0	0	0	0	0	0.0613217	0	0	0	0	0	0	0	0	0	0	0	0	0	0	0	0	0	0	0	0	0	0	0	0	0	0	0	0	0	0	0	0	0	0	0	0	0	0	0	0	0	0	0
AC158622.3	0	0	0	0	0	0	0	0	0	0	0	0	0	0	0	0	0	0	0	0	0	0	0	0	0	0	0	0	0	0	0	0	0	0	0	0	0	0	0	0	0	0	0	0	0	0	0	0	0
AC158622.5	0	0	0	0	0	0	0	0	0	0	0	0	0	0	0	0	0	0.0255343	0	0	0	0	0	0	0	0	0	0	0	0	0	0	0	0	0	0	0	0	0	0	0	0	0	0	0.211049	0	0	0	0
AC158633.2	0	0	0	0	0	0.0613217	0	0	0	0	0	0.0866734	0	0.0253379	0	0	0	0	0	0	0	0	0	0	0	0	0	0	0	0	0	0	0	0	0	0	0	0	0	0	0	0	0	0	0	0	0	0	0
AC158636.1	0	0	0	0	0	0	0	0	0	0	0	0	0	0	0	0	0.137689	0	0	0	0.062839	0.0721883	0	0	0.217875	0	0	0	0	0	0.0353523	0	0	0	0	0	0	0.187076	0	0	0	0	0	0	0	0	0	0	0
AC158802.1	0	0	0	0	0	0	0	0	0.103798	0	0	0	0	0	0	0	0	0	0	0	0	0	0	0	0	0	0	0	0	0	0	0	0	0	0	0	0	0	0	0	0	0	0	0	0	0	0	0	0
AC158990.1	0	0	0.0453741	0	0	0.0613217	0	0.139907	0.103798	0	0.0738127	0.322043	0	0.099434	0	0	0.0864265	0.0255343	0	0	0	0.0721883	0	0	0	0.0924648	0.0694286	0	0	0	0	0	0	0	0.180993	0	0.193421	0.187076	0	0.108359	0	0	0.0519183	0	0	0.103718	0	0.137307	0
AC158990.2	0	0	0	0	0	0	0	0	0	0	0	0	0	0	0	0	0	0	0	0	0	0	0	0	0	0	0	0	0	0	0	0.0823222	0	0	0	0	0	0	0	0	0	0	0	0	0	0	0	0	0
AC159139.1	0	0.177919	0.0453741	0	0	0	0	0	0.103798	0	0.0738127	0	0.278008	0	0.108682	0.0300549	0.0338663	0	0	0	0	0	0	0.0530547	0.140794	0	0.0694286	0	0.120227	0	0.123667	0.0823222	0.0806727	0	0	0	0.193421	0	0	0	0	0	0	0	0	0	0.0713063	0	0
AC159190.1	-0.0891387	0.396327	0.0262072	0.228316	-0.0891387	-0.0891387	-0.00319771	0.0507685	0.0146595	-0.0891387	-0.0891387	0.31629	-0.0891387	0.0343858	0.229453	-0.0144502	0.0108336	0.17461	-0.00468127	-0.0106207	0.0344425	0.118759	0.233915	0.015366	0.252727	0.0910529	-0.0891387	-0.0891387	-0.0891387	0.205423	0.0811247	0.418943	-0.00846607	-0.0891387	0.091854	0.020628	0.104283	-0.0891387	-0.0891387	-0.0891387	0.0444266	0.121796	0.0905466	0.0257818	-0.0891387	0.233666	-0.0178325	0.235347	-0.0110823
AC159190.2	0	0	0	0	0.070961	0	0	0.139907	0.103798	0	0	0	0	0.0253379	0	0	0.0338663	0	0.0426462	0	0	0	0	0	0	0	0	0	0	0	0.0975472	0	0	0	0.0929847	0	0	0	0	0.16855	0	0	0	0	0	0	0	0	0
AC159190.3	-0.359105	-0.0204395	-0.134327	-0.14132	-0.0553169	0.0314887	-0.113178	0.139783	-0.255306	0.0258884	0.0161855	-0.272431	-0.214165	0.0365832	-0.0973488	-0.136841	-0.0136499	0.127928	-0.170163	-0.181872	-0.0871888	0.179229	-0.104098	-0.074092	-0.218311	0.0449412	0.290653	-0.0818212	-0.126414	0.436795	0.0138519	0.00387029	-0.128068	0.119415	-0.0945422	0.270104	0.00801319	-0.121032	-0.103086	-0.250745	0.18017	0.00180227	-0.207568	0.360341	0.173531	-0.255386	-0.21937	0.111871	0.308293
AC159193.4	0	0	0	0	0	0	0	0	0	0	0	0	0	0	0	0	0	0	0	0	0	0	0	0	0	0	0	0	0	0	0	0	0	0	0	0	0	0	0	0	0	0	0	0	0	0	0	0	0
AC159193.5	0	0	0	0	0	0	0	0	0	0	0	0	0	0.0253379	0	0	0	0.0255343	0	0	0.0986153	0	0	0.0530547	0	0	0	0.0975004	0	0	0	0	0	0.149802	0	0	0	0	0	0	0	0	0.102401	0	0	0	0	0	0
AC159196.3	0	0	0	0	0	0	0	0	0	0	0	0	0	0	0	0	0	0	0	0	0	0	0	0	0	0	0	0	0	0	0	0	0	0	0	0	0	0	0	0	0	0	0	0	0	0	0	0	0
AC159203.1	0	0	0	0	0	0	0	0	0	0	0	0	0	0	0	0	0	0	0	0	0	0	0	0	0	0	0	0	0	0	0	0	0	0	0.0929847	0	0	0	0	0	0	0	0	0	0	0	0	0	0
AC159203.2	0	0	0	0	0	0.0613217	0	0	0	0	0	0	0	0.0253379	0	0	0	0	0	0	0	0	0	0	0	0.0468595	0	0	0	0	0	0	0	0	0	0	0	0	0	0	0	0.108845	0.0519183	0	0	0	0	0	0
AC159205.4	0	0	0	0	0	0	0	0	0	0	0	0	0	0	0	0	0	0	0	0	0	0	0	0	0	0	0	0	0	0	0	0	0	0	0	0	0	0	0	0	0	0	0	0	0	0	0	0	0
AC159205.6	0	0	0	0	0	0	0	0	0	0	0	0	0	0	0	0	0	0	0	0	0	0	0	0	0	0	0	0	0	0	0	0	0	0	0	0	0	0	0	0	0	0	0	0	0	0	0	0	0
AC159210.1	0	0	0	0	0	0	0	0	0	0	0	0	0	0	0	0	0	0	0	0	0	0	0	0	0	0	0	0	0	0	0	0	0	0	0	0	0	0	0	0	0	0	0	0	0	0	0	0	0
AC159237.1	0.136923	-0.0387186	0.00665548	-0.0387186	0.0322424	-0.0387186	-0.0387186	-0.0387186	-0.0387186	0.0663445	-0.0387186	0.130231	0.312404	0.0116312	0.016342	0.0211507	0.0612537	0.0120537	0.00392763	0.000785053	-0.0387186	-0.0387186	-0.0387186	-0.0387186	-0.0387186	0.00814086	0.16147	0.0587818	0.0815081	-0.0387186	-0.0387186	0.0436036	0.192318	-0.0387186	0.0542661	0.0986729	-0.0387186	-0.0387186	-0.0387186	0.0696405	0.0948467	0.0701263	-0.0387186	0.0762019	-0.0387186	0.0649999	-0.0387186	-0.0387186	0.114007
AC159244.1	0	0	0.0714686	0	0.070961	0	0	0	0.103798	0	0.0738127	0	0	0	0	0	0	0	0	0	0.123581	0	0.132192	0.154452	0	0	0.261951	0	0	0	0	0.0523943	0	0.0960383	0.0929847	0	0	0	0.201452	0	0	0	0	0	0	0.103718	0.0713063	0	0.0780564
AC159244.3	0	0	0	0	0	0	0	0	0.103798	0	0	0	0.454733	0	0	0	0.0864265	0	0	0	0	0	0	0	0	0	0	0	0	0	0	0	0	0	0	0	0	0.257065	0	0	0	0.307109	0	0	0.242613	0	0	0	0
AC159251.1	0	0	0	0	0	0.0613217	0	0	0	0	0.0738127	0	0	0	0.0550606	0.0449917	0.0671834	0	0	0.0198142	0	0	0	0.104505	0	0	0.0694286	0.0975004	0	0	0.0700271	0.0523943	0	0.0960383	0	0	0	0	0.103804	0.108359	0	0	0.0519183	0	0	0	0	0.137307	0
AC159261.1	0.109504	-0.0661376	-0.0207635	-0.0661376	-0.0661376	-0.0661376	-0.0661376	-0.0661376	-0.0661376	-0.0661376	0.00767511	-0.0661376	-0.0661376	0.127953	-0.0110769	0.365347	-0.0322712	0.0827882	-0.0661376	0.0105747	-0.00329852	-0.0661376	-0.0661376	0.0677608	-0.0661376	-0.0661376	0.00329099	-0.0661376	-0.0661376	-0.0661376	-0.0661376	-0.0661376	-0.0661376	-0.0661376	-0.0661376	-0.0661376	-0.0661376	-0.0661376	-0.0661376	-0.0661376	-0.0661376	-0.0661376	-0.0661376	-0.0661376	-0.0661376	0.135359	-0.0661376	-0.0661376	-0.0661376
AC159261.2	0	0	0	0	0	0	0	0	0	0	0	0	0	0	0	0	0	0	0	0	0	0	0	0	0	0	0	0	0	0	0	0	0	0	0	0	0	0	0	0	0	0	0	0	0	0	0	0	0
AC159263.2	0	0	0	0	0	0	0	0	0	0	0	0	0	0	0	0.0150579	0	0.0255343	0	0	0	0	0	0	0	0	0	0	0	0	0	0	0.0806727	0.0960383	0	0	0	0	0	0	0	0	0	0	0	0	0	0	0
AC159290.1	0	0	0	0	0	0	0	0	0	0	0	0	0	0.0253379	0	0.0238379	0	0	0	0	0	0	0	0	0	0	0	0	0	0	0	0	0	0	0	0.275094	0.0994783	0	0	0	0	0	0	0.11492	0	0.103718	0	0.158402	0
AC159296.1	0	0	0	0	0	0	0	0	0	0	0	0.0866734	0	0	0	0	0	0.0654016	0.274977	0	0	0	0	0	0	0	0	0	0	0	0	0	0	0	0.0929847	0	0	0	0	0	0	0.108845	0	0	0	0	0	0	0
AC159297.3	0	0.177919	0	0	0	0	0	0.139907	0	0.203758	0	0	0	0.0253379	0	0	0	0	0	0.0198142	0	0	0	0.0530547	0	0.0468595	0.0694286	0	0.186885	0	0	0	0.0806727	0	0	0	0	0	0.103804	0	0	0	0	0	0	0	0	0	0
AC159308.4	0	0	0	0	0	0	0	0	0	0	0	0	0	0.0253379	0.125653	0	0.0777957	0	0.0426462	0	0	0	0	0	0	0	0	0	0.2953	0	0.0353523	0	0	0	0	0	0	0	0	0	0	0	0	0	0	0	0	0	0
AC159314.1	0	0	0	0	0	0	0	0	0	0	0	0	0.14494	0	0	0	0	0	0	0	0	0	0	0	0	0	0	0	0	0	0	0	0	0	0	0	0	0	0	0	0	0	0	0	0	0	0	0	0
AC159315.3	0	0	0	0	0	0	0	0	0	0	0.144429	0	0	0.0503498	0.0550606	0	0.0338663	0	0.0426462	0.0313468	0.123581	0	0	0	0	0.0468595	0	0.0975004	0.120227	0	0	0.0523943	0	0	0.180993	0	0	0.0961529	0	0	0	0.210934	0.102401	0.11492	0	0.103718	0	0	0.122126
AC159324.1	0	0	0.0453741	0.0570192	0	0	0	0	0	0.105063	0	0.0866734	0	0	0	0	0.0338663	0	0	0	0	0	0	0.133898	0	0	0	0	0	0	0	0	0	0	0	0	0	0	0	0	0	0	0	0	0	0	0	0	0
AC159334.1	0	0	0.0714686	0	0	0	0	0	0	0	0	0	0.14494	0	0	0	0.0338663	0	0	0.101121	0	0.207897	0	0	0	0	0	0	0	0	0	0	0	0	0	0	0	0	0	0	0	0	0	0	0	0	0	0.0700508	0
AC159376.1	0	0	0	0	0	0	0	0	0	0	0	0	0	0	0	0	0	0	0	0	0	0	0	0	0	0	0	0.0975004	0	0	0	0	0	0	0	0.0700663	0	0	0	0	0	0	0	0	0.108941	0	0	0.0700508	0
AC159380.1	0	0	0	0	0	0	0	0	0	0	0	0	0	0.0253379	0	0.0150579	0	0	0.108544	0	0	0	0	0	0	0	0	0	0	0	0	0	0	0	0	0	0	0	0	0	0	0	0	0	0.108941	0	0	0	0
AC159462.4	0	0	0	0	0	0	0	0	0	0	0	0	0	0.0253379	0	0	0	0.0255343	0	0	0	0	0	0.0530547	0	0	0	0	0	0	0	0	0	0	0	0	0	0	0	0	0	0	0	0	0	0	0	0	0
AC159474.1	0	0	0	0	0	0	0.290068	0	0	0	0	0	0	0	0	0	0	0	0	0	0	0	0	0	0	0	0	0	0	0	0	0	0	0	0	0	0	0	0	0	0	0	0	0	0	0	0	0	0
AC159475.1	-0.0210126	-0.0210126	-0.0210126	-0.0210126	-0.0210126	-0.0210126	-0.0210126	-0.0210126	-0.0210126	-0.0210126	-0.0210126	-0.0210126	-0.0210126	0.126313	0.034048	-0.0210126	0.129896	0.00452164	0.0216336	-0.00119843	0.13719	0.0511757	-0.0210126	0.22919	-0.0210126	-0.0210126	-0.0210126	-0.0210126	-0.0210126	-0.0210126	-0.0210126	0.0822348	-0.0210126	-0.0210126	0.15998	-0.0210126	-0.0210126	0.166063	-0.0210126	-0.0210126	-0.0210126	0.0878323	-0.0210126	-0.0210126	0.087928	-0.0210126	-0.0210126	0.0490382	0.131713
AC159475.3	0	0	0	0	0	0	0	0	0	0	0	0	0	0	0	0	0.0338663	0.0507723	0.0426462	0	0	0	0	0	0	0	0	0	0	0	0	0	0	0.149802	0	0	0	0	0	0	0	0	0	0	0	0	0	0	0
AC159502.1	0	0	0	0	0	0	0	0	0	0	0	0	0	0	0	0	0	0	0	0	0	0	0	0	0	0	0	0	0	0	0.0353523	0	0	0	0	0	0	0	0	0	0	0	0	0	0	0	0	0	0
AC159542.1	0	0	0	0	0	0	0	0	0	0	0	0	0	0	0	0	0	0	0	0	0	0	0	0	0	0	0	0	0.120227	0	0	0	0	0	0	0	0	0	0	0	0	0	0	0	0	0	0	0	0
AC159622.1	0	0	0	0	0	0	0	0	0	0	0.0738127	0	0.278008	0	0	0.0150579	0.0338663	0	0	0	0	0.0721883	0	0	0	0	0.0694286	0	0	0	0	0	0	0	0	0	0	0.0961529	0	0	0	0	0	0	0	0.103718	0	0.0700508	0
AC159624.1	0	0	0	0	0	0	0	0	0	0	0	0	0	0	0	0	0	0	0	0	0	0	0	0	0	0.0924648	0	0	0	0	0	0	0	0	0	0	0	0.0961529	0	0	0	0.108845	0	0	0	0	0	0	0.0780564
AC159633.2	0	0	0	0	0	0	0	0	0	0	0	0	0	0	0	0	0	0.246868	0	0.0198142	0	0	0	0	0	0	0	0	0	0	0	0	0	0	0	0	0	0	0	0	0	0	0	0	0	0	0	0	0
AC159635.2	0	0	0	0	0	0	0	0	0	0	0	0	0	0	0.0550606	0.0300549	0	0	0	0.0198142	0	0	0	0	0	0	0	0	0	0	0	0	0	0	0	0	0	0	0	0	0	0	0	0	0	0	0	0	0
AC159639.2	0	0	0	0	0	0	0	0	0	0	0	0	0	0	0	0	0	0	0	0.0198142	0	0	0	0.0530547	0.140794	0	0	0	0	0	0	0	0	0	0.0929847	0	0	0	0	0	0	0	0	0	0.108941	0	0	0	0
AC159649.1	0	0	0	0	0	0	0	0.139907	0	0	0	0.0866734	0	0	0	0	0.0671834	0	0	0	0	0	0	0	0	0	0	0	0	0	0.0353523	0	0	0	0	0	0	0	0	0	0	0	0	0.11492	0	0	0	0	0.0780564
AC159649.2	0	0	0	0	0	0	0	0	0	0	0	0	0	0	0	0	0	0	0	0	0	0	0	0	0	0	0	0	0	0	0	0	0	0	0	0	0	0.215331	0.161622	0	0	0	0	0	0.108941	0	0	0	0
AC159649.3	0	0	0	0	0.160483	0.0962256	0	0	0.231605	0	0	0.0866734	0	0.0253379	0	0	0	0	0	0	0	0	0	0	0	0	0	0	0	0	0	0	0	0.0960383	0	0	0	0	0.103804	0	0	0.108845	0	0.281858	0	0	0	0	0
AC159810.1	0	0	0	0	0	0	0	0	0	0	0	0	0	0	0	0	0.0338663	0	0	0	0	0	0	0	0	0	0	0	0	0	0	0	0	0	0	0	0	0	0	0	0	0	0	0	0	0	0	0.0700508	0
AC159815.1	0.160877	0.165089	-0.0837862	0.143879	-0.0344703	-0.019231	-0.0876347	-0.173576	-0.173576	0.0301819	0.226485	-0.00462579	-0.0286362	0.0924755	-0.0648935	-0.105031	-0.0871492	-0.0731828	-0.0891183	-0.0612129	-0.173576	0.0343215	-0.0413837	0.0294143	-0.0327817	-0.0112253	0.000301659	0.0679058	-0.053349	-0.0533033	0.0343433	0.0271316	-0.0929031	0.0997193	0.00741698	-0.173576	0.0724887	0.304487	0.0824426	-0.0652166	-0.0400104	0.0942878	-0.0711743	-0.0586553	0.0374737	-0.173576	0.0319505	0.209046	-0.0955193
AC159818.1	1.06707	0.210496	0.215091	-0.0980304	0.233427	0.256964	-0.260511	0.404627	0.118572	0.230842	0.0982706	0.519002	-0.13729	0.112471	-0.0638705	-0.0245536	0.120873	-0.308838	-0.100036	-0.0898565	-0.470616	-0.445098	-0.115123	-0.0807994	0.163752	-0.0369948	-0.147113	-0.245358	0.292411	-0.123485	-0.0710791	0.0481199	-0.245792	-0.143635	-0.18993	0.0820109	-0.127969	0.127353	-0.451542	-0.171154	-0.113721	0.312385	0.169797	-0.235229	-0.254959	0.124987	-0.0807691	0.0512913	0.077504
AC159819.2	0	0	0	0	0	0	0	0	0	0	0	0	0	0	0	0	0	0	0	0	0	0	0	0	0	0	0	0	0	0	0	0	0	0	0	0	0	0	0	0	0	0	0	0	0	0	0	0	0
AC159821.2	0	0	0	0	0	0	0	0	0	0	0	0	0	0	0	0	0	0	0	0	0	0	0	0	0	0	0	0	0	0	0	0	0	0.0960383	0.0929847	0	0	0	0	0	0	0	0	0	0.108941	0	0	0.0700508	0
AC159892.1	0.229344	-0.191494	-0.14612	-0.134475	-0.0523889	-0.0371495	-0.191494	-0.191494	0.153611	-0.191494	-0.117682	-0.0225443	0.0865137	0.0116424	-0.0828121	-0.02843	0.141889	-0.0767965	0.0490211	-0.101655	0.103177	-0.119306	0.178303	-0.191494	0.0789688	0.030944	-0.0554125	0.0499873	-0.0712676	-0.0712218	0.0918248	-0.0388384	-0.110822	-0.00454526	0.0730681	0.108751	0.175623	-0.191494	0.396693	0.371968	-0.0579289	-0.0826494	0.00790807	0.147911	0.0195552	-0.191494	0.0140319	-0.0541876	-0.113438
AC160051.2	0	0	0.103892	0	0	0	0	0	0.161586	0	0.0738127	0.135305	0	0	0	0	0	0	0	0.0198142	0.062839	0	0	0.0530547	0	0	0	0	0	0	0	0.0523943	0	0	0	0	0	0	0	0	0	0.108845	0.0519183	0	0	0	0	0	0
AC160052.1	0	0	0.115346	0.143766	0.241905	0.0613217	0.085941	0	0	0	0.16653	0	0	0	0	0	0	0	0.108544	0	0	0	0	0	0	0.0468595	0	0	0	0	0	0	0	0	0	0	0	0	0	0	0	0	0	0	0	0	0	0	0
AC160060.3	0	0	0	0.112245	0.070961	0	0	0	0	0	0	0	0	0	0	0	0.0864265	0.0255343	0	0	0	0	0.132192	0	0	0	0.136082	0	0	0	0	0	0	0	0	0	0.0994783	0	0	0	0	0	0	0	0	0	0	0	0
AC160110.1	0	0	0	0	0	0	0	0	0	0	0.0738127	0	0	0	0	0	0	0	0.0426462	0.0198142	0	0	0	0	0	0	0	0	0	0	0	0	0	0	0.0929847	0	0	0	0	0	0	0	0	0	0	0	0.0713063	0	0
AC160118.1	0	0	0.0453741	0	0	0	0	0	0	0	0	0	0	0	0	0	0	0.0255343	0	0	0	0	0	0	0	0	0	0	0	0	0	0	0	0	0	0	0	0	0	0	0	0	0	0	0	0	0	0	0
AC160123.2	0.436685	0.135035	0.166873	0.0693604	0.0280769	0.135036	-0.0428841	-0.0428841	0.0609142	-0.0428841	0.0726056	0.126066	-0.0428841	-0.00287619	-0.0428841	0.0513062	-0.00901772	0.167253	-0.000237824	0.0835868	0.019955	0.0985189	-0.0428841	0.0101707	-0.0428841	0.0940031	-0.0428841	-0.0428841	-0.0428841	-0.0428841	-0.0428841	-0.0428841	0.0377886	0.0531543	-0.0428841	-0.0428841	-0.0428841	-0.0428841	-0.0428841	0.0654751	-0.0428841	-0.0428841	0.0595173	0.0720364	-0.0428841	-0.0428841	-0.0428841	-0.0428841	-0.0428841
AC160337.1	0.106035	-0.0696069	-0.0696069	-0.0696069	0.00135406	-0.00828517	-0.0696069	-0.0696069	-0.0696069	-0.0696069	0.00420576	0.0170665	0.154481	-0.044269	-0.0145463	-0.054549	-0.0357406	0.0205803	0.0558663	0.0394942	0.112772	-0.0696069	-0.0696069	0.0848453	-0.0696069	0.0672803	-0.000178353	-0.0696069	0.163084	-0.0696069	0.0678497	0.249571	0.087958	0.364517	0.0233778	-0.0696069	0.345185	-0.0696069	0.131846	-0.0696069	-0.0696069	0.039238	0.137808	0.152612	-0.0696069	0.0341116	0.0701275	0.10584	0.195266
AC160337.2	0	0	0	0	0	0	0	0.139907	0	0	0	0.0866734	0	0	0	0	0	0	0	0	0	0	0	0	0	0	0	0	0	0	0	0	0	0	0	0	0	0	0	0	0	0	0	0	0	0	0	0	0
AC160338.1	0	0	0	0	0	0	0	0	0	0	0	0	0	0	0	0	0	0	0	0.0198142	0	0	0	0	0	0.0468595	0	0	0	0.120272	0.0353523	0	0	0	0.0929847	0	0	0	0	0	0	0	0	0	0	0	0	0	0
AC160338.2	-0.0431897	-0.0431897	-0.0431897	0.0138295	-0.0431897	0.0773891	0.0427513	-0.0431897	-0.0431897	-0.0431897	0.030623	-0.0431897	-0.0431897	0.0360214	0.0118709	-0.0431897	-0.00932334	0.0469975	-0.0431897	0.0272714	0.0803915	-0.0431897	0.0890023	0.00986505	-0.0431897	0.0492752	-0.0431897	-0.0431897	0.077037	0.0770828	0.0268374	-0.0431897	0.037483	0.0528487	-0.0431897	-0.0431897	-0.0431897	0.0529632	0.0606142	0.0651695	-0.0431897	-0.0431897	0.0881122	0.0717308	-0.0431897	0.0605288	0.0281166	0.0268611	-0.0431897
AC160340.2	0	0	0	0	0	0	0	0	0	0	0	0	0	0	0	0.0150579	0	0	0	0	0	0	0	0	0	0	0	0	0	0	0.0353523	0	0	0	0	0	0	0	0	0	0	0	0.0519183	0	0	0	0	0	0
AC160403.2	0.388861	-0.0319777	-0.0319777	0.252298	-0.0319777	-0.0319777	0.135804	-0.0319777	-0.0319777	-0.0319777	0.041835	0.0546957	-0.0319777	-0.0319777	0.229778	-0.0169198	0.0352057	0.0187946	-0.0319777	0.0734217	-0.0319777	0.276273	0.100214	-0.0319777	0.238485	-0.0319777	0.1419	0.157755	0.462233	0.20037	0.124741	0.0204166	0.048695	-0.0319777	-0.0319777	0.0380886	-0.0319777	0.0641752	-0.0319777	-0.0319777	0.174938	0.235886	-0.0319777	0.249881	-0.0319777	0.0717408	0.146548	0.0380731	-0.0319777
AC160404.1	0	0	0.0453741	0	0	0.0613217	0	0.139907	0	0	0	0	0	0.0253379	0	0	0	0	0	0.0313468	0.062839	0	0	0	0	0	0	0	0	0	0	0.0823222	0	0	0	0	0	0	0	0.108359	0.133565	0	0	0	0	0	0	0	0.0780564
AC160405.3	0	0	0	0	0	0	0	0	0	0	0	0	0	0	0.125653	0	0	0	0	0	0	0	0	0.0833391	0	0.0468595	0	0	0	0	0	0	0.126086	0	0	0.137392	0	0	0	0.108359	0.133565	0	0	0	0	0	0.139734	0	0
AC160410.1	0	0	0	0	0	0	0	0	0	0	0	0	0	0	0	0	0	0	0	0	0	0	0	0	0	0	0	0	0	0	0	0	0	0	0	0	0	0	0	0	0	0	0	0	0	0	0	0	0
AC160561.1	0.0381647	0.0404418	-0.0041825	0.13083	0.00162822	0.202234	0.030304	0.00243003	0.156026	-0.0324141	0.272621	0.427948	0.485506	0.056613	-0.0824166	-0.0627886	-0.0702938	-0.111943	0.144804	-0.0476379	-0.137477	-0.137477	0.117529	-0.137477	-0.137477	-0.137477	-0.137477	-0.0399768	-0.137477	-0.137477	-0.102125	-0.0850829	-0.0568045	-0.137477	-0.137477	-8.56e-05	-0.137477	-0.137477	-0.137477	-0.137477	-0.137477	-0.137477	0.135367	-0.0225567	-0.137477	0.0640195	-0.0661709	-0.137477	0.0152485
AC160562.1	0.175642	0	0	0	0	0	0	0	0	0	0	0.0866734	0	0	0	0.0150579	0	0	0	0	0	0	0	0	0	0	0	0	0	0	0	0	0.0806727	0	0	0	0	0	0	0	0	0	0	0	0	0	0	0	0
AC160635.1	0	0	0	0	0	0	0.085941	0	0.103798	0.105063	0	0	0	0.0253379	0.0550606	0.0150579	0.0671834	0	0	0	0	0	0	0	0	0	0	0	0	0	0	0	0	0	0.0929847	0	0	0	0	0	0	0	0	0	0	0	0	0	0.224315
AC160637.1	0.0649492	-0.110693	-0.110693	-0.110693	0.0284127	-0.049371	-0.110693	-0.110693	-0.00689445	-0.110693	-0.110693	-0.110693	-0.110693	-0.0603429	-0.110693	-0.065701	-0.0768264	-0.0599204	-0.110693	0.21417	0.081494	-0.110693	-0.110693	-0.110693	0.0301013	-0.0638332	-0.001953	-0.110693	-0.110693	-0.110693	-0.0753404	0.0702309	-0.110693	-0.0146544	-0.110693	-0.0406264	-0.0112144	-0.110693	-0.110693	-0.110693	0.0228726	-0.110693	-0.00829132	-0.110693	-0.110693	-0.00697422	0.0290417	-0.0406419	-0.110693
AC160863.1	-0.297359	-0.297359	-0.297359	-0.24034	-0.297359	-0.236037	-0.297359	-0.297359	-0.193561	-0.192296	-0.0852284	-0.210685	-0.152419	0.0345289	-0.106424	-0.109643	-0.178443	-0.196966	-0.212901	-0.218841	0.133213	-0.0894615	0.461855	-0.00119133	-0.156565	0.0364309	-0.000294019	-0.0200755	-0.0646681	0.370443	0.109439	0.065616	0.173343	0.296187	0.265282	0.319512	-0.0149002	0.0244964	0.213658	0.27959	-0.0403158	0.00974993	-0.194957	-0.0751403	0.314994	0.182093	0.158402	0.191033	0.099542
AC160863.3	0	0	0	0	0	0	0	0	0	0	0	0	0	0	0	0	0	0	0	0	0	0	0	0	0	0	0	0	0	0	0	0	0	0	0	0	0	0	0	0	0	0	0	0	0	0	0	0	0
AC160929.2	0	0	0	0	0	0	0	0	0	0	0	0	0	0	0	0	0.0864265	0	0	0	0	0	0	0	0	0	0	0	0	0	0	0	0	0	0	0	0	0	0	0	0	0	0	0	0	0	0	0	0
AC160958.1	0	0	0	0	0.070961	0	0	0	0	0	0.0738127	0.0866734	0	0	0	0	0	0	0.067203	0	0	0	0	0	0	0	0.0694286	0	0	0	0	0.103247	0.231037	0	0.0929847	0	0	0.0961529	0	0.108359	0	0	0.0519183	0	0	0	0.139734	0	0
AC160960.1	0	0	0	0.0570192	0	0	0	0	0	0	0	0	0	0	0	0	0	0	0	0	0	0	0	0	0	0	0	0	0	0	0	0	0	0	0	0	0	0	0	0	0	0	0	0	0	0	0	0	0
AC160972.1	0	0	0	0	0	0	0	0	0	0	0	0	0	0	0	0	0	0	0	0	0	0	0	0	0	0	0	0	0	0	0	0	0	0	0	0	0	0	0	0	0	0	0	0	0	0	0	0	0
AC160980.1	0.499801	-0.237705	0.0110901	0.174235	0.159931	-0.00422771	-0.0699239	0.261182	-0.0761192	0.0591495	0.137585	-0.0687551	0.163399	0.0152579	0.0808867	0.0575459	-0.0423404	0.0585175	0.0129317	-0.000403849	0.0885799	-0.0298078	0.195962	0.238147	-0.237705	-0.119116	0.0242457	-0.140205	-0.237705	-0.00535694	0.157156	0.12527	0.196141	0.131448	0.22536	0.310227	0.0447535	0.478528	-0.0362527	0.02888	-0.237705	-0.237705	0.0539074	0.269799	0.273324	0.144202	0.295485	0.286819	-0.0133901
AC161052.5	0	0	0	0	0	0	0	0	0	0.105063	0	0	0	0	0	0	0.0338663	0	0	0	0	0.0721883	0	0	0	0.0468595	0	0	0	0	0	0	0	0	0	0	0	0.0961529	0	0	0	0	0	0	0	0.103718	0	0	0
AC161054.1	0	0	0	0	0	0	0	0	0	0	0	0	0	0	0	0	0	0	0	0	0	0	0	0	0	0	0.0694286	0	0	0	0	0	0	0	0	0	0	0	0	0	0.133565	0	0	0	0	0	0	0	0
AC161114.1	2.48227	2.18737	2.4419	2.73385	3.54046	3.2637	3.83031	1.90206	2.5712	2.5567	3.06435	2.43465	2.59735	0.185506	0.571415	0	0	0	0.596384	0.0509644	0	0	0	0.0530547	0.270463	0	0	0	0	0	0	0	0	0	0	0	0	0	0	0	0	0	0	0.255309	0	0	0	0	0
AC161117.1	0	0	0	0	0	0	0	0	0	0	0	0	0	0	0	0	0.0671834	0	0	0	0	0	0	0	0	0	0	0	0	0	0	0	0	0	0	0	0	0	0	0	0	0	0	0	0	0	0	0	0
AC161252.1	0	0	0	0	0	0	0	0	0	0	0	0	0	0	0.0550606	0	0	0	0	0	0.062839	0	0	0.0530547	0	0	0.136082	0	0.120227	0	0	0	0	0	0	0	0	0	0	0	0	0	0	0	0	0	0.139734	0	0
AC161252.2	0	0	0	0	0	0	0	0.139907	0	0	0	0	0	0	0	0	0	0	0	0.0198142	0	0	0	0.0530547	0	0	0	0	0	0	0	0	0	0	0	0	0	0	0	0	0	0	0	0	0	0	0	0	0
AC161252.3	0	0	0	0	0.070961	0	0	0	0	0	0	0	0	0.0253379	0	0.0598693	0.0671834	0.19424	0.244103	0.0395037	0	0	0	0	0	0	0	0	0	0	0	0	0	0	0	0	0	0.0961529	0	0	0	0	0	0	0	0	0	0	0.0780564
AC161419.1	0	0	0	0	0	0	0.085941	0	0	0	0.0738127	0.0866734	0.14494	0.0253379	0.0550606	0	0	0.0255343	0.0426462	0	0	0.0721883	0	0	0	0	0.0694286	0.0975004	0.120227	0	0.0700271	0	0	0.0960383	0.0929847	0	0	0	0	0	0	0	0.0519183	0.11492	0	0	0	0	0
AC161884.1	0	0	0	0	0	0	0	0	0	0	0	0	0	0	0	0	0	0	0	0.0395037	0	0	0	0	0	0	0	0	0	0	0	0	0	0	0	0	0	0	0	0	0	0	0	0	0	0	0	0	0
AC161884.2	0	0	0	0.0570192	0	0	0	0	0	0	0.0738127	0	0	0	0	0	0	0	0	0.0198142	0	0.0721883	0	0.0530547	0.140794	0.0468595	0	0	0	0	0	0	0.0806727	0	0	0	0	0	0	0.108359	0	0	0	0	0	0.103718	0	0.0700508	0
AC162387.1	-0.0424263	0.135493	-0.0424263	0.0698182	0.0285347	-0.0424263	0.0435147	0.0974809	0.061372	-0.0424263	0.0313864	0.0442471	0.102513	0.0611221	-0.0424263	-0.0036267	0.0247571	-0.016892	-0.0424263	-0.0424263	0.115776	0.165471	-0.0424263	0.112026	-0.0424263	-0.0424263	0.0270023	0.0550741	0.144459	-0.0424263	0.0276008	0.00996799	0.0382464	-0.0424263	0.0505584	0.02764	-0.0424263	0.0537266	0.0613776	-0.0424263	0.282784	0.168508	-0.0424263	-0.0424263	-0.0424263	0.0612922	-0.0424263	0.0276245	0.0356301
AC162801.3	0	0	0.0453741	0	0	0	0	0.139907	0	0	0	0.0866734	0	0	0.0550606	0.0300549	0	0	0.0426462	0.0704611	0.0986153	0.0721883	0	0.0530547	0	0	0.136082	0	0.232691	0.120272	0.0353523	0	0	0.0960383	0.0929847	0.0700663	0	0	0	0	0	0	0.0519183	0	0.108941	0	0.139734	0	0.152726
AC162893.1	-0.0923946	-0.779426	-0.578934	-0.511119	-0.475639	-0.718105	-0.346272	-0.563006	-0.675628	-0.520575	-0.15758	-0.692753	-0.501418	0.322198	-0.153423	-0.156766	0.183663	0.366832	-0.574163	-0.522287	0.0339207	-0.507532	0.206558	0.395496	-0.0164756	-0.123942	0.375568	-0.0407495	0.208956	-0.197577	0.100821	-0.183777	0.328576	0.314598	0.161109	0.154159	0.408916	0.156889	0.437709	-0.297586	-0.103531	0.248828	0.144264	0.26161	-0.122114	0.0662068	0.318429	0.415424	0.508397
AC162931.1	0	0.177919	0	0.0570192	0	0	0	0	0	0	0	0	0	0	0.108682	0.0300549	0.0338663	0.176835	0	0.0198142	0.123581	0.0721883	0.132192	0.104505	0.217875	0	0	0	0	0	0.0353523	0	0.0806727	0	0	0	0	0	0	0	0.133565	0	0	0	0.108941	0	0	0	0.0780564
AC162932.1	0	0	0	0	0.070961	0.0613217	0	0	0.103798	0	0.184369	0	0	0.0253379	0	0.0387996	0	0.0255343	0	0	0	0	0	0.0530547	0.310136	0	0	0	0	0	0	0	0	0	0	0	0	0	0.103804	0	0	0	0.0519183	0	0	0.103718	0	0.109717	0
AC162932.2	0	0	0	0	0	0	0.085941	0	0.161586	0	0	0	0	0	0	0.0150579	0	0.0255343	0	0	0	0.0721883	0.29278	0	0	0.11859	0	0	0	0	0	0	0	0	0	0.0700663	0	0	0	0	0	0	0	0	0	0	0	0	0
AC162934.4	0	0	0	0	0	0	0	0	0	0	0	0	0	0	0	0	0	0.040333	0.067203	0	0	0	0.132192	0.0530547	0	0	0	0	0	0	0	0	0	0	0	0	0	0	0	0	0	0	0	0	0	0	0	0	0
AC162938.2	0	0	0	0.0570192	0	0	0	0	0	0	0	0	0	0	0	0	0	0	0	0	0	0	0	0	0	0	0	0	0	0	0	0	0	0	0	0	0	0	0.201452	0	0	0	0	0	0	0	0	0	0
AC163032.1	0	0	0.0714686	0.226471	0.215567	0	0	0	0	0	0	0	0.278008	0.0253379	0	0	0	0.040333	0	0.0198142	0.062839	0.141403	0	0.104505	0	0	0	0	0.371171	0.120272	0.0900079	0	0.0806727	0	0	0	0.0994783	0.0961529	0	0.108359	0	0	0	0	0	0	0	0	0
AC163033.2	0	0	0	0	0	0	0	0	0	0	0	0	0	0	0	0	0	0	0	0	0	0	0	0	0	0	0	0	0	0	0	0	0	0	0	0	0	0	0	0	0	0	0	0	0	0	0	0	0
AC163038.1	0	0	0	0	0	0	0	0	0	0	0	0	0	0	0	0	0	0	0	0	0	0	0	0	0	0	0	0	0	0	0	0	0	0	0	0	0	0	0	0	0	0	0	0	0	0	0	0	0
AC163038.2	0	0	0	0.0570192	0	0	0	0	0	0.105063	0	0	0	0	0	0	0	0.040333	0.0426462	0	0	0	0	0	0	0	0	0	0	0	0	0	0	0	0	0	0	0	0	0	0	0	0	0	0	0	0	0	0
AC163038.3	0	0	0	0	0	0	0	0	0	0	0	0	0	0.0253379	0	0	0	0	0	0	0	0	0.132192	0	0	0	0	0	0	0	0.0353523	0	0.0806727	0	0	0	0	0	0	0.108359	0	0	0	0	0	0	0	0	0
AC163040.2	0	0	0	0	0	0	0	0	0	0	0	0	0	0	0.0865961	0.0150579	0.0338663	0	0	0	0	0	0	0	0	0	0	0	0	0	0	0	0	0	0	0	0	0	0	0	0	0	0	0	0	0	0	0	0
AC163282.1	0	0	0	0	0	0	0	0	0	0	0	0	0	0	0	0	0	0	0	0.0198142	0	0	0	0	0	0	0	0	0	0	0	0.0523943	0	0	0.0929847	0	0	0	0	0	0	0	0	0.11492	0	0	0	0	0
AC163286.2	0	0	0	0.112245	0	0	0	0	0.103798	0	0	0	0	0	0	0.0150579	0	0	0	0.0198142	0	0	0	0	0	0	0	0	0	0	0	0	0	0.0960383	0	0	0	0	0	0	0	0	0	0	0	0	0.0713063	0	0.0780564
AC163350.1	0	0	0	0	0	0.0613217	0	0	0	0	0	0	0	0	0	0	0	0	0.108544	0	0.062839	0	0	0	0	0	0	0	0	0	0	0	0	0	0	0	0	0	0	0	0	0	0.0816175	0	0	0	0	0.137307	0
AC163354.1	0	0	0	0	0	0	0	0	0	0.105063	0	0	0	0.31453	0.169707	0	0.200641	0.0255343	0	0	0	0.395755	0	0.20299	0.390737	0.0468595	0.321547	0.360645	0.913197	0	0.123667	0.152656	0.0806727	0.0960383	0.0929847	0.0700663	0.222593	0	0.161622	0.209951	0.133565	0	0.335085	0.379049	0	0.103718	0	0	0.224315
AC163623.1	-0.325418	-0.399018	-0.108991	-0.0163399	-0.176217	-0.0227858	-0.00671853	0.0510284	0.279198	-0.368671	-0.0618554	0.132525	-0.606476	0.157452	-0.0975911	-0.00571131	0.195624	-0.105767	0.0696065	-0.351614	-0.346794	0.185978	0.128474	0.426786	0.0205924	0.3604	-0.017683	0.358317	-0.390273	0.0184188	-0.0910057	0.182939	0.535748	-0.0653335	0.375385	0.0928919	0.343375	0.113104	-0.373467	-0.275038	0.367527	0.379971	0.572305	0.468904	0.472471	0.189118	0.14961	0.331791	0.30271
AC163623.3	0	0	0	0	0	0	0	0	0	0	0	0.135305	0	0	0	0	0	0	0	0	0	0	0	0	0	0	0	0	0	0	0	0	0	0	0.180993	0	0	0	0	0	0	0	0	0	0	0	0	0	0
AC163631.1	0	0	0	0	0	0	0	0	0	0	0	0	0	0	0	0	0	0	0	0	0	0	0	0	0	0	0	0	0	0	0	0	0	0	0	0	0	0	0	0	0	0	0	0	0	0	0	0	0
AC163633.1	0	0	0.0897895	0.0895336	0	0	0.085941	0	0	0.105063	0	0	0	0.0253379	0	0.0449917	0.118916	0	0	0.0509644	0	0.0721883	0	0	0	0.0736844	0.0694286	0.0975004	0.232691	0.186751	0.0700271	0.0523943	0.0806727	0	0.180993	0	0	0	0	0	0	0	0	0	0	0.201497	0	0	0
AC163651.2	0	0	0	0	0	0	0	0	0	0	0	0.0866734	0	0	0	0	0	0	0	0.0198142	0	0	0	0	0	0	0	0	0	0	0	0	0	0	0	0	0	0	0	0	0	0	0.0519183	0	0	0	0	0	0
AC164161.3	0	0	0	0	0	0	0	0	0	0.105063	0	0	0	0	0	0	0	0	0	0	0	0.0721883	0	0.0530547	0	0	0	0	0	0	0	0	0	0	0	0	0	0	0	0	0	0	0.0519183	0	0	0.103718	0	0	0
AC164179.1	0.175642	0	0.0453741	0	0.070961	0	0.085941	0.139907	0	0	0.0738127	0	0.14494	0.0253379	0	0.0238379	0	0.0507723	0.0844575	0	0.294671	0	0	0.104505	0	0	0	0	0	0	0.0353523	0.0823222	0.0806727	0	0.264562	0.0700663	0	0.0961529	0.103804	0	0	0.108845	0.0519183	0	0.108941	0	0.0713063	0	0.0780564
AC164426.2	0	0	0	0	0	0	0	0	0	0	0	0	0	0	0.0550606	0.0238379	0.0338663	0	0	0	0	0	0	0	0	0	0	0	0	0	0	0	0	0	0	0	0	0	0	0	0	0	0	0	0	0	0	0	0
AC164429.1	0	0	0.0453741	0	0	0	0	0	0	0	0.0738127	0	0	0.0253379	0.0550606	0.0150579	0	0	0	0.0198142	0.158203	0.0721883	0	0	0	0	0	0.152053	0	0	0	0	0.126086	0	0	0	0	0	0	0	0	0	0	0	0	0	0	0	0
AC164561.1	0.270361	0	0	0	0.111149	0	0.085941	0	0.103798	0	0.11549	0	0.14494	0.0400079	0	0.0598693	0	0.0507723	0.0844575	0.0313468	0	0.141403	0.205078	0.20299	0.140794	0	0.0694286	0	0.120227	0.120272	0.0557162	0.0523943	0.231037	0.0960383	0.208357	0	0	0.0961529	0.103804	0	0	0	0.102401	0.11492	0.108941	0	0.178526	0.0700508	0.0780564
AC164565.1	0	0	0	0	0	0	0	0	0	0	0	0	0	0	0	0	0	0	0	0.0704611	0	0	0.255006	0	0	0	0	0	0	0	0	0	0	0	0	0	0	0	0	0	0	0	0	0	0	0	0	0	0
AC164567.2	0	0	0	0	0	0	0	0.139907	0	0	0	0	0	0	0	0	0	0	0	0	0	0	0	0	0	0	0	0	0	0	0	0	0.0806727	0	0	0	0	0	0	0	0	0	0	0	0	0	0	0	0
AC164567.3	0	0	0	0	0	0	0	0	0	0	0	0	0	0	0	0	0.0338663	0	0	0	0	0	0	0	0	0.0468595	0	0.0975004	0	0	0	0	0	0	0.0929847	0	0	0	0	0	0	0	0	0	0.108941	0	0.0713063	0	0
AC164614.1	0	0	0	0	0	0	0	0	0	0	0	0	0	0.0253379	0.0550606	0.0150579	0.110419	0.0255343	0.0426462	0	0	0.0721883	0	0.0530547	0	0	0	0	0	0.120272	0	0	0	0	0	0.0700663	0	0	0	0	0	0	0	0	0	0.103718	0	0.0700508	0
AC164616.1	0	0	0	0	0	0	0	0	0	0	0	0	0	0	0	0	0	0	0	0	0	0	0	0	0	0	0	0	0.120227	0	0.0353523	0.0523943	0	0	0.0929847	0	0	0	0	0	0	0	0.0519183	0	0	0	0	0	0
AC164623.1	0	0	0	0	0	0	0	0	0	0	0	0	0	0	0	0	0	0	0	0	0	0	0	0	0	0	0	0	0	0	0	0	0	0	0	0	0	0	0	0	0	0	0	0	0	0	0	0	0
AC164624.1	0.175642	0	0	0	0	0.222907	0	0	0	0	0	0	0	0	0	0	0	0	0	0	0	0	0	0	0	0	0	0	0	0	0	0	0	0	0	0	0	0	0.103804	0	0.133565	0	0	0	0	0	0	0	0
AC164702.2	0	0	0.0453741	0	0	0	0	0.139907	0	0	0	0	0	0.137482	0	0	0.0671834	0	0.0844575	0	0.062839	0.0721883	0	0	0.140794	0.0924648	0.0694286	0	0	0	0.0557162	0.0523943	0	0.0960383	0	0	0.193421	0.0961529	0	0	0.206915	0	0.0519183	0	0.108941	0.103718	0.268894	0.0700508	0.0780564
AC165080.2	0	0	0	0	0.070961	0	0	0	0	0	0	0	0	0	0	0	0	0	0	0	0	0	0	0	0	0	0	0	0	0	0	0	0	0	0	0	0	0	0	0	0	0	0	0	0	0	0	0	0
AC165080.3	0	0	0	0	0	0	0	0	0	0	0	0	0	0	0	0.0150579	0	0.0255343	0	0	0	0	0	0	0	0	0.0694286	0	0	0	0	0	0.0806727	0	0	0	0	0	0	0	0	0	0	0	0	0	0	0	0
AC165080.4	0	0	0	0	0.262066	0	0	0	0	0	0	0	0	0	0	0	0	0	0	0.0198142	0	0	0	0	0	0	0	0	0	0	0	0	0	0	0	0	0	0	0	0	0	0	0	0	0	0	0	0	0
AC165146.1	0.175642	0	0	0	0	0	0	0	0.255892	0	0	0	0	0	0	0	0	0	0.067203	0.0198142	0.182379	0	0	0	0	0.0468595	0.173877	0	0	0	0	0	0.0806727	0	0	0.0700663	0	0	0	0	0	0	0.0519183	0	0	0	0.0713063	0	0
AC165148.1	0.127907	-0.0477351	-0.0477351	0.00928406	-0.0477351	-0.0477351	0.0382059	0.0921721	-0.0477351	0.115781	0.136634	0.0389383	0.0972045	0.0416134	0.214021	0.0503237	-0.0477351	0.0526578	0.0367224	0.0725805	0.0151039	-0.0477351	-0.0477351	-0.0477351	-0.0477351	-0.000875637	0.0216935	0.0497653	-0.0477351	-0.0477351	0.0759316	0.00465918	-0.0477351	-0.0477351	-0.0477351	-0.0477351	-0.0477351	0.0484178	-0.0477351	-0.0477351	0.0858302	0.0611098	0.00418321	0.0671854	-0.0477351	0.113853	0.0235712	-0.0477351	-0.0477351
AC165149.1	0	0	0	0	0	0	0	0	0	0	0	0	0	0.0253379	0.108682	0	0	0	0	0.0395037	0	0	0	0.0530547	0	0	0	0	0	0	0	0	0	0	0	0.0700663	0	0	0	0	0	0	0	0	0	0	0	0	0
AC165164.3	-0.0632863	-0.0632863	0.00818228	-0.00626718	0.00767463	-0.0632863	-0.0632863	0.0766209	0.0405119	-0.0632863	-0.0632863	0.0233871	-0.0632863	-0.0129365	0.0453959	-0.0332315	0.150188	-0.0377521	0.0211711	-0.0237827	-0.000447293	0.00890198	0.0689057	0.119724	-0.0632863	-0.0164269	-0.0632863	0.034214	-0.0632863	-0.0632863	0.00674077	0.0399611	-0.0632863	0.123663	0.0296984	0.29613	-0.0632863	-0.0632863	0.0405175	0.0450728	0.143629	0.0455586	0.0391151	0.0516341	0.147763	-0.0632863	0.26674	-0.0632863	0.0147701
AC165249.2	0	0	0	0	0	0	0	0.139907	0	0	0	0.0866734	0	0.0253379	0	0	0.0338663	0	0	0	0.062839	0	0	0	0	0.0468595	0	0	0	0	0.0353523	0.0523943	0.157565	0	0	0	0	0.0961529	0.103804	0	0	0	0.0519183	0	0	0	0	0	0
AC165260.5	0	0	0	0	0	0	0	0	0	0	0	0	0	0	0	0	0	0	0	0	0	0	0	0	0	0	0	0	0	0	0	0	0	0	0	0	0	0	0	0	0	0	0	0	0	0	0	0	0
AC165265.1	0	0	0	0	0	0	0	0	0	0	0	0	0	0	0	0.03487	0	0	0	0	0	0	0	0	0	0	0	0	0	0	0	0	0	0	0	0	0	0	0	0	0	0	0	0	0	0	0	0	0
AC165283.1	0	0	0.0453741	0	0	0	0	0	0	0.105063	0	0.16895	0.14494	0.0503498	0.0550606	0	0.0671834	0.0255343	0.0844575	0	0	0.0721883	0	0	0	0.0468595	0	0	0	0	0.0353523	0.103247	0	0	0.0929847	0	0	0	0	0.108359	0	0	0.102401	0	0.108941	0	0.0713063	0	0
AC165349.1	-0.0951303	-0.0951303	-0.0497563	-0.0951303	0.109537	-0.0338086	-0.00918933	0.0447769	-0.0951303	-0.0951303	-0.0213177	-0.0951303	0.0498092	-0.0200849	0.116822	0.0115178	0.0237855	0.151738	0.221226	0.156508	-0.0951303	-0.022942	-0.0951303	0.0593219	-0.0951303	0.140692	0.0136094	-0.0951303	-0.0951303	0.0251421	0.0751331	-0.0427361	0.0624346	-0.0951303	-0.0951303	0.0422612	0.00434799	0.00102254	0.00867354	0.300925	0.038435	-0.0951303	-0.043212	-0.0951303	-0.0951303	0.00858814	0.016537	0.0803165	0.0998283
AC165349.2	-0.153535	-0.153535	0.104323	-0.0412909	-0.01443	0.000809307	0.0923915	0.154387	-0.153535	-0.153535	-0.0797228	-0.153535	-0.153535	-0.07849	0.136825	0.198385	0.00756928	0.146105	0.0971013	0.162235	-0.0906964	-0.153535	-0.153535	0.0772281	-0.0127414	0.146727	0.0466531	-0.0014829	-0.153535	0.141027	0.00318285	0.0273882	0.00402948	-0.153535	-0.0605507	-0.0161439	0.128923	0.0845374	0.102483	0.24252	-0.153535	-0.153535	-0.0222336	-0.0386149	0.114425	-0.153535	0.195723	-0.0162288	-0.000809761
AC165350.1	0	0	0	0	0	0	0	0.139907	0.103798	0	0	0	0	0.0253379	0.0550606	0	0	0	0	0	0	0	0.132192	0	0	0	0	0	0	0	0.0353523	0	0	0	0	0	0	0	0	0	0	0	0	0	0	0	0	0	0
AC165956.1	0.080797	-0.0948449	0.0384497	-0.0378258	0.173009	-0.0335232	-0.00890392	0.0450623	0.00895334	0.108913	0.182318	0.152434	0.183163	0.0187168	0.0661079	0.0178859	-0.0609786	0.00554801	0.0306283	0.0603083	-0.0320059	0.113052	-0.0948449	0.182392	-0.0948449	-0.0479855	0.226702	0.2658	-0.0948449	0.0254275	0.00920798	-0.0424506	-0.0948449	0.260707	-0.0018602	0.0425466	0.00463341	0.0922307	0.106607	0.210774	0.0387204	0.014	0.151227	0.127374	-0.0948449	0.00887356	0.110681	0.107154	0.198247
AC166055.1	0	0	0	0	0	0.0613217	0	0	0	0	0	0	0	0	0	0.0150579	0	0	0	0	0	0	0	0	0	0	0	0	0	0	0	0	0	0	0	0	0	0	0	0	0	0	0	0	0	0	0.0713063	0	0
AC166113.1	0	0	0	0	0	0	0	0	0	0	0	0	0	0	0	0	0	0	0	0	0	0	0	0	0	0	0	0	0	0	0	0	0.0806727	0	0	0	0	0	0	0	0	0	0	0	0	0	0	0	0
AC166253.1	0	0	0.0453741	0	0	0	0	0	0	0	0	0	0	0.0253379	0	0	0	0	0	0	0	0	0	0	0	0	0	0	0	0	0	0	0.157565	0	0.0929847	0	0	0	0	0	0	0.108845	0	0	0	0	0.0713063	0	0.0780564
AC166262.1	0	0	0.0453741	0	0	0	0	0	0	0	0	0	0	0.0503498	0	0.0150579	0	0	0	0.0198142	0.062839	0	0	0	0	0	0	0	0.120227	0	0	0	0	0	0	0.0700663	0	0	0	0	0	0	0	0	0	0	0	0	0
AC166323.1	0.175642	0	0.0453741	0	0	0	0	0	0	0	0	0.0866734	0	0.0253379	0	0	0	0.0507723	0	0.0978476	0	0	0.132192	0	0	0	0	0	0	0.120272	0.137457	0	0	0	0	0	0	0	0	0	0	0	0	0	0	0	0	0	0
AC166358.10	0	0	0.0714686	0	0	0	0	0	0	0.105063	0	0	0	0	0	0.0150579	0	0	0	0	0	0	0	0	0	0	0.0694286	0	0	0	0	0	0	0	0	0	0.0994783	0	0	0	0	0	0	0	0	0	0	0	0
AC166750.1	0.175642	0	0	0	0	0	0	0.139907	0	0	0	0	0	0.0253379	0	0	0.0338663	0	0	0	0.062839	0	0	0.0530547	0	0.0468595	0	0	0	0	0	0.0523943	0	0.0960383	0	0	0	0	0	0	0	0	0.102401	0	0	0.201497	0.139734	0.0700508	0
AC166827.1	0	0.177919	0	0.0570192	0	0.0962256	0	0	0	0.203758	0	0	0	0	0.0865961	0.0537017	0	0.0901872	0.067203	0.104046	0	0.180615	0	0	0	0	0.0694286	0	0.120227	0	0.104053	0.0523943	0	0	0.0929847	0.0700663	0	0.187076	0	0	0	0.108845	0.0519183	0	0	0.103718	0	0	0.224315
AC167202.2	0	0	0.0453741	0	0	0	0	0	0	0	0	0	0	0	0	0	0.0338663	0	0	0	0	0	0	0	0	0	0	0	0	0	0.0700271	0	0	0	0	0	0	0	0	0	0	0	0	0	0	0	0	0	0
AC167222.2	0	0	0	0	0	0	0	0	0	0	0	0	0	0	0	0	0	0	0	0	0	0.0721883	0	0	0	0	0	0	0	0	0	0	0	0	0	0	0	0	0	0	0	0	0	0	0	0	0	0	0
AC167244.2	-0.11226	-0.11226	-0.0407918	0.0841307	-0.11226	0.0656591	0.0555207	0.0276467	-0.11226	0.199905	0.0321685	-0.11226	0.0326791	0.085753	0.0786748	0.0572673	-0.0122881	0.0266804	0.122385	-0.00315933	-0.0136451	0.314818	0.0928177	0.10607	0.345031	-0.065401	0.0238213	0.0774725	0.155159	-0.11226	-0.00820755	-0.0598662	-0.0315878	-0.11226	0.152302	0.126765	0.081161	0.161087	-0.00845657	-0.11226	-0.11226	0.0570654	0.223824	0.00266003	-0.11226	-0.11226	0.027474	0.235265	0.180831
AC167669.1	0	0	0	0	0	0	0	0	0.103798	0	0	0	0	0	0	0	0	0.0255343	0	0	0	0	0	0	0	0	0	0	0	0	0	0	0	0	0	0	0	0	0	0	0	0	0	0	0	0	0	0	0
AC167669.4	0	0	0	0	0	0	0	0.139907	0	0	0	0	0	0	0	0	0	0	0	0	0	0	0	0	0	0	0	0	0	0	0	0	0	0	0	0	0	0	0	0	0	0	0	0	0	0	0	0	0
AC167977.2	0	0	0	0	0	0	0	0	0	0	0	0	0	0	0	0	0	0	0	0	0	0	0	0	0	0	0	0.0975004	0	0	0	0	0.0806727	0	0	0	0	0	0	0	0	0	0	0.11492	0	0	0	0.0700508	0.0780564
AC168056.2	0	0	0	0	0	0	0	0	0	0	0.0738127	0	0	0	0	0	0	0	0	0	0	0.0721883	0	0	0	0.0736844	0	0	0	0	0.0353523	0	0	0	0	0	0	0	0	0	0	0	0.0519183	0	0	0	0	0	0
AC168059.2	0	0	0	0	0	0	0	0	0	0	0	0	0	0	0	0	0	0	0	0	0	0	0	0	0	0	0	0	0	0	0	0	0	0	0	0	0	0	0	0	0	0	0	0	0	0	0	0	0
AC168222.2	0	0	0	0.0570192	0	0.0613217	0	0	0.201385	0	0	0	0	0.099434	0.0550606	0.0150579	0.0338663	0.0255343	0	0	0.182379	0	0	0	0	0	0	0.189733	0	0	0	0	0.126086	0	0	0.137392	0	0	0	0	0	0	0	0.11492	0	0	0.139734	0	0.236193
AC168222.3	0	0	0.0453741	0	0	0	0	0	0	0	0	0	0	0	0	0.0150579	0	0	0.0426462	0	0	0	0	0	0.140794	0	0	0	0	0	0	0	0	0	0	0	0	0	0	0	0	0	0	0	0.108941	0	0	0	0
AC168266.1	0	0	0	0	0	0	0.085941	0	0	0	0	0	0	0.099434	0.0550606	0.0300549	0.0338663	0	0.0844575	0.0198142	0.0986153	0	0	0	0	0	0	0	0	0	0	0.0823222	0	0	0	0	0	0	0.103804	0	0	0	0	0	0.169441	0	0.139734	0	0
AC168315.2	0	0	0	0	0	0	0	0	0	0	0.11549	0	0	0	0	0.0150579	0	0	0	0	0	0	0	0	0	0.0468595	0	0	0.2953	0	0	0	0	0	0	0	0	0	0	0	0	0	0	0	0	0	0	0	0
AC168881.1	-0.132359	-0.0707056	-0.419594	-0.146243	-0.303616	0.0283086	0.0986955	0.65108	0.210391	0.0760618	0.493097	0.561396	-0.00869733	0.593021	0.121056	-0.202299	0.112726	-0.258695	-0.0528058	-0.461379	-0.151215	0.170869	0.574163	0.337795	0.297808	-0.0746639	0.309963	0.44788	-0.458733	0.364097	-0.11337	0.28345	0.0963297	0.0644708	0.216545	0.286901	0.040674	-0.0416798	0.10963	0.448672	0.490848	-0.242346	0.102576	0.311723	0.438399	0.421796	0.383141	0.312161	0.422472
AC168977.1	0	0	0	0.112245	0.111149	0	0	0	0	0	0	0	0.14494	0	0	0	0	0.0255343	0.117632	0	0	0	0	0.0530547	0	0	0	0	0	0.120272	0.0353523	0	0	0	0	0	0	0	0	0	0	0.108845	0	0	0	0.103718	0	0	0
AC169084.1	0	0	0	0	0	0	0	0	0	0	0.0738127	0	0	0.0253379	0	0	0	0.040333	0	0	0	0	0	0	0	0	0	0	0	0	0.0353523	0	0	0	0	0	0	0	0	0	0	0.108845	0	0	0	0.103718	0	0.0700508	0
AC170188.1	0	0	0	0	0	0	0	0	0.103798	0	0	0	0	0	0	0	0	0.0255343	0	0	0.062839	0	0	0	0	0	0	0	0	0	0	0	0	0	0	0	0	0	0	0	0	0	0	0	0	0	0	0	0
AC170597.2	0	0	0	0	0	0	0	0	0	0	0	0	0	0.0400079	0.190935	0.0150579	0	0	0	0	0	0.0721883	0	0	0	0	0	0	0	0	0	0	0	0	0	0	0	0	0	0	0	0	0	0	0	0	0	0	0
AC171003.1	0	0	0	0	0	0	0	0	0	0	0	0	0	0	0	0	0	0	0	0	0	0	0.132192	0	0	0	0	0	0.186885	0	0.0353523	0	0	0	0	0	0.0994783	0	0.201452	0	0	0.267864	0	0	0.108941	0	0	0	0
AC171183.2	0	0.177919	0	0	0	0	0	0	0	0	0	0	0	0	0	0	0	0	0	0.0198142	0	0.0721883	0	0	0	0.0468595	0	0	0	0	0.114873	0	0	0	0	0	0	0	0	0	0.206915	0	0	0	0	0.103718	0	0	0
AC171183.3	0	0	0	0	0	0	0	0	0	0	0	0	0	0	0	0.0238379	0	0.0255343	0.0426462	0	0	0	0	0	0	0	0	0	0	0	0.0353523	0	0	0	0	0	0	0	0	0	0	0	0	0	0	0	0	0	0
AC171206.1	0	0	0	0	0	0	0	0	0	0	0	0	0	0	0	0	0	0	0	0	0	0	0	0	0	0	0	0	0	0	0	0	0	0	0	0	0	0	0	0	0	0	0	0	0	0	0	0	0
AC171206.3	0	0	0.15299	0	0	0	0	0	0	0	0	0	0	0	0	0	0	0	0	0	0	0	0	0	0	0	0	0	0	0	0	0	0	0	0	0	0	0	0	0	0	0	0	0	0	0	0	0	0
AC171206.4	0	0	0	0	0	0	0	0	0	0	0	0	0	0.0253379	0.0550606	0.0150579	0.0671834	0.0507723	0	0	0	0.0721883	0	0	0	0.0468595	0	0	0.120227	0	0.0353523	0	0	0	0	0	0	0	0	0	0	0	0	0	0	0	0	0	0
AC171277.1	0	0	0	0	0	0	0	0	0	0	0	0	0	0	0	0	0	0	0	0	0	0	0	0	0	0	0	0	0	0	0	0	0	0	0	0	0	0	0	0	0	0	0	0	0	0	0	0	0
AC172027.1	0	0	0	0	0	0	0	0	0	0	0	0	0	0	0	0	0	0	0.0426462	0	0	0	0	0	0	0	0	0	0	0	0	0	0	0	0	0	0	0	0	0	0	0	0	0	0	0	0	0	0
AC172027.2	0	0	0	0	0	0	0	0	0	0	0	0	0	0	0	0	0.0338663	0	0	0	0	0	0	0	0	0	0	0	0	0	0	0	0	0	0	0	0	0	0	0	0	0	0	0	0	0	0	0	0
AC172027.3	0	0	0.0453741	0	0	0	0	0	0	0.203758	0	0.0866734	0	0	0	0	0	0	0	0.0198142	0	0	0	0	0	0	0	0	0	0	0	0.0823222	0	0	0	0	0	0	0	0	0	0	0	0	0	0	0	0	0
AC173210.3	0	0	0	0	0	0	0	0	0	0	0	0	0	0	0	0	0	0.0255343	0	0	0	0	0	0	0	0	0	0	0	0	0	0	0	0	0	0	0	0	0	0	0	0	0	0	0	0	0	0	0
AC173210.4	0	0	0	0	0	0	0	0	0	0	0	0	0	0	0	0	0	0	0	0	0	0	0	0	0	0	0	0	0	0	0	0	0	0	0	0	0	0	0	0	0	0	0	0	0	0	0	0	0
AC173346.1	0.175642	0	0	0	0	0	0	0	0	0	0	0	0	0	0	0	0	0	0	0	0	0	0	0	0	0	0	0	0	0	0	0	0	0	0	0	0	0	0	0	0	0	0	0.11492	0	0	0	0	0
AC173482.2	0	0	0.0714686	0	0	0	0	0	0	0.163516	0	0	0	0	0	0	0	0	0	0	0	0	0	0	0	0.0736844	0	0	0	0	0	0	0	0	0	0	0	0	0	0	0	0	0.102401	0	0	0	0	0	0
AC173482.5	0	0	0	0	0	0	0	0	0	0	0	0	0	0	0	0	0	0	0	0	0	0	0	0	0	0.11859	0	0	0	0	0	0	0	0	0	0	0	0	0	0	0	0	0	0	0	0	0	0	0
AC173482.6	0	0	0	0	0	0	0	0	0	0	0	0	0	0	0	0	0	0	0	0	0	0	0	0.0833391	0	0	0	0	0	0	0.0557162	0	0.0806727	0	0	0	0	0	0	0	0	0	0	0	0	0	0	0	0
AC174780.1	0	0	0	0	0	0	0	0	0	0	0	0	0	0.0253379	0.0550606	0.0300549	0	0	0	0.0198142	0	0	0	0	0	0	0	0	0	0	0	0.0523943	0	0	0	0	0	0	0	0.108359	0	0	0.0519183	0	0	0	0.0713063	0	0
AC175538.1	0	0	0	0	0	0	0	0	0	0	0	0	0	0	0	0	0	0	0	0	0	0	0	0	0	0	0	0	0	0	0	0	0	0	0	0	0	0	0	0	0	0	0	0	0	0	0	0	0
AC175538.2	0	0	0.124982	0	0	0	0	0	0.103798	0	0.0738127	0	0	0.0648336	0	0.0150579	0	0.0757224	0.0426462	0.134389	0.062839	0.0721883	0	0.104505	0	0.0468595	0.0694286	0.0975004	0	0	0.0810505	0	0	0	0.180993	0.0700663	0.222593	0	0	0	0.133565	0	0.260853	0	0	0	0	0	0
AC183268.2	0	0	0	0	0	0	0	0	0	0	0	0	0	0	0	0	0	0.0255343	0	0.0198142	0	0	0	0.0530547	0	0	0	0	0	0	0.0353523	0	0	0	0	0	0	0	0	0	0	0	0	0	0	0.103718	0	0	0.0780564
AC183268.3	-0.040313	0.137606	0.00506108	-0.040313	-0.040313	-0.040313	-0.040313	-0.040313	-0.040313	-0.040313	0.0334997	-0.040313	-0.040313	0.0872761	-0.040313	0.0343755	0.0919401	0.108613	0.00233324	-0.040313	0.022526	0.10109	-0.040313	0.162677	0.23015	0.0965742	0.0291156	0.0571874	0.0799137	0.0799595	-0.00496065	0.160394	0.117252	-0.040313	0.0526717	0.0970785	0.0591653	0.146763	-0.040313	0.265306	-0.040313	0.170621	0.0620884	0.0746075	-0.040313	0.253719	0.289713	0.284173	-0.040313
AC187103.1	0	0	0	0	0	0	0	0	0	0	0	0	0	0	0	0	0	0	0	0.0198142	0	0	0	0	0	0	0	0	0	0	0	0	0	0	0	0	0	0	0	0	0	0	0	0	0	0	0	0	0
AC187103.4	0	0	0	0	0	0	0	0	0	0	0	0	0	0	0	0	0	0	0	0	0	0	0.132192	0	0	0	0	0	0	0	0	0	0	0	0	0.137392	0	0	0	0	0	0	0.0519183	0.11492	0.108941	0	0.111667	0	0.152726
AC190403.1	0.166803	0.0102694	0.063394	0.0287416	-0.0285442	0.01027	0.000131625	-0.0277424	-0.16765	0.26682	0.0167195	0.0796292	-0.16765	-0.0400605	-0.0589674	-0.0610014	-0.16765	-0.0529518	-0.16765	-0.0909373	0.0147292	0.0779734	-0.16765	-0.0131973	0.595301	0.16614	0.032539	0.158877	0.0650412	0.126913	-0.0976225	0.11434	0.173578	0.0192994	-0.022616	0.0345513	-0.0681712	-0.16765	-0.0638457	0.362414	0.371625	-0.16765	-0.115731	-0.0527291	0.444703	0.0885737	0.0488099	0.151323	0.266088
AC192616.7	0	0	0	0	0	0	0	0.139907	0	0	0	0	0	0	0	0	0	0	0	0	0	0	0.132192	0.0530547	0	0	0	0	0	0	0	0	0	0	0	0	0	0	0	0	0	0	0.0519183	0	0	0	0	0	0
AC207128.1	0	0	0	0	0	0	0	0	0	0	0	0	0	0.0503498	0	0	0	0	0	0	0	0	0	0	0	0	0	0	0	0	0	0	0	0	0	0	0	0	0	0	0	0	0	0	0	0	0	0.0700508	0
AC211878.11	0	0	0	0	0	0	0	0	0	0	0	0	0	0.0253379	0	0	0	0	0	0	0	0	0	0.0530547	0	0	0	0	0	0	0	0	0	0	0	0	0	0	0	0	0	0	0	0	0	0	0	0	0
AC211878.12	0	0	0	0.0895336	0	0	0	0	0	0	0	0	0	0	0	0.0150579	0.0338663	0	0	0	0	0	0	0	0	0	0	0	0	0	0.0353523	0	0	0	0	0	0	0	0	0	0	0	0	0	0	0	0	0	0
AC211878.2	0	0	0	0.143766	0	0	0.085941	0	0	0	0	0	0	0	0	0	0	0	0	0.0198142	0	0	0	0	0	0	0	0	0	0	0	0	0	0	0	0	0	0	0	0.108359	0	0	0	0	0	0	0	0	0
AC211878.6	0	0	0.0453741	0.0570192	0	0	0	0	0	0.105063	0	0	0	0.0253379	0	0.0449917	0	0.0507723	0	0.0198142	0	0	0	0.0530547	0	0.11859	0	0	0	0.120272	0	0	0	0.0960383	0	0	0	0	0	0	0.206915	0	0.0519183	0	0	0	0.0713063	0	0
AC226737.1	0	0	0	0	0	0	0	0	0	0	0	0	0	0	0	0	0	0	0	0	0	0	0	0.154452	0	0.0468595	0	0	0	0	0	0	0	0	0	0.0700663	0	0	0	0	0	0.169326	0	0	0	0	0	0	0
AC238811.1	0	0	0	0	0	0	0	0	0	0	0	0	0	0	0	0	0	0	0	0	0	0	0	0	0	0	0	0	0	0	0	0	0	0	0	0	0	0	0	0	0	0	0	0	0	0	0	0	0
AC238811.2	-0.128699	0.0492199	-0.128699	-0.128699	-0.128699	-0.128699	-0.128699	-0.128699	-0.128699	-0.128699	-0.0132095	-0.128699	-0.128699	0.226315	0.676496	0.236761	0.0606677	0.261162	0.0993661	-0.0633548	-0.0658601	-0.128699	0.126307	-0.0756444	-0.128699	-0.0362343	-0.0592706	-0.0311988	-0.128699	-0.128699	-0.128699	-0.128699	-0.128699	-0.128699	-0.0357144	-0.128699	-0.0292208	-0.128699	-0.0248953	-0.128699	-0.128699	-0.128699	-0.128699	-0.0137787	-0.128699	-0.128699	-0.128699	-0.128699	-0.128699
AC238811.3	-0.0104721	-0.0104721	-0.0104721	-0.0104721	0.0604889	-0.0104721	-0.0104721	0.129435	0.190913	-0.0104721	0.133957	0.124833	-0.0104721	0.0295358	0.0445886	0.0195828	-0.0104721	0.0150622	-0.0104721	-0.0104721	0.420099	0.0617163	0.423195	0.0940327	-0.0104721	0.0363874	0.189716	0.0870283	0.109755	0.176279	0.0248803	0.0419222	-0.0104721	-0.0104721	0.219914	0.0595942	0.0890063	-0.0104721	-0.0104721	-0.0104721	0.123093	0.257391	-0.0104721	0.104448	0.0984686	-0.0104721	0.0608342	0.0595787	-0.0104721
AC238811.4	0	0	0	0	0	0.0613217	0	0	0	0	0	0	0	0	0	0	0.0338663	0	0	0.0198142	0	0	0	0	0	0	0	0	0	0	0	0	0	0	0	0.0700663	0	0	0.103804	0	0	0	0	0	0	0	0	0	0.0780564
AC238940.2	0	0	0	0	0	0.0613217	0	0	0	0	0	0	0	0	0	0	0	0	0	0	0	0	0	0	0	0.0468595	0	0	0	0	0.0353523	0	0	0	0.0929847	0	0.0994783	0	0	0	0	0	0	0	0	0	0	0	0
AC238940.3	-0.0329101	-0.0329101	0.0124639	-0.0329101	-0.0329101	0.0633155	0.134871	-0.0329101	-0.0329101	-0.0329101	-0.0329101	0.0537633	-0.0329101	0.0564384	-0.0329101	-0.0178522	0.0670622	0.0674828	0.0515473	-0.0329101	0.206458	-0.0329101	-0.0329101	-0.0329101	0.107884	-0.0329101	-0.0329101	-0.0329101	-0.0329101	0.199438	0.00244221	0.0703373	0.168027	-0.0329101	-0.0329101	0.104481	0.0665682	-0.0329101	0.362599	0.177041	-0.0329101	0.0759348	0.0190082	-0.0329101	0.0760305	0.168587	-0.0329101	0.104397	0.119816
AC241534.3	0	0	0	0	0	0	0	0	0	0	0	0	0	0	0	0	0	0	0	0	0.062839	0	0	0	0	0	0	0	0	0	0	0	0	0	0	0	0	0	0	0	0	0	0	0	0	0	0	0	0
AC241621.2	0	0	0	0	0	0	0	0	0	0	0	0	0.14494	0	0	0	0	0.0255343	0	0	0	0	0	0	0.140794	0	0	0	0	0.120272	0	0	0	0	0	0	0	0.0961529	0	0	0	0	0	0	0	0	0	0	0
AC242682.1	0.175642	0.273804	0	0	0.111149	0	0.134285	0	0.103798	0	0	0	0	0.0253379	0	0	0	0	0	0	0.062839	0	0	0	0	0	0	0	0	0	0	0.0523943	0	0	0	0	0.0994783	0	0	0	0.133565	0	0	0	0	0	0	0	0
AC242690.1	0	0	0	0	0	0	0	0	0	0	0	0	0	0.0253379	0	0	0	0	0	0	0.062839	0	0	0	0	0	0	0	0	0	0	0	0	0	0	0	0	0	0	0	0	0	0	0	0	0	0	0	0
AI182371	0	0	0	0	0	0	0	0	0	0	0	0	0	0	0	0	0	0	0	0	0	0	0	0	0	0.0468595	0	0	0	0	0	0	0	0	0	0	0	0	0	0	0	0	0	0	0	0	0	0	0
AI314180	-0.0107422	-0.00846506	-0.0530894	0.0611266	0.196016	0.0242432	-0.0186029	0.0822022	-0.186384	-0.081321	0.163763	0.00819337	-0.186384	-0.0628596	0.0548425	-0.0242901	0.122654	0.070006	0.0300333	0.00960465	0.0295426	-0.0449812	0.0686222	0.0443794	0.204353	0.0321638	-0.0503023	0.00334886	-0.0661574	0.000366668	0.154401	0.0418347	0.0861717	0.000564943	-0.0933993	0.161786	0.146098	-0.0902312	0.401803	0.201456	-0.0528187	-0.186384	0.209945	-0.00784188	0.150591	0.159584	-0.115078	0.214548	-0.108328
AI413582	-0.556309	0.622206	-0.400635	-0.287411	-0.245151	-0.143049	-0.518033	0.279874	-0.628153	-0.19857	-0.0686341	-0.192962	-0.453943	0.0125458	0.541531	0.172959	0.00827012	-0.193687	0.251398	-0.283478	-0.374571	0.0803987	-0.194079	-0.0871467	0.431378	0.230778	0.430125	-0.215531	-0.183449	0.334997	-0.31329	-0.178419	0.0202488	-0.493971	-0.0391458	-0.431706	0.0115482	-0.362925	-0.323651	-0.00379366	0.0261246	-0.0740477	-0.271415	0.204481	0.324131	0.126687	-0.181605	0.0917304	0.0016689
AI427809	0	0	0	0	0.139105	0	0	0	0.103798	0	0	0.0866734	0	0	0	0	0	0	0	0	0	0	0.369797	0	0	0	0	0	0	0	0	0	0	0	0	0	0	0	0	0	0	0	0	0	0	0	0	0	0
AI467606	-0.00428209	-0.338735	0.0603537	0.230395	-0.0214759	0.101372	0.161876	-0.0701488	0.0420356	0.222904	-0.194306	-0.0473114	0.0123873	-0.215211	-0.1478	-0.274089	-0.162348	-0.313201	-0.0223789	-0.279664	-0.275896	0.0299469	-0.338735	0.0532096	0.226604	0.180808	0.159126	-0.149002	-0.15185	0.057103	-0.0250622	0.225019	0.115493	-0.0168539	-0.0741728	-0.0997093	0.229926	0.322483	0.0066285	0.0972791	-0.0438307	0.379541	0.217295	-0.116517	0.159681	0.126877	-0.199001	-0.136736	0.140364
AI480526	0	0	0	0	0	0	0.085941	0	0	0.105063	0	0	0	0	0	0	0	0	0	0	0	0	0	0.0530547	0	0	0	0	0	0	0.0353523	0	0.0806727	0	0.180993	0	0	0	0	0	0	0	0	0	0	0	0	0	0.0780564
AI504432	0.158474	0.0660326	-0.0665123	-0.0223528	0.294495	0.0424583	0.158471	-0.111886	-0.00808815	0.237091	-0.0380737	-0.025213	0.326976	0.0116381	-0.00320422	0.0187041	0.0774804	-0.0319523	-0.0692402	-0.0660703	-0.0490474	0.0295165	0.0203056	0.106444	0.105989	-0.0194216	-0.00314671	0.129595	0.120804	0.120462	-0.00783351	-0.0594921	-0.0312138	-0.111886	0.301323	0.172461	0.255231	0.161461	-0.00808253	0.193732	-0.111886	0.099048	0.160958	0.00303407	-0.00294576	-0.111886	-0.111886	-0.111886	0.0830722
AI506816	-0.0830881	-0.0830881	0.00670143	-0.0260689	-0.0830881	0.0374907	0.0846931	-0.0830881	-0.0830881	0.021975	0.129042	-0.0830881	-0.0830881	0.0304736	-0.0280274	0.00636212	-0.0492217	-0.0323158	0.0826422	0.424569	-0.0830881	-0.0108997	0.171918	0.175011	-0.0830881	0.163595	0.272381	0.106645	0.0371386	0.498762	0.192715	0.191192	0.218312	0.272464	0.00989666	-0.0130218	0.454724	0.103988	0.0785335	0.183497	0.0504773	0.277819	0.278538	0.13913	0.454347	0.210944	0.159788	0.523137	0.210004
AI597479	0	0	0	0	0	0	0	0.139907	0	0	0	0	0	0.0750454	0.0865961	0	0	0	0.0426462	0.109101	0	0	0	0.154452	0	0	0.0694286	0	0.120227	0	0.0353523	0	0.181575	0.273295	0	0.0700663	0.155061	0	0.201452	0.209951	0	0	0.151536	0	0	0	0.0713063	0.0700508	0.152726
AI606181	0	0	0.103892	0	0.070961	0	0	0.139907	0	0	0	0	0.14494	0	0	0	0	0.0507723	0.0426462	0.0198142	0.062839	0	0	0	0	0	0	0	0	0	0	0	0	0.0960383	0.0929847	0	0	0	0	0	0	0	0	0	0	0	0	0.0700508	0
AI662270	0.0730289	0.486376	-0.169814	-0.0478544	-0.0127632	0.00374001	-0.250949	-0.0808879	-0.3205	-0.317148	0.198845	0.0487503	0.0265521	0.142031	0.115078	0.151907	-0.0904252	-0.14267	0.367968	-0.402108	-0.614003	0.103296	0.507486	0.0945247	-0.156711	-0.0884731	0.183304	0.0393278	0.386691	0.704125	0.193931	0.304498	-0.2068	-0.111515	-0.150938	0.0930662	-0.152801	-0.195007	-0.205703	-0.132162	-0.206705	-0.306894	0.494571	-0.180643	-0.0342833	-0.268034	0.0794262	0.171359	0.390002
AI837181	0.178587	0.0220533	-0.0308834	-0.155866	-0.0167603	-0.0945439	0.188281	0.112721	0.166234	-0.0508026	-0.0114367	0.0130843	-0.155866	-0.0143479	-0.0471835	-0.0959964	-0.00495749	0.143775	0.0560452	0.0489756	0.360915	-0.0144628	0.277801	-0.0725266	-0.0150717	0.311562	-0.019784	-0.0583653	0.37703	-0.155866	-0.032199	0.148306	0.145534	0.0821144	-0.062881	0.0463351	-0.0563873	-0.155866	-0.155866	-0.155866	0.101177	0.312213	0.230966	0.244042	0.328338	0.045631	0.31229	0.118837	-0.0778093
AI838599	0	0	0	0	0	0.0613217	0	0	0	0	0	0	0	0	0	0	0	0	0	0	0	0	0	0	0	0	0	0	0	0	0	0	0	0	0	0	0	0	0	0	0	0	0	0	0	0	0	0	0
AI839979	-0.0718715	-0.0718715	-0.0718715	-0.0718715	-0.0718715	-0.0718715	-0.0718715	-0.0718715	0.0319267	-0.0718715	-0.0718715	0.0148019	-0.0718715	0.0557175	-0.0718715	-0.0268798	-0.0718715	-0.0463373	-0.0718715	-0.0718715	-0.0718715	0.000316784	-0.0718715	-0.0718715	-0.0718715	-0.0718715	-0.0718715	-0.0718715	-0.0718715	-0.0718715	-0.0718715	-0.0718715	-0.0718715	-0.0718715	-0.0718715	-0.0718715	-0.0718715	0.0242813	-0.0718715	-0.0718715	-0.0718715	-0.0718715	-0.0718715	-0.0718715	0.139178	-0.0718715	-0.0718715	-0.0718715	-0.0718715
AI846148	0	0	0	0	0	0.0962256	0	0	0.161586	0	0	0.194577	0	0	0	0	0	0.0507723	0	0.158369	0	0	0	0	0.140794	0.0468595	0	0	0	0	0	0.0523943	0	0	0	0	0	0.0961529	0	0	0	0	0.0519183	0	0	0	0	0	0
AI847159	0	0	0	0	0	0	0	0	0	0	0	0	0	0.0253379	0	0	0	0	0	0	0	0	0	0.0530547	0.140794	0	0	0	0.120227	0.232348	0.0810505	0.103247	0.0806727	0.419257	0	0.0700663	0.0994783	0.273347	0	0	0.133565	0	0.131302	0	0.30718	0.103718	0.0713063	0	0.194959
AI849053	0	0	0	0.0570192	0	0	0	0	0	0	0	0	0	0	0	0	0	0	0	0	0	0	0	0	0	0	0	0	0	0	0	0	0	0	0	0	0	0	0	0	0	0	0	0	0	0	0	0	0
AI854703	0.270361	0	0	0	0	0	0	0	0	0	0	0	0	0	0	0	0	0	0	0	0	0	0	0.104505	0.140794	0	0	0	0	0	0	0	0	0.0960383	0	0	0	0	0	0	0.435648	0	0	0	0	0	0	0	0
AI987944	0.197652	-0.0727092	-0.0273351	0.10999	0.348707	-0.0727092	0.38875	0.266661	0.128676	0.0323539	0.0717197	0.0962408	-0.0727092	0.102104	0.0138869	-0.00806281	-0.0388429	0.0520824	0.0893038	0.0745758	0.10967	-0.0727092	0.0594828	0.17956	-0.0727092	0.419996	0.115318	-0.0727092	0.0475175	-0.0727092	0.13521	-0.0727092	-0.0727092	0.282843	-0.0727092	0.129492	0.209749	0.267233	0.0889124	0.286407	-0.0727092	0.138225	0.141845	-0.0727092	0.234471	-0.0727092	-0.0727092	0.0370075	0.0800165
AK157302	0.127261	0.225424	-0.00300663	-0.0483807	0.0225803	0.129539	-0.0483807	-0.0483807	0.245122	0.0566824	0.025432	0.120569	0.302742	-0.0230428	0.00667991	0.00140695	-0.0145144	-0.0483807	-0.0483807	-0.00887706	-0.0483807	0.25987	0.0838113	0.056124	0.0924133	-0.00152125	0.28309	-0.0483807	-0.0483807	-0.0483807	-0.0130284	0.104275	0.152557	0.138568	0.182005	-0.0483807	0.284101	0.273475	0.245299	-0.0483807	0.43105	0.162554	0.00353761	-0.0483807	0.0605599	0.417231	0.0229256	0.088926	0.0296757
AL513022.3	0	0	0	0	0	0	0	0	0	0	0	0	0	0	0	0	0	0	0	0	0	0	0	0	0	0	0	0	0	0	0	0	0	0	0	0	0	0	0	0	0	0	0	0	0	0	0	0	0
AL589661.1	0.36325	-0.106235	-0.00612839	0.0898102	0.168831	0.150872	0.450875	0.22189	-0.160104	0.566681	0.309307	0.559809	0.196886	0.233055	0.270564	-0.232464	-0.0304772	-0.34864	-0.307536	-0.120396	-0.216562	0.0830552	0.516756	-0.127718	0.443374	-0.0223169	-0.25656	0.267648	-0.1055	-0.0101454	-0.373401	0.084247	-0.0838391	-0.042468	-0.402227	0.351858	0.106961	0.0999359	-0.203156	-0.101661	0.445458	-0.105004	0.352513	0.291794	0.358999	0.51704	-0.0216897	0.110523	0.0986769
AL589871.2	0	0	0	0	0	0	0	0	0.103798	0	0	0	0	0	0	0	0	0.58248	0	0	0	0.501397	0.388586	0.0833391	0	0	0	0.0975004	0.318536	0.120272	0.167233	0.219206	0.0806727	0.186949	0.368989	0.264693	0	0.321855	0.201452	0.530063	0.133565	0	0.272845	0.255309	0.289091	0	0	0.0700508	0.0780564
AL590503.1	0	0	0	0.0570192	0	0	0	0	0	0	0	0	0	0	0	0	0	0	0	0	0	0	0	0	0	0	0	0	0	0	0	0	0	0	0	0	0	0	0	0	0	0	0	0	0	0	0.0713063	0	0
AL591207.1	0.173269	0.548232	-0.451737	0.246237	-0.214032	0.196099	0.49508	0.524007	0.557286	0.731579	0.349479	0.56614	0.743545	0.35887	0.109132	-0.0941724	0.0851865	-0.383163	-0.205549	-1.12873	-0.65059	0.0247048	-0.465274	-0.168902	0.00159884	-0.0876311	-0.0253556	-0.0416908	-0.331975	-0.430741	-0.917767	-0.422954	-0.269893	0.1594	-0.294226	-0.216942	-0.16273	-0.0669153	-0.547755	-0.300995	0.00961772	-0.217465	-0.0182913	-0.170745	-0.108147	-0.330507	-0.0527663	-0.105367	0.273636
AL591207.2	-0.0075486	0.17037	0.0822409	0.104696	-0.0075486	0.203079	-0.0075486	-0.0075486	0.0962497	0.0975145	0.204582	-0.0075486	-0.0075486	0.176927	0.101134	0.00750931	0.0263177	0.0327844	0.0769089	0.0319551	0.0552904	0.0646397	0.124643	-0.0075486	0.210327	0.0393109	0.06188	0.269735	-0.0075486	-0.0075486	0.20037	0.173375	-0.0075486	-0.0075486	-0.0075486	-0.0075486	0.0919297	0.142386	-0.0075486	0.100811	0.364386	0.203386	-0.0075486	0.21467	0.101392	0.193948	0.104119	0.129758	0.0705078
AL591582.1	0	0	0	0	0	0.222907	0.134285	0	0	0	0	0	0	0	0.0550606	0.0150579	0.0864265	0.0588354	0.188941	0.0198142	0	0	0	0	0	0.16235	0.10874	0.0975004	0	0	0.114873	0.132319	0.272556	0	0	0.0700663	0	0	0.103804	0.16855	0.206915	0	0	0	0.169441	0	0.0713063	0	0.152726
AL593843.1	0	0	0	0	0	0	0	0	0	0	0	0	0	0	0	0	0	0	0	0	0	0	0	0	0	0	0	0	0	0	0	0	0	0	0	0	0	0	0	0	0	0	0	0	0	0	0	0	0
AL603630.1	0	0	0	0	0	0	0	0	0	0	0	0.0866734	0	0.0253379	0	0.0300549	0.0338663	0.0507723	0	0.0198142	0	0	0	0	0	0	0	0	0	0	0	0	0	0	0	0	0	0	0	0	0	0	0.102401	0	0	0	0.0713063	0.0700508	0
AL603745.1	0	0	0	0	0	0	0	0	0	0	0	0	0	0.0253379	0	0	0	0	0.0426462	0	0.062839	0	0	0	0	0.0468595	0	0	0	0	0.0353523	0.0523943	0	0	0	0	0	0	0	0.108359	0	0.108845	0	0	0	0	0	0.0700508	0.0780564
AL603745.2	0.483676	-0.0193679	-0.0193679	-0.0193679	0.303888	-0.0193679	0.173956	-0.0193679	0.212237	-0.0193679	0.0544447	-0.0193679	0.331754	-0.0193679	-0.0193679	-0.0193679	-0.0193679	-0.0193679	-0.0193679	-0.0193679	-0.0193679	0.122035	-0.0193679	-0.0193679	-0.0193679	0.0875236	-0.0193679	-0.0193679	-0.0193679	0.317971	-0.0193679	0.264996	-0.0193679	-0.0193679	-0.0193679	0.0506984	0.135693	-0.0193679	-0.0193679	0.0889912	0.305842	-0.0193679	0.0325504	0.235941	-0.0193679	0.212461	-0.0193679	-0.0193679	0.0586885
AL607105.1	0.689856	0.817364	0.16485	0.679533	0.479552	0.590835	0.867286	0.750076	0.853005	1.11169	0.58372	0.539568	0.332089	0.331775	0.207079	0.0509834	-0.0211622	-0.17407	-0.612827	-0.486807	-0.918296	0.3105	-0.00040424	-0.19927	0.390763	0.034101	-0.113502	-0.0628968	0.000709908	-0.181016	-0.259498	-0.542435	-0.0509916	0.176637	-0.275513	-0.0428099	-0.132789	0.156102	0.0793974	-0.0631137	0.39151	-0.15949	0.720883	-0.142812	-0.187294	0.187836	0.236274	0.293	0.25907
AL645643.1	0	0	0	0	0.070961	0.0962256	0	0	0	0	0	0	0	0	0	0	0	0	0	0	0	0	0	0	0	0	0	0	0.120227	0	0	0	0	0	0	0	0	0	0	0	0	0	0	0	0	0	0	0	0
AL645664.1	0	0.177919	0	0	0	0	0	0	0	0	0	0	0	0.0400079	0	0	0	0	0	0.0198142	0	0.163095	0	0	0	0	0	0	0	0	0	0	0	0	0	0.137392	0	0	0	0	0	0	0	0	0	0	0	0	0
AL645745.1	0	0	0	0	0	0	0	0	0	0	0	0	0	0	0	0	0	0	0	0	0	0	0	0	0	0	0	0	0	0	0	0	0	0	0	0	0	0	0	0	0	0	0	0	0	0	0	0	0
AL672049.1	0	0	0	0	0	0	0	0	0	0	0	0	0	0	0	0	0	0	0	0	0	0	0	0	0	0	0	0	0	0	0	0	0	0	0	0	0	0	0	0	0	0	0	0	0	0	0	0	0
AL713985.1	0	0	0	0	0.070961	0	0	0	0	0	0	0	0	0	0	0	0	0	0	0	0.062839	0	0	0	0	0	0.0694286	0	0	0	0	0.0523943	0	0	0	0.0700663	0	0	0	0	0	0	0	0	0	0	0	0	0
AL714025.1	0	0	0	0	0	0	0	0	0.231605	0	0	0	0	0	0	0	0	0	0	0	0.0986153	0	0	0	0	0	0	0	0	0	0	0	0	0	0	0	0	0	0	0	0	0	0	0	0	0	0	0	0
AL845457.1	0	0	0	0	0	0	0	0	0	0	0	0	0	0	0	0	0	0	0	0	0	0	0	0	0	0	0	0	0	0	0	0	0.0806727	0	0	0	0	0	0	0	0	0	0	0	0	0	0	0	0
AU019823	-0.0856946	0.0922244	-0.0403205	0.13209	-0.0856946	-0.0856946	0.128224	-0.0856946	0.0181037	0.0778214	-0.0856946	-0.0856946	-0.0856946	0.0137395	-0.0856946	-0.0556397	0.0465586	0.100423	-0.0430483	0.125361	0.0378867	0.427902	0.0464975	0.117296	-0.0856946	0.1849	0.0503872	-0.0856946	-0.0856946	0.101056	0.0517621	-0.0333003	0.145342	0.0103438	-0.0856946	0.051697	-0.0856946	-0.0856946	0.170324	-0.0856946	0.121221	0.156811	-0.0856946	-0.0856946	-0.0856946	-0.0856946	-0.0856946	0.0727079	-0.0856946
AU019990	0	0	0	0	0	0	0	0	0.103798	0	0	0	0	0	0	0	0	0	0	0	0	0	0	0	0.140794	0	0	0	0	0	0	0	0.0806727	0	0	0	0	0	0	0	0	0	0	0	0	0	0	0	0
AU020206	0.445433	0.235059	0.185262	0.167621	0.669144	0.01194	-0.00255291	0.156367	0.68152	1.43258	0.444682	0.462391	0.547688	-0.105034	0.182882	-0.0153371	-0.0264639	-0.181123	0.0246142	0.0205026	-0.0696768	0.724062	0.469561	0.310357	0.767503	0.78927	0.209893	1.11759	0.389576	0.445122	-0.0541004	0.128679	0.298896	0.670139	0.213773	0.160033	0.732272	0.245562	0.392969	0.722759	1.17613	0.963689	-0.0580746	0.367784	0.895012	0.111211	0.158899	-0.0221471	-0.133965
AU022133	0	0	0	0	0	0	0	0	0	0	0	0	0	0	0	0	0	0	0	0	0	0.0721883	0	0	0	0	0	0	0	0	0	0.103247	0	0	0	0	0.0994783	0	0	0	0	0	0.0519183	0.11492	0	0	0	0.0700508	0
AU022252	-0.0685484	-0.0685484	0.131944	0.11415	0.0705569	0.266352	0.124775	-0.0685484	0.0352498	0.228306	-0.0685484	0.0667569	-0.0685484	0.102296	-0.0134878	-0.0384936	0.144925	0.0757482	0.015909	0.126194	-0.0685484	0.177075	-0.0685484	0.0359563	0.273317	0.215068	0.0675333	-0.0685484	0.0516783	0.198326	0.0355045	-0.0161542	-0.0685484	0.0812534	0.112444	-0.0685484	0.197113	-0.0685484	0.163155	-0.0685484	0.0650169	0.142386	-0.0685484	0.349217	-0.0685484	0.03517	0.174327	0.106898	-0.0685484
AU040320	-0.0915605	-0.0915605	0.12619	-0.0345413	0.375229	0.00466515	-0.00561944	0.177026	0.28921	0.0135026	-0.0915605	-0.0915605	-0.0915605	-0.0662226	0.115695	0.0198067	0.064736	0.145746	0.0469537	0.167006	0.0666421	-0.0915605	-0.0915605	-0.0385057	-0.0915605	0.07079	-0.0221319	-0.0915605	-0.0915605	-0.0915605	0.0756729	0.117183	-0.0915605	-0.0915605	0.00142427	-0.0214941	0.0635001	0.0955152	-0.0915605	-0.0915605	0.280374	0.119374	0.107842	0.326205	0.0173802	-0.0915605	-0.0915605	0.110439	-0.0915605
AU040972	0	0	0	0	0	0	0	0	0	0	0	0	0	0	0	0	0	0	0	0	0	0	0	0	0	0	0	0	0	0	0	0	0	0	0	0	0	0	0	0	0	0	0	0	0	0	0	0	0
AU041133	0	0	0	0	0.111149	0	0	0	0	0	0	0	0	0	0	0.0150579	0.0936958	0	0	0	0.062839	0	0	0	0	0.176205	0	0.189733	0	0.120272	0	0	0.126086	0.0960383	0	0	0	0	0	0	0.133565	0	0	0.11492	0.108941	0	0	0	0
AV026068	0.335345	0.0336948	-0.0727556	0.152994	-0.00511881	0.0336954	-0.144224	0.737064	0.236547	0.15263	0.000204737	0.383821	0.324867	-0.0691788	0.0467111	-0.0905225	-0.144224	-0.0194326	0.00488768	-0.00482644	-0.0813852	0.0636731	0.225573	0.0587659	-0.144224	-0.0517594	-0.00814248	0.133059	0.0884666	0.0881239	0.0582729	-0.0409768	0.197003	0.129071	0.0367685	-0.0741579	0.138234	-0.0480713	-0.0404203	0.0243263	-0.0106589	-0.144224	-0.0418228	-0.0293037	0.162956	0.0572725	0.12467	0.120108	0.0800908
AV099323	0	0	0	0	0.204668	0	0.134285	0	0	0.163516	0	0	0	0.0253379	0	0	0	0	0	0.0313468	0	0	0	0	0	0.0468595	0	0	0	0	0	0	0	0	0	0	0	0	0	0	0	0	0	0	0	0	0	0	0
AV356131	0	0	0	0	0	0	0	0	0	0	0	0	0	0.0893485	0	0.0150579	0.0338663	0	0.0426462	0	0.062839	0	0	0	0.390737	0	0	0	0	0	0	0	0	0	0	0	0	0	0	0	0	0	0	0	0	0	0	0	0.0780564
AW011738	-0.0692298	-0.0692298	-0.0692298	-0.0122106	-0.0692298	-0.0692298	-0.0692298	0.0706774	-0.0692298	-0.0692298	-0.0692298	-0.0692298	-0.0692298	-0.0692298	-0.0692298	0.10958	-0.0692298	0.133462	-0.0692298	-0.0494156	0.0293855	-0.0692298	-0.0692298	0.0352749	-0.0692298	0.00445463	-0.0692298	0.0282706	-0.0692298	-0.0692298	-0.0692298	0.0130924	-0.0692298	-0.0692298	0.0237549	0.000836507	-0.0692298	-0.0692298	0.186788	-0.0692298	-0.0692298	-0.0692298	-0.0692298	-0.0692298	-0.0692298	0.0344887	-0.0692298	-0.0692298	-0.0692298
AW046200	0	0	0	0	0	0	0	0	0	0	0	0	0	0	0.160953	0	0	0.0255343	0	0	0	0	0	0	0	0	0	0	0	0	0	0	0	0	0	0.0700663	0	0	0	0	0	0	0	0	0	0	0	0	0
AW112010	-0.802099	-0.636238	-0.796224	-0.604526	-0.669956	-0.926817	-0.967329	0.480352	-0.603906	-0.37514	-0.0334095	-0.202085	-0.265182	-0.588564	-0.485009	-0.750105	-0.637771	1.54175	-0.757014	-0.905385	-0.686083	3.49109	2.69464	2.83425	2.80006	2.56543	4.01162	3.47338	3.79029	4.19565	3.93648	4.37794	4.60736	4.1297	4.36311	4.01518	3.86159	4.15958	4.43221	4.31952	3.84536	3.96071	3.61378	3.8307	4.11439	3.8843	4.16636	4.09705	3.97259
AW146154	0.175642	0	0	0.174738	0	0.0613217	0	0	0	0	0.297567	0	0.14494	0	0	0.0497877	0	0.0507723	0.188941	0.0509644	0	0.11302	0.132192	0.0833391	0.270463	0	0.0694286	0	0	0	0.0810505	0.0823222	0	0	0	0	0.155061	0	0.161622	0	0	0	0	0	0	0.103718	0.139734	0.318973	0.152726
AW209491	0	0	0.0453741	0	0	0	0	0	0	0	0	0.0866734	0	0.142762	0	0.068545	0	0.0255343	0.0844575	0.252455	0.123581	0	0	0.0530547	0	0.16235	0.188027	0	0	0	0	0.0823222	0.0806727	0	0.374371	0.0700663	0	0.0961529	0.231703	0.424155	0.371935	0	0.0519183	0.178542	0	0.294032	0.0713063	0.238736	0
AW549877	-0.10723	-0.10723	0.0605552	-0.0502111	0.332415	0.0133485	0.0605509	0.0326769	0.226935	0.0965274	0.0771388	0.207993	-0.10723	0.0727661	-0.0521697	-0.0213931	0.0396885	-0.056458	0.0584999	0.027159	0.187441	-0.10723	0.241023	0.103874	0.0335637	-0.0603708	0.00150942	-0.00972992	-0.10723	0.0130422	-0.10723	0.263082	0.123807	0.0797187	-0.10723	-0.10723	0.0478302	0.130843	-0.10723	0.198389	-0.10723	-0.10723	-0.00482889	0.246805	0.103819	0.186802	-0.035924	-0.0371795	-0.0291739
AW554918	0	0	0	0.0570192	0	0	0.193324	0	0	0	0	0	0	0	0.0550606	0	0	0.0255343	0	0.0198142	0.123581	0	0	0	0	0.0468595	0.0694286	0	0	0	0.0700271	0.119307	0	0.0960383	0.145034	0	0.0994783	0	0.103804	0.108359	0	0.108845	0.131302	0.11492	0	0.103718	0	0	0
AW822252	0	0	0	0.182699	0	0	0	0	0	0	0	0	0.14494	0.123524	0	0	0	0	0	0	0	0	0	0	0	0	0	0	0	0	0	0	0	0	0	0	0	0	0	0	0	0	0	0	0	0	0	0	0
AY036118	1.00292	0.54027	-0.188716	0.236502	-0.258053	-0.0862234	0.277469	1.44207	0.120116	-0.00210749	1.00578	1.70368	1.42264	-0.233765	-0.761388	-0.845734	-0.13583	-0.458991	-0.363237	-1.29905	0.441573	-0.77806	-0.302193	-0.0705886	-0.326692	-0.0558367	-0.263371	-0.849718	-0.879361	-1.02614	-0.223462	-0.0635951	-0.0416723	0.180324	0.211096	-0.111743	-0.64354	-0.466492	-0.479184	-0.434209	-1.25225	-0.648966	0.158692	-0.415918	0.334438	-0.344865	0.0785723	0.0782765	0.0368726
AY074887	0	0	0	0	0	0	0	0	0.103798	0	0	0	0	0	0	0	0	0	0	0	0	0	0	0	0	0.0468595	0	0	0	0	0.0975472	0	0	0	0.0929847	0	0	0	0	0	0	0	0	0	0	0	0	0	0
AY358078	0	0	0	0	0	0	0	0	0	0	0	0	0	0.0503498	0	0	0.0338663	0	0	0.0590708	0	0	0	0	0	0	0	0	0	0	0	0	0	0	0	0	0	0	0	0	0	0	0	0	0	0	0	0	0.0780564
Aaas	0	0	0.115346	0.0570192	0.192228	0.463984	0.134285	0	0	0	0.16653	0.16895	0	0.0829299	0	0.0894502	0.249239	0.0836947	0.158032	0.134389	0.062839	0.245623	0.323054	0.183011	0.140794	0.294184	0.272226	0.189733	0	0.120272	0.0810505	0.329011	0.341228	0.662525	0.145034	0	0.0994783	0.215331	0	0.305619	0.257043	0	0.102401	0	0.360928	0	0.139734	0.264332	0
Aacs	0.568896	-0.0661634	0.147727	-0.0661634	0.00479757	0.137495	0.0197776	-0.0661634	-0.0661634	-0.0661634	-0.0661634	0.02051	-0.0661634	-0.0261555	0.0732538	0.0921252	-0.0661634	0.0805262	-0.0235172	0.176826	-0.0661634	0.0752395	0.0660286	-0.0661634	0.471414	0.00752103	0.00326515	0.225568	-0.0661634	0.329675	-0.0308111	-0.0661634	-0.0661634	-0.0661634	-0.0661634	0.00390291	-0.0661634	-0.0661634	-0.0661634	0.0421957	-0.0661634	-0.0661634	0.036238	-0.0661634	-0.0661634	0.165665	0.0455039	-0.0661634	-0.0661634
Aaed1	0.179549	-0.0633703	-0.1515	0.216134	-0.241289	-0.102049	-0.0735081	0.1465	0.139481	0.0175624	0.0607061	0.51355	0.227802	-0.108393	-0.186229	-0.217451	-0.207423	-0.215755	0.205028	-0.00398812	0.218744	0.0669617	0.163939	0.0694217	0.261682	0.0460749	0.52784	-0.241289	0.156203	-0.241289	-0.0845711	0.277269	-0.115203	-0.0543403	-0.0109036	0.151851	0.411571	0.361916	0.29495	0.0643295	0.149404	-0.132444	-0.241289	-0.0190708	-0.0302399	-0.137571	-0.129622	0.242083	0.0632268
Aagab	0.025415	-0.150227	0.113804	0.126527	-0.0390778	0.0832505	0.139841	-0.150227	0.158432	-0.150227	-0.0764142	-0.0635535	0.127781	-0.0751814	-0.150227	-0.135169	-0.0638003	-0.0600397	-0.0657694	0.0763684	-0.150227	-0.0780385	-0.150227	0.0327837	-0.00943285	-0.103367	-0.0807983	0.0395061	0.364814	0.187113	-0.0461739	0.0106876	-0.0695542	-0.150227	0.114335	0.0253678	-0.150227	-0.150227	-0.150227	0.0597246	-0.150227	0.0607076	-0.0983085	-0.150227	-0.0412862	0.105996	0.414017	0.208502	-0.150227
Aak1	-0.105355	0.0725643	-0.0338861	-0.0483355	0.150502	-0.105355	0.108564	-0.105355	-0.105355	-0.105355	0.145127	0.216689	-0.105355	-0.105355	-0.105355	-0.0704847	-0.0714884	-0.0798204	-0.105355	0.12427	0.252025	0.432979	0.149652	0.323765	-0.105355	0.260647	0.105489	0.171929	0.127336	0.189207	0.0838323	0.205261	0.167201	0.16794	0.075638	0.278055	0.309437	-0.00920182	0.216965	-0.105355	-0.105355	0.201754	0.219925	0.365489	1.00473	-0.00163621	0.100171	0.479834	0.11896
Aamdc	0.319785	-0.101053	-0.101053	0.235325	-0.0300922	-0.00482757	-0.0151122	-0.101053	-0.101053	0.224689	-0.101053	0.0678968	0.0438864	-0.0362196	-0.0459925	-0.0043633	-0.101053	-0.101053	0.02442	0.123697	0.406352	0.106844	0.222001	0.0974748	0.356238	0.108837	0.46029	0.0509994	-0.101053	-0.101053	0.145411	-0.101053	0.129984	-0.101053	0.163509	-0.101053	0.0923683	0.50704	0.0605684	0.372983	0.15599	-0.101053	-0.0491349	0.0138673	0.580509	0.65872	0.115406	-0.101053	0.231061
Aamp	-0.560102	-0.0746359	-0.0436738	-0.115562	-0.0111488	-0.382182	-0.314175	0.119902	0.0438839	0.13743	-0.160041	-0.114496	-0.208979	0.139694	0.426455	0.0627914	0.0818747	0.664312	0.0601024	0.109291	0.170746	0.18182	-0.126435	0.41917	0.0283637	0.389212	0.0896561	0.263887	0.00225045	0.437297	0.125639	-0.0588203	0.213945	0.168894	0.134144	-0.130922	0.0511531	-0.00469396	0.578278	0.473483	-0.303059	0.254333	0.348177	-0.00225397	-0.0490726	0.147684	-0.026912	-0.0355779	0.0928095
Aanat	0	0	0	0	0	0	0	0	0	0.105063	0	0	0	0	0	0	0	0	0	0	0	0	0	0	0	0	0	0	0	0	0	0	0	0	0	0	0	0	0	0	0	0	0	0	0	0	0	0	0
Aar2	0.103928	0.266951	0.170132	0.261283	0.0394354	-0.010392	0.249013	0.236209	-0.0717137	0.162592	-0.0717137	0.262704	0.0732259	0.0254622	0.0148824	-0.0478758	-0.0378474	0.023948	0.106821	0.179506	-0.00887467	-0.0717137	0.0604783	-0.0717137	0.198749	-0.0717137	0.116313	-0.0717137	0.246822	0.19516	-0.0159976	0.305136	0.00895894	-0.0717137	0.192849	-0.0016474	0.0277646	0.615717	0.0320902	0.0366454	0.595519	0.139221	0.280405	0.0432068	-0.0717137	-0.0717137	0.0399536	0.103733	-0.0717137
Aars	0.0559807	-0.119661	0.109878	0.0241053	0.184126	0.0346836	0.0942573	-0.119661	0.136231	-0.119661	0.13082	0.18824	-0.119661	0.0603353	0.371201	0.0414148	0.264319	0.314699	-0.0219146	0.367449	0.17501	0.0609538	-0.119661	0.212754	0.0982141	0.191069	0.0373261	-0.119661	0.147759	-0.119661	0.0695259	0.217824	0.270437	-0.119661	-0.119661	-0.119661	-0.0201828	-0.0235083	0.0419604	-0.119661	0.287637	-0.119661	-0.0677428	-0.119661	-0.0107205	-0.0159427	-0.0483549	0.193398	-0.0416048
Aars2	0	0	0	0	0	0	0	0	0	0	0	0.16895	0	0	0	0.0238379	0	0.0255343	0.0426462	0.101121	0	0	0	0.21833	0	0	0	0.0975004	0	0	0	0	0	0	0	0.137392	0	0	0	0	0	0.108845	0	0	0	0.103718	0	0	0
Aarsd1	0.175642	0.273804	0	0.0570192	0.070961	0.154345	0	0	0.255892	0	0	0	0	0	0.356964	0.0537017	0.0671834	0.0654016	0.0844575	0.0198142	0.158203	0	0.132192	0	0	0.0468595	0	0	0	0	0.0557162	0.0523943	0	0	0	0	0	0.0961529	0	0.108359	0	0	0.211082	0.11492	0	0	0	0	0
Aasdh	0	0	0	0.207886	0.498966	0.0613217	0.193324	0	0	0	0	0	0.14494	0.0750454	0	0.0150579	0.0338663	0.0255343	0	0.0590708	0.062839	0	0	0	0.140794	0	0.136082	0	0.2953	0.120272	0.143073	0	0	0	0	0	0.193421	0	0	0	0	0	0.167081	0	0	0	0.0713063	0.109717	0
Aasdhppt	0.0807251	-0.0949168	-0.0949168	0.0488496	-0.0949168	-0.0949168	0.0393679	-0.0949168	0.0666691	-0.0949168	-0.0211041	-0.0949168	0.183091	0.128978	-0.0949168	0.00379455	0.0792612	0.0481175	0.0136275	0.130587	0.248544	0.0464861	0.228137	0.241916	0.450134	0.0674336	-0.0949168	0.358497	-0.0949168	-0.0949168	-0.0595645	0.00833063	0.13612	0.00112153	0.0501168	-0.0949168	-0.0949168	-0.0949168	0.00888708	-0.0949168	-0.0949168	0.116018	0.036385	0.0200037	0.0745244	-0.0949168	-0.0236105	0.297393	0.0272088
Aatf	0.243985	-0.0904676	0.184205	-0.0904676	0.197253	0.152282	-0.00452658	-0.0904676	0.399091	-0.0904676	0.0539614	0.40442	0.13362	0.0644596	0.0182146	-0.051668	-0.0904676	0.0625335	0.0752626	0.159457	-0.0904676	0.0509353	-0.0904676	0.0140371	0.0503264	0.00199724	-0.021039	0.0992653	0.0297591	-0.0904676	-0.000459649	0.186488	0.182088	-0.0904676	0.221107	-0.0204013	0.00901075	0.096608	0.0133363	0.305588	0.234743	0.120467	-0.0904676	0.0880746	0.0184731	0.0132509	0.152408	0.0192491	-0.0124112
Aatk	0	0	0	0.0570192	0	0	0	0	0	0	0	0	0	0	0	0.0518343	0	0	0	0.0198142	0.062839	0	0	0	0	0	0.0694286	0	0	0	0	0	0	0	0	0	0	0	0	0	0	0	0	0	0	0	0	0	0
Abat	0	0	0	0	0	0	0.085941	0	0	0	0	0	0	0	0	0	0	0	0.0426462	0	0.062839	0	0	0	0	0	0	0.0975004	0	0	0	0	0	0	0	0	0	0.0961529	0.103804	0	0	0	0	0	0	0	0	0	0
Abca1	0.272719	0.504123	0.299724	0.0505101	0.574131	0.454244	0.353246	0.0781728	0.883514	0.868756	0.0826945	0.073571	0.489256	-0.0363965	-0.0617344	-0.0617344	-0.0617344	-0.0362002	0.00546855	0.00360993	0.273636	0.11888	-0.0617344	-0.0617344	-0.0617344	-0.0617344	0.0743473	0.0357659	0.205685	-0.0617344	-0.0617344	0.041513	-0.0617344	0.0343039	0.0312503	-0.0617344	0.270748	-0.0617344	0.0420694	0.106816	0.0718309	0.0471105	-0.0617344	-0.0617344	0.149315	-0.0617344	-0.0617344	0.00831636	0.0909912
Abca13	0	0	0	0	0	0	0	0	0	0	0	0	0	0	0	0.0300549	0	0	0	0	0	0	0	0	0	0	0	0	0	0	0	0	0	0	0.208357	0	0	0	0	0	0	0	0	0	0	0	0	0	0
Abca2	-0.0526913	-0.0526913	-0.00731719	0.0595532	-0.0526913	0.0678875	-0.0526913	-0.0526913	0.051107	0.151066	0.0627984	0.194587	-0.0526913	-0.0526913	-0.0526913	0.0864168	-0.0526913	-0.027157	-0.0526913	0.0909351	-0.0526913	0.0194971	-0.0526913	0.130319	0.546025	0.287041	0.0560484	0.0448091	0.285731	-0.0526913	0.262754	0.0505562	0.148246	0.220604	0.211871	0.017375	0.0467871	0.0434616	0.539935	0.477372	0.544389	0.284238	0.193381	0.229167	-0.0526913	0.0510272	0.125835	0.149308	0.171624
Abca3	-0.0768354	-0.0768354	0.123657	-0.0768354	-0.00587446	-0.0155137	0.00910558	0.37685	-0.0768354	-0.0768354	0.135295	0.170443	-0.0768354	0.196383	-0.0217748	-0.0169661	-0.00965203	0.0479561	0.0317088	-0.0768354	0.105543	0.0645675	0.0553566	-0.0768354	0.0639586	-0.0768354	-0.0768354	0.0206649	-0.0768354	-0.0768354	-0.0414831	-0.0768354	0.00383722	0.0192029	-0.0768354	-0.0768354	-0.0768354	-0.0768354	-0.0768354	-0.0768354	-0.0768354	-0.0768354	-0.0768354	0.038085	-0.0768354	-0.0768354	0.062899	-0.0768354	0.00122096
Abca5	0	0.177919	0.115346	0	0	0.0613217	0.193324	0	0.276152	0	0	0	0	0.0253379	0	0	0	0	0.067203	0	0.182379	0	0	0.154452	0	0	0	0.0975004	0	0	0	0	0	0	0	0	0	0	0	0	0	0	0	0	0	0	0	0	0
Abca6	0	0	0	0	0	0	0	0	0	0	0.144429	0	0	0	0	0	0	0	0	0	0	0	0	0	0	0	0	0	0	0	0	0	0	0	0	0	0	0	0	0	0	0	0	0	0	0	0	0	0
Abca7	-0.193947	-0.0160281	-0.193947	-0.0281503	-0.082798	-0.193947	-0.193947	-0.193947	-0.193947	0.218456	-0.120134	0.140471	-0.193947	-0.143597	0.245217	-0.148955	0.0114029	0.0276517	-0.193947	-0.0736315	0.00696936	-0.0525442	-0.193947	0.172687	-0.0531531	0.145786	0.00624146	-0.00421414	0.0387437	-0.193947	-0.0702804	-0.141553	-0.113274	0.175206	-0.100962	-0.123881	0.267254	-0.0977942	0.170657	0.141327	0.0129682	0.304661	-0.193947	-0.0790266	-0.0850064	0.285505	-0.0822797	0.164781	-0.193947
Abca8a	0	0	0	0	0	0	0	0	0	0	0	0	0	0	0	0	0	0	0	0	0.634202	0	0.132192	0	0	0	0	0	0	0	0	0	0.3014	0	0	0	0	0	0	0	0	0	0	0	0	0	0.111667	0	0
Abca8b	0	0	0	0	0	0	0	0	0.103798	0	0	0	0.14494	0	0	0	0	0	0	0	0	0	0	0	0	0	0	0	0	0	0	0	0	0	0	0	0	0	0	0	0	0	0	0	0	0	0	0	0
Abca9	0	0	0	0	0	0	0	0	0	0	0.0738127	0	0.14494	0.0792111	0.0550606	0.0598693	0.137689	0.0507723	0	0.0509644	0.062839	0	0	0	0	0	0.0694286	0.0975004	0	0	0	0	0	0.0960383	0	0	0	0	0	0	0	0	0	0	0	0	0	0	0
Abcb10	0.175642	0.338665	0.124982	0	0.177756	0.0613217	0	0.139907	0	0.105063	0.144429	0.194577	0	0	0	0.0919529	0.0777957	0	0	0.147285	0.158203	0.228762	0	0	0.140794	0.0468595	0.261951	0	0	0	0.0353523	0	0	0	0.230386	0.0700663	0	0	0	0.209951	0	0	0	0.11492	0	0.103718	0.161192	0.137307	0
Abcb1a	-0.109268	-0.109268	-0.109268	-0.109268	-0.109268	-0.109268	-0.0233275	-0.109268	-0.00547021	-0.00420538	-0.109268	-0.109268	-0.109268	-0.0692606	-0.109268	0.222002	-0.109268	-0.0255738	-0.109268	0.0412402	0.300123	0.542361	0.145738	0.69554	0.795808	0.565276	0.343159	-0.0117681	0.679825	1.10602	0.263688	0.0716551	0.243354	0.212613	-0.109268	0.640937	0.63635	0.464835	0.271827	0.79657	0.147775	0.38934	0.208484	0.11295	-0.000327816	0.184764	0.0962577	-0.0392177	0.694829
Abcb1b	0	0	0	0	0	0.0613217	0	0	0	0	0	0	0.224088	0.0893485	0.0550606	0.077201	0	0	0.0426462	0.389793	0	0.141403	0	0.250203	0.140794	0.0924648	0	0	0.397492	0.186751	0.0557162	0.103247	0.126086	0.0960383	0.0929847	0.335097	0.155061	0	0	0.379012	0.257043	0	0.102401	0	0	0.345968	0.0713063	0	0
Abcb4	0	0	0	0	0	0	0	0	0	0	0	0	0	0	0	0.0962131	0	0	0.067203	0	0	0	0	0	0	0	0	0	0	0.120272	0	0	0	0	0	0	0	0	0	0	0	0	0.0816175	0	0	0	0	0	0
Abcb6	0	0	0	0	0	0	0	0	0	0	0	0	0	0	0	0	0	0	0	0.0509644	0	0	0	0.133898	0	0	0	0	0	0	0	0	0	0.0960383	0	0	0	0	0	0	0	0	0	0	0	0	0	0	0.152726
Abcb7	-0.108683	0.0692357	0.0942667	0.0571134	-0.0377223	0.114224	0.0256015	-0.108683	-0.00488504	-0.108683	-0.108683	0.106539	0.0362563	-0.0583335	-1.11e-06	-0.0786284	-0.108683	-0.0184961	-0.108683	-0.0691796	-0.010068	0.099214	0.0235087	-0.00417859	0.16178	-0.0162185	0.127906	0.376511	0.124007	-0.108683	0.117781	0.0236358	-0.108683	-0.012645	-0.108683	-0.038617	0.0847381	0.0783923	-0.108683	0.196936	0.216527	0.102251	-0.056765	0.113535	0.000257354	-0.108683	-0.108683	0.166019	0.0440424
Abcb8	0	0	0.278686	0.217785	0.070961	0.0962256	0	0.139907	0.161586	0	0.144429	0.16895	0	0.0648336	0	0.175186	0.118916	0.0507723	0.067203	0.255727	0.294671	0	0	0	0.270463	0	0	0	0	0	0.0557162	0.0523943	0	0	0	0	0	0	0	0	0	0	0.17368	0.11492	0	0	0	0	0
Abcb9	0.559066	0	0	0.0570192	0	0	0	0	0	0	0	0	0	0	0	0.0150579	0	0.0981075	0	0	0	0.308251	0.255006	0.366634	0.140794	0.422463	0.49293	0.189733	0.338423	0.120272	0.131069	0.103247	0.0806727	0.0960383	0.0929847	0.239026	0.282459	0.238073	0.103804	0.209951	0	0.210934	0.448922	0.354035	0	0	0	0	0
Abcc1	-0.0955084	0.0824106	-0.0955084	-0.0955084	0.310873	0.0824112	-0.0955084	-0.0955084	0.105876	-0.0955084	-0.0955084	-0.0955084	0.223138	0.151945	0.174596	-0.0356391	0.108711	0.0674153	0.00223817	0.0817239	-0.0326694	0.0851065	0.0366836	-0.0955084	-0.0955084	-0.0955084	0.0405733	-0.0955084	-0.0955084	-0.0955084	-0.0955084	-0.0431141	-0.0955084	-0.0955084	0.206088	0.0418831	0.00396994	0.0544263	-0.0955084	-0.0955084	-0.0955084	0.265398	-0.0138909	-0.0955084	-0.0955084	-0.0955084	-0.0242021	0.0628941	-0.017452
Abcc10	0	0	0	0	0	0	0.231143	0	0	0.234306	0.0738127	0	0	0	0	0.0150579	0	0.040333	0	0	0.215927	0	0	0.120744	0	0.106892	0.220318	0	0.120227	0	0.148082	0	0	0.287549	0	0.137392	0.0994783	0.0961529	0	0.108359	0	0.267864	0	0.178542	0	0	0.0713063	0	0
Abcc2	0	0	0	0.0570192	0.070961	0	0.085941	0	0	0	0.0738127	0.0866734	0	0	0	0	0.0671834	0	0	0	0	0	0	0.0530547	0	0	0	0	0	0	0	0	0	0	0	0	0	0	0	0	0	0	0	0	0	0	0	0	0.0780564
Abcc3	0	0	0	0	0	0	0	0	0	0	0	0	0	0	0	0	0	0	0	0.078518	0	0.0721883	0.369797	0	0	0	0	0	0	0	0	0	0	0	0	0	0	0.0961529	0	0	0	0	0	0.222219	0	0	0.0713063	0	0
Abcc4	-0.0366433	0.141276	0.121696	0.0203759	-0.0366433	-0.0366433	-0.0366433	-0.0366433	-0.0366433	-0.0366433	-0.0366433	-0.0366433	-0.0366433	0.0868812	-0.0366433	0.0466872	0.0411524	-0.0366433	0.071901	0.0948482	-0.0366433	-0.0366433	-0.0366433	-0.0366433	0.104151	0.0558215	-0.0366433	0.18176	0.196047	-0.0366433	-0.00129097	0.0666041	-0.0366433	0.059395	0.0563414	0.033423	-0.0366433	-0.0366433	-0.0366433	-0.0366433	0.096922	-0.0366433	0.015275	0.0782772	-0.0366433	-0.0366433	0.141883	0.0334075	-0.0366433
Abcc5	-0.0853381	-0.0853381	-0.0853381	0.198937	-0.0853381	0.0925815	0.000602948	0.403516	0.0762478	0.173514	-0.0853381	-0.0853381	-0.0853381	-0.0600002	-0.0853381	-0.0552832	-0.0853381	0.0192198	-0.0426918	0.00207505	-0.0853381	-0.0853381	-0.0853381	0.0191667	-0.0853381	0.00712677	0.13498	0.0121623	-0.0853381	-0.0853381	0.0187148	-0.0853381	0.115599	-0.0853381	0.258811	-0.0152718	-0.0853381	-0.0853381	-0.0853381	0.124613	0.121577	0.251591	0.0170633	-0.0853381	-0.0853381	-0.0853381	-0.0140318	-0.0853381	-0.0853381
Abcc9	0	0	0	0	0	0	0	0	0	0	0	0	0	0	0	0	0	0	0	0.0198142	0.338167	0	0	0	0	0	0.0694286	0	0	0	0	0	0	0	0	0	0	0	0	0	0	0	0	0	0	0	0	0	0
Abcd1	0.0309642	-0.144678	-0.0993036	0.200921	0.123176	-0.144678	-0.0587367	0.220816	0.0567071	0.193252	-0.000248738	-0.144678	0.000261905	0.0989476	0.0625782	0.129415	-0.144678	0.00424812	0.0899678	0.0136916	-0.144678	-0.144678	-0.144678	0.169197	-0.144678	-0.00779052	-0.0752491	-0.144678	0.193745	-0.144678	-0.109325	-0.0922834	-0.064005	0.25726	-0.144678	-0.144678	0.316524	-0.0485248	-0.0408738	-0.0363185	-0.144678	0.28165	-0.0927594	0.0775408	0.0663718	-0.0409592	-0.0733714	-0.034961	-0.144678
Abcd2	0.125001	-0.050641	-0.050641	-0.050641	-0.050641	-0.050641	-0.050641	-0.050641	0.0531573	-0.050641	-0.050641	-0.050641	0.0942986	-0.050641	-0.050641	-0.0355831	-0.0167746	-0.0251067	-0.050641	-0.050641	-0.050641	0.0907619	-0.050641	0.00241376	-0.050641	-0.050641	-0.050641	-0.050641	-0.050641	-0.050641	-0.0152886	-0.050641	-0.050641	-0.050641	-0.050641	-0.050641	0.0488374	-0.050641	-0.050641	-0.050641	-0.050641	-0.050641	0.00127734	-0.050641	-0.050641	-0.050641	-0.050641	-0.050641	-0.050641
Abcd3	0.148068	-0.0275739	0.0438947	-0.0275739	0.111531	-0.0275739	-0.0275739	-0.0275739	0.204031	-0.0275739	-0.0275739	-0.0275739	-0.0275739	0.0372597	0.142133	-0.012516	0.025847	-0.00203962	0.0396291	0.19793	0.188353	0.264424	-0.0275739	-0.0275739	-0.0275739	0.100844	0.160453	-0.0275739	0.310849	-0.0275739	0.0424532	-0.0275739	0.0530988	-0.0275739	-0.0275739	0.211452	0.127487	0.122361	0.07623	0.278045	-0.0275739	0.081271	0.0748275	-0.0275739	-0.0275739	0.0761446	-0.0275739	-0.0275739	0.125152
Abcd4	0	0	0.0453741	0	0.070961	0.0962256	0.085941	0.139907	0.3221	0.105063	0	0.215223	0	0.0253379	0	0	0.118916	0.0757224	0	0.178067	0	0.228762	0	0	0	0.0736844	0	0	0	0	0.0700271	0.0523943	0.0806727	0.273295	0	0.0700663	0	0	0	0.108359	0.133565	0	0	0.11492	0.108941	0	0	0.0700508	0
Abce1	0.324375	0.159996	0.0631759	-0.0664248	-0.0395639	-0.0243246	0.304442	-0.178669	0.0772229	-0.0736062	0.196621	0.18559	0.504057	0.177465	0.0418288	-0.0452717	0.0219717	-0.0639716	-0.0942119	0.202269	0.425852	0.0932246	-0.178669	0.0671913	-0.178669	-0.0417822	0.0215192	-0.081169	0.276022	-0.178669	0.00430699	0.114383	-0.0979967	-0.178669	0.132906	0.29352	0.245382	0.00840629	0.202426	-0.0703102	0.0783737	-0.0698244	-0.0271331	-0.000127153	-0.0697287	-0.178669	-0.0174777	-0.108619	-0.100613
Abcf1	0.382156	0.675969	-0.0728276	-0.0421035	0.556658	-0.188975	0.216619	-0.507145	0.239735	-0.0246175	0.478506	0.430908	0.233307	0.0463476	-0.0415816	-0.182202	0.0520622	-0.104185	-0.0815445	0.135942	0.0411991	-0.138463	-0.252139	-0.0634482	0.309602	0.465789	-0.0951928	0.241542	-0.274454	0.227077	0.0921617	-0.259664	0.437986	0.4663	-0.00221217	0.125015	0.379303	0.550655	-0.507145	-0.0829905	0.0899355	-0.146238	0.198176	0.180006	0.240485	-0.0276932	0.0876249	0.244255	0.391839
Abcf2	-0.0855551	0.609676	0.114938	-0.0855551	-0.0145941	0.0536857	-0.0855551	-0.0855551	0.378151	0.211299	0.0588738	0.0833949	-0.0855551	0.0519266	0.10538	0.0839726	0.247165	-0.0452221	-0.0855551	0.151746	0.0726475	-0.0855551	0.237499	0.324131	-0.0855551	-0.0118707	-0.0855551	0.0119453	-0.0855551	0.0347174	0.142563	0.0953685	-0.0855551	-0.0855551	0.163231	0.0518364	0.246927	0.0643796	-0.0855551	0.262225	-0.0855551	0.0232898	0.113847	-0.0855551	-0.0855551	0.0181634	0.0541793	0.0517516	0.0365705
Abcf3	-0.095575	-0.095575	0.0803595	0.0791633	0.0649081	0.260671	0.279587	0.120845	0.0660109	0.067941	0.169257	-0.095575	-0.095575	0.0655419	0.116378	-0.0261576	0.0492078	0.0232609	0.00217157	0.036917	0.0280062	0.0458279	-0.095575	-0.0425203	0.045219	0.181905	-0.0261464	-0.095575	0.398636	-0.095575	0.0418816	0.00767244	0.176981	0.000463341	0.112782	0.163392	0.554426	0.559365	-0.095575	-0.095575	0.311723	0.0737508	-0.095575	0.25846	0.115474	0.00814349	0.0829509	-0.0255242	0.0571507
Abcg1	0.021436	0.025648	-0.123533	-0.255998	-0.135261	0.0678831	-0.227076	-0.313017	-0.019514	-0.0161624	0.14527	-0.0657383	-0.168077	-0.0268394	-0.0512613	-0.0870891	-0.0926984	0.0816489	-0.313017	-0.0755971	-0.189436	-0.240829	0.0100368	-0.130006	-0.313017	-0.266158	0.0757172	0.216033	0.32476	-0.192745	-0.142754	-0.20977	-0.313017	0.00886415	-0.132024	-0.242951	0.101775	-0.313017	-0.151395	0.168824	0.344906	-0.143691	-0.210616	0.00987783	-0.313017	-0.0189847	-0.151825	0.102734	-0.0481446
Abcg2	0	0	0	0	0	0	0	0	0	0	0	0	0	0	0	0	0	0.14669	0.117632	0.0395037	0.123581	0.180615	0	0.0530547	0	0	0	0.0975004	0.120227	0.232348	0	0.0523943	0.0806727	0.287549	0.0929847	0.0700663	0.155061	0.187076	0	0.634233	0.32521	0.380917	0.297421	0.11492	0	0	0.0713063	0	0
Abcg3	-0.0419214	-0.0419214	0.00345266	0.0703231	0.0290396	-0.0419214	0.204005	-0.0419214	0.0618768	-0.0419214	0.102508	-0.0419214	-0.0419214	-0.0165835	0.0131392	0.127606	-0.0419214	-0.0163871	0.0252816	0.0733563	0.0566939	-0.0419214	-0.0419214	-0.0419214	-0.0419214	0.00493805	0.131956	0.055579	-0.0419214	0.144829	0.0137947	-0.0419214	-0.0419214	0.0541169	-0.0419214	-0.0419214	0.290561	-0.0419214	-0.0419214	-0.0419214	0.0916439	0.295007	-0.0419214	-0.0419214	0.169128	0.119667	-0.0419214	-0.0419214	-0.0419214
Abhd1	0	0	0	0.280617	0	0.0613217	0	0	0	0	0	0	0	0	0	0.0150579	0	0	0	0	0.158203	0	0	0	0	0.0736844	0	0	0	0.120272	0	0	0	0	0.0929847	0	0	0	0	0	0	0	0	0	0	0	0	0	0
Abhd10	-0.0690418	0.108877	0.114055	0.341852	0.0700636	0.0853029	0.144877	0.199545	0.0925441	-0.0690418	0.0974878	0.575737	-0.0690418	0.0822997	0.0396404	-0.0153401	-0.0690418	0.0313512	-0.0690418	0.100375	-0.00620274	0.639948	-0.0690418	-0.015987	-0.0690418	-0.0690418	-0.0690418	0.0284586	-0.0690418	-0.0690418	0.0546249	0.0502649	0.0885231	-0.0690418	-0.0690418	-0.0690418	0.0860188	-0.0690418	-0.0690418	0.0995087	-0.0690418	-0.0690418	0.0824945	-0.0690418	-0.0690418	0.0346767	0.00226449	-0.0690418	0.0836839
Abhd11	0.593987	-0.132322	-0.132322	0.0941492	-0.132322	-0.132322	-0.132322	0.255468	0.275599	-0.0272584	-0.132322	-0.0456481	0.0917662	0.00919625	0.129434	-0.108484	-0.045895	-0.0919886	0.00619264	0.132433	0.335295	-0.0193013	-0.132322	-0.0792668	0.258416	-0.132322	0.0415559	-0.0348212	0.100369	-0.0120491	0.0538663	-0.132322	0.295584	0.314814	0.0127121	0.00507	-0.0328432	0.189534	-0.132322	-0.132322	0.00124382	0.0786129	-0.0804032	0.149537	-0.132322	0.0995071	-0.0206542	0.106414	-0.0542651
Abhd12	-0.152724	0.0251949	0.16957	-0.0404796	0.143414	0.0982796	0.0932028	-0.152724	-0.0489258	-0.152724	-0.00829513	-0.0660507	-0.152724	0.0159423	0.137637	0.122106	0.021454	0.191432	-0.152724	0.102121	-0.152724	0.143638	0.358313	-0.0996693	-0.0119301	-0.105865	-0.152724	-0.152724	-0.0324974	-0.0324516	-0.152724	-0.0494766	-0.152724	-0.152724	0.158851	0.0228706	0.00233646	0.178546	0.325217	0.0572274	-0.152724	-0.0438792	-0.0214222	-0.152724	0.273538	-0.152724	-0.152724	0.0227228	-0.0746677
Abhd13	-0.077679	0.10024	-0.077679	-0.077679	0.100077	-0.077679	0.00826205	-0.077679	-0.077679	-0.077679	-0.00386629	0.154798	-0.077679	0.0116696	-0.077679	-0.0326873	0.0917205	-0.077679	-0.0350327	0.0995533	0.308187	0.0353413	-0.077679	0.0268258	0.140196	0.129831	0.0584028	0.0198214	0.155012	0.0425935	-0.0423266	-0.077679	0.0798859	-0.077679	0.0153058	-0.00761265	-0.077679	0.109397	0.0261249	0.0306802	0.357969	-0.077679	0.0536229	0.0372415	-0.077679	-0.077679	0.191215	-0.077679	0.000377434
Abhd14a	0	0	0	0	0	0	0.536297	0	0	0	0.16653	0	0	0.0253379	0	0.0497877	0	0	0.0426462	0.265581	0	0	0.205078	0	0	0.0468595	0.136082	0	0	0	0.0557162	0	0	0	0	0	0	0	0	0	0.133565	0.108845	0.0816175	0	0	0.103718	0.0713063	0	0.0780564
Abhd14b	0	0	0.115346	0.0895336	0	0.154345	0	0	0	0	0	0	0	0	0	0.0449917	0	0	0	0.254763	0.123581	0	0	0	0	0	0	0	0	0	0	0	0	0.340004	0	0	0.332482	0	0	0	0	0	0.0519183	0	0.211049	0	0	0.137307	0.293092
Abhd15	0	0	0	0	0	0	0.167781	0	0.103798	0	0	0	0	0.199371	0.270104	0.153626	0.110419	0.0588354	0.172498	0	0.0986153	0	0	0	0.140794	0	0	0	0	0.120272	0	0	0	0	0	0	0.155061	0	0	0	0	0	0	0	0	0	0	0	0
Abhd16a	-0.0398211	0.242686	-0.0395285	-0.103218	0.148111	0.248521	0.128683	0.000957322	-0.0140782	0.0813916	-0.14165	-0.12879	0.135659	0.0430576	-0.0760457	0.0961283	0.124584	-0.100765	-0.00355208	0.0925413	0.556309	-0.052368	0.322409	0.183	0.126402	0.150539	0.196489	0.0618204	-0.0952362	0.0168852	-0.00506027	0.0127558	0.0570928	0.364488	0.247602	0.138527	0.165639	0.0226099	0.0782165	0.172377	0.460432	0.121466	0.171369	0.00675558	0.364257	-0.111744	-0.0757285	0.339651	-0.0205043
Abhd16b	-0.331229	-0.506871	-0.461497	-0.341074	-0.203083	-0.386292	-0.192975	0.330377	0.00352064	-0.303113	-0.229708	-0.259592	-0.105767	0.154998	-0.294918	-0.186731	-0.147195	-0.287058	-0.334373	-0.436409	-0.324492	-0.434682	0.150806	-0.372972	-0.366077	-0.414406	-0.370789	-0.317138	-0.506871	-0.32012	-0.436843	-0.354215	-0.275834	-0.319922	-0.276485	-0.436804	-0.407392	-0.233523	-0.250852	-0.506871	-0.506871	-0.506871	-0.404469	-0.39195	-0.506871	-0.506871	-0.367136	-0.304871	-0.428814
Abhd17a	-0.0804022	0.844335	0.132448	-0.1438	-0.0513766	0.281364	0.0770832	-0.256044	0.207662	0.441488	0.450103	0.0893655	0.801572	0.13574	-0.256044	0.105392	-0.0919995	-0.180322	0.0311265	-0.0523016	-0.0166761	0.481391	0.0922091	0.0390924	0.342672	0.109958	-0.186616	-0.0663112	0.141448	-0.135772	0.143197	-0.0278254	0.0453556	-0.0690951	-0.0750514	0.00864861	0.222485	0.0173032	-0.15224	-0.0460927	0.503091	-0.256044	0.0575718	-0.256044	0.242372	0.0899242	0.510162	-0.0173083	-0.0317292
Abhd17b	0.70112	0.945082	0.409457	0.424878	0.0253686	0.468954	0.504185	0.301298	0.358003	0.396066	0.242148	0.592811	0.426895	0.0395493	-0.0437057	0.0347435	-0.0201347	-0.0376901	0.524047	0.0880515	0.257004	0.0555094	0.102618	-0.152388	-0.152388	-0.059923	0.221468	0.28785	0.0803029	-0.0321154	-0.0823608	-0.0700657	0.00517704	0.187616	-0.0594031	0.112305	0.0936766	0.228686	0.421199	-0.152388	-0.0188225	0.016938	-0.0499865	0.170507	0.20854	0.141644	-0.0810816	0.147386	-0.0302623
Abhd17c	0.142831	-0.0328106	-0.0328106	0.0794339	0.0381504	-0.0328106	-0.0328106	0.18361	-0.0328106	0.170947	0.0410021	-0.0328106	0.245197	0.164265	0.0222501	-0.0328106	0.00105578	-0.0328106	0.00983567	0.106587	0.336259	-0.0328106	-0.0328106	-0.0328106	-0.0328106	0.0596543	0.036618	0.185593	0.305612	0.0874619	-0.0328106	0.195408	0.0478621	-0.0328106	0.0601742	0.0372557	-0.0328106	-0.0328106	-0.0328106	-0.0328106	-0.0328106	0.235053	0.0191078	-0.0328106	-0.0328106	-0.0328106	-0.0328106	-0.0328106	-0.0328106
Abhd18	0.175642	0.177919	0	0	0	0	0	0	0	0	0	0	0	0	0	0.0150579	0	0.0255343	0	0.0509644	0.062839	0.180615	0	0.0833391	0	0.0468595	0.136082	0	0	0	0	0.0523943	0	0	0.0929847	0.137392	0	0.149935	0	0	0	0	0	0	0.108941	0.103718	0	0.0700508	0
Abhd2	-0.00128519	0.000991911	-0.000992593	0.148748	0.0277405	0.0565503	0.113141	-0.176927	0.252854	0.119928	0.0352033	-0.0902537	-0.176927	-0.101882	-0.121866	0.0143083	-0.109744	-0.00412427	-0.134281	0.0622127	0.0239893	0.0686959	-0.0447351	0.0732757	-0.176927	0.0455112	0.20221	0.0128058	0.409149	0.25922	0.149202	0.168	0.293775	0.192226	0.315949	0.349113	0.391734	-0.0807742	-0.0731232	0.0330244	0.148283	0.321681	-0.0253908	0.542518	0.0341224	0.368636	0.127987	0.399577	0.0879454
Abhd3	0	0	0	0	0	0	0	0	0	0	0	0	0	0	0.125653	0	0	0.0588354	0	0	0	0	0	0	0	0	0	0	0	0	0	0	0	0	0	0	0	0	0	0	0	0	0	0	0	0	0	0	0
[truncated: 20,563 more rows]
[truncated: 217 more columns]
