# Supplementary material for: Spatial and Temporal Mapping of Breast Cancer Lung Metastases Identify TREM2 Macrophages as Regulators of the Metastatic Boundary
Source: Cancer Discov. Author manuscript; Available in PMC 2025 Jul 22. (PMC7617931; doi:10.1158/2159-8290.CD-23-0299)
Supplement: Table s3 [file EMS206810-supplement-Table_s3.xlsx]

## Sheet: Mon_MHC-II_Mon_Fn1
	p_val	avg_log2FC	pct.1	pct.2	p_val_adj
H2-Aa	2.27192e-78	5.64024	0.904	0.062	4.00084e-75
H2-Ab1	2.39858e-78	6.40578	0.99	0.132	4.00084e-75
H2-Eb1	3.93132e-72	6.71927	0.788	0.032	4.37163e-69
Cd74	2.08087e-60	5.34962	0.885	0.132	1.73544e-57
H2-DMb1	1.76276e-21	2.95798	0.442	0.075	1.17611e-18
Chil3	4.57682e-16	-3.70341	0.135	0.567	2.54471e-13
Lyz2	3.90816e-15	-0.873771	0.981	0.995	1.86252e-12
Fn1	2.18588e-14	-4.09082	0.038	0.453	9.11514e-12
Hp	1.75318e-13	-2.75518	0.173	0.557	6.49845e-11
Rgs1	3.19427e-13	4.50608	0.173	0.01	1.06561e-10
Aif1	2.58635e-10	1.60506	0.385	0.119	7.8437e-08
F13a1	2.98577e-10	-2.39383	0.125	0.455	8.30044e-08
Cxcl16	8.63373e-10	3.37653	0.135	0.01	2.21555e-07
Crip1	1.3976e-09	-0.845225	0.654	0.925	3.33028e-07
Ccr5	3.58405e-09	2.53267	0.202	0.037	7.97092e-07
Ly6a	5.19966e-09	3.81307	0.221	0.047	1.08413e-06
Lyz1	7.95905e-08	-1.01756	0.49	0.771	1.56185e-05
Ly6i	1.01556e-07	2.20691	0.269	0.082	1.88217e-05
Ifit3	1.86865e-07	2.13332	0.192	0.042	3.28096e-05
Mgst1	2.30918e-07	-2.38099	0.115	0.366	3.85172e-05
Vim	2.76595e-07	-0.910835	0.567	0.754	4.39391e-05
Tmsb10	2.93129e-07	-1.07956	0.692	0.808	4.4449e-05
Pik3ap1	5.17311e-07	1.78893	0.212	0.055	7.44811e-05
Bcl2a1d	5.4634e-07	1.42902	0.183	0.04	7.44811e-05
Ifit2	5.67188e-07	2.11435	0.144	0.025	7.44811e-05
H2-DMa	5.80489e-07	1.39498	0.433	0.206	7.44811e-05
Ccnd2	7.9346e-07	2.25228	0.115	0.015	9.80364e-05
Tlr9	1.2775e-06	1.83241	0.163	0.035	0.000152205
Ace	1.69993e-06	1.95621	0.279	0.102	0.00019555
Il1b	2.00324e-06	1.31036	0.606	0.393	0.000222761
Mafb	2.28054e-06	1.68401	0.279	0.1	0.000240827
Vcan	2.31009e-06	-3.46154	0.067	0.279	0.000240827
Cd300ld	2.45071e-06	1.48568	0.231	0.072	0.000247745
Wfdc17	2.88664e-06	-0.777814	0.529	0.734	0.00028323
Anxa1	3.84342e-06	-1.3972	0.212	0.445	0.000366333
AW112010	4.26131e-06	1.91749	0.327	0.144	0.000393533
Ly6c2	4.36473e-06	-0.925269	0.462	0.684	0.000393533
Lair1	4.61057e-06	1.3588	0.202	0.057	0.000404759
Slpi	5.05705e-06	-4.25012	0	0.174	0.000432572
Bcl2a1b	5.1879e-06	1.66666	0.125	0.022	0.000432671
Clec4a3	5.82963e-06	0.817815	0.663	0.433	0.000474333
Scimp	7.45338e-06	1.62351	0.096	0.012	0.000592012
Gda	9.66792e-06	-1.66486	0.192	0.41	0.00075005
Ifitm6	1.06372e-05	-1.12723	0.308	0.552	0.000806491
Ifit1bl1	1.14142e-05	1.76661	0.087	0.01	0.000846175
Sell	1.2007e-05	-2.57622	0.125	0.321	0.000866758
Mmp8	1.22115e-05	-4.30853	0	0.162	0.000866758
Ccl7	1.39727e-05	3.71131	0.077	0.007	0.000971102
S100a6	1.82661e-05	-0.690711	0.577	0.784	0.00124359
S100a10	2.27069e-05	-1.38891	0.385	0.567	0.001515
Cd69	3.48964e-05	1.87051	0.125	0.027	0.00226568
Ifit3b	3.53163e-05	2.33604	0.106	0.02	0.00226568
Tmem176b	5.886e-05	1.31219	0.269	0.112	0.00370485
Epsti1	6.77398e-05	0.958815	0.269	0.112	0.00412848
Ahnak	6.80654e-05	-0.646865	0.385	0.6	0.00412848
Anxa2	7.16039e-05	-0.890265	0.423	0.617	0.00426555
Taldo1	9.01101e-05	-0.591685	0.606	0.781	0.00527381
Mx1	0.00012143	1.84204	0.115	0.027	0.00693598
H2-K1	0.000122669	0.598993	0.731	0.545	0.00693598
Krcc1	0.0001305	0.813999	0.154	0.045	0.0071773
Psme1	0.00013124	1.04777	0.317	0.157	0.0071773
S100a4	0.000136397	-0.886212	0.587	0.739	0.00733904
F11r	0.000138854	1.45695	0.154	0.047	0.00735266
Dusp6	0.000158051	0.950559	0.298	0.137	0.00823843
Phf11b	0.000162326	1.15429	0.221	0.09	0.00833106
S100a8	0.000168199	-1.8508	0.269	0.46	0.00842244
Cd300c2	0.000169156	1.19996	0.221	0.087	0.00842244
Spred1	0.000173209	2.47477	0.096	0.02	0.00849742
Sub1	0.00020506	-0.79924	0.49	0.622	0.00991421
Isg20	0.000220559	2.32871	0.173	0.062	0.0105112
Il2rg	0.0002533	1.62351	0.202	0.08	0.0119015
Irf7	0.000275027	1.43692	0.346	0.194	0.0125731
Apoe	0.00027513	1.15917	0.481	0.306	0.0125731
Fcgr4	0.000317633	0.484627	0.173	0.06	0.0143192
Sulf2	0.000333437	1.44542	0.163	0.057	0.0148313
Ctss	0.000374759	0.533435	0.904	0.776	0.0164043
Lgmn	0.000378637	1.43035	0.231	0.102	0.0164043
Fcgr2b	0.000415681	0.835427	0.394	0.231	0.0177784
Ifi208	0.000430415	1.74021	0.125	0.037	0.0181755
Tcerg1	0.000440141	1.98613	0.096	0.022	0.0183539
Tmem176a	0.00046518	1.65112	0.135	0.042	0.0191585
Itpr1	0.00048779	1.1485	0.135	0.042	0.0198447
Ubl3	0.000498415	0.475329	0.356	0.187	0.0200327
Trf	0.000514779	0.937692	0.288	0.142	0.0204441
Usp18	0.000538676	1.43882	0.163	0.06	0.0211414
Ugt1a1	0.000572469	-1.29364	0.058	0.201	0.0222065
Cd86	0.00062392	1.98424	0.163	0.06	0.0239241
Rsad2	0.000634792	2.2721	0.135	0.045	0.0240644
Ifi205	0.000712841	1.50175	0.192	0.08	0.0267195
Ifi213	0.000751421	1.41481	0.192	0.082	0.0278527
Cxcl10	0.000762658	1.849	0.115	0.035	0.0279585
Tgm2	0.000776593	1.34706	0.173	0.067	0.02816
Hck	0.000803831	1.04111	0.327	0.179	0.0288342
Hfe	0.000837145	1.73146	0.163	0.062	0.0297097
Slamf8	0.00084642	0.800138	0.087	0.02	0.0297227
Fus	0.000898348	1.12309	0.183	0.075	0.0312176
Clec4n	0.000958841	1.35727	0.144	0.052	0.0329762
Traf1	0.000990411	1.29726	0.096	0.025	0.0337144
Phf11d	0.00108375	0.774812	0.106	0.03	0.036519
Sec11c	0.00112356	-1.59572	0.115	0.266	0.037482
Ywhah	0.00115527	1.57175	0.212	0.097	0.0381583
Grk3	0.00121215	0.829278	0.125	0.04	0.0396444
Hspa8	0.00123514	0.846283	0.423	0.261	0.0397321
Gngt2	0.00123865	0.30907	0.654	0.448	0.0397321
Pmaip1	0.00140915	0.740791	0.269	0.134	0.0447708
Ifit1	0.00144817	2.39366	0.106	0.032	0.0455762
Acat1	0.00153862	-2.27713	0.038	0.154	0.0477902
Daxx	0.00154716	1.23709	0.154	0.06	0.0477902
Smurf2	0.00161702	2.0043	0.135	0.05	0.0494897
Ubtd1	0.00166444	1.61044	0.087	0.022	0.0504627
Parp14	0.00167906	1.3999	0.231	0.117	0.0504627
Flii	0.00169797	1.28998	0.173	0.072	0.050528
Fam207a	0.00171359	1.74981	0.106	0.032	0.050528
Ssr1	0.00172668	0.909406	0.183	0.077	0.050528
Sh3bp2	0.00175598	0.587755	0.115	0.037	0.0509388
H2-Q7	0.00180272	1.0741	0.115	0.037	0.0516641
Gsr	0.00182364	-0.759931	0.212	0.376	0.0516641
Med15	0.00182745	1.8415	0.096	0.027	0.0516641
Celf2	0.00193854	0.852429	0.317	0.179	0.0541235
Adgre4	0.00194689	1.34507	0.154	0.062	0.0541235
Sat1	0.00200158	0.49279	0.663	0.522	0.0551842
Nrbp1	0.00206581	1.66279	0.163	0.07	0.0564881
Zfp710	0.00221979	0.986827	0.163	0.067	0.0598751
Il1rn	0.00222557	1.47388	0.125	0.045	0.0598751
Matr3	0.00236479	0.596866	0.135	0.05	0.0631116
Add3	0.00242714	-0.798028	0.106	0.246	0.0642614
Themis2	0.00247885	1.21042	0.221	0.112	0.0646978
Myd88	0.00248241	0.539503	0.26	0.132	0.0646978
Erlin1	0.00274449	1.56359	0.125	0.045	0.0709005
Cox20	0.00276291	2.44807	0.096	0.03	0.0709005
Snord14d	0.00290414	0.568065	0.683	0.545	0.0735904
Usp4	0.00291185	0.493664	0.125	0.045	0.0735904
Maf	0.00301331	1.29065	0.106	0.035	0.0752493
Dync1i2	0.00303463	1.02172	0.212	0.102	0.0752493
Tnip2	0.00304516	1.92921	0.096	0.03	0.0752493
Sco2	0.00318266	0.767778	0.048	0.007	0.0778831
Clec4e	0.00319844	-1.69359	0.087	0.209	0.0778831
Max	0.00326888	1.47747	0.135	0.052	0.0788875
Elovl5	0.00328698	1.19773	0.135	0.052	0.0788875
Eif3m	0.00337938	0.664792	0.221	0.109	0.0805259
Cd164	0.00340686	0.828836	0.135	0.052	0.0806047
Tnfrsf1b	0.00349364	0.89336	0.404	0.259	0.0820759
C3	0.0035686	-1.0238	0.183	0.323	0.0832506
Skil	0.00370547	1.56512	0.135	0.055	0.0858434
Lgals1	0.00387148	-0.873837	0.385	0.532	0.0890707
H2afz	0.00391204	-1.2913	0.183	0.308	0.0893875
Nhsl2	0.00396893	-2.61464	0.01	0.095	0.0900704
Arhgdib	0.00405979	-0.624569	0.625	0.697	0.0915017
Ctbp2	0.00408686	2.00997	0.106	0.037	0.0915017
Cx3cr1	0.00415724	0.911954	0.144	0.06	0.0924569
Mefv	0.00432267	1.49401	0.125	0.047	0.0949259
Hopx	0.0043499	-2.02384	0.096	0.209	0.0949259
Zfp36l1	0.00435361	0.767883	0.144	0.06	0.0949259
Psmb8	0.0045864	0.816665	0.519	0.408	0.0990666
Rap1gds1	0.0046229	0.815231	0.125	0.047	0.0990666
Anapc5	0.00463261	0.875462	0.231	0.122	0.0990666
Ube2j1	0.00471981	1.70299	0.144	0.062	0.100288
Dpep2	0.00482517	0.872696	0.183	0.087	0.101465
Sidt2	0.0048499	0.640951	0.173	0.08	0.101465
Lcn2	0.00486642	-3.1387	0	0.072	0.101465
Wwp2	0.0049233	0.963304	0.115	0.042	0.101466
Fmc1	0.00494242	-1.4014	0.01	0.092	0.101466
Lyst	0.0049577	-3.20887	0.01	0.09	0.101466
Kpnb1	0.00507012	1.26541	0.106	0.037	0.103134
Znfx1	0.00511297	1.49341	0.144	0.062	0.103375
Ndufa1	0.00521072	-0.692969	0.24	0.396	0.104717
Prdx5	0.00524747	-0.655491	0.51	0.617	0.104824
Sik1	0.00536646	1.79154	0.096	0.032	0.106248
Serpina3g	0.00538245	2.95432	0.067	0.017	0.106248
Mitd1	0.00549604	0.558344	0.135	0.055	0.107852
Comt	0.00561581	-1.2892	0.038	0.139	0.109558
Cltb	0.00579123	1.46532	0.067	0.017	0.111875
Fgl2	0.00580165	1.26377	0.26	0.149	0.111875
Havcr2	0.00593078	1.30827	0.144	0.062	0.113707
Rnf187	0.00602492	1.50021	0.135	0.057	0.114212
Tpd52	0.00603476	-0.920272	0.317	0.445	0.114212
Dusp5	0.00607801	0.881656	0.144	0.062	0.114212
Pilra	0.00611547	0.961571	0.173	0.082	0.114212
Aldh1b1	0.00612831	1.09158	0.067	0.017	0.114212
Dazap2	0.00635245	0.704078	0.548	0.413	0.117241
AI839979	0.0063611	-1.98966	0.029	0.119	0.117241
Snx2	0.00653069	1.04499	0.26	0.149	0.119705
BC147527	0.00661467	0.764673	0.135	0.055	0.120582
Ccpg1	0.00670024	-3.08921	0	0.067	0.121478
Stat1	0.00674924	0.993992	0.356	0.236	0.121705
AC153546.1	0.00694259	-1.66896	0.067	0.172	0.124519
Sbno1	0.00698166	0.796369	0.125	0.05	0.12455
Slc2a6	0.00709621	-2.2878	0.019	0.102	0.125339
Pdrg1	0.00710105	1.67853	0.106	0.04	0.125339
Plekho1	0.00726148	0.884169	0.192	0.097	0.127496
Sirpb1b	0.00737726	-0.0815643	0.25	0.132	0.128851
Gbp3	0.00746707	0.938823	0.144	0.065	0.12974
Ier5	0.00785188	0.871008	0.269	0.162	0.135719
Hsd17b4	0.00796782	0.716271	0.106	0.04	0.136945
Neurl3	0.00800486	1.44003	0.135	0.06	0.136945
Fgd2	0.00819881	0.971741	0.106	0.04	0.13816
Bfar	0.0082063	0.850092	0.144	0.065	0.13816
Atox1	0.00822071	0.56917	0.558	0.425	0.13816
Pilrb1	0.00826281	0.740915	0.154	0.07	0.13816
Plbd1	0.00829761	0.74987	0.423	0.291	0.13816
Top1	0.00832437	-1.29712	0.067	0.169	0.13816
Igtp	0.00844471	1.49135	0.135	0.06	0.139463
Fam49b	0.00857316	0.614686	0.442	0.303	0.140323
Clcn4	0.00858087	0.689795	0.106	0.04	0.140323
Fam172a	0.00866895	1.79675	0.087	0.03	0.141071
P4ha1	0.00884543	1.7477	0.096	0.035	0.143244
Plekha2	0.00900557	1.01511	0.096	0.035	0.145133
Ccl4	0.00908311	2.17098	0.135	0.062	0.14562
Gbp2	0.0091231	1.28297	0.135	0.06	0.14562
Cd177	0.00922181	-2.95428	0	0.062	0.146495
Foxj2	0.00941694	1.4337	0.087	0.03	0.148886
Ndrg1	0.00963336	-2.80124	0.01	0.08	0.151589
Rac2	0.00977338	-0.680137	0.298	0.408	0.15307
Tubb5	0.00993772	1.60134	0.212	0.119	0.154917
Mapkapk3	0.0101344	0.971305	0.144	0.067	0.156663
Fth1	0.0101805	0.577678	0.846	0.823	0.156663
Psmb9	0.0101906	0.724691	0.269	0.159	0.156663
Dusp3	0.0102931	-1.1948	0.038	0.127	0.156984
Itgb7	0.0103056	-0.389688	0.279	0.425	0.156984
Dnajc7	0.0103669	1.09935	0.144	0.067	0.1572
Leng1	0.0104919	1.64475	0.058	0.015	0.158376
Gapt	0.0108183	-2.86381	0	0.06	0.162567
Thbs1	0.0110606	-0.910075	0.221	0.348	0.165463
Bloc1s6	0.0112913	1.12095	0.077	0.025	0.168159
Cst3	0.0114328	0.613451	0.904	0.818	0.16951
Tspo	0.0115148	-0.51336	0.529	0.632	0.169971
Cct4	0.0118553	0.866421	0.173	0.087	0.174225
Mtus1	0.0119738	-2.96858	0.019	0.092	0.174661
Ift22	0.0119896	0.688739	0.077	0.025	0.174661
G3bp2	0.0121579	0.507608	0.202	0.109	0.176342
AC055772.1	0.0123812	-1.15726	0.173	0.289	0.178804
Mrpl30	0.0126797	-1.90643	0.067	0.159	0.180516
Sh3bp5	0.0126916	-2.25949	0	0.057	0.180516
Uba5	0.0126916	-2.71166	0	0.057	0.180516
Plek	0.0127162	0.583599	0.308	0.194	0.180516
Hsp90ab1	0.0128069	0.565019	0.567	0.44	0.181032
Chmp2b	0.0129718	0.926689	0.125	0.055	0.181781
Dhrs7	0.0130104	-2.19496	0.029	0.107	0.181781
Rtp4	0.0130557	0.421197	0.279	0.164	0.181781
Sirpb1a	0.0130778	0.7707	0.202	0.109	0.181781
Msr1	0.0131685	1.11709	0.221	0.127	0.182283
Senp6	0.013231	1.06195	0.096	0.037	0.182391
Cisd1	0.0133659	-1.89228	0.019	0.092	0.182523
Irgm1	0.0133777	0.682247	0.24	0.139	0.182523
Ccl9	0.0134047	-0.962533	0.356	0.443	0.182523
Slc48a1	0.0135311	1.46985	0.096	0.037	0.18328
H2-D1	0.0135702	0.433407	0.875	0.801	0.18328
Tgif1	0.0138372	1.38451	0.096	0.037	0.185834
Ten1	0.0138707	-0.00378172	0.125	0.055	0.185834
Samd9l	0.0140727	0.625235	0.192	0.102	0.187786
Nme1	0.0142657	-1.31199	0.25	0.351	0.189603
Ehd4	0.0143424	0.847154	0.221	0.127	0.189866
Gpr108	0.014546	0.144539	0.125	0.055	0.191179
Cdkn2d	0.0147248	-0.77133	0.096	0.201	0.191179
Cox6b1	0.0147828	-0.761111	0.394	0.488	0.191179
Lztfl1	0.0148903	-2.47811	0	0.055	0.191179
Sgms2	0.0148903	-2.82374	0	0.055	0.191179
Ufd1	0.0148903	-2.81309	0	0.055	0.191179
Calm1	0.0149016	0.383532	0.885	0.836	0.191179
Sem1	0.0149529	-0.456186	0.654	0.729	0.191179
Erap1	0.0149573	1.4796	0.096	0.037	0.191179
Ubc	0.0151077	0.52729	0.471	0.346	0.192364
Gsdmd	0.0152075	0.367946	0.096	0.037	0.192898
Sumo1	0.0153439	0.514751	0.25	0.142	0.193056
Pilrb2	0.0154437	0.650487	0.135	0.062	0.193056
Celf1	0.0154764	1.54542	0.125	0.057	0.193056
C1qb	0.0155004	1.86988	0.077	0.027	0.193056
Lgals3bp	0.0155423	1.0344	0.24	0.144	0.193056
Mrpl33	0.0156027	-0.503907	0.385	0.5	0.193056
Ndufb11	0.015625	-0.843262	0.144	0.261	0.193056
Gucd1	0.015795	2.16674	0.077	0.027	0.194436
Oasl1	0.0161155	1.13267	0.087	0.032	0.197652
Lrg1	0.0161959	-2.54803	0.01	0.072	0.19791
Rab8b	0.0163704	-0.646242	0.067	0.164	0.199241
Morc3	0.0164804	0.305671	0.183	0.095	0.199241
Emb	0.016484	-0.734588	0.26	0.368	0.199241
Tspan13	0.0166219	1.04357	0.212	0.119	0.199996
Oas2	0.0167257	1.18802	0.106	0.045	0.199996
Eif3e	0.0167263	0.659858	0.202	0.112	0.199996
Cd300a	0.01691	0.452968	0.365	0.244	0.201471
Pet100	0.0171724	-1.23598	0.087	0.182	0.203868
Grb2	0.0174654	0.962529	0.212	0.122	0.205961
Zcchc24	0.0174721	-2.89227	0	0.052	0.205961
Slc31a1	0.0175518	0.966378	0.106	0.045	0.206172
Lst1	0.0180736	0.403036	0.51	0.391	0.211556
Gosr2	0.0183546	0.673377	0.135	0.065	0.213591
Zwint	0.0183755	1.42425	0.067	0.022	0.213591
Ikzf1	0.0185655	0.0349739	0.25	0.144	0.215051
Il10ra	0.0186455	0.980373	0.221	0.129	0.21523
Ppp1r9b	0.0187723	1.01608	0.144	0.07	0.215947
Fcer1g	0.0192912	0.199079	0.875	0.856	0.220597
Ube2k	0.0193088	0.995054	0.202	0.114	0.220597
Slc43a2	0.0197348	0.67746	0.144	0.07	0.224694
Ifi206	0.0198671	0.631958	0.154	0.08	0.225068
Dnajc2	0.0199026	0.956684	0.067	0.022	0.225068
Rassf4	0.0200174	-0.48147	0.163	0.284	0.225601
Ube2l6	0.0204395	0.664614	0.135	0.065	0.228583
Crlf2	0.0204467	0.404861	0.125	0.057	0.228583
Fbxw5	0.0205055	-2.54278	0	0.05	0.228583
Smchd1	0.0205561	0.391909	0.183	0.1	0.228583
Lpin2	0.0207173	0.363516	0.077	0.027	0.229611
Appbp2	0.0208944	0.325285	0.096	0.04	0.230807
Polr2j	0.0213682	0.668177	0.221	0.129	0.235262
Tmem147	0.0215325	1.20213	0.154	0.082	0.23629
Mmadhc	0.0218957	1.63709	0.087	0.035	0.23933
Csnk1d	0.0219529	1.17732	0.173	0.097	0.23933
Tmem189	0.0222353	1.06832	0.125	0.06	0.240778
Mxd1	0.0222739	0.356214	0.183	0.1	0.240778
AI413582	0.0223023	0.500096	0.212	0.122	0.240778
Ggta1	0.0226276	1.23415	0.087	0.035	0.243502
Abracl	0.0229641	0.509367	0.337	0.224	0.245712
Far1	0.0230359	0.32171	0.183	0.1	0.245712
Ssh2	0.0230979	-1.41551	0.106	0.194	0.245712
Prdx1	0.0231385	-0.674839	0.433	0.532	0.245712
Cd68	0.0232012	0.395291	0.423	0.296	0.245712
Brd4	0.0234006	1.37592	0.144	0.075	0.247039
Vav1	0.0235909	0.802567	0.154	0.08	0.248263
Smpdl3a	0.0237302	-0.274853	0.221	0.341	0.248943
Nupr1	0.0238057	1.14042	0.26	0.169	0.248952
Galnt9	0.0240716	-2.90224	0	0.047	0.250256
Fam105a	0.0241407	0.523707	0.212	0.124	0.250256
Oat	0.0241554	1.15816	0.087	0.035	0.250256
Elmo1	0.0245335	1.59915	0.115	0.055	0.253386
Tpp1	0.0246175	0.726766	0.163	0.087	0.253469
Lsp1	0.0252738	-0.333311	0.442	0.56	0.258715
Trex1	0.0252916	0.803202	0.337	0.236	0.258715
Sri	0.0254075	0.432057	0.346	0.236	0.258715
Chd4	0.0254373	0.621998	0.163	0.09	0.258715
BC028528	0.0255957	-0.0289582	0.337	0.216	0.259535
Herpud1	0.0258259	-1.35567	0.048	0.124	0.261076
Actr3	0.0260806	0.399431	0.471	0.348	0.262855
Abcg3	0.026192	1.75757	0.077	0.03	0.263183
Lsm7	0.0267883	-2.05367	0.058	0.134	0.267721
Lsm14a	0.0268186	1.0105	0.135	0.067	0.267721
Cnbp	0.0269691	0.376436	0.337	0.221	0.267721
Tmem258	0.0269978	-1.28723	0.26	0.343	0.267721
Rpusd4	0.027045	0.615203	0.087	0.035	0.267721
Casp8	0.0271301	0.267754	0.125	0.06	0.26777
Gns	0.0275032	1.22517	0.173	0.1	0.270148
Egr2	0.0275742	0.93483	0.077	0.03	0.270148
Cux1	0.0276141	1.16118	0.115	0.055	0.270148
Cd2ap	0.0278596	1.01388	0.115	0.055	0.271753
Gsn	0.0279934	-0.0287722	0.163	0.087	0.272262
Gpx3	0.0282673	-1.76441	0	0.045	0.273332
Snx30	0.0282673	-2.89418	0	0.045	0.273332
Tsg101	0.0285301	1.33948	0.077	0.03	0.27434
Cdv3	0.0286073	1.04336	0.115	0.055	0.27434
Mmp19	0.0286182	-1.50867	0.029	0.095	0.27434
Dstn	0.0293193	-1.92351	0.029	0.095	0.279736
Fcgr1	0.0293488	1.02359	0.26	0.172	0.279736
Hspa4	0.0296358	0.162698	0.154	0.08	0.281079
Mgst3	0.0296754	-1.63063	0.029	0.095	0.281079
Clec4a1	0.0297425	0.261552	0.269	0.174	0.281079
AC139579.1	0.0300176	0.525516	0.077	0.03	0.282877
Rab31	0.0306201	-1.75487	0.067	0.144	0.286077
Capg	0.0306373	-0.636835	0.231	0.341	0.286077
Pdap1	0.0306864	0.0653571	0.019	0.08	0.286077
Plekhb2	0.0307106	0.586306	0.096	0.042	0.286077
Tapbp	0.0307858	0.697781	0.298	0.199	0.286077
Sec61b	0.0309161	-0.583823	0.279	0.376	0.286371
Crybg1	0.0310191	0.831227	0.135	0.07	0.286371
Dnajc10	0.0310903	-0.993533	0.019	0.08	0.286371
Tppp3	0.0311609	-0.864376	0.183	0.284	0.286371
Cd83	0.0317866	1.76629	0.087	0.037	0.291319
Tuba1b	0.0318823	0.692017	0.173	0.097	0.291395
Pfn1	0.0320314	0.445739	0.837	0.794	0.291959
Stat5b	0.0321865	-1.51737	0.029	0.092	0.292573
Ensa	0.0323796	1.9495	0.154	0.085	0.292768
Dbi	0.0324222	-0.804535	0.288	0.383	0.292768
Ethe1	0.0324713	-1.34901	0.115	0.199	0.292768
Raf1	0.0329907	0.907388	0.125	0.065	0.29665
Cyp4f18	0.0331538	0.89894	0.269	0.179	0.297314
Polr2i	0.0333939	-2.47374	0.029	0.09	0.298665
Slc3a2	0.0336686	0.364426	0.154	0.082	0.300316
Stk10	0.033775	0.63079	0.26	0.169	0.300462
Etnk1	0.033961	0.218542	0.144	0.075	0.300972
Gnaq	0.0340131	0.670688	0.067	0.025	0.300972
Mrps34	0.0341029	1.17044	0.106	0.05	0.300972
Mrps9	0.0347872	-2.91862	0.01	0.06	0.304982
Prkcd	0.03479	0.690341	0.346	0.241	0.304982
Ccdc115	0.0348315	0.946396	0.087	0.037	0.304982
Pes1	0.0350317	1.0886	0.106	0.05	0.305931
Dcp2	0.0353625	1.57877	0.087	0.037	0.307483
Flot2	0.0355636	-1.42441	0.029	0.092	0.307483
Bin2	0.0356779	-0.465134	0.192	0.301	0.307483
Ash1l	0.0357203	0.788692	0.087	0.037	0.307483
Ndufaf3	0.0358469	1.64201	0.058	0.02	0.307483
Ctnna1	0.0358486	0.684883	0.135	0.07	0.307483
Tap2	0.0359026	1.40545	0.125	0.065	0.307483
Pop5	0.0360112	-2.13522	0.01	0.06	0.307483
Tnks2	0.0360812	1.78207	0.087	0.037	0.307483
Tcn2	0.0361311	-0.634026	0.029	0.092	0.307483
Abr	0.0362825	1.05742	0.192	0.114	0.307986
Wipf2	0.0364939	1.72361	0.077	0.032	0.308994
Socs3	0.0368962	-1.32618	0.067	0.144	0.310503
Nr1h2	0.0369078	-2.0505	0.01	0.06	0.310503
Setdb2	0.0370313	0.539882	0.058	0.02	0.310503
Ms4a6d	0.0370445	0.793175	0.337	0.256	0.310503
Rcn2	0.0372721	0.765341	0.058	0.02	0.310795
Ilkap	0.037322	1.12564	0.096	0.045	0.310795
Ankrd11	0.0373587	0.411878	0.202	0.119	0.310795
Stxbp6	0.0374548	-1.34894	0.01	0.06	0.310819
AC158239.2	0.0377454	-1.38905	0.096	0.174	0.312453
Zfp445	0.0382488	1.34807	0.058	0.02	0.315837
Ubap2l	0.0384456	0.171032	0.144	0.077	0.316677
Stat2	0.0387179	1.62252	0.115	0.057	0.317296
Cox7b	0.0387309	-0.7748	0.231	0.323	0.317296
Cmtm7	0.0388059	0.648811	0.25	0.159	0.317296
Nfkbia	0.0390366	0.547208	0.375	0.286	0.318401
Isg15	0.0399473	1.05983	0.163	0.097	0.324577
Rasa4	0.0400061	0.319759	0.106	0.05	0.324577
Morf4l2	0.0400856	0.77514	0.135	0.072	0.324577
Pycard	0.0403848	-1.32764	0.279	0.351	0.325237
Chmp1a	0.0404356	1.34167	0.144	0.08	0.325237
Dynlt3	0.0404597	0.102333	0.087	0.037	0.325237
Snx5	0.040739	0.363258	0.192	0.114	0.326696
Gstm1	0.0409743	-1.02592	0.058	0.129	0.327716
Hist1h2bc	0.0410627	-2.07184	0.01	0.057	0.327716
Mrpl10	0.0414377	0.505421	0.077	0.032	0.329919
Gna13	0.0416192	0.864769	0.135	0.072	0.330376
Eef1a1	0.0417492	-0.195469	0.721	0.759	0.330376
Pi16	0.0417922	-1.93314	0.019	0.072	0.330376
Sf1	0.0421574	0.218294	0.106	0.05	0.332475
Herc6	0.0427525	0.376408	0.115	0.057	0.336373
Glipr2	0.0428691	-1.95967	0.087	0.159	0.336497
AY036118	0.0430734	-0.815492	0.394	0.475	0.337308
Crebbp	0.0433769	1.59891	0.115	0.06	0.338537
Irf8	0.0434333	-0.230967	0.202	0.122	0.338537
Irf1	0.0439914	0.361161	0.202	0.124	0.341507
Stub1	0.0440714	0.692595	0.144	0.08	0.341507
Eif6	0.0441542	0.444398	0.202	0.122	0.341507
Gemin7	0.0442239	0.755392	0.096	0.045	0.341507
AC099934.3	0.0443288	-0.796436	0.24	0.323	0.341526
Arih1	0.0444608	0.17166	0.144	0.077	0.341754
Ccl6	0.0446274	-0.281093	0.606	0.709	0.342246
Snord15b	0.0447916	0.333421	0.673	0.54	0.342301
Arpc3	0.0448397	0.518732	0.452	0.361	0.342301
Plgrkt	0.0452345	0.307892	0.096	0.045	0.344526
Top2b	0.0458728	-1.94205	0.048	0.112	0.348249
Afg3l1	0.0462178	0.833126	0.077	0.032	0.348249
Pdcd6ip	0.046317	0.765958	0.144	0.08	0.348249
Cd93	0.0463488	-1.35461	0.048	0.112	0.348249
Gpr141	0.0464337	0.425772	0.298	0.206	0.348249
Zufsp	0.046627	0.871327	0.115	0.06	0.348249
Etfb	0.04664	-0.175066	0.096	0.184	0.348249
E2f2	0.0466897	-1.06658	0.029	0.087	0.348249
Arhgap45	0.0468722	-0.965568	0.125	0.204	0.348249
Ctsz	0.0468789	0.462835	0.519	0.418	0.348249
Itgb5	0.0469666	1.41056	0.087	0.04	0.348249
Mat2a	0.0469761	0.528329	0.144	0.08	0.348249
Rbm5	0.0477324	0.272681	0.135	0.072	0.351401
Hmgn2	0.0479763	-0.776479	0.029	0.087	0.351401
Map7d1	0.048066	0.617876	0.154	0.09	0.351401
Pfdn6	0.048066	1.01648	0.154	0.09	0.351401
Cenpb	0.0481571	0.19718	0.077	0.032	0.351401
St8sia4	0.0482844	-1.71451	0.058	0.124	0.351401
Rogdi	0.0483455	1.40642	0.067	0.027	0.351401
Seh1l	0.0483455	0.885212	0.067	0.027	0.351401
Laptm4a	0.0483493	0.410342	0.279	0.192	0.351401
Fau	0.0489636	0.568024	0.337	0.244	0.353935
Ctsb	0.0491689	0.426678	0.615	0.502	0.353935
Llph	0.0491727	0.466942	0.144	0.08	0.353935
Bet1	0.0491886	-1.8055	0.01	0.055	0.353935
Sirpb1c	0.0492284	0.217117	0.317	0.214	0.353935
Klrk1	0.0496933	1.22551	0.067	0.027	0.355935
Zranb2	0.04972	-2.13665	0.019	0.07	0.355935
Hk3	0.0501643	0.599565	0.077	0.032	0.356652
Lilrb4a	0.0502288	0.842476	0.327	0.231	0.356652
Ms4a8a	0.0502394	-1.56789	0.029	0.085	0.356652
Ctsh	0.0504272	0.0571588	0.413	0.291	0.356652
Xaf1	0.0505416	-0.347931	0.173	0.097	0.356652
Lrch4	0.0506007	0.251883	0.135	0.072	0.356652
Stk40	0.050637	0.545069	0.087	0.04	0.356652
Anxa4	0.0506754	0.454045	0.115	0.06	0.356652
Sept2	0.0511543	-1.72574	0.038	0.097	0.359265
Eif3i	0.0512722	0.842229	0.183	0.112	0.359336
Stx18	0.0513921	-0.92175	0.01	0.055	0.359421
Ddx47	0.0516763	-1.96102	0.019	0.07	0.359691
Laptm5	0.0517405	0.480015	0.615	0.527	0.359691
Ptrhd1	0.0518976	-1.73286	0.019	0.07	0.359691
Mrfap1	0.0520598	-1.20758	0.096	0.172	0.359691
Phf20l1	0.0521197	-1.46023	0.019	0.07	0.359691
Pcyox1	0.0521448	-0.580207	0.01	0.055	0.359691
Clptm1l	0.0522933	0.726805	0.115	0.06	0.359691
Myo9b	0.0522933	0.786086	0.115	0.06	0.359691
B2m	0.0524166	0.188809	0.962	0.92	0.359798
Ciao1	0.0530569	0.857354	0.067	0.027	0.363446
Alox5ap	0.0532315	-0.389396	0.587	0.644	0.363894
Klf10	0.0537317	-1.92219	0.048	0.109	0.366562
Ralbp1	0.053863	-0.253001	0.058	0.127	0.36658
Rap2b	0.0539541	0.71197	0.115	0.06	0.36658
Tmem106a	0.0542221	0.992955	0.106	0.055	0.367652
Ranbp1	0.0544434	0.756176	0.212	0.137	0.368404
Rgs2	0.054651	0.363679	0.404	0.299	0.36906
Csf1r	0.055104	0.421854	0.481	0.381	0.369314
Irf2bp2	0.0552108	0.259463	0.192	0.119	0.369314
Hcfc1	0.0552998	-2.55026	0.01	0.052	0.369314
Nt5c3	0.0553048	0.643372	0.087	0.04	0.369314
Vrk1	0.0553132	-1.0289	0.019	0.07	0.369314
Ccdc86	0.0554346	1.44391	0.096	0.047	0.369314
Rnase6	0.0554636	0.89565	0.173	0.107	0.369314
Cib1	0.0557275	-1.70469	0.125	0.199	0.370333
Sdc3	0.055991	0.725535	0.154	0.09	0.371344
Ctps2	0.056255	-1.03263	0.019	0.07	0.372337
F10	0.056364	-0.833808	0.125	0.206	0.372337
Nfe2	0.0565487	-2.03899	0.038	0.095	0.372819
Coq2	0.0571062	1.366	0.125	0.07	0.375752
Gpcpd1	0.0572526	-0.7761	0.115	0.199	0.375974
Gadd45gip1	0.0575782	0.00317214	0.144	0.082	0.377369
Med11	0.0578523	-0.0233985	0.115	0.06	0.378422
Prdx4	0.0580635	-1.70249	0.01	0.052	0.37906
Ifi211	0.0581964	0.300652	0.24	0.159	0.379186
Cep350	0.0587812	0.595113	0.135	0.075	0.381849
Aprt	0.0590078	-1.19555	0.183	0.259	0.381849
Clic4	0.0590575	1.16509	0.077	0.035	0.381849
Prdx6	0.0590629	-1.20558	0.135	0.211	0.381849
Syncrip	0.0592428	0.245412	0.125	0.067	0.382016
Exoc5	0.0593621	0.96546	0.106	0.055	0.382016
Snora69	0.0594996	0.43376	0.231	0.147	0.382016
Zfx	0.0596318	0.97023	0.077	0.035	0.382016
Serf2	0.0596614	-0.864331	0.346	0.41	0.382016
Hpgd	0.0599574	0.952771	0.106	0.055	0.383176
Actr10	0.0601128	-1.59481	0.019	0.067	0.383435
Cd40	0.0606736	1.13846	0.058	0.022	0.386273
Sirt7	0.0612845	0.714402	0.106	0.055	0.387917
Entpd1	0.0613804	0.25382	0.058	0.022	0.387917
Rcsd1	0.0613969	-1.83519	0.019	0.067	0.387917
Rp2	0.0613969	0.329649	0.096	0.047	0.387917
Flna	0.0616015	0.115692	0.346	0.435	0.388279
Myo5a	0.061773	0.414056	0.106	0.055	0.388279
Ms4a4c	0.0619122	0.54437	0.51	0.455	0.388279
Mapkap1	0.0619755	0.859107	0.077	0.035	0.388279
Il17ra	0.0620362	-0.851236	0.183	0.264	0.388279
Bbip1	0.0633325	0.741634	0.154	0.09	0.39565
Pigc	0.0636673	-1.83262	0	0.032	0.396998
Wbp2	0.0638979	0.656453	0.192	0.122	0.397693
Calr	0.0643003	0.131093	0.375	0.269	0.399297
Eif2ak1	0.064395	0.533104	0.077	0.035	0.399297
Hba-a1	0.0645716	-1.23935	0.019	0.067	0.399343
Cox6c	0.0646419	-0.489988	0.327	0.44	0.399343
Mrps16	0.0652008	-1.22153	0.038	0.095	0.401821
Usp15	0.0652839	0.536511	0.106	0.055	0.401821
Cotl1	0.0654545	-0.845591	0.327	0.381	0.402129
Psmb6	0.0656828	-0.437122	0.25	0.331	0.40279
Arid3a	0.0663706	1.24125	0.087	0.042	0.406261
Arhgef37	0.0668278	-1.55392	0.029	0.08	0.407678
Arfgef1	0.0671002	0.0968087	0.106	0.055	0.407678
Cox6a1	0.0671102	-0.350695	0.375	0.47	0.407678
Inpp5d	0.0671562	0.147607	0.183	0.112	0.407678
Zyx	0.0672131	0.387174	0.413	0.311	0.407678
Atg101	0.0675715	-1.10274	0.048	0.107	0.408447
Sec22b	0.0675848	-0.835547	0.038	0.092	0.408447
Cd300lg	0.0678895	-1.59238	0.01	0.05	0.409547
Prtn3	0.0681575	-2.3037	0.019	0.065	0.409845
Fyb	0.0681846	0.581164	0.327	0.241	0.409845
Srrm2	0.068345	0.614801	0.154	0.092	0.41007
Pfdn5	0.0688595	-1.21421	0.173	0.251	0.412415
Mrpl37	0.0690234	-2.09585	0.019	0.065	0.412656
Sdhd	0.0693031	-1.62662	0.087	0.152	0.413587
CU074400.1	0.069583	-1.04717	0.135	0.209	0.414516
Mthfr	0.0698792	0.768488	0.048	0.017	0.415204
D1Ertd622e	0.0700752	0.794581	0.163	0.1	0.415204
Herc4	0.0701918	-2.03302	0.019	0.065	0.415204
Npm1	0.0702653	0.604639	0.24	0.167	0.415204
Slc41a3	0.0703209	-0.25808	0.048	0.017	0.415204
Degs1	0.0707945	-0.293576	0.125	0.201	0.416975
Pom121	0.0709356	2.89305	0.038	0.012	0.416975
Map4k4	0.0709958	-1.72312	0.038	0.092	0.416975
Gnb1	0.0712837	0.202435	0.221	0.147	0.41774
Acin1	0.0713764	-0.954375	0.019	0.065	0.41774
Stt3a	0.0716456	-2.19456	0.029	0.077	0.417824
Dusp16	0.071646	2.04984	0.067	0.03	0.417824
Psmd11	0.0717666	1.53559	0.096	0.05	0.417824
Selplg	0.0723738	0.160347	0.394	0.291	0.4199
Gyg	0.0723749	-1.07943	0.077	0.144	0.4199
Eef1d	0.0727573	0.865629	0.212	0.142	0.421386
Tap1	0.0730955	0.679887	0.163	0.1	0.422611
Gsk3b	0.0732996	1.20113	0.106	0.057	0.42293
Stx11	0.0734041	-0.538327	0.096	0.047	0.42293
Thrap3	0.0737822	0.947187	0.154	0.095	0.424375
F5	0.0744098	-1.37774	0.019	0.065	0.427248
Icmt	0.0750981	-1.95036	0	0.03	0.429632
Crlf3	0.0752436	-0.0185257	0.135	0.075	0.429632
Cdc37	0.0752874	0.276388	0.202	0.129	0.429632
Ssbp4	0.0753401	-0.841826	0.019	0.065	0.429632
Ifrd1	0.0755533	0.781243	0.106	0.057	0.430112
Sqor	0.0758389	-1.90725	0.029	0.077	0.430975
Blvra	0.0759727	0.42356	0.115	0.062	0.430975
Romo1	0.0760924	0.524304	0.24	0.164	0.430975
Lcp1	0.0767749	0.223631	0.49	0.405	0.434104
Sort1	0.0769116	-0.893342	0.019	0.065	0.434141
Dhx8	0.0774514	0.11617	0.096	0.05	0.436449
Sp3	0.078111	-2.15106	0.038	0.09	0.43933
Ptpn2	0.078226	0.60215	0.096	0.05	0.43933
Rnf19b	0.0784852	0.199361	0.115	0.062	0.440045
Gbp7	0.0790521	0.123308	0.125	0.07	0.442479
Il10rb	0.079321	0.635405	0.096	0.05	0.443131
Sltm	0.0794341	0.83946	0.135	0.08	0.443131
Glmp	0.0798227	-1.57719	0.048	0.102	0.444076
Nsd1	0.0798697	0.481617	0.038	0.092	0.444076
Msmo1	0.0807186	0.167762	0.067	0.03	0.448049
Leprot	0.0810575	0.823091	0.115	0.065	0.449182
Filip1l	0.0816315	0.829619	0.192	0.127	0.451613
Lsm6	0.0822759	-1.18875	0.038	0.09	0.454078
Il4ra	0.0823493	0.882636	0.106	0.057	0.454078
Lipa	0.082601	-0.929846	0.019	0.062	0.454714
H3f3b	0.0832013	0.188476	0.904	0.813	0.457264
Dtx3l	0.0836592	0.86923	0.135	0.08	0.458598
Fam26f	0.0838632	1.39725	0.115	0.067	0.458598
AC121965.1	0.0839742	-0.767796	0.337	0.398	0.458598
Selenok	0.0839938	0.257327	0.385	0.289	0.458598
Rnf149	0.0841872	0.554511	0.394	0.296	0.458903
Xpa	0.084672	1.33558	0.087	0.045	0.46043
Gipc1	0.0848815	0.420192	0.077	0.037	0.46043
Rftn1	0.0848815	1.25283	0.077	0.037	0.46043
Stx16	0.0852592	0.816587	0.077	0.037	0.461356
Sdha	0.0853287	0.617441	0.154	0.095	0.461356
Ms4a6b	0.0854937	0.514989	0.548	0.463	0.4615
Dusp2	0.0862585	-0.153097	0.183	0.114	0.46366
Treml4	0.0863555	0.428363	0.115	0.065	0.46366
Mafk	0.0864003	0.655003	0.077	0.037	0.46366
Gng10	0.0864498	-0.625866	0.183	0.266	0.46366
Gabarap	0.0866909	0.540004	0.346	0.261	0.463847
Ifitm2	0.0867764	-0.24575	0.702	0.796	0.463847
Slfn8	0.0869017	0.333608	0.144	0.085	0.463847
Hgsnat	0.0873218	-1.76589	0.029	0.075	0.464551
Vdac2	0.0874506	0.468467	0.183	0.114	0.464551
Smc6	0.0876645	1.03453	0.125	0.072	0.464551
Sdhb	0.0877163	0.409877	0.308	0.229	0.464551
Ergic1	0.0879297	0.907004	0.058	0.025	0.464551
Taf6l	0.0880308	-0.1705	0.163	0.1	0.464551
Coro2a	0.0881824	0.268857	0.115	0.065	0.464551
Pdlim5	0.0882168	1.79502	0.087	0.045	0.464551
Lilra6	0.088302	-1.4274	0.029	0.075	0.464551
Selenos	0.0884671	-2.12054	0.087	0.142	0.464551
Rad23a	0.0886542	0.681595	0.106	0.057	0.464551
Actr8	0.0887046	-1.65189	0	0.027	0.464551
Tor1aip1	0.089283	0.614127	0.25	0.172	0.465784
Fbxo4	0.0893239	0.594188	0.058	0.025	0.465784
Kat2b	0.0895036	0.832804	0.077	0.037	0.465784
Rbm28	0.0895036	0.650601	0.077	0.037	0.465784
Zfp106	0.0896383	0.205754	0.144	0.085	0.465784
Hdc	0.0909559	-2.39235	0.019	0.06	0.470359
Nfam1	0.0909642	-0.418696	0.125	0.201	0.470359
Sgms1	0.0911456	-0.976511	0.038	0.09	0.470359
Eif1b	0.0911686	-1.28825	0.048	0.1	0.470359
Ddx21	0.0912238	0.360343	0.125	0.072	0.470359
Ttc7	0.0913954	-0.786397	0.067	0.127	0.470517
Eif5	0.0915867	0.656632	0.173	0.112	0.470776
Psme2	0.0917735	0.590855	0.202	0.139	0.47101
Secisbp2l	0.0925099	1.3886	0.106	0.06	0.472581
Vapb	0.0926276	0.599817	0.087	0.045	0.472581
Ece1	0.0926463	0.543447	0.058	0.025	0.472581
Prpf38a	0.0926463	0.600877	0.058	0.025	0.472581
Plod3	0.0929756	-1.67091	0.067	0.122	0.473537
Abcd2	0.0932346	-1.90072	0.019	0.06	0.473929
Cd300lb	0.0933368	-1.23709	0.029	0.075	0.473929
Mier1	0.0936606	0.138726	0.125	0.072	0.474851
Mt1	0.093966	-0.971803	0.115	0.182	0.475676
Hexb	0.0944636	1.02075	0.154	0.1	0.477471
Lpar6	0.0950253	1.55363	0.067	0.032	0.479583
Imp3	0.0961889	0.765591	0.115	0.067	0.48343
Eif4a1	0.0962854	0.456298	0.279	0.206	0.48343
Zfand3	0.0964641	0.405926	0.125	0.072	0.48343
Kmt5a	0.0964666	-0.600419	0.029	0.075	0.48343
Mpdu1	0.096512	-1.52398	0.01	0.045	0.48343
Rae1	0.0976038	0.487623	0.087	0.045	0.488165
Ccr2	0.0978952	-0.663837	0.404	0.47	0.488176
Txnip	0.0979568	0.332486	0.183	0.119	0.488176
Cd14	0.0980449	-0.51029	0.26	0.338	0.488176
Ankrd12	0.0983253	0.799256	0.125	0.075	0.48867
Apc	0.0985721	-0.0407644	0.058	0.025	0.48867
Psme2b	0.0987543	0.183461	0.519	0.4	0.48867
Dram2	0.0988668	0.329433	0.154	0.095	0.48867
Cab39	0.0990434	1.23019	0.135	0.085	0.48867
Arpc1a	0.0990436	-2.13625	0.067	0.119	0.48867
Pabpc1	0.0993109	0.321993	0.49	0.4	0.48867
Lpxn	0.0993335	0.574855	0.106	0.06	0.48867
Dck	0.0995983	0.65753	0.125	0.075	0.48867
Ptp4a2	0.099609	0.432878	0.327	0.254	0.48867
Tmc6	0.100441	1.09181	0.067	0.032	0.49203
Fam96a	0.100732	-0.90951	0.26	0.318	0.49273
Ccdc12	0.101328	-0.77278	0.135	0.201	0.494922
Zbp1	0.101757	0.167023	0.231	0.159	0.495825
Dnajc15	0.101811	0.367565	0.173	0.109	0.495825
Mcl1	0.102774	0.639966	0.442	0.381	0.497557
Ivns1abp	0.102893	0.288922	0.106	0.06	0.497557
Cd44	0.102943	-0.638264	0.375	0.435	0.497557
Ggh	0.103162	-1.08881	0.096	0.157	0.497557
Apopt1	0.103535	-2.02026	0.019	0.057	0.497557
H2-T22	0.1036	0.229627	0.125	0.072	0.497557
Rnf166	0.1036	-0.33957	0.125	0.072	0.497557
Arid1b	0.103713	0.99592	0.067	0.032	0.497557
Dok2	0.103713	1.1432	0.067	0.032	0.497557
Slc38a1	0.104019	-0.000183744	0.087	0.045	0.497557
Taf7	0.104061	-0.379093	0.019	0.06	0.497557
Rnf181	0.104187	0.484403	0.067	0.032	0.497557
Klc1	0.104234	0.616988	0.096	0.052	0.497557
Susd6	0.104254	0.880051	0.115	0.067	0.497557
Arl4c	0.104498	0.683826	0.135	0.082	0.498006
Saa3	0.104954	-2.76856	0	0.025	0.499469
Ints6l	0.105178	-2.53973	0.01	0.042	0.499819
Avpi1	0.105576	1.09293	0.048	0.02	0.500095
Capza2	0.105585	0.198825	0.49	0.415	0.500095
Rassf5	0.105685	-1.0701	0.096	0.159	0.500095
Fubp1	0.10639	-0.418015	0.077	0.037	0.502143
Nars	0.106467	-0.59218	0.077	0.137	0.502143
Mtfr1l	0.10657	0.482024	0.096	0.052	0.502143
Coa5	0.106963	0.0938718	0.096	0.052	0.503286
Sdhaf4	0.107773	0.108502	0.087	0.045	0.505338
Tmsb4x	0.107937	-0.0738498	1	0.998	0.505338
Ndufs8	0.108135	0.228318	0.26	0.184	0.505338
Atraid	0.108196	0.569657	0.125	0.075	0.505338
Cfh	0.108323	-1.18923	0.048	0.097	0.505338
AC152979.5	0.108461	-0.555424	0.029	0.072	0.505338
Scfd1	0.108548	0.56551	0.096	0.052	0.505338
Khk	0.108734	-1.71683	0.019	0.057	0.505338
Samsn1	0.108763	-0.644175	0.106	0.169	0.505338
Evi2a	0.109026	0.111759	0.337	0.254	0.505857
Irak2	0.109348	-0.185888	0.096	0.052	0.506495
Mtch1	0.109467	-1.35849	0.058	0.109	0.506495
Mfsd5	0.109669	-0.572566	0.038	0.085	0.506513
Itga4	0.110244	-0.449175	0.212	0.284	0.506513
Arhgdia	0.110644	0.45365	0.433	0.353	0.506513
Hes6	0.110961	-1.11162	0.019	0.057	0.506513
Ppip5k2	0.111007	1.16686	0.067	0.032	0.506513
Ptprc	0.111025	0.089008	0.673	0.565	0.506513
Ubxn4	0.111102	-0.758169	0.048	0.1	0.506513
Mapre2	0.111107	0.940774	0.087	0.047	0.506513
Ndufa12	0.111167	-1.30694	0.087	0.142	0.506513
Pdcd5	0.111339	0.683943	0.144	0.09	0.506513
Gnas	0.111647	0.14003	0.471	0.378	0.506513
Cmtm3	0.112235	0.284635	0.106	0.06	0.506513
Sh3bgrl	0.112242	0.242432	0.365	0.266	0.506513
Smap2	0.112251	-1.04991	0.038	0.085	0.506513
Rab5c	0.112303	0.973523	0.163	0.109	0.506513
Atf3	0.112307	0.170873	0.385	0.294	0.506513
Tra2a	0.112384	0.24824	0.135	0.082	0.506513
Clcc1	0.112416	-0.716305	0.01	0.042	0.506513
Psmd2	0.112722	0.170934	0.135	0.082	0.506513
Oasl2	0.113059	0.424132	0.221	0.157	0.506513
Nipsnap3b	0.113133	0.768291	0.077	0.04	0.506513
Dnajb9	0.113599	0.791633	0.077	0.04	0.506513
Dpy19l1	0.11395	0.677438	0.135	0.085	0.506513
Ptpra	0.11396	-0.571119	0.038	0.087	0.506513
Tagln2	0.114011	-0.452211	0.308	0.383	0.506513
Tmem35b	0.114115	-0.441416	0.048	0.02	0.506513
Man1a2	0.114119	0.994156	0.087	0.047	0.506513
AC117232.5	0.114168	0.183301	0.779	0.649	0.506513
Grk6	0.114198	-1.2301	0.048	0.097	0.506513
Macf1	0.11426	-0.699874	0.077	0.134	0.506513
Pdlim1	0.114281	-0.374187	0.058	0.112	0.506513
Anp32a	0.114427	0.374707	0.135	0.082	0.506513
Slc44a2	0.114482	0.632491	0.154	0.1	0.506513
Emilin2	0.115553	-0.441858	0.25	0.318	0.510575
Got2	0.115986	-0.864386	0.019	0.057	0.511197
Hspa5	0.116164	0.397415	0.433	0.346	0.511197
Usp34	0.11631	0.698583	0.087	0.047	0.511197
Smox	0.116423	0.618286	0.077	0.04	0.511197
Tmem234	0.116593	-0.670381	0.115	0.179	0.511197
Fosl2	0.116872	-0.82547	0.144	0.211	0.511197
Bin3	0.116919	-1.81677	0.038	0.082	0.511197
Ndufa9	0.116919	-1.814	0.038	0.082	0.511197
Cggbp1	0.117267	-0.311094	0.192	0.124	0.512045
Irf2	0.117686	0.256124	0.154	0.097	0.513203
Esco1	0.118024	1.82523	0.058	0.027	0.51324
Creb3	0.118087	0.753953	0.087	0.047	0.51324
Apobec1	0.118156	0.674906	0.231	0.167	0.51324
Chil1	0.118333	-0.730528	0.038	0.085	0.51334
Rbbp7	0.118819	0.529142	0.077	0.04	0.514778
Metap2	0.119123	0.403734	0.24	0.177	0.515109
Nedd9	0.119204	0.456074	0.125	0.075	0.515109
Plec	0.119929	-1.63887	0.058	0.107	0.517387
Ndufb5	0.120041	-0.704138	0.096	0.157	0.517387
H2afj	0.120493	0.175402	0.308	0.41	0.517912
Nuak2	0.12059	0.0829454	0.106	0.06	0.517912
Cbfa2t3	0.120629	0.688089	0.135	0.087	0.517912
Plekhm3	0.121173	0.854359	0.106	0.062	0.518308
Glrx2	0.121469	-0.549325	0.038	0.085	0.518308
Bmyc	0.121469	-1.57635	0.029	0.07	0.518308
C1d	0.121493	-1.22124	0.077	0.129	0.518308
Eif1a	0.121663	-1.43915	0.038	0.082	0.518308
Rab3d	0.121866	-0.661549	0.038	0.085	0.518308
Drg1	0.121905	-1.17321	0.029	0.07	0.518308
Cyth4	0.121964	0.342979	0.221	0.154	0.518308
Ormdl2	0.122394	0.423021	0.106	0.062	0.51857
Spi1	0.122445	0.692602	0.394	0.333	0.51857
Nhp2	0.122608	-0.778874	0.058	0.109	0.51857
Marcks	0.122746	0.181588	0.298	0.226	0.51857
Prkcb	0.122803	0.766931	0.106	0.062	0.51857
Cd300e	0.123523	0.909113	0.038	0.015	0.520382
Erp44	0.123544	0.456363	0.087	0.047	0.520382
Pla2g7	0.124144	0.18891	0.26	0.187	0.520653
Phb2	0.124177	-0.824287	0.058	0.107	0.520653
Hcls1	0.12421	0.346408	0.221	0.154	0.520653
Ift172	0.124389	1.03259	0.058	0.027	0.520653
Ndufa3	0.124474	0.0319169	0.404	0.488	0.520653
Ddx42	0.124726	0.00613294	0.077	0.04	0.520653
Pnisr	0.124795	0.666792	0.125	0.077	0.520653
Rock2	0.124857	0.606916	0.096	0.055	0.520653
Atg5	0.126238	0.398188	0.077	0.04	0.525417
Nadk	0.126314	0.0308742	0.221	0.303	0.525417
Ogdh	0.126477	0.879375	0.135	0.085	0.525437
Fam102b	0.126782	-1.08187	0.029	0.07	0.526053
Slc25a11	0.127385	1.16016	0.106	0.065	0.526198
Eid1	0.127508	0.103161	0.096	0.055	0.526198
Sel1l	0.127573	0.778911	0.115	0.07	0.526198
Srgn	0.127702	0.292373	0.644	0.585	0.526198
Bola1	0.127764	-1.04115	0.019	0.055	0.526198
Pglyrp1	0.127764	-1.62603	0.019	0.055	0.526198
Pfkfb4	0.128573	1.36465	0.077	0.042	0.528394
Fkbp2	0.128693	0.79797	0.212	0.149	0.528394
Aip	0.128772	0.111857	0.154	0.1	0.528394
Apobr	0.129594	0.525331	0.115	0.07	0.530656
Rgs10	0.129642	1.07759	0.144	0.095	0.530656
Snx3	0.129955	0.722161	0.231	0.169	0.531288
Tsen34	0.130484	0.83749	0.067	0.035	0.532797
Hypk	0.130859	0.628732	0.25	0.182	0.533026
Snx6	0.1309	0.600674	0.144	0.095	0.533026
Pfdn4	0.131019	-1.15877	0.01	0.04	0.533026
Tob2	0.131323	0.00512847	0.135	0.085	0.53361
Pold4	0.132942	0.1827	0.096	0.055	0.539533
Ddx17	0.133124	-0.208393	0.154	0.097	0.539614
Fkbp4	0.133469	-1.08106	0.048	0.095	0.540357
Mif	0.133783	0.648347	0.135	0.087	0.540969
Hat1	0.134328	-0.126345	0.096	0.055	0.542101
Wdr3	0.134544	-0.860913	0.019	0.055	0.542101
Ralb	0.134758	0.246648	0.163	0.107	0.542101
Pex7	0.134973	0.68468	0.067	0.035	0.542101
Abhd11	0.135077	-0.771606	0.019	0.055	0.542101
Arhgap15	0.135088	-0.789964	0.048	0.095	0.542101
Cnp	0.135252	0.746339	0.077	0.042	0.542101
Tmed9	0.135526	0.543355	0.24	0.174	0.542101
Rgs18	0.135563	-0.140405	0.029	0.07	0.542101
Ankrd44	0.135688	0.406385	0.154	0.102	0.542101
Usmg5	0.135914	-0.707396	0.144	0.206	0.542355
Emg1	0.136832	-1.35633	0.087	0.139	0.545366
Flt1	0.137282	-0.163907	0.058	0.027	0.546506
Tmcc1	0.138209	0.295978	0.087	0.147	0.549542
Cox8a	0.138517	-0.464699	0.288	0.366	0.550047
Ptpn6	0.138965	0.564099	0.385	0.308	0.550047
Cyb561d2	0.138997	0.446268	0.067	0.035	0.550047
Tor3a	0.139011	0.108031	0.173	0.114	0.550047
Wdr61	0.139377	-1.60829	0.038	0.08	0.550047
Vmp1	0.139542	0.46815	0.163	0.109	0.550047
Fam234a	0.139665	-2.54854	0.019	0.052	0.550047
Plbd2	0.13985	-1.12786	0.058	0.027	0.550047
Ppm1h	0.139977	0.998882	0.096	0.057	0.550047
Bptf	0.139985	-0.134638	0.096	0.055	0.550047
Flot1	0.140226	-0.997028	0.077	0.127	0.550347
Plac8	0.140959	-0.136823	0.837	0.878	0.552104
Vamp4	0.141005	0.0658579	0.144	0.092	0.552104
Shoc2	0.141349	-2.06687	0.019	0.052	0.552803
Sipa1	0.141821	0.885166	0.087	0.05	0.553998
Ddx27	0.142196	1.3888	0.077	0.042	0.554681
Smim15	0.142328	1.1836	0.087	0.05	0.554681
Eif1	0.142637	-0.748315	0.26	0.306	0.555234
Fuca1	0.143044	-1.33497	0.163	0.219	0.556173
Ap2b1	0.143347	1.34251	0.087	0.05	0.5567
Lasp1	0.143727	0.620476	0.115	0.072	0.557521
Cebpd	0.143893	-1.2195	0.077	0.127	0.557521
Syf2	0.144384	-1.51068	0.115	0.167	0.558748
Sec62	0.144656	-0.0110168	0.212	0.147	0.558748
Rasa3	0.144712	-0.0973401	0.106	0.169	0.558748
Map2k1	0.145379	-0.219703	0.163	0.104	0.560677
Mcts1	0.145702	-0.0167379	0.135	0.085	0.561271
Bckdha	0.146434	-0.898378	0.029	0.067	0.562798
Trim28	0.146495	-1.70027	0.019	0.052	0.562798
Rcbtb2	0.146604	0.755425	0.077	0.042	0.562798
Prkch	0.147323	0.326441	0.067	0.035	0.564809
Cep295	0.147466	1.58764	0.048	0.022	0.564809
Tmem243	0.147687	0.635683	0.096	0.057	0.565005
Trim17	0.148242	-1.45868	0.019	0.052	0.5658
Gch1	0.148284	-0.0131744	0.077	0.042	0.5658
Utp3	0.148404	0.0842987	0.106	0.062	0.5658
Psd4	0.148952	1.80364	0.048	0.022	0.566414
Wdr45b	0.14905	-1.77359	0.029	0.065	0.566414
Ppp6r1	0.149074	0.529784	0.106	0.065	0.566414
Cct7	0.14936	-0.99162	0.106	0.162	0.566421
Tcp11l2	0.149416	-1.23426	0.019	0.052	0.566421
Rapgef1	0.149622	0.58777	0.125	0.08	0.566561
Rpain	0.149981	-1.77335	0.01	0.037	0.566578
Sdhc	0.150169	-0.852859	0.048	0.092	0.566578
Itpa	0.150387	0.270756	0.067	0.035	0.566578
Abi1	0.150493	0.0391507	0.173	0.114	0.566578
Pbdc1	0.150661	0.753899	0.096	0.057	0.566578
Trir	0.15078	1.34894	0.183	0.132	0.566578
Lyl1	0.150816	-0.910914	0.058	0.102	0.566578
Rab18	0.151029	-0.893426	0.038	0.08	0.56674
Scaf4	0.151391	-1.28115	0.01	0.037	0.567462
Nab1	0.152645	0.501376	0.115	0.072	0.570776
Senp3	0.152812	-1.20313	0.01	0.037	0.570776
Oas3	0.153018	0.905071	0.154	0.104	0.570776
Hadha	0.153411	0.598645	0.077	0.042	0.570776
Eef1e1	0.153478	0.889545	0.048	0.022	0.570776
Mindy1	0.153526	-0.874929	0.01	0.037	0.570776
Ccnd3	0.153629	-0.0254002	0.24	0.321	0.570776
Dgat2	0.153948	-1.52439	0.038	0.077	0.570776
Unc93b1	0.154042	0.585608	0.308	0.236	0.570776
Tank	0.154225	1.13682	0.135	0.09	0.570776
Alkbh3	0.154242	0.785323	0.048	0.022	0.570776
Fndc3a	0.154416	-0.332996	0.125	0.077	0.570776
Txndc5	0.155468	-1.66201	0.029	0.065	0.570776
Exosc1	0.155683	-0.996339	0.01	0.037	0.570776
Sik3	0.155683	-0.459331	0.01	0.037	0.570776
Zcchc2	0.156012	0.643986	0.087	0.05	0.570776
Ninj1	0.156121	-0.3888	0.106	0.164	0.570776
Calm2	0.156212	0.085455	0.423	0.333	0.570776
Cep85	0.156215	-0.623342	0.231	0.286	0.570776
Rgs19	0.156248	-0.521553	0.087	0.139	0.570776
Nr3c1	0.156328	0.231253	0.115	0.072	0.570776
Tecpr1	0.156407	0.516437	0.01	0.037	0.570776
Tsta3	0.156407	0.549431	0.01	0.037	0.570776
Erp29	0.156477	-0.89554	0.25	0.303	0.570776
Prdm1	0.156553	0.614699	0.048	0.022	0.570776
Tyrobp	0.156915	-0.100341	0.904	0.938	0.571354
Ndufaf8	0.157054	-1.99794	0.067	0.109	0.571354
Srsf3	0.157366	0.878229	0.279	0.231	0.571867
Ifi207	0.157972	0.198945	0.337	0.256	0.573312
Ddx18	0.158108	0.878228	0.048	0.022	0.573312
Pcif1	0.158548	-1.61165	0.058	0.1	0.573397
Ahsa1	0.158875	0.601736	0.125	0.08	0.573397
Mia3	0.158921	0.250019	0.125	0.077	0.573397
Dock2	0.159	-0.956447	0.115	0.167	0.573397
Ano6	0.159052	-0.610135	0.058	0.102	0.573397
Mrpl53	0.159334	0.417484	0.096	0.057	0.573397
Zfr	0.159334	0.701066	0.096	0.057	0.573397
Tmem57	0.159812	2.07897	0.058	0.03	0.574092
Acox3	0.159872	-0.501449	0.067	0.035	0.574092
Myo1g	0.160419	0.437422	0.192	0.139	0.575439
Hmgn5	0.161478	-2.10899	0.019	0.05	0.578614
Smim4	0.162006	-0.771587	0.038	0.077	0.579884
D8Ertd738e	0.163116	0.587156	0.404	0.343	0.583056
Kras	0.163242	0.667752	0.135	0.09	0.583056
Osbpl8	0.163782	-1.58527	0.029	0.065	0.583816
Trpm7	0.164377	-1.21936	0.048	0.09	0.583816
Elob	0.164591	-0.535446	0.327	0.388	0.583816
Dhx15	0.164649	1.09151	0.125	0.082	0.583816
Atad2b	0.164651	1.49688	0.096	0.06	0.583816
Ppp1cb	0.164675	-0.133719	0.144	0.095	0.583816
Tifab	0.164679	0.151438	0.231	0.167	0.583816
Creb1	0.165199	0.275967	0.106	0.065	0.585035
Cript	0.165956	0.512516	0.173	0.122	0.586582
Irak3	0.165987	-2.04734	0.019	0.05	0.586582
Sap30bp	0.166174	0.659626	0.058	0.03	0.586621
S100a1	0.166433	-1.68187	0.077	0.122	0.586711
Gde1	0.166627	0.698304	0.087	0.05	0.586711
Gng12	0.166727	-0.158913	0.106	0.065	0.586711
Calm3	0.167625	-0.0734025	0.192	0.137	0.588649
Camk1	0.16774	-0.0947145	0.077	0.042	0.588649
Ifitm1	0.167928	2.21351	0.106	0.07	0.588649
Actg1	0.168266	-0.312079	0.462	0.522	0.588649
Zfp91	0.168271	0.114006	0.048	0.09	0.588649
Mrto4	0.168337	0.683052	0.058	0.03	0.588649
Ftl1	0.168533	-0.0831317	0.952	0.978	0.588719
Lgals3	0.169786	-0.0672822	0.692	0.721	0.591572
Vps51	0.169928	-1.70625	0.019	0.05	0.591572
Creg1	0.170021	-0.535073	0.192	0.259	0.591572
Cnih4	0.170206	0.424279	0.221	0.162	0.591572
Dad1	0.170388	-0.690772	0.192	0.246	0.591572
Stxbp3	0.170522	1.16513	0.096	0.06	0.591572
Lrwd1	0.170591	-1.4363	0.019	0.05	0.591572
Synj1	0.171014	0.354935	0.163	0.114	0.592421
Parvg	0.171253	0.323959	0.058	0.03	0.592635
Kansl3	0.171988	1.12028	0.058	0.03	0.593144
Exosc5	0.171988	0.880733	0.087	0.052	0.593144
Zcchc6	0.17204	-1.32109	0.115	0.164	0.593144
Hsd17b10	0.172111	-0.806004	0.067	0.114	0.593144
Cybb	0.173284	-0.238501	0.471	0.527	0.596336
Pou2f2	0.173395	0.981957	0.202	0.147	0.596336
Rras	0.174027	0.365141	0.135	0.09	0.597015
Mob3a	0.174142	-0.529947	0.038	0.077	0.597015
Wdfy1	0.174275	0.783263	0.067	0.037	0.597015
Cyb5r3	0.174308	1.03983	0.087	0.052	0.597015
Cd302	0.174708	-0.596611	0.115	0.169	0.597772
Ncbp1	0.175099	-1.37345	0.01	0.035	0.598493
Rtfdc1	0.17634	0.614053	0.135	0.09	0.600487
Met	0.176353	-1.80965	0.029	0.062	0.600487
Ddx54	0.176656	-0.116089	0.106	0.065	0.600487
Fbxl5	0.177181	-1.06395	0.077	0.122	0.600487
Rabep1	0.177199	0.0133867	0.058	0.03	0.600487
Atrn	0.177333	-0.830939	0.019	0.05	0.600487
Ndufb3	0.177391	-0.522258	0.106	0.159	0.600487
Anp32b	0.177474	0.815008	0.106	0.067	0.600487
Ptcd2	0.177556	-1.56324	0.01	0.035	0.600487
Iscu	0.177643	0.27188	0.173	0.119	0.600487
Eps15	0.177662	-1.542	0.038	0.075	0.600487
Fkbp15	0.178004	0.396763	0.106	0.067	0.601033
Abca9	0.17838	-1.65099	0.01	0.035	0.601696
Gpd2	0.178709	0.553377	0.058	0.03	0.602195
Ing4	0.179394	-0.982128	0.019	0.05	0.60302
Slc9a3r1	0.179525	0.5503	0.115	0.075	0.60302
Ctnnbip1	0.179739	0.721114	0.067	0.037	0.60302
Dync1h1	0.179789	0.690157	0.163	0.114	0.60302
Foxn3	0.179987	0.31622	0.144	0.097	0.60302
Tubgcp4	0.180038	-1.09618	0.01	0.035	0.60302
Kdm6b	0.180579	-1.14527	0.125	0.174	0.603388
Cyp4f16	0.18067	0.690305	0.106	0.067	0.603388
Wapl	0.1808	-0.478999	0.087	0.05	0.603388
Mboat1	0.180872	-1.0193	0.01	0.035	0.603388
Mknk2	0.181127	0.954035	0.144	0.102	0.603635
Ncoa3	0.181598	0.555387	0.096	0.06	0.604504
Cyp4v3	0.181758	-0.197244	0.058	0.03	0.604504
Clec4a2	0.181931	0.137811	0.192	0.137	0.604504
Ndufa2	0.182343	-0.385843	0.327	0.396	0.604715
Twf2	0.182357	0.64167	0.163	0.114	0.604715
Itgal	0.183101	0.200545	0.279	0.214	0.605643
Bst2	0.183255	0.0825854	0.24	0.177	0.605643
Atg7	0.183304	-1.29961	0.038	0.075	0.605643
Slfn4	0.183363	0.908322	0.077	0.045	0.605643
Arhgef3	0.183755	-1.84326	0.029	0.062	0.606338
Zc3h7a	0.184512	-0.003077	0.058	0.1	0.607295
Sema4a	0.185432	0.0361984	0.077	0.124	0.607295
Tsc22d4	0.18556	1.02402	0.163	0.109	0.607295
Fam69a	0.18566	-0.953934	0.048	0.087	0.607295
Ldlr	0.18572	0.274806	0.115	0.075	0.607295
Mrps24	0.185726	0.336169	0.087	0.139	0.607295
Eloa	0.186014	-1.07547	0.058	0.1	0.607295
Rin2	0.186037	1.3115	0.067	0.037	0.607295
Nemf	0.186174	-1.29928	0.038	0.075	0.607295
Ywhaz	0.186385	0.144128	0.375	0.296	0.607295
Vsir	0.186509	-0.821599	0.24	0.291	0.607295
Nkiras2	0.186729	-1.91073	0.048	0.085	0.607295
Myof	0.186747	0.587192	0.067	0.037	0.607295
Sod1	0.186753	-0.320819	0.192	0.256	0.607295
Srsf5	0.186776	-0.0973121	0.212	0.154	0.607295
Lsm4	0.188347	-0.422602	0.048	0.087	0.610674
Cox14	0.188374	-0.76134	0.212	0.269	0.610674
Tmem134	0.188508	-0.243597	0.183	0.127	0.610674
Eif5a	0.188547	-0.465973	0.394	0.435	0.610674
Guk1	0.189606	-0.0730684	0.067	0.037	0.613505
Snora19	0.190325	0.291258	0.067	0.037	0.614319
Slfn9	0.190502	0.952074	0.038	0.017	0.614319
Idh3g	0.190668	0.345801	0.163	0.114	0.614319
Auh	0.190777	-1.30782	0.058	0.097	0.614319
Bri3bp	0.190778	0.644616	0.144	0.102	0.614319
Ripor2	0.191424	-0.93761	0.038	0.075	0.615805
Atxn7l3b	0.192299	-0.343478	0.077	0.124	0.618024
Cox4i1	0.192821	-0.437303	0.567	0.582	0.619106
Ssb	0.193045	0.0640795	0.173	0.124	0.619229
B9d2	0.193792	0.602189	0.096	0.06	0.619601
Arhgap30	0.193858	-0.255041	0.279	0.201	0.619601
Tpp2	0.193979	-0.74127	0.029	0.062	0.619601
Ptgr1	0.194009	-1.86664	0.019	0.047	0.619601
Capzb	0.19409	0.27563	0.587	0.502	0.619601
Zfand5	0.19428	0.877853	0.25	0.192	0.619617
Ddx24	0.195697	0.736266	0.154	0.109	0.623538
Ifi209	0.196156	0.429594	0.327	0.261	0.623769
Zfp408	0.196246	-0.574192	0.106	0.154	0.623769
Lrp10	0.19633	1.03495	0.125	0.087	0.623769
Runx1	0.196638	0.561607	0.135	0.092	0.624154
Psmc1	0.197136	-0.129666	0.048	0.087	0.62505
Arl1	0.197295	0.660224	0.106	0.067	0.62505
Sbds	0.197525	0.377135	0.087	0.052	0.625184
Rnaseh2c	0.198643	-1.06187	0.058	0.097	0.627741
Ehmt2	0.198709	0.662776	0.077	0.045	0.627741
Ets2	0.19941	-0.434608	0.144	0.097	0.62936
Magohb	0.19971	-1.17846	0.058	0.097	0.629482
Rap1a	0.199827	0.0806452	0.269	0.204	0.629482
Fbxw2	0.200126	0.638747	0.115	0.077	0.62955
Tspan31	0.200226	0.0756975	0.135	0.09	0.62955
Antxr2	0.200614	-0.425822	0.067	0.037	0.629906
Lamtor4	0.200737	-0.40454	0.173	0.234	0.629906
Nsrp1	0.200905	-1.81365	0.038	0.072	0.629906
Dnajc5	0.201896	0.416292	0.115	0.075	0.632418
Aff4	0.202748	-2.10378	0.01	0.032	0.633897
Gnpat	0.202748	-2.22105	0.01	0.032	0.633897
Pacsin2	0.203995	-0.00377113	0.087	0.052	0.635604
Arhgap26	0.204018	-1.50401	0.058	0.097	0.635604
Hint1	0.204052	0.0207698	0.308	0.239	0.635604
Tmem59	0.204056	0.134196	0.288	0.229	0.635604
Lamp2	0.204414	-0.495124	0.202	0.251	0.636123
Dynlrb1	0.205331	0.0886763	0.279	0.206	0.637998
Tmem123	0.205399	0.411818	0.125	0.085	0.637998
Dnajb11	0.205636	0.653473	0.192	0.139	0.63814
Pcmt1	0.205966	-0.140246	0.087	0.052	0.63857
Agap3	0.206529	-1.39553	0.01	0.032	0.639722
Pts	0.206776	-0.993357	0.029	0.06	0.639893
Utrn	0.207022	-0.0604197	0.019	0.047	0.639913
Dera	0.207166	-1.57624	0.038	0.072	0.639913
Snrpe	0.207446	-0.787632	0.077	0.119	0.640184
Ddx46	0.2078	-0.872134	0.038	0.072	0.640285
Exosc4	0.208143	1.08335	0.048	0.025	0.640285
Rnf4	0.208207	-0.738846	0.067	0.037	0.640285
Efr3a	0.208425	-0.922917	0.115	0.164	0.640285
Agpat2	0.208438	-1.41149	0.01	0.032	0.640285
Ctsd	0.209006	-1.35473	0.173	0.211	0.641438
Snrpg	0.20998	-0.405114	0.173	0.221	0.642787
Smad4	0.210051	-0.752677	0.058	0.097	0.642787
Htra2	0.210271	0.898303	0.077	0.047	0.642787
Utp11	0.210271	-1.303	0.029	0.06	0.642787
D17Wsu92e	0.210409	-1.32477	0.058	0.095	0.642787
Pitpnb	0.210975	-1.64226	0.029	0.06	0.643118
Jaml	0.211169	1.18912	0.106	0.07	0.643118
Slc35c2	0.211271	0.865037	0.115	0.077	0.643118
Dnase1l1	0.211288	-0.275699	0.087	0.052	0.643118
Gsap	0.211506	0.00393517	0.115	0.075	0.643195
Gpx1	0.211757	-0.0578591	0.933	0.945	0.643371
Fkbp8	0.212436	0.691913	0.125	0.085	0.644213
AC153368.1	0.212704	-0.580158	0.24	0.289	0.644213
Eif4g1	0.212889	0.492607	0.144	0.1	0.644213
Lrrfip2	0.213192	-1.75344	0.048	0.082	0.644213
Tyk2	0.213192	0.0566898	0.106	0.067	0.644213
Dnajc3	0.213664	-0.778013	0.106	0.147	0.644213
Idh1	0.213728	-0.213924	0.212	0.271	0.644213
Sdccag8	0.213749	0.201674	0.048	0.025	0.644213
Eif3f	0.213772	0.83358	0.288	0.231	0.644213
Zfas1	0.214155	0.809815	0.106	0.07	0.644441
Coro1b	0.214422	0.347818	0.356	0.299	0.644441
Tnfaip8l2	0.214427	0.730935	0.144	0.1	0.644441
Thbd	0.215208	-0.52419	0.106	0.154	0.644834
Sec24c	0.215243	0.748336	0.096	0.062	0.644834
AC134860.1	0.215438	-0.480047	0.115	0.164	0.644834
Yy1	0.215515	-1.46056	0.038	0.072	0.644834
Mrps12	0.215525	-0.408672	0.077	0.119	0.644834
Map4	0.215978	2.38505	0.067	0.04	0.645251
Sdf2l1	0.216117	-0.458308	0.125	0.179	0.645251
Sgpl1	0.216244	0.892992	0.125	0.087	0.645251
Timm8b	0.216814	0.0482986	0.067	0.112	0.646373
Mboat7	0.217388	-0.32526	0.029	0.06	0.646613
Atf7	0.217393	0.779781	0.019	0.047	0.646613
Uhrf1bp1l	0.217476	-0.90962	0.038	0.072	0.646613
Capn2	0.218612	-0.790377	0.077	0.119	0.648947
Rab1b	0.218686	0.652879	0.154	0.112	0.648947
Ctsa	0.218845	0.349779	0.394	0.341	0.648947
Lilr4b	0.219123	0.974406	0.144	0.104	0.649196
Prkcsh	0.219814	-1.79695	0.019	0.045	0.649654
Fam96b	0.219963	-0.254018	0.096	0.06	0.649654
Ttc1	0.220041	0.802314	0.087	0.055	0.649654
Tmem261	0.22011	-0.529685	0.038	0.072	0.649654
Akap13	0.220251	-0.767239	0.183	0.224	0.649654
Cdipt	0.221406	0.953113	0.087	0.055	0.65146
Erg28	0.221443	0.775835	0.067	0.04	0.65146
Scarb2	0.221449	-0.314306	0.144	0.1	0.65146
Cln8	0.222059	0.507743	0.106	0.07	0.652295
Nfil3	0.222137	-1.14444	0.115	0.159	0.652295
Arpc2	0.222415	-0.266819	0.529	0.577	0.652295
Pbxip1	0.222516	0.21692	0.144	0.102	0.652295
Rnd3	0.223206	0.490068	0.077	0.047	0.653745
Psmd7	0.223615	-0.397994	0.135	0.09	0.653802
Cytip	0.223617	-0.162338	0.288	0.361	0.653802
Dguok	0.224206	-2.59252	0.029	0.057	0.654618
Dusp22	0.224357	-1.00605	0.077	0.117	0.654618
Tex261	0.224601	0.174155	0.154	0.107	0.654618
Itgb2	0.224681	0.582811	0.433	0.393	0.654618
Pgd	0.225952	-0.772205	0.154	0.201	0.656809
Arrdc1	0.226156	1.19412	0.077	0.047	0.656809
Dcun1d1	0.226203	0.465247	0.096	0.062	0.656809
Dpy30	0.226221	-0.990094	0.087	0.127	0.656809
Med10	0.227518	1.27904	0.096	0.062	0.659729
Vcpip1	0.227622	0.11954	0.087	0.055	0.659729
Xpr1	0.228717	-0.827902	0.048	0.082	0.660592
Nudcd3	0.229229	-0.0793181	0.048	0.025	0.660592
Mycbp2	0.22924	0.454396	0.163	0.119	0.660592
Acbd3	0.22942	0.605401	0.067	0.04	0.660592
Nsmaf	0.22942	0.849193	0.067	0.04	0.660592
Psap	0.229466	0.291724	0.75	0.682	0.660592
Hnrnpll	0.229501	0.37752	0.096	0.062	0.660592
Map2k2	0.229504	-1.02894	0.058	0.095	0.660592
Ppp3r1	0.230425	0.293819	0.087	0.055	0.66267
AC113060.1	0.231498	-0.129168	0.212	0.279	0.662752
Mff	0.231509	0.778558	0.106	0.072	0.662752
Fundc2	0.231713	0.093348	0.058	0.032	0.662752
Tstd3	0.231767	-1.11716	0.019	0.045	0.662752
Tmem229b	0.231853	0.770974	0.067	0.04	0.662752
Tpgs1	0.232302	-0.837663	0.067	0.107	0.662752
Ifih1	0.232324	-0.577072	0.115	0.075	0.662752
Trmt112	0.232502	-0.628898	0.058	0.095	0.662752
Dcaf11	0.232639	-1.3276	0.019	0.045	0.662752
Glb1	0.232639	-1.40331	0.019	0.045	0.662752
Wfdc21	0.232639	-1.30159	0.019	0.045	0.662752
Rxra	0.234388	-1.32939	0.019	0.045	0.666254
Adprh	0.234498	-0.963712	0.048	0.082	0.666254
Api5	0.234611	-0.822066	0.077	0.117	0.666254
Kansl1	0.235125	0.260882	0.067	0.04	0.666254
Washc4	0.235125	0.472815	0.067	0.04	0.666254
Elp5	0.235266	-0.379192	0.019	0.045	0.666254
Mfsd10	0.235266	0.521401	0.019	0.045	0.666254
Vps53	0.236432	-1.31956	0.029	0.057	0.666505
Nop10	0.236626	-0.66958	0.087	0.129	0.666505
Ddx10	0.236773	0.270557	0.067	0.04	0.666505
Eif3j2	0.236773	0.713835	0.067	0.04	0.666505
Slc15a3	0.236837	0.281132	0.135	0.095	0.666505
Brap	0.236877	0.329143	0.096	0.062	0.666505
Qars	0.237106	-0.387764	0.058	0.032	0.666505
Ywhab	0.237381	-0.309099	0.26	0.316	0.666505
Tmem230	0.2376	-0.337047	0.067	0.04	0.666505
Selenow	0.237817	0.125848	0.192	0.142	0.666505
Commd4	0.237983	-1.77825	0.096	0.132	0.666505
Rnf111	0.238014	-0.532486	0.058	0.032	0.666505
Rdx	0.238085	-0.935246	0.038	0.07	0.666505
Rab2a	0.238152	-1.12568	0.106	0.147	0.666505
Casp1	0.238629	0.387324	0.144	0.102	0.66728
Parp10	0.238924	0.715257	0.058	0.032	0.667442
Clec7a	0.239087	-0.464534	0.202	0.254	0.667442
Stx8	0.239561	-1.25242	0.029	0.057	0.668206
Zcrb1	0.241481	0.45357	0.144	0.104	0.672552
Stk4	0.241525	0.944161	0.144	0.107	0.672552
Ppig	0.241724	0.150979	0.163	0.117	0.672552
Nup210	0.242375	0.00920356	0.019	0.045	0.673802
Lamtor2	0.242839	-0.751738	0.163	0.209	0.674529
St3gal1	0.245137	0.0497575	0.067	0.04	0.680286
Arf6	0.245319	0.00316061	0.183	0.134	0.680286
Arid1a	0.245998	-0.0031438	0.135	0.092	0.681602
Mlec	0.246707	-0.777726	0.038	0.07	0.682784
Tet3	0.246834	0.247676	0.067	0.04	0.682784
Ear2	0.247135	1.01139	0.096	0.065	0.683051
Slirp	0.247807	0.31741	0.221	0.174	0.68434
Tor2a	0.248158	-0.750601	0.058	0.032	0.684717
H3f3a	0.248354	-0.362161	0.192	0.246	0.684717
Mrpl54	0.249106	-0.519337	0.106	0.152	0.685695
Bcl10	0.249119	0.0041429	0.144	0.199	0.685695
Nampt	0.249514	-0.112535	0.154	0.112	0.686215
Mtdh	0.250989	-0.399128	0.067	0.107	0.689703
Rsl1d1	0.251468	1.19943	0.087	0.057	0.690117
Orai3	0.251553	-0.46742	0.029	0.057	0.690117
Manf	0.252309	0.167295	0.231	0.177	0.691213
Ak6	0.252367	-0.144976	0.029	0.057	0.691213
Eif3h	0.253706	-0.499735	0.163	0.211	0.692522
Clk3	0.253729	-0.243578	0.087	0.055	0.692522
Rbck1	0.253798	-0.103507	0.115	0.077	0.692522
Adam10	0.253837	-1.29379	0.048	0.08	0.692522
Aldh2	0.253883	-0.51329	0.115	0.159	0.692522
Strada	0.254109	2.00466	0.038	0.02	0.692571
Pgk1	0.254842	0.208485	0.135	0.095	0.694002
Tnfaip2	0.255493	-0.00601534	0.125	0.174	0.694738
Zc3hav1	0.255528	0.600175	0.144	0.104	0.694738
Gcnt2	0.257322	1.3403	0.096	0.067	0.698964
Ik	0.257905	0.209604	0.173	0.129	0.698964
Ndufaf7	0.258034	-1.91149	0.029	0.055	0.698964
Pofut2	0.258034	-2.04301	0.029	0.055	0.698964
Rab27a	0.258132	-0.192331	0.058	0.095	0.698964
Phf3	0.25834	0.283313	0.096	0.065	0.698964
Arcn1	0.258781	0.34898	0.115	0.08	0.69951
Tnfsfm13	0.258961	0.65646	0.154	0.114	0.69951
Rhoa	0.259425	-0.396291	0.327	0.378	0.699978
Cyb5a	0.259609	-1.2331	0.115	0.152	0.699978
Tonsl	0.260505	-0.514546	0.135	0.179	0.699978
Psmb3	0.260723	0.0135854	0.26	0.201	0.699978
Kctd20	0.260828	-0.0625892	0.163	0.117	0.699978
Tnfaip3	0.260965	0.86484	0.106	0.072	0.699978
Abcg1	0.261196	0.0176692	0.096	0.065	0.699978
Vta1	0.261337	-0.397628	0.087	0.055	0.699978
Zbtb7a	0.261369	0.0242423	0.144	0.102	0.699978
Fbxo11	0.261422	-1.69264	0.029	0.055	0.699978
Tmem55b	0.261443	0.173484	0.048	0.082	0.699978
Atg3	0.262256	-0.785706	0.077	0.114	0.700238
Commd2	0.26231	-1.03555	0.058	0.092	0.700238
Tbl1xr1	0.262355	0.710543	0.115	0.082	0.700238
Ndufs7	0.262379	-0.691562	0.106	0.149	0.700238
Limd1	0.262767	-1.29558	0.096	0.134	0.700712
Nfatc3	0.263128	-1.63629	0.029	0.055	0.701114
Desi1	0.263742	0.868955	0.038	0.02	0.702191
Tmem126b	0.264423	-1.62732	0.019	0.042	0.702314
Arf1	0.264517	0.183298	0.327	0.281	0.702314
Spg21	0.264574	0.105493	0.173	0.127	0.702314
Sap30	0.264811	0.129983	0.144	0.104	0.702314
Slc7a11	0.264841	-1.76996	0.029	0.055	0.702314
Cnn2	0.265939	-0.748769	0.192	0.234	0.704515
Msrb1	0.266126	-0.395249	0.279	0.323	0.704515
Tmem160	0.266305	-0.188861	0.115	0.077	0.704515
Myl6	0.268443	-0.188043	0.25	0.321	0.709609
Dnajc14	0.269344	-0.89583	0.019	0.042	0.711425
Marcksl1	0.27022	1.00705	0.115	0.082	0.712754
Pitpna	0.27049	0.180365	0.327	0.266	0.712754
Puf60	0.270715	-1.02021	0.077	0.114	0.712754
Tceanc2	0.270844	0.946462	0.067	0.042	0.712754
Psmd14	0.271325	-1.00611	0.096	0.132	0.712754
Lonp2	0.271329	-0.876958	0.019	0.042	0.712754
Igsf6	0.271342	-0.489059	0.269	0.308	0.712754
Tma7	0.271612	-0.534209	0.26	0.299	0.712902
S100a13	0.272768	-0.226059	0.231	0.279	0.715373
Ap1g1	0.273696	0.984437	0.048	0.027	0.717242
Lypla1	0.274315	-0.039393	0.096	0.065	0.718159
Lcp2	0.274706	0.258799	0.144	0.107	0.718159
Ndfip1	0.274706	-1.16119	0.087	0.122	0.718159
BC031181	0.27503	0.508181	0.163	0.122	0.718159
Zfp120	0.275331	0.627312	0.019	0.042	0.718159
Cd47	0.275365	0.131521	0.404	0.336	0.718159
Tmed3	0.275553	1.03168	0.115	0.082	0.718159
Tubb6	0.276172	-1.70639	0.048	0.077	0.718849
Stk24	0.276424	0.858588	0.173	0.132	0.718849
App	0.276464	-0.302983	0.125	0.172	0.718849
Sdf2	0.27745	-0.439743	0.048	0.08	0.718976
Csrnp1	0.277531	-0.867669	0.058	0.09	0.718976
Csnk2a2	0.277823	-1.10134	0.038	0.067	0.718976
Acap2	0.277859	-0.923165	0.077	0.112	0.718976
Por	0.277936	-0.949355	0.029	0.055	0.718976
Lta4h	0.278201	1.17907	0.087	0.057	0.718976
Rp9	0.278352	-0.743517	0.067	0.1	0.718976
Tns3	0.278647	1.44422	0.077	0.05	0.718976
Commd9	0.27866	-0.031948	0.038	0.02	0.718976
Prpf40a	0.278814	-0.990983	0.115	0.152	0.718976
Swi5	0.278952	-0.459248	0.106	0.142	0.718976
Psmd13	0.279099	0.371082	0.154	0.112	0.718976
Adam8	0.279834	1.02463	0.067	0.042	0.720314
Bcl2	0.280276	1.04027	0.048	0.027	0.720895
Mrpl20	0.280495	-0.949991	0.115	0.154	0.720902
Snora75	0.281268	0.047804	0.106	0.072	0.722332
Ap1s1	0.281502	-0.597029	0.029	0.055	0.722376
Thap11	0.28243	-0.0475743	0.019	0.042	0.723718
Ncaph2	0.28257	0.642915	0.067	0.042	0.723718
S100a11	0.283024	-0.10172	0.442	0.498	0.723718
Smg7	0.283606	0.674183	0.048	0.027	0.723718
Me2	0.283841	-1.01129	0.058	0.09	0.723718
Fam214b	0.28417	0.736943	0.058	0.035	0.723718
Saysd1	0.28417	0.0675887	0.058	0.035	0.723718
Foxp1	0.284177	-0.818145	0.077	0.112	0.723718
Tcf25	0.284294	-0.131358	0.154	0.114	0.723718
Mrpl27	0.284445	-1.25867	0.048	0.077	0.723718
Rit1	0.284574	-0.0103165	0.087	0.057	0.723718
Rpp25l	0.284722	0.728874	0.048	0.027	0.723718
Itm2c	0.285281	0.513862	0.154	0.117	0.723718
Hspa1a	0.285325	0.295977	0.067	0.042	0.723718
Snx1	0.285336	-0.134288	0.163	0.122	0.723718
Selenof	0.285496	0.259121	0.231	0.284	0.723718
Rab11a	0.286268	-0.0687608	0.154	0.197	0.724332
Erbin	0.286989	0.53239	0.087	0.057	0.724332
Med7	0.286989	-0.0796876	0.087	0.057	0.724332
Tmem173	0.287055	-0.931438	0.067	0.1	0.724332
Stx4a	0.287084	0.830781	0.106	0.075	0.724332
Nlrc5	0.287188	1.01753	0.058	0.035	0.724332
Aldoa	0.287257	-0.0773025	0.423	0.351	0.724332
Arl6ip1	0.287512	0.213376	0.202	0.154	0.724426
Tlr7	0.287762	0.631122	0.144	0.107	0.72451
Trpc4ap	0.288603	-0.537367	0.067	0.102	0.725343
Tmf1	0.288882	0.461578	0.077	0.05	0.725343
Eif4ebp1	0.28915	-0.570348	0.212	0.256	0.725343
Higd2a	0.28922	0.0167145	0.192	0.149	0.725343
Chrac1	0.289307	0.269961	0.144	0.107	0.725343
Tgfbr1	0.289398	0.0642244	0.125	0.09	0.725343
Egr1	0.289816	0.0652842	0.173	0.224	0.725637
Tpi1	0.28995	-0.0549233	0.144	0.102	0.725637
Fam111a	0.290697	0.205992	0.202	0.154	0.726279
Tra2b	0.2909	0.682071	0.144	0.104	0.726279
Serpinb10	0.290979	0.167304	0.212	0.169	0.726279
Smim3	0.291244	0.469866	0.058	0.035	0.726279
Ebp	0.291816	-1.21183	0.067	0.1	0.726279
Snord55	0.291904	-0.958527	0.269	0.294	0.726279
Fkbp5	0.292153	-1.1406	0.058	0.087	0.726279
Fcor	0.292176	-0.900318	0.01	0.027	0.726279
Nap1l4	0.29235	0.200346	0.077	0.05	0.726279
Ubqln1	0.292467	0.775465	0.096	0.067	0.726279
Asxl2	0.292618	-0.0281915	0.048	0.027	0.726279
Sar1b	0.293127	-0.584379	0.058	0.09	0.726279
Cct3	0.293336	-0.491838	0.067	0.102	0.726279
Mri1	0.293486	-1.21647	0.01	0.027	0.726279
Mdh2	0.294319	-0.920827	0.154	0.194	0.726279
Orai1	0.294344	-1.17638	0.058	0.087	0.726279
CT943659.1	0.294598	0.603671	0.163	0.124	0.726279
Sptlc2	0.294608	0.650888	0.135	0.1	0.726279
Tfec	0.294636	0.0512537	0.067	0.042	0.726279
Rasgrp2	0.294698	-0.599011	0.067	0.102	0.726279
Vps72	0.294969	0.0515505	0.077	0.05	0.726279
Arf3	0.295077	-0.311055	0.106	0.075	0.726279
Nfkbid	0.295214	-0.996349	0.048	0.077	0.726279
Slc30a5	0.295994	-1.51981	0.038	0.065	0.726976
Sec61g	0.296061	-0.695449	0.096	0.132	0.726976
Stag2	0.296288	-0.0924576	0.154	0.112	0.726976
Hgs	0.296369	0.380032	0.058	0.035	0.726976
Ssr4	0.297308	0.310963	0.202	0.159	0.728067
Mau2	0.297401	0.0398241	0.058	0.035	0.728067
Fem1c	0.297469	-0.0770496	0.067	0.042	0.728067
Plin3	0.298417	0.412137	0.067	0.042	0.729364
Aoah	0.298436	0.371738	0.058	0.035	0.729364
Asah1	0.298694	-0.803027	0.144	0.184	0.72946
Tmem242	0.299367	-1.77159	0.029	0.052	0.7303
Mpeg1	0.299475	-0.558537	0.5	0.502	0.7303
Ptpa	0.300041	0.11331	0.038	0.067	0.731143
Ppp1ca	0.300415	-0.341405	0.423	0.465	0.731522
Psme4	0.300935	-0.166915	0.087	0.057	0.732062
Aurkaip1	0.301353	-0.539567	0.115	0.157	0.732062
Psmb1	0.301479	-0.605217	0.298	0.328	0.732062
Mrpl24	0.301674	0.935824	0.087	0.06	0.732062
Hk2	0.301734	0.692563	0.096	0.067	0.732062
Higd1a	0.302172	-1.39474	0.096	0.127	0.732414
Glul	0.302412	-0.54364	0.096	0.134	0.732414
Ostm1	0.302602	0.358926	0.029	0.055	0.732414
Prpf6	0.302757	-1.79156	0.019	0.04	0.732414
Brd3	0.303543	2.05666	0.067	0.045	0.733782
Rpf1	0.304149	-0.00240525	0.067	0.042	0.734183
Snrnp25	0.304149	-2.24801	0.029	0.052	0.734183
Ergic3	0.304713	-0.938919	0.058	0.087	0.735013
Ssrp1	0.305601	-0.0605771	0.077	0.05	0.736158
Pdcd10	0.305629	0.737211	0.125	0.092	0.736158
Atf6	0.306076	-1.31737	0.029	0.052	0.736702
Sumo3	0.307039	0.882005	0.135	0.102	0.738487
Snx20	0.307438	0.0603222	0.202	0.157	0.738747
Ran	0.3078	1.14246	0.144	0.112	0.738747
Parp12	0.307927	-0.127668	0.106	0.072	0.738747
Rnaset2a	0.30827	-0.599582	0.192	0.234	0.738747
Hbp1	0.308304	0.480724	0.087	0.06	0.738747
Elf1	0.308542	-0.991312	0.067	0.1	0.738747
Denr	0.308914	-0.200702	0.058	0.035	0.738747
Commd6	0.309064	-0.341982	0.077	0.112	0.738747
Mgrn1	0.30914	0.953241	0.087	0.06	0.738747
Trak2	0.309406	-1.84082	0.019	0.04	0.738815
Txn1	0.309611	-0.109931	0.24	0.294	0.738815
Pcnx	0.310523	-0.929037	0.019	0.04	0.740462
Nckap1l	0.311401	-0.192258	0.144	0.104	0.742024
Fam32a	0.311975	0.431158	0.202	0.154	0.742861
C1galt1c1	0.312821	-0.173974	0.067	0.1	0.744344
Pink1	0.313864	0.177156	0.067	0.042	0.745327
Ptafr	0.31471	-0.356109	0.096	0.065	0.745327
Cdc40	0.314846	-0.45944	0.029	0.052	0.745327
Dock11	0.314964	-0.999491	0.067	0.097	0.745327
Trappc4	0.315542	0.819629	0.135	0.104	0.745327
Tmem256	0.315901	-0.548184	0.231	0.276	0.745327
Tnfaip8	0.316055	0.489406	0.115	0.085	0.745327
Ube2a	0.316055	0.365487	0.115	0.085	0.745327
Tgfbi	0.316179	0.301361	0.529	0.488	0.745327
Anxa7	0.316784	-1.8219	0.058	0.085	0.745327
Dennd4a	0.316898	-0.524651	0.115	0.154	0.745327
Rnf34	0.317047	-0.383961	0.087	0.057	0.745327
Kxd1	0.317184	0.110664	0.192	0.241	0.745327
Tmem109	0.317204	-1.79999	0.038	0.062	0.745327
Sec61a1	0.317668	0.119646	0.115	0.164	0.745327
Rtn4	0.318381	0.583889	0.192	0.152	0.745327
Stn1	0.31842	-0.978147	0.019	0.04	0.745327
Ppp3ca	0.31843	-0.67378	0.096	0.132	0.745327
Syngr2	0.318707	0.425248	0.221	0.177	0.745327
Slu7	0.318776	-0.678036	0.087	0.057	0.745327
Ap1m1	0.319064	-1.2013	0.048	0.075	0.745327
Cnppd1	0.319227	0.390823	0.096	0.067	0.745327
H13	0.31942	0.285792	0.25	0.206	0.745327
Pcbp1	0.319496	0.0906761	0.298	0.246	0.745327
Rbks	0.319528	-0.376832	0.038	0.065	0.745327
Fdx1l	0.319558	-0.580838	0.019	0.04	0.745327
BC005624	0.31979	-0.277299	0.067	0.042	0.745327
Sash3	0.319981	0.854586	0.125	0.095	0.745327
Zfp207	0.320049	0.283715	0.115	0.082	0.745327
Spcs1	0.320426	-0.828868	0.135	0.172	0.745327
Psma2	0.320433	-0.265368	0.163	0.204	0.745327
Cox19	0.3207	-0.21106	0.019	0.04	0.745327
Ubl4a	0.320832	1.27311	0.077	0.052	0.745327
Nod1	0.321534	0.98395	0.115	0.082	0.745327
Iqgap2	0.321563	-1.08561	0.048	0.075	0.745327
Eps8	0.321663	0.457227	0.096	0.067	0.745327
Mlf2	0.321663	0.33944	0.096	0.067	0.745327
Emc7	0.322001	-0.84821	0.087	0.119	0.745327
Ppp4r1	0.32228	-0.87886	0.029	0.052	0.745327
Slc25a3	0.322502	0.166285	0.308	0.246	0.745327
Copb1	0.322581	0.28373	0.106	0.077	0.745327
Slfn5	0.322617	0.705941	0.413	0.373	0.745327
Taf13	0.323046	0.264802	0.106	0.075	0.745474
Taok3	0.323128	0.201656	0.163	0.124	0.745474
Nrros	0.323928	0.371991	0.308	0.266	0.746547
Igbp1	0.324041	0.280229	0.144	0.107	0.746547
Psmd1	0.324488	0.630121	0.077	0.052	0.747061
Atf4	0.325345	-0.736043	0.096	0.129	0.748431
Stk11	0.325715	1.02487	0.067	0.045	0.748431
Cul1	0.325756	-1.20151	0.048	0.075	0.748431
Gfpt1	0.326359	0.683218	0.115	0.085	0.74912
Snrnp40	0.326795	-0.790904	0.029	0.052	0.74912
Dock10	0.326896	-0.913209	0.106	0.139	0.74912
Cd300lf	0.326954	0.019731	0.106	0.075	0.74912
AC131743.3	0.327299	-1.00629	0.096	0.129	0.749211
Gps2	0.327443	-0.908318	0.048	0.075	0.749211
Mbp	0.327901	0.488577	0.087	0.06	0.749744
Adgre1	0.328435	0.414735	0.231	0.187	0.75007
Hnrnpd	0.328605	0.0306883	0.154	0.114	0.75007
Use1	0.328718	0.115337	0.154	0.117	0.75007
Trib1	0.329408	-0.386589	0.087	0.122	0.750407
Gpr35	0.32953	0.352222	0.135	0.1	0.750407
Adssl1	0.32954	0.31869	0.25	0.204	0.750407
Nras	0.330091	0.42473	0.115	0.085	0.751149
Hcfc1r1	0.332358	0.338868	0.096	0.067	0.75543
Csf2ra	0.332478	0.350906	0.279	0.224	0.75543
Azi2	0.332811	0.994789	0.077	0.052	0.75543
Slc16a10	0.332878	-0.412192	0.029	0.052	0.75543
Rab9	0.333899	-0.249796	0.029	0.052	0.756917
Tpm3	0.333987	0.150776	0.385	0.338	0.756917
Ctnnbl1	0.334679	-1.27512	0.038	0.062	0.757558
Idnk	0.334862	0.0209698	0.106	0.075	0.757558
Ndufa13	0.334957	-0.357545	0.346	0.398	0.757558
Ifitm3	0.335178	-0.106404	0.856	0.876	0.757558
Bod1l	0.33612	0.21839	0.115	0.085	0.759172
Sema4d	0.336964	0.250074	0.135	0.102	0.760356
Nmt1	0.337567	0.900892	0.144	0.107	0.760356
Psen2	0.338002	1.17829	0.048	0.03	0.760356
Heatr5a	0.338094	-2.02298	0.029	0.05	0.760356
Cul3	0.338231	-0.902458	0.058	0.085	0.760356
Nedd8	0.33838	-0.306873	0.308	0.346	0.760356
Lnpep	0.338436	0.388966	0.077	0.052	0.760356
Ddx3x	0.339031	0.146567	0.231	0.189	0.760356
Rab29	0.339053	-0.241733	0.096	0.067	0.760356
Tes	0.339145	0.492832	0.096	0.07	0.760356
Pde4b	0.339221	0.228434	0.154	0.119	0.760356
Naga	0.339379	0.451498	0.077	0.052	0.760356
Pcgf5	0.340728	0.588172	0.067	0.045	0.762334
Cmpk2	0.340811	0.551193	0.096	0.07	0.762334
Ptpre	0.340948	-0.17452	0.163	0.206	0.762334
Taf12	0.34196	0.915217	0.115	0.087	0.763661
Bcl2l11	0.341999	0.0481161	0.087	0.06	0.763661
Rnpep	0.342465	-0.491	0.125	0.159	0.76419
Mid1ip1	0.34317	-0.900034	0.038	0.062	0.764586
Snx18	0.343655	0.436784	0.125	0.095	0.764586
Sgk1	0.343691	0.14746	0.183	0.144	0.764586
Hsp90aa1	0.343851	-0.201134	0.096	0.134	0.764586
H2afy	0.343975	0.441974	0.183	0.236	0.764586
Apbb1ip	0.344018	0.223889	0.135	0.102	0.764586
Derl2	0.344357	-1.01376	0.067	0.095	0.764829
Bap1	0.345344	0.919523	0.048	0.03	0.766346
Safb2	0.345499	-0.19853	0.048	0.075	0.766346
Ccr1	0.345855	-0.158232	0.144	0.107	0.766626
Cmip	0.346384	0.972774	0.173	0.142	0.767209
Mrps30	0.346578	0.722073	0.048	0.03	0.767209
Fes	0.347319	-0.446366	0.144	0.182	0.768039
Plcb1	0.347946	-1.08318	0.038	0.062	0.768039
Mrpl57	0.348781	-0.818795	0.106	0.139	0.768039
Tm9sf3	0.348781	0.10464	0.163	0.124	0.768039
B3gnt2	0.348914	0.308078	0.067	0.045	0.768039
Ggnbp2	0.349003	-1.23614	0.077	0.104	0.768039
Cops9	0.349075	0.175631	0.202	0.167	0.768039
Ndufs5	0.349088	-1.24141	0.106	0.134	0.768039
Baz2b	0.349158	0.955904	0.087	0.062	0.768039
Nsd3	0.349559	0.446187	0.125	0.095	0.768039
Rgs14	0.349691	0.631884	0.058	0.037	0.768039
Btaf1	0.349868	-1.31175	0.038	0.062	0.768039
Ncoa1	0.349946	0.194052	0.067	0.045	0.768039
Ipmk	0.350815	0.913436	0.058	0.037	0.769439
Sec16a	0.35154	0.672508	0.048	0.03	0.769718
Poldip3	0.351796	-0.943674	0.038	0.062	0.769718
Ebna1bp2	0.351837	-0.25906	0.096	0.067	0.769718
Eif4ebp2	0.352201	-0.959884	0.058	0.085	0.769718
Lima1	0.352728	0.0341176	0.038	0.022	0.769718
Hadhb	0.352763	-1.00465	0.038	0.062	0.769718
Id3	0.352763	0.425589	0.077	0.052	0.769718
Arhgap25	0.352788	1.06576	0.048	0.03	0.769718
Scaf11	0.353492	1.06258	0.106	0.077	0.770476
Ufsp2	0.354093	0.419798	0.067	0.045	0.770476
Rnh1	0.354337	-0.726002	0.25	0.284	0.770476
Ppp4c	0.354566	-0.389054	0.173	0.129	0.770476
Lypla2	0.354649	-0.0226546	0.087	0.06	0.770476
Rab4b	0.354702	-0.706373	0.038	0.062	0.770476
BC017643	0.354777	-0.609578	0.077	0.107	0.770476
Hcst	0.355352	-1.2607	0.067	0.095	0.770476
Ppp1r15a	0.356156	0.290937	0.202	0.167	0.770476
Dhrs1	0.356379	-0.750513	0.058	0.085	0.770476
Nsmce1	0.356464	0.698067	0.058	0.037	0.770476
Tmod3	0.356618	0.057206	0.154	0.119	0.770476
Glud1	0.356618	-0.188767	0.269	0.308	0.770476
Mcur1	0.356648	-0.745008	0.038	0.062	0.770476
Nfkb2	0.357534	1.18373	0.096	0.072	0.770476
Polr2e	0.357679	-0.120644	0.135	0.102	0.770476
Tmed2	0.357687	-0.674706	0.154	0.187	0.770476
Arhgap9	0.357765	-0.443803	0.125	0.162	0.770476
Ppie	0.357806	1.60775	0.048	0.03	0.770476
Psmd5	0.357806	0.344239	0.048	0.03	0.770476
Rtcb	0.358155	-1.14789	0.048	0.072	0.770476
Crtc3	0.35932	0.109592	0.067	0.045	0.770476
Zswim6	0.359539	-1.0957	0.029	0.05	0.770476
U2surp	0.359572	-0.747019	0.077	0.104	0.770476
Mob2	0.360331	0.518738	0.048	0.03	0.770476
Mprip	0.360331	0.806825	0.048	0.03	0.770476
Vps33a	0.360331	0.559821	0.048	0.03	0.770476
Rara	0.360346	-0.719454	0.096	0.127	0.770476
H2afv	0.360511	-0.749038	0.125	0.159	0.770476
Sbno2	0.360529	-1.08966	0.106	0.134	0.770476
Cep170	0.360559	-0.542193	0.077	0.052	0.770476
Pcf11	0.360559	-0.104815	0.038	0.062	0.770476
Fkbp3	0.360932	-1.00634	0.067	0.095	0.770476
Arid5a	0.360987	-0.410392	0.106	0.075	0.770476
Mlxip	0.361328	0.349301	0.038	0.022	0.770709
Brd7	0.361578	0.773059	0.125	0.097	0.770751
Cct8	0.36224	0.292658	0.202	0.169	0.771667
Psmb7	0.362539	0.154142	0.106	0.077	0.771682
Arl6ip5	0.363499	0.597401	0.25	0.211	0.771682
Fxyd5	0.363788	-0.0927294	0.721	0.741	0.771682
Ahcyl2	0.363928	-0.678708	0.029	0.05	0.771682
Prcp	0.364411	-0.338896	0.192	0.149	0.771682
Ino80	0.364469	-0.386106	0.058	0.037	0.771682
Trabd	0.364469	-0.0309968	0.058	0.037	0.771682
Tle4	0.364497	-0.0322555	0.038	0.062	0.771682
Necap2	0.364657	0.0159404	0.163	0.209	0.771682
Timm17a	0.364693	0.418998	0.096	0.07	0.771682
Csgalnact2	0.365031	0.548309	0.106	0.077	0.771682
Osbpl9	0.365316	0.141672	0.125	0.092	0.771682
Upf3a	0.365539	-1.86058	0.038	0.06	0.771682
Dhx36	0.365676	-0.213155	0.038	0.022	0.771682
Pip4k2a	0.365924	0.160803	0.173	0.139	0.771682
Ngdn	0.365988	0.871144	0.048	0.075	0.771682
Suds3	0.366695	0.114604	0.048	0.03	0.771682
Cox5a	0.366884	0.165716	0.279	0.234	0.771682
Rheb	0.367219	0.143434	0.135	0.102	0.771682
Katna1	0.367469	0.223199	0.077	0.052	0.771682
Slc25a4	0.367727	-0.523857	0.087	0.117	0.771682
Nol12	0.367784	-0.0866255	0.067	0.045	0.771682
Ccnc	0.367976	0.270827	0.048	0.03	0.771682
Ppp2r5c	0.368183	0.795222	0.24	0.211	0.771682
Smap1	0.368351	-0.586707	0.029	0.05	0.771682
Ssu72	0.36846	-1.21906	0.154	0.179	0.771682
Psma7	0.368731	-0.0949783	0.577	0.585	0.771682
Rbm25	0.368814	-1.22992	0.135	0.164	0.771682
Sptbn1	0.369098	-0.566232	0.058	0.085	0.771682
Sarnp	0.369186	1.06084	0.125	0.095	0.771682
Mbnl2	0.369434	0.263543	0.154	0.122	0.771718
Nelfcd	0.370546	0.255764	0.048	0.03	0.772589
Tbc1d22a	0.370546	-0.0269862	0.048	0.03	0.772589
Zfp330	0.370546	-0.0068906	0.048	0.03	0.772589
Baz2a	0.370869	1.20313	0.067	0.047	0.772778
Ap3b1	0.372454	-0.458217	0.077	0.052	0.774438
CT010506.1	0.37252	-0.643961	0.144	0.177	0.774438
Snrpb	0.372872	0.336597	0.327	0.296	0.774438
Nolc1	0.372996	-0.273512	0.038	0.022	0.774438
Slc4a1ap	0.373128	-0.0249502	0.048	0.03	0.774438
Naa38	0.373316	-0.421926	0.115	0.152	0.774438
Ppib	0.37352	-0.425087	0.337	0.371	0.774438
Slfn1	0.373603	-0.106777	0.269	0.221	0.774438
Scnm1	0.373754	-0.0956401	0.058	0.037	0.774438
Tmed7	0.374263	0.724798	0.144	0.112	0.774636
Reep3	0.374707	-0.48851	0.096	0.067	0.774636
Lims1	0.374752	-1.34049	0.125	0.152	0.774636
Ybx1	0.374779	0.0701859	0.317	0.266	0.774636
Tecr	0.375289	-0.223786	0.135	0.1	0.775094
Rnf5	0.375465	-0.439489	0.077	0.052	0.775094
Mettl9	0.375806	0.137987	0.154	0.194	0.775129
Plekhj1	0.376378	0.098923	0.106	0.077	0.775129
Zmiz1	0.376429	0.574375	0.144	0.112	0.775129
Med4	0.377431	-0.492845	0.038	0.022	0.775129
Rhbdf2	0.377452	-0.390505	0.067	0.045	0.775129
Lrrfip1	0.377602	-0.168157	0.154	0.194	0.775129
Tm9sf2	0.377645	-0.0274806	0.154	0.117	0.775129
Herc1	0.377737	-1.0544	0.038	0.06	0.775129
Tmem43	0.377897	0.0944665	0.048	0.075	0.775129
Sh3bgrl3	0.378085	-0.0945498	0.673	0.692	0.775129
Hdac1	0.378306	-0.59769	0.096	0.067	0.775129
Uhrf2	0.378324	-0.152699	0.048	0.03	0.775129
Txndc15	0.378503	0.0381813	0.106	0.077	0.775129
Yif1b	0.378765	-1.3248	0.038	0.06	0.77519
Pdcd4	0.379554	-0.57839	0.029	0.05	0.77567
Hacd4	0.379599	-0.430323	0.087	0.117	0.77567
Prdx2	0.379697	-0.383307	0.183	0.224	0.77567
Prex1	0.380551	-1.38301	0.077	0.102	0.776075
Srpr	0.38071	-0.521235	0.067	0.045	0.776075
Usp14	0.380813	-0.743126	0.058	0.037	0.776075
Smim7	0.380826	-1.13327	0.038	0.06	0.776075
Pnrc2	0.381599	-0.139475	0.125	0.095	0.776253
Tmem164	0.382223	0.51323	0.087	0.062	0.776253
Hnrnph1	0.382376	-0.228974	0.096	0.07	0.776253
Phip	0.382376	-0.420045	0.096	0.07	0.776253
Lrpap1	0.382412	-0.592311	0.096	0.127	0.776253
Kdelr2	0.38255	0.136029	0.077	0.052	0.776253
Tmem71	0.38262	-1.75417	0.029	0.047	0.776253
Elovl1	0.382775	0.0369886	0.106	0.077	0.776253
Xdh	0.383137	-0.478885	0.096	0.127	0.776517
Acaa2	0.384606	-0.28623	0.106	0.142	0.77898
AC156031.4	0.38482	-0.170027	0.49	0.5	0.77898
Mgat2	0.385318	-0.393472	0.096	0.127	0.779516
Mrpl35	0.386007	-0.765534	0.038	0.06	0.780436
Oaz1	0.386353	-0.376243	0.394	0.415	0.780663
Cnep1r1	0.387276	-0.616928	0.067	0.045	0.782054
Mob1a	0.388032	0.743877	0.221	0.189	0.783105
Pin1	0.388985	0.971227	0.125	0.1	0.784556
Slc25a5	0.389625	0.227161	0.519	0.478	0.785086
Tm2d2	0.389719	-0.295302	0.106	0.137	0.785086
Pycr2	0.390178	-0.815989	0.048	0.03	0.785374
Eef2	0.390386	-0.021677	0.567	0.49	0.785374
Ltb4r1	0.390779	-0.46521	0.048	0.072	0.785374
Fermt3	0.391012	0.416925	0.202	0.167	0.785374
Sra1	0.391039	-0.250778	0.115	0.149	0.785374
Rgcc	0.391737	-0.232541	0.048	0.072	0.786303
Kmt2e	0.392567	0.0988362	0.183	0.147	0.787174
Larp4b	0.392643	0.618058	0.144	0.114	0.787174
Ndufv2	0.394169	-0.892561	0.163	0.194	0.789271
Npc2	0.39439	0.289056	0.625	0.604	0.789271
Tmed5	0.394399	0.804455	0.202	0.172	0.789271
Cdc123	0.396168	-0.697989	0.058	0.082	0.791845
Faim	0.396234	0.399961	0.077	0.055	0.791845
Bloc1s1	0.396472	-0.167897	0.154	0.194	0.791845
Pdcd2l	0.396635	0.644693	0.067	0.047	0.791845
Mrps14	0.396919	-0.252531	0.154	0.192	0.791938
Cpt1a	0.397514	0.63245	0.087	0.062	0.792286
Bach1	0.397568	0.500114	0.183	0.152	0.792286
Ndufa6	0.398098	-0.251177	0.433	0.463	0.792869
Trim30d	0.398396	-0.394014	0.106	0.077	0.792952
Polr2c	0.398956	0.0123415	0.058	0.085	0.792952
Grpel1	0.399113	-0.565963	0.087	0.114	0.792952
Gtf2b	0.399311	0.205661	0.077	0.055	0.792952
Surf1	0.399679	-0.596805	0.038	0.06	0.792952
Map3k1	0.399801	0.4544	0.096	0.072	0.792952
Psmd12	0.399804	0.513202	0.115	0.087	0.792952
Luc7l3	0.400422	-0.442218	0.087	0.062	0.793668
Trappc6a	0.400641	0.886353	0.115	0.087	0.793668
Rlim	0.401465	-0.945343	0.029	0.047	0.79483
Srp9	0.402121	0.104652	0.25	0.209	0.795573
Cmtm6	0.402318	0.0519314	0.115	0.087	0.795573
Atg4d	0.402662	-1.00374	0.029	0.047	0.795781
Dok3	0.403324	-0.392566	0.106	0.137	0.796619
Psmg3	0.403596	-2.0133	0.019	0.035	0.796685
Eif4e2	0.40437	0.310296	0.096	0.072	0.79774
Zfand6	0.404896	-0.896546	0.067	0.092	0.798067
Tomm70a	0.405014	-0.418454	0.038	0.06	0.798067
Tomm5	0.405287	-0.411651	0.058	0.082	0.798134
Gltp	0.405624	-0.315081	0.221	0.261	0.798325
Clta	0.407266	-0.268468	0.385	0.418	0.801084
Lsm1	0.407682	0.970704	0.067	0.047	0.801154
Saraf	0.408638	-0.959284	0.077	0.102	0.801154
Ube2d2a	0.409222	-0.18243	0.087	0.062	0.801154
Mrps23	0.409882	-0.580728	0.029	0.047	0.801154
Mafg	0.409894	-0.194981	0.058	0.082	0.801154
Golgb1	0.409913	1.1006	0.067	0.047	0.801154
Ddx58	0.410058	-0.123456	0.106	0.08	0.801154
Eif4b	0.410058	-0.0537127	0.106	0.08	0.801154
Tomm7	0.410168	-0.489398	0.202	0.229	0.801154
Erh	0.410989	-0.804786	0.106	0.132	0.801154
Hpse	0.411745	0.409541	0.096	0.072	0.801154
Ilk	0.411973	-0.869922	0.077	0.102	0.801154
Mrpl32	0.412306	-0.868647	0.029	0.047	0.801154
Akirin1	0.412679	-0.903094	0.058	0.08	0.801154
Nagpa	0.412809	-0.6542	0.077	0.102	0.801154
Card19	0.413153	-0.521984	0.183	0.219	0.801154
Mfsd1	0.413217	-0.748627	0.106	0.132	0.801154
Siva1	0.413267	-0.352212	0.096	0.124	0.801154
Dctpp1	0.413448	-1.41033	0.019	0.035	0.801154
Ppil3	0.413546	0.41854	0.01	0.022	0.801154
Cops5	0.413862	0.25614	0.077	0.055	0.801154
Ufc1	0.414073	0.184801	0.135	0.102	0.801154
Rbm27	0.414397	-0.350021	0.067	0.047	0.801154
Emc6	0.414531	-0.0972533	0.096	0.072	0.801154
Pgls	0.414726	0.582069	0.154	0.127	0.801154
Eif2s2	0.414812	0.297953	0.183	0.147	0.801154
Brcc3	0.414913	0.0608043	0.077	0.055	0.801154
Krt80	0.415034	1.4084	0.087	0.065	0.801154
Timm44	0.415348	0.853277	0.058	0.04	0.801154
Snrpert	0.41547	-0.987546	0.087	0.112	0.801154
Sugt1	0.416275	-0.047756	0.106	0.08	0.801154
Marc2	0.416278	0.137862	0.106	0.082	0.801154
Stx3	0.416446	-0.976686	0.058	0.08	0.801154
Mrpl58	0.416553	0.14953	0.125	0.097	0.801154
Cdk5rap3	0.416569	0.908132	0.058	0.04	0.801154
Hspa1b	0.41665	0.00169044	0.067	0.047	0.801154
Dusp11	0.416904	0.366657	0.115	0.09	0.801154
Mvp	0.417103	-0.0586799	0.096	0.124	0.801154
Ccdc50	0.417168	0.0384775	0.106	0.08	0.801154
Litaf	0.417176	-0.235987	0.24	0.194	0.801154
Batf	0.41718	-0.74009	0.029	0.047	0.801154
Impa2	0.417713	-0.786836	0.019	0.035	0.801154
Smyd3	0.417713	-1.32299	0.019	0.035	0.801154
Mgat1	0.417991	0.694462	0.038	0.06	0.801154
Bcl3	0.418182	-0.772334	0.048	0.07	0.801154
Snord73a	0.418485	-0.534465	0.154	0.182	0.801154
Rnasek	0.418588	0.2295	0.24	0.204	0.801154
Vdac1	0.419194	-0.195826	0.048	0.07	0.801852
H2-M3	0.419984	1.23419	0.077	0.057	0.801969
March1	0.420038	0.014295	0.183	0.149	0.801969
Unc119	0.420243	1.1073	0.058	0.04	0.801969
Cdc26	0.420379	-0.732495	0.077	0.102	0.801969
Kif5b	0.420871	-0.862048	0.183	0.209	0.801969
Sowahc	0.421041	-0.287661	0.115	0.087	0.801969
Chuk	0.421178	-0.267668	0.067	0.047	0.801969
Pdk3	0.421178	0.673583	0.067	0.047	0.801969
Frg1	0.421668	-0.802065	0.106	0.129	0.802444
Itgb1	0.422007	0.255058	0.096	0.127	0.80263
Slc31a2	0.422314	0.643676	0.067	0.047	0.80267
Abi3	0.422509	-0.0915785	0.144	0.112	0.80267
Rab8a	0.424593	-0.0149755	0.221	0.182	0.806013
Cox7a2l	0.424833	-0.186978	0.202	0.241	0.806013
Sqstm1	0.425346	0.186456	0.125	0.095	0.806013
Pnkp	0.425789	0.628452	0.029	0.047	0.806013
Arpc1b	0.426218	-0.18488	0.721	0.716	0.806013
Spty2d1	0.426408	0.893381	0.058	0.04	0.806013
Vdac3	0.426473	0.754026	0.096	0.075	0.806013
Coa6	0.427028	-0.436816	0.029	0.047	0.806013
Timm13	0.427138	-0.29907	0.154	0.184	0.806013
Nr4a1	0.427255	0.312043	0.433	0.403	0.806013
BC005537	0.427293	0.0040979	0.404	0.341	0.806013
Yipf1	0.427395	-1.72365	0.048	0.067	0.806013
Ddx39	0.427409	0.528147	0.058	0.085	0.806013
Itm2b	0.427736	-0.0770217	0.74	0.776	0.806174
Tmem70	0.428268	-0.0142585	0.029	0.047	0.806358
Suclg1	0.428629	0.00647858	0.096	0.072	0.806358
Fam103a1	0.428884	-1.54026	0.038	0.057	0.806358
Ube3b	0.428889	0.306308	0.058	0.04	0.806358
U2af1l4	0.429252	1.3943	0.038	0.025	0.806358
Rab21	0.429284	0.927417	0.096	0.075	0.806358
Rnf44	0.430012	-1.15116	0.038	0.057	0.80663
Chchd2	0.430205	0.176987	0.385	0.331	0.80663
Ptpn12	0.430414	-0.222211	0.048	0.07	0.80663
Psmc2	0.430529	0.00121804	0.096	0.072	0.80663
Sod2	0.430638	0.51459	0.163	0.134	0.80663
Bud31	0.431798	-0.964856	0.135	0.159	0.807225
Ifi204	0.432447	0.0273016	0.356	0.311	0.807225
Pacs2	0.432514	-0.0889316	0.106	0.08	0.807225
Agps	0.432622	-0.0996275	0.067	0.047	0.807225
Jak2	0.432622	-0.290455	0.067	0.047	0.807225
Micu2	0.432626	0.284658	0.058	0.04	0.807225
Stard3	0.433407	1.31942	0.087	0.067	0.807225
Azin1	0.433532	0.573769	0.048	0.032	0.807225
Shkbp1	0.433532	0.345562	0.048	0.032	0.807225
Tmcc3	0.433532	0.747873	0.048	0.032	0.807225
Ptpn18	0.433617	-0.555148	0.25	0.286	0.807225
BC003965	0.433876	-0.147496	0.058	0.04	0.807256
Sirt2	0.434887	0.576745	0.087	0.065	0.807541
Zfyve9	0.434932	0.24804	0.067	0.047	0.807541
Ube2d3	0.435093	-0.527384	0.288	0.313	0.807541
Morf4l1	0.43512	-0.669253	0.106	0.132	0.807541
Serp1	0.43524	-0.239418	0.327	0.371	0.807541
Dcaf8	0.436267	-0.585894	0.077	0.055	0.808281
Cnot6l	0.436288	-0.28765	0.135	0.104	0.808281
Cwc15	0.436365	-1.11429	0.135	0.157	0.808281
Pnp	0.436847	0.017133	0.346	0.396	0.808725
Vps29	0.43742	-0.439398	0.106	0.137	0.809336
Acadvl	0.437674	0.294565	0.048	0.032	0.809348
Hsd17b12	0.437912	0.283631	0.087	0.065	0.809348
Rb1cc1	0.43828	-1.08613	0.087	0.109	0.809581
Cisd2	0.439173	-0.544534	0.087	0.112	0.810533
Gars	0.439473	-0.150586	0.058	0.08	0.810533
Copa	0.439935	-0.143562	0.087	0.065	0.810533
Snrpd1	0.439935	0.415083	0.087	0.065	0.810533
Sgk3	0.440146	0.259279	0.135	0.109	0.810533
Ddx41	0.440514	-0.135027	0.067	0.092	0.810533
Rab24	0.440636	0.278436	0.096	0.075	0.810533
Tgoln1	0.441154	0.433014	0.077	0.057	0.810533
Pcbp2	0.441272	0.166051	0.385	0.343	0.810533
Ikbkb	0.441592	-0.485333	0.269	0.306	0.810533
Clock	0.441722	0.218286	0.038	0.025	0.810533
Eprs	0.442078	-1.38416	0.048	0.067	0.810533
Apaf1	0.442545	0.629793	0.096	0.075	0.810533
Acot13	0.442683	-0.0138555	0.058	0.04	0.810533
Cln3	0.442683	0.187209	0.058	0.04	0.810533
Mbtd1	0.442683	-0.134228	0.058	0.04	0.810533
Ptges3	0.443722	0.210554	0.115	0.09	0.811609
Lyn	0.444081	-0.183231	0.356	0.383	0.811609
Ccndbp1	0.444163	0.368561	0.115	0.09	0.811609
H2-T23	0.444244	0.0778215	0.231	0.194	0.811609
Dctn5	0.444834	-0.735187	0.038	0.057	0.81198
Snord32a	0.444934	0.176495	0.346	0.391	0.81198
Chp1	0.445395	-0.501872	0.067	0.09	0.812377
Mrpl14	0.445813	-0.125764	0.106	0.137	0.812467
Ccl5	0.445932	1.05306	0.24	0.221	0.812467
Strap	0.446926	-0.407357	0.067	0.092	0.813662
Rere	0.447139	-0.644677	0.038	0.057	0.813662
Tbc1d1	0.447762	-0.0714282	0.058	0.04	0.813662
Ndufa8	0.447839	-0.479701	0.221	0.264	0.813662
Ints5	0.447853	-0.147995	0.096	0.072	0.813662
Hagh	0.448293	-1.11708	0.058	0.08	0.813662
Nfatc1	0.448295	-0.57048	0.038	0.057	0.813662
Fgr	0.448885	0.0894659	0.308	0.266	0.814291
Sssca1	0.449244	-0.914687	0.135	0.157	0.8145
Myl12a	0.44977	0.120345	0.423	0.383	0.814524
Ube2j2	0.45013	0.42902	0.087	0.065	0.814524
Vcl	0.45013	0.232598	0.087	0.065	0.814524
Kri1	0.450234	1.22832	0.048	0.032	0.814524
Tspan32	0.45057	-1.442	0.029	0.045	0.81469
Exoc3	0.451157	-0.0263458	0.087	0.065	0.815309
Myl12b	0.45178	-0.127117	0.394	0.423	0.815992
Pgp	0.452656	-1.23752	0.058	0.077	0.81624
Slc35e4	0.452803	0.421358	0.038	0.025	0.81624
Dapp1	0.452852	-0.57284	0.106	0.08	0.81624
Dnpep	0.452933	-0.457199	0.038	0.057	0.81624
Wasf2	0.453141	0.320429	0.269	0.229	0.81624
Ndufb7	0.453444	-0.336133	0.327	0.351	0.816346
Cacybp	0.453993	0.654923	0.087	0.117	0.816424
Mrps7	0.454156	-0.551843	0.058	0.04	0.816424
Hes1	0.454362	-0.0717702	0.115	0.09	0.816424
Mrpl11	0.454466	0.0147131	0.048	0.032	0.816424
Raly	0.454837	0.370059	0.192	0.157	0.816511
Scand1	0.455024	-0.189578	0.144	0.114	0.816511
Eif4a3	0.455249	0.0579757	0.106	0.082	0.816511
Zfp87	0.455997	0.522267	0.038	0.025	0.817413
Ppp6c	0.456311	-0.195191	0.087	0.065	0.817537
Gpsm3	0.456607	-0.0881339	0.106	0.08	0.817628
Pik3r1	0.457132	-1.02033	0.029	0.045	0.817649
Ly6e	0.457193	-0.0242718	0.875	0.726	0.817649
Tirap	0.457599	0.561584	0.038	0.025	0.817649
Borcs7	0.457599	-0.226228	0.038	0.057	0.817649
Snora20	0.457935	-1.05897	0.096	0.117	0.81781
Shc1	0.458451	-1.16033	0.029	0.045	0.817893
Selenoh	0.45877	-0.445627	0.038	0.057	0.817893
Hps3	0.458958	0.105795	0.096	0.075	0.817893
Wdr24	0.459204	0.294614	0.038	0.025	0.817893
Dyrk1a	0.459771	-1.09949	0.029	0.045	0.817893
Cwc25	0.459772	-1.4531	0.029	0.045	0.817893
Ap3m1	0.459942	-0.242633	0.038	0.057	0.817893
Sdccag3	0.459942	-0.288321	0.038	0.057	0.817893
Vps13c	0.46029	-0.422135	0.048	0.067	0.818075
Birc2	0.460812	0.143009	0.038	0.025	0.818567
Synj2bp	0.461374	-0.14195	0.048	0.067	0.81913
Nfkbie	0.462869	0.356516	0.096	0.075	0.819509
Ogfr	0.462921	0.562498	0.125	0.1	0.819509
Sos2	0.462997	-0.259612	0.048	0.032	0.819509
Cpsf4	0.463131	-2.88801	0.019	0.032	0.819509
Rnf213	0.463199	-0.313512	0.221	0.182	0.819509
Pak2	0.463221	-0.624509	0.106	0.132	0.819509
Nrd1	0.463582	-0.26902	0.087	0.065	0.819509
Elp2	0.463747	-0.753598	0.029	0.045	0.819509
Cited2	0.464221	0.339596	0.183	0.149	0.819509
Cebpz	0.464598	0.0569198	0.067	0.092	0.819509
Clint1	0.464604	-0.138186	0.135	0.107	0.819509
Syap1	0.464694	-1.85902	0.019	0.032	0.819509
Klf2	0.464782	0.565081	0.346	0.331	0.819509
BC004004	0.465725	-1.20406	0.048	0.067	0.81987
Svil	0.466253	-0.233546	0.125	0.154	0.81987
Mrps21	0.466763	-0.194405	0.202	0.231	0.81987
Snrnp27	0.46719	-0.779553	0.096	0.119	0.81987
Itsn2	0.46719	-0.265454	0.154	0.124	0.81987
Exosc3	0.467348	0.0200576	0.077	0.057	0.81987
Ogt	0.467512	1.17752	0.058	0.042	0.81987
Gng5	0.467714	-0.373189	0.192	0.221	0.81987
Osbpl11	0.467828	-1.35784	0.019	0.032	0.81987
Sap18b	0.467947	0.400666	0.163	0.137	0.81987
Pkn1	0.468024	-0.745934	0.096	0.119	0.81987
Pum3	0.468402	-1.00745	0.058	0.04	0.81987
Cds2	0.468619	-1.27534	0.038	0.055	0.81987
Dnaja2	0.468858	0.09845	0.135	0.109	0.81987
Cops3	0.4689	-0.305325	0.038	0.025	0.81987
Diaph1	0.468918	-0.92082	0.173	0.194	0.81987
Abhd16b	0.469381	-0.222511	0.202	0.229	0.820249
Chm	0.470527	-0.530529	0.038	0.025	0.820973
Gt(ROSA)26Sor	0.470527	-0.292953	0.038	0.025	0.820973
Ccdc124	0.470534	-0.592561	0.096	0.122	0.820973
Mvb12a	0.470843	-0.445235	0.067	0.09	0.821082
Tm2d1	0.471755	-0.655032	0.029	0.045	0.822244
Il1r2	0.472844	1.06476	0.077	0.06	0.823712
Hint2	0.473097	-0.576014	0.029	0.045	0.823722
Metrnl	0.473408	0.326493	0.173	0.147	0.823833
Hexim1	0.474495	-0.784717	0.048	0.067	0.824157
Vamp3	0.47463	-1.2431	0.077	0.097	0.824157
Cyc1	0.474695	-0.615276	0.096	0.122	0.824157
Cdk2ap2	0.474932	0.105564	0.538	0.493	0.824157
Dnajb14	0.475598	-0.438509	0.048	0.067	0.824157
Dock4	0.475714	-1.03515	0.019	0.032	0.824157
Efhd2	0.47615	-0.0685633	0.269	0.221	0.824157
AC162893.1	0.476387	-0.0165018	0.221	0.254	0.824157
Tdrd7	0.476502	1.13893	0.058	0.042	0.824157
Cyba	0.47652	0.20755	0.827	0.853	0.824157
Lactb	0.477067	-1.11491	0.038	0.025	0.824157
Sptan1	0.477093	-0.70035	0.058	0.077	0.824157
Heatr1	0.477136	-0.10678	0.029	0.045	0.824157
Ttc14	0.477136	0.0450523	0.029	0.045	0.824157
Mocs2	0.4773	-1.00958	0.019	0.032	0.824157
Sp110	0.478092	-0.579942	0.096	0.119	0.824811
AC102369.3	0.478278	0.405742	0.144	0.119	0.824811
Tsc22d3	0.478749	-0.138925	0.212	0.244	0.824811
Mndal	0.478876	0.336207	0.163	0.199	0.824811
Mrpl2	0.478914	-0.592157	0.048	0.067	0.824811
Prpf8	0.479636	-0.311474	0.077	0.057	0.82515
Ghitm	0.479719	0.187631	0.135	0.164	0.82515
Actr2	0.479853	0.245564	0.375	0.346	0.82515
Gtf2h5	0.481824	-1.04106	0.125	0.144	0.827787
Rabgef1	0.482897	-0.455444	0.01	0.02	0.827787
Prr13	0.482946	-0.25687	0.385	0.41	0.827787
Tor1a	0.483201	0.665796	0.087	0.114	0.827787
Selenot	0.483458	-0.125226	0.163	0.132	0.827787
Smim20	0.483532	0.00209784	0.058	0.08	0.827787
Pdcl3	0.483737	0.678469	0.067	0.05	0.827787
Arl8a	0.483909	1.21323	0.029	0.045	0.827787
Myadm	0.484068	-0.747887	0.173	0.199	0.827787
Cat	0.48466	1.24846	0.096	0.077	0.827787
Cldnd1	0.484729	0.270545	0.106	0.085	0.827787
Xrn2	0.484769	0.0299029	0.125	0.1	0.827787
Fam217b	0.485272	-0.435498	0.019	0.032	0.827787
Lamtor5	0.485954	-0.0127865	0.212	0.177	0.827787
Ndufa10	0.486013	-0.526877	0.067	0.087	0.827787
Nt5c	0.486041	-0.496995	0.125	0.152	0.827787
Abcf1	0.486562	0.605801	0.115	0.092	0.827787
Etv6	0.486562	0.255656	0.115	0.092	0.827787
Susd3	0.486571	-0.476588	0.096	0.119	0.827787
Ric8a	0.48726	0.691074	0.077	0.06	0.827787
Eif4g3	0.487278	0.725618	0.144	0.119	0.827787
Oas1a	0.487486	0.0433467	0.135	0.164	0.827787
Wbp11	0.487984	-0.182762	0.067	0.087	0.827787
Cklf	0.488547	0.415982	0.106	0.085	0.827787
Epb41	0.488575	0.285197	0.067	0.05	0.827787
Hnrnpa2b1	0.488602	-0.163902	0.49	0.498	0.827787
Riok3	0.488682	-1.57074	0.048	0.065	0.827787
Cfdp1	0.488938	-0.187071	0.048	0.067	0.827787
Capns1	0.489262	0.650018	0.221	0.194	0.827787
Tmem184b	0.489499	1.02995	0.077	0.06	0.827787
Ext1	0.49009	0.369284	0.019	0.032	0.827787
Dhx40	0.490365	-0.0327053	0.106	0.082	0.827787
Hnrnpc	0.490385	-0.204473	0.144	0.172	0.827787
M6pr	0.490678	0.162757	0.192	0.162	0.827787
Mkrn1	0.490841	-0.229139	0.135	0.109	0.827787
Nus1	0.490958	0.0111023	0.077	0.057	0.827787
Ccdc59	0.491675	-0.759019	0.058	0.077	0.827787
Fry	0.491855	-0.552346	0.038	0.055	0.827787
Brk1	0.491975	-0.471923	0.183	0.204	0.827787
Arpc5	0.491993	0.0510408	0.51	0.463	0.827787
Vma21	0.492132	0.685248	0.058	0.042	0.827787
Fgd4	0.492157	-0.0965808	0.067	0.09	0.827787
Cebpb	0.4922	-0.265899	0.519	0.542	0.827787
Psmc6	0.492305	-0.442316	0.048	0.067	0.827787
Rbm17	0.492645	0.665749	0.096	0.077	0.827942
Ube2b	0.493385	-0.373352	0.135	0.159	0.828768
Ccz1	0.49387	0.790623	0.058	0.08	0.829165
Arrb1	0.494659	-0.0337671	0.067	0.05	0.829942
Znrd1	0.49483	-0.240738	0.058	0.077	0.829942
Fam129a	0.497121	-0.045712	0.144	0.117	0.833364
Supt16	0.49763	-0.724958	0.087	0.065	0.833798
Tars	0.498071	-0.474019	0.038	0.055	0.833872
Kmt2a	0.498173	0.447915	0.048	0.035	0.833872
Banf1	0.498864	0.177928	0.144	0.119	0.83402
AC151846.1	0.499181	-0.0854838	0.173	0.201	0.83402
Rnf220	0.49932	-0.898456	0.038	0.055	0.83402
Ypel5	0.49947	0.292479	0.087	0.067	0.83402
Sypl	0.499512	-0.221122	0.115	0.092	0.83402
Zpr1	0.499803	0.350245	0.019	0.032	0.834088
[truncated: 1,337 more rows]

## Sheet: Mac_Isg20_Mac_Cd81
	p_val	avg_log2FC	pct.1	pct.2	p_val_adj
H2-Aa	8.81622e-08	-5.61493	0.111	0.96	2.16496e-05
H2-Eb1	1.79073e-07	-4.27797	0.167	1	2.16496e-05
Ftl1	1.92156e-07	2.44433	1	1	2.16496e-05
Lgals3	2.25373e-06	3.05006	1	0.56	0.000190441
H2-Ab1	3.24368e-06	-2.92843	0.389	1	0.000219273
C1qb	5.2273e-06	-3.11978	0.444	0.96	0.000294471
Fth1	1.73991e-05	1.90475	1	0.96	0.00084013
Tmsb4x	4.15035e-05	-1.53713	0.944	1	0.00175352
Hmox1	0.000109511	6.90631	0.556	0.04	0.00411273
Ccl2	0.000179305	3.9866	0.667	0.12	0.00606049
Capg	0.00022802	2.22754	0.833	0.32	0.00700644
Gpx1	0.000284236	-1.95865	0.556	0.92	0.00800598
Eno1b	0.000350476	2.72066	0.722	0.24	0.00911239
Card19	0.000411008	3.1246	0.667	0.16	0.0099229
Clec4n	0.00046305	2.61634	0.722	0.2	0.0104341
Cxcl2	0.000519021	3.90988	0.556	0.08	0.0109643
Anxa2	0.000565209	2.5638	0.667	0.16	0.0110247
Cd74	0.000587113	-2.00735	0.278	0.88	0.0110247
Ldha	0.00084094	2.60405	0.722	0.36	0.0149599
Ccl7	0.00091609	3.17503	0.556	0.08	0.0154819
Ccl6	0.00109212	2.75848	0.833	0.44	0.0169696
Nfkbia	0.00114043	2.75921	0.722	0.32	0.0169696
C1qc	0.00115473	-3.24404	0.167	0.64	0.0169696
Akr1a1	0.00123005	1.97343	0.778	0.4	0.0173233
Eno1	0.00161236	1.82089	0.778	0.36	0.0215182
Fcgr2b	0.00169765	-2.11854	0.389	0.76	0.0215182
C3ar1	0.00171891	2.87932	0.556	0.12	0.0215182
Sqstm1	0.00262292	1.96269	0.611	0.16	0.0289845
Lgals1	0.00264458	0.807856	0.944	0.48	0.0289845
Selenop	0.00271192	-5.01427	0.056	0.48	0.0289845
Lyz2	0.00277953	-1.67011	0.944	1	0.0289845
Prdx1	0.00282557	3.17107	0.778	0.48	0.0289845
Slc3a2	0.00282985	2.3722	0.5	0.08	0.0289845
Spp1	0.00292104	8.15505	0.444	0.08	0.0290386
Cst3	0.00309438	-2.493	0.556	0.8	0.0291418
Cstb	0.00310386	1.55513	0.833	0.48	0.0291418
Itgb2	0.00344912	1.92738	0.667	0.24	0.0311394
Pkm	0.00350088	1.71159	0.722	0.36	0.0311394
Rnh1	0.00370761	1.70962	0.722	0.28	0.0321326
Esd	0.00381501	2.08447	0.611	0.16	0.0322369
Ifi30	0.00448049	-2.22056	0.333	0.68	0.0369368
Krtcap2	0.00549605	2.36902	0.444	0.08	0.0442301
H2-DMb1	0.00625801	-3.04805	0.111	0.52	0.0491909
Fkbp1a	0.00645596	2.33295	0.5	0.12	0.0495935
C1qa	0.00663166	-3.00499	0.278	0.6	0.0498111
Cox14	0.00682973	-3.92566	0.111	0.48	0.0501837
H3f3b	0.007434	1.42655	0.889	0.8	0.0519761
Dab2	0.00746243	1.84177	0.556	0.16	0.0519761
Aldoa	0.00753499	1.47653	0.778	0.44	0.0519761
Serinc3	0.00804967	-3.64009	0.222	0.56	0.0544158
Apoe	0.00929937	-2.90583	0.667	0.76	0.0605254
Psmb10	0.0093116	-4.99114	0.056	0.4	0.0605254
Tax1bp1	0.0111835	1.17407	0.5	0.12	0.0713215
Ccl4	0.0117309	3.76045	0.444	0.12	0.0734267
Npc2	0.0123142	1.32154	0.778	0.56	0.0756764
Srgn	0.0127104	1.17448	0.722	0.4	0.0767164
Mcl1	0.013377	2.5433	0.556	0.2	0.0793233
Bax	0.0139809	1.72296	0.667	0.24	0.0814751
Dync1i2	0.0169207	3.33299	0.389	0.08	0.0969357
Arhgdib	0.0180122	-1.947	0.444	0.68	0.101469
Msr1	0.0185821	2.26159	0.389	0.08	0.102963
Cdk2ap2	0.0192661	-2.61644	0.278	0.6	0.105031
Tpd52	0.0198634	1.48926	0.556	0.2	0.106569
Fcgr3	0.0211766	-1.87799	0.5	0.8	0.111839
Cebpb	0.0237288	1.94209	0.667	0.36	0.123027
Ly86	0.024023	-4.13897	0.111	0.4	0.123027
Cd68	0.0245591	0.993216	0.722	0.32	0.123895
Tmem59	0.0252168	-1.68744	0.222	0.56	0.125342
Ctsd	0.0273654	1.11555	0.722	0.4	0.134051
Lyz1	0.0321951	-2.43189	0.556	0.76	0.155456
Cndp2	0.0356302	1.71071	0.444	0.16	0.163657
Sdc3	0.0356302	1.59855	0.444	0.16	0.163657
Ms4a4a	0.035662	0.789225	0.611	0.28	0.163657
Lilrb4a	0.0358302	1.06963	0.667	0.28	0.163657
Myl12b	0.039093	-2.0877	0.333	0.6	0.176179
Tpi1	0.0414633	2.1263	0.444	0.16	0.184403
Psmb8	0.0429112	-1.73786	0.389	0.64	0.188364
Rtp4	0.0442557	1.80735	0.389	0.12	0.188735
Zeb2	0.0442557	1.63681	0.389	0.12	0.188735
Ifi209	0.044671	0.93763	0.444	0.16	0.188735
Psap	0.0464077	0.697926	0.889	0.52	0.193652
Cox6b1	0.0492702	-0.546007	0.222	0.52	0.203089
Arf1	0.0525798	1.61727	0.556	0.28	0.21412
Cd47	0.0554371	-1.71435	0.222	0.48	0.223068
H2-DMa	0.0591525	-0.981966	0.222	0.48	0.234515
Cd9	0.0596695	1.43704	0.444	0.16	0.234515
Irf7	0.0604819	1.50617	0.5	0.2	0.234976
Il1rn	0.062492	2.46091	0.444	0.2	0.240026
Fcgr1	0.0668771	1.5174	0.444	0.2	0.253983
Pdia6	0.0734788	-0.551165	0.444	0.16	0.273681
Ms4a4c	0.0736834	1.91507	0.444	0.24	0.273681
Pdia3	0.0786256	0.144702	0.444	0.16	0.288863
Ccl9	0.0797888	1.33351	0.611	0.36	0.289985
Metrnl	0.0809546	1.5578	0.5	0.28	0.291092
Ucp2	0.0863019	-0.736424	0.222	0.52	0.307053
Eif4ebp1	0.0891526	1.86146	0.444	0.24	0.313891
Il7r	0.0920125	2.33775	0.278	0.08	0.320621
Wfdc17	0.0993096	0.249173	0.778	0.36	0.340675
Sgpl1	0.0997835	-0.67119	0.389	0.12	0.340675
Vamp8	0.107277	-1.47496	0.444	0.56	0.358452
Ndufa5	0.107487	1.40451	0.333	0.12	0.358452
Marcks	0.108172	-1.9855	0.278	0.52	0.358452
Ikbkb	0.114244	-1.37457	0.111	0.32	0.374601
Dap	0.115262	2.33198	0.333	0.12	0.374601
Tyrobp	0.117713	-0.611147	0.778	0.96	0.376477
Cd52	0.118067	-1.4125	0.556	0.64	0.376477
Cox6c	0.120772	-1.63416	0.333	0.48	0.381503
Hspa5	0.124165	0.926475	0.722	0.52	0.388589
Son	0.125985	1.21872	0.556	0.36	0.390669
AY036118	0.129382	-1.00471	0.5	0.72	0.397555
Snx2	0.132132	0.964722	0.333	0.12	0.402349
Creg1	0.135452	1.10966	0.444	0.24	0.407757
Cyba	0.136321	-0.769988	0.833	1	0.407757
Ttc1	0.14193	2.18516	0.278	0.12	0.420811
Fxyd5	0.151169	0.246019	0.833	0.6	0.444305
Tgfbr1	0.171535	-2.06155	0.111	0.28	0.499818
Rnf130	0.177545	0.277632	0.389	0.16	0.508979
Cxcl16	0.177691	-1.83522	0.278	0.44	0.508979
Psme2b	0.184504	-0.065928	0.611	0.32	0.519176
Hcfc1r1	0.18564	1.63336	0.278	0.12	0.519176
Vdac2	0.185859	-0.950617	0.167	0.36	0.519176
Pld4	0.187644	-1.88246	0.222	0.36	0.519865
Ctsb	0.189994	1.08662	0.722	0.68	0.522098
Coro1a	0.196653	-1.69363	0.278	0.44	0.526986
Rab7	0.198443	0.3242	0.444	0.24	0.526986
Evi2a	0.199091	-2.47948	0.167	0.32	0.526986
Mdh2	0.200493	1.08322	0.333	0.16	0.526986
Psmb1	0.201626	0.941756	0.556	0.32	0.526986
Snord14d	0.201806	-0.950056	0.556	0.68	0.526986
Slc25a5	0.203071	-1.37436	0.389	0.48	0.526986
Bst1	0.207427	0.78518	0.389	0.2	0.526986
Alox5ap	0.208078	0.980129	0.667	0.44	0.526986
Cox8a	0.208752	-2.31221	0.222	0.36	0.526986
H2-K1	0.209958	-0.566628	0.778	0.72	0.526986
Itm2b	0.211704	-0.775164	0.722	0.84	0.526986
Ubc	0.213527	1.57587	0.611	0.44	0.526986
Rbm39	0.213601	-0.841197	0.389	0.52	0.526986
Mafb	0.221703	0.661717	0.556	0.32	0.543013
Zbp1	0.224442	0.992202	0.278	0.12	0.543311
Ifitm3	0.22504	0.380452	0.722	0.56	0.543311
Sub1	0.230423	-0.806553	0.278	0.48	0.550287
S100a4	0.231186	0.673213	0.444	0.24	0.550287
Grn	0.235889	0.318111	0.556	0.28	0.557445
Mmp12	0.237491	1.35019	0.389	0.24	0.557445
Ly6c2	0.249736	1.44608	0.389	0.24	0.57714
Cdc42	0.249848	1.04961	0.722	0.48	0.57714
Vps4b	0.251322	0.226125	0.333	0.16	0.57714
Naca	0.253138	0.988823	0.444	0.28	0.57714
Marcksl1	0.25442	0.774577	0.333	0.2	0.57714
Ndufb8	0.258668	-1.48455	0.333	0.44	0.582864
Actg1	0.266066	-1.86032	0.333	0.48	0.594081
Fcer1g	0.267305	-0.480161	0.833	0.88	0.594081
Hypk	0.268918	-1.93308	0.222	0.36	0.594081
Ms4a6d	0.278162	0.675469	0.611	0.4	0.606898
Mt1	0.279855	-0.315226	0.333	0.16	0.606898
Cox4i1	0.280107	-0.920598	0.611	0.6	0.606898
App	0.282864	-0.464101	0.389	0.2	0.608969
Arpc1b	0.285013	-0.574913	0.611	0.68	0.609712
Serp1	0.28727	0.873129	0.444	0.32	0.610674
Ptprc	0.290982	0.687878	0.444	0.28	0.6147
H2afj	0.294918	-2.36001	0.167	0.28	0.617837
Plin2	0.296123	0.0118148	0.556	0.44	0.617837
Ywhab	0.303088	1.0782	0.389	0.24	0.628489
Skap2	0.310515	-0.440157	0.333	0.16	0.639132
Crip1	0.312003	-0.999128	0.611	0.64	0.639132
Lst1	0.316187	-0.251727	0.333	0.48	0.640243
Gnas	0.317531	0.557881	0.389	0.24	0.640243
Pycard	0.318227	1.03176	0.444	0.28	0.640243
Anxa5	0.329585	-0.225259	0.5	0.4	0.659171
Calr	0.341796	0.298336	0.444	0.32	0.676714
Laptm5	0.342361	-0.556076	0.389	0.52	0.676714
Arpc2	0.347253	-0.63634	0.5	0.6	0.679415
Pf4	0.347748	0.363334	0.389	0.24	0.679415
Gngt2	0.350141	-1.28441	0.333	0.44	0.680159
Gabarap	0.357379	0.0319973	0.5	0.32	0.690252
Tagln2	0.363521	0.509676	0.389	0.24	0.698125
Sec61b	0.375003	0.32091	0.333	0.24	0.708625
Arhgdia	0.375573	0.293876	0.556	0.44	0.708625
Tnfsfm13	0.377317	0.930328	0.333	0.2	0.708625
Rab11a	0.377374	0.631466	0.278	0.16	0.708625
Itgam	0.383146	-0.247285	0.444	0.24	0.715488
Nedd8	0.388004	0.26833	0.222	0.36	0.720578
Ccr2	0.391991	-0.779893	0.222	0.32	0.723053
Txn1	0.393615	-0.371882	0.556	0.36	0.723053
Sh3bgrl3	0.399628	-0.466864	0.722	0.8	0.730132
Egr1	0.402527	0.53303	0.444	0.32	0.731475
Prelid1	0.406111	0.592169	0.278	0.16	0.73404
Prdx5	0.414628	0.00598545	0.556	0.4	0.745448
Tmed10	0.426692	0.370198	0.444	0.36	0.762925
Taldo1	0.431658	0.285989	0.778	0.64	0.762925
S100a10	0.432206	0.276074	0.667	0.48	0.762925
Wdr26	0.433377	-1.64127	0.278	0.36	0.762925
Ctss	0.438041	-0.226515	1	0.92	0.766237
Cox6a1	0.439793	0.619132	0.556	0.48	0.766237
Cotl1	0.443282	-0.149742	0.444	0.28	0.768356
Ostf1	0.451432	-0.490447	0.5	0.32	0.775615
S100a8	0.45206	-0.250069	0.444	0.32	0.775615
Tmbim6	0.460677	-0.146868	0.444	0.28	0.776513
Ctsh	0.462013	-0.429629	0.389	0.52	0.776513
Ndufa3	0.462013	-0.972083	0.444	0.48	0.776513
Pla2g7	0.467262	0.0141357	0.389	0.24	0.776513
Elob	0.468366	-1.48998	0.389	0.4	0.776513
Cfl1	0.47341	0.0318948	0.778	0.56	0.776513
Ms4a7	0.478448	-1.52213	0.333	0.36	0.776513
Calm2	0.478841	-1.35767	0.556	0.56	0.776513
Arpc3	0.481352	0.471286	0.5	0.4	0.776513
Ddx5	0.483346	-0.558581	0.444	0.52	0.776513
Hsbp1	0.483694	1.06542	0.333	0.24	0.776513
Ctsz	0.48463	0.387893	0.667	0.56	0.776513
Ppp1ca	0.48691	0.484762	0.444	0.32	0.776513
Ap2s1	0.487221	-0.519876	0.389	0.28	0.776513
Litaf	0.487472	0.906427	0.389	0.32	0.776513
Bola2	0.49005	-1.89264	0.222	0.28	0.776513
Aif1	0.491638	-1.25347	0.5	0.48	0.776513
Atox1	0.494976	-0.539755	0.556	0.56	0.778148
Msn	0.503266	-0.812282	0.389	0.4	0.784002
Tpm3	0.503338	0.619648	0.333	0.24	0.784002
Ppt1	0.50594	-1.45595	0.278	0.36	0.784191
Aip	0.510742	-1.04523	0.167	0.24	0.784191
Rack1	0.512277	-0.738596	0.444	0.48	0.784191
Lgmn	0.516965	0.378761	0.556	0.44	0.784191
BC005537	0.523396	0.496956	0.333	0.24	0.784191
Ecm1	0.523396	0.290676	0.333	0.24	0.784191
Ndufa7	0.524467	-0.195201	0.278	0.4	0.784191
Ifitm2	0.524499	-1.68624	0.444	0.44	0.784191
Snord15b	0.524499	-0.533043	0.556	0.36	0.784191
Calm1	0.528847	0.184194	0.778	0.84	0.784191
Ahnak	0.530315	0.555812	0.444	0.36	0.784191
S100a11	0.531301	-0.0956395	0.333	0.2	0.784191
Ifi27l2a	0.535748	0.909018	0.667	0.6	0.785243
Iqgap1	0.53666	-0.879196	0.5	0.36	0.785243
Tspo	0.541795	-0.0742153	0.444	0.32	0.785571
Jak1	0.54349	0.149945	0.389	0.32	0.785571
Cyb5a	0.543857	1.13013	0.333	0.24	0.785571
Ndufa6	0.558084	-0.893638	0.389	0.4	0.80269
Btg1	0.560752	-0.848759	0.333	0.4	0.803111
Ctsc	0.571389	-0.297217	0.611	0.68	0.813479
Pabpc1	0.57347	-0.861987	0.5	0.36	0.813479
Sdcbp	0.576807	0.38694	0.556	0.52	0.813479
Sem1	0.579955	0.039453	0.722	0.6	0.813479
Plbd1	0.580025	1.00537	0.389	0.36	0.813479
Cib1	0.585935	0.457839	0.333	0.24	0.815005
Edf1	0.585935	0.128354	0.333	0.24	0.815005
Chmp2a	0.592312	0.113347	0.5	0.36	0.817408
Hexa	0.5925	-0.830759	0.333	0.36	0.817408
Dync1h1	0.596313	-1.11049	0.222	0.28	0.817916
Cox7b	0.599603	-0.784818	0.444	0.32	0.817916
Hsp90ab1	0.600128	0.602204	0.667	0.52	0.817916
Hspa8	0.606863	0.172431	0.5	0.4	0.821376
Mcub	0.607526	-0.0782337	0.333	0.24	0.821376
Srp19	0.617235	0.164288	0.333	0.28	0.831177
Actr3	0.625696	-0.323531	0.389	0.28	0.835606
Tmsb10	0.625922	-0.0829341	0.5	0.4	0.835606
Psmb2	0.62794	-1.00718	0.278	0.32	0.835606
Emp3	0.639629	-0.603631	0.333	0.4	0.847822
Snx3	0.645234	-0.0428117	0.5	0.4	0.850639
Pfdn5	0.646787	0.3676	0.278	0.36	0.850639
Hspa9	0.650344	-0.108772	0.222	0.16	0.852001
Sirpa	0.660053	0.895845	0.389	0.36	0.861381
Myl12a	0.673076	-0.0637953	0.667	0.52	0.873619
Ubb	0.674599	0.131291	0.722	0.88	0.873619
Hnrnpa2b1	0.685915	-0.200533	0.333	0.44	0.882408
Mrpl33	0.688202	-1.21415	0.222	0.28	0.882408
Ndufa2	0.690495	-0.264564	0.389	0.44	0.882408
Ly6e	0.691828	-0.918107	0.611	0.56	0.882408
Ywhae	0.697205	-0.985869	0.278	0.28	0.885922
Rab8a	0.702178	-0.0329641	0.278	0.2	0.8889
Clta	0.711725	-0.346512	0.278	0.36	0.896723
Wdr89	0.71529	0.463138	0.722	0.6	0.896723
Il1b	0.716317	-0.101527	0.611	0.48	0.896723
Hnrnpab	0.728465	0.371808	0.389	0.32	0.901737
Ly6a	0.728465	0.367235	0.389	0.32	0.901737
Ndufb7	0.728465	-0.94169	0.389	0.32	0.901737
Gnai2	0.733874	-0.809264	0.389	0.28	0.901737
Pitpna	0.733874	-0.555943	0.389	0.28	0.901737
Bsg	0.738127	-0.456274	0.556	0.4	0.901737
Adgre1	0.738997	-0.522775	0.278	0.32	0.901737
Fkbp2	0.743788	-0.316823	0.278	0.28	0.904164
Tgfbi	0.750735	-0.125102	0.667	0.56	0.904164
Cox5a	0.756246	-0.804373	0.389	0.28	0.904164
Ncf2	0.761302	-0.446747	0.333	0.36	0.904164
Flna	0.761972	0.506261	0.278	0.32	0.904164
Smdt1	0.761972	0.028994	0.278	0.32	0.904164
Ctsa	0.763292	0.433243	0.5	0.52	0.904164
Cybb	0.763292	0.142736	0.556	0.48	0.904164
Mpeg1	0.768702	-0.0206431	0.556	0.6	0.904164
Cep85	0.772347	-0.466533	0.389	0.32	0.904164
Cox7a2	0.772347	0.271218	0.389	0.32	0.904164
B4galt6	0.773087	0.183677	0.444	0.4	0.904164
Lcp1	0.786859	0.541302	0.556	0.56	0.904683
Bst2	0.787484	-0.575991	0.444	0.32	0.904683
Cltc	0.787484	-1.1251	0.389	0.36	0.904683
Rgs1	0.787484	-1.0888	0.389	0.36	0.904683
S100a6	0.78959	-0.276119	0.611	0.6	0.904683
Vim	0.78959	0.403316	0.611	0.6	0.904683
Manf	0.796825	-1.49847	0.333	0.28	0.909888
Ms4a6b	0.803527	-0.305377	0.556	0.48	0.914452
Sdhb	0.807434	0.165301	0.389	0.48	0.915815
Ndufa8	0.815406	-1.12711	0.278	0.28	0.921763
Kif5b	0.820292	-0.411002	0.333	0.28	0.924196
Capzb	0.823849	-0.211009	0.5	0.52	0.92512
Clec4a3	0.831463	-0.590701	0.389	0.36	0.927623
H2-D1	0.833902	-0.0944338	0.778	0.88	0.927623
Arpc5	0.834312	-0.776556	0.444	0.36	0.927623
AC117232.5	0.841701	0.0212398	0.778	0.64	0.929138
Ankrd12	0.841915	1.63297	0.167	0.2	0.929138
Il2rg	0.843921	-0.51494	0.333	0.28	0.929138
Sf3b6	0.864064	-0.745808	0.278	0.28	0.948227
Psma2	0.867692	-0.298441	0.333	0.28	0.949126
Csf1r	0.879948	0.411649	0.444	0.4	0.956199
Slfn2	0.879948	-0.535475	0.444	0.4	0.956199
Cd14	0.883047	-0.325278	0.444	0.48	0.956199
Cd53	0.885474	-0.476221	0.5	0.52	0.956199
Eef1a1	0.891395	-0.379904	0.778	0.72	0.959527
Coro1b	0.89839	-0.649729	0.389	0.36	0.962791
Clic1	0.900124	-0.0907158	0.444	0.36	0.962791
Shisa5	0.91574	-0.430125	0.5	0.48	0.970675
Capza2	0.920885	-0.913285	0.444	0.32	0.970675
Psmb6	0.923431	-0.708774	0.5	0.36	0.970675
Lamp1	0.925416	0.0171453	0.5	0.44	0.970675
Sat1	0.925416	-0.109108	0.5	0.44	0.970675
Ms4a6c	0.92697	-0.256039	0.556	0.48	0.970675
Samhd1	0.927598	1.48212	0.278	0.32	0.970675
Pfn1	0.930905	0.0103532	0.778	0.76	0.97113
Ptpn6	0.939639	-0.701195	0.333	0.28	0.977225
Zfp36	0.946688	-0.20908	0.5	0.44	0.979683
Eef2	0.9478	0.0841506	0.5	0.52	0.979683
Idh1	0.962759	0.216741	0.278	0.28	0.990589
Apobec1	0.96463	-0.537219	0.333	0.32	0.990589
Eif5a	0.967143	-0.027526	0.389	0.44	0.990589
Ptma	0.97692	-1.47845	0.389	0.32	0.992431
Pomp	0.97775	-0.316039	0.389	0.4	0.992431
Psma7	0.97775	-0.109552	0.389	0.4	0.992431
Rnasek	0.987582	-0.0240574	0.278	0.28	0.994342
Snx5	0.988206	-0.852734	0.333	0.32	0.994342
Pnp	0.988459	0.333272	0.333	0.36	0.994342
B2m	1	0.129986	0.944	1	1
Efhd2	1	-0.58731	0.389	0.32	1

## Sheet: Mon_Fn1_Mon_Ace
	p_val	avg_log2FC	pct.1	pct.2	p_val_adj
Crip1	1.25801e-49	2.51163	0.918	0.386	4.62446e-46
Ly6c2	1.55286e-43	3.6171	0.729	0.116	2.85415e-40
Lyz2	7.70885e-39	1.27545	1	0.921	9.44591e-36
Wfdc17	2.42151e-33	2.32594	0.776	0.254	2.22537e-30
Chil3	6.58521e-28	3.51159	0.591	0.138	4.84145e-25
Vim	1.2954e-26	1.52957	0.792	0.344	7.93649e-24
Tmsb10	1.33286e-24	1.64181	0.834	0.444	6.99944e-22
Tspo	6.7415e-24	1.86508	0.671	0.222	3.09772e-21
Fn1	2.04037e-23	2.64324	0.493	0.063	8.33377e-21
S100a10	6.71719e-23	2.37502	0.597	0.185	2.46924e-20
S100a6	2.55688e-22	1.44084	0.762	0.349	8.54462e-20
Cd300e	1.35643e-21	-4.31092	0.004	0.19	4.15521e-19
Ace	1.99389e-21	-3.00661	0.07	0.349	5.63812e-19
Lgals1	2.89011e-21	2.78767	0.515	0.116	7.58861e-19
Dusp16	5.4156e-21	-4.49793	0.026	0.249	1.32718e-18
F13a1	1.4488e-20	2.49053	0.439	0.053	3.32861e-18
Anxa2	1.0199e-19	1.40195	0.663	0.249	2.20538e-17
Lgals3	4.70997e-19	1.34069	0.764	0.418	9.6188e-17
Fabp4	2.26664e-18	-5.03748	0.006	0.169	4.38535e-16
Hp	3.63713e-18	1.63157	0.591	0.217	6.68504e-16
S100a4	1.73929e-17	1.14011	0.762	0.392	3.04458e-15
Gngt2	3.83092e-16	-1.58223	0.405	0.667	6.40112e-14
Capg	4.08474e-16	2.95102	0.355	0.042	6.52848e-14
Ifi27l2a	5.69483e-16	0.815539	0.83	0.492	8.72258e-14
Sec61b	1.04437e-15	1.68204	0.433	0.09	1.53565e-13
H2-K1	2.91583e-15	-1.48585	0.543	0.757	4.12253e-13
Anxa1	4.69104e-15	1.70871	0.469	0.132	6.38677e-13
C3	9.13864e-15	2.54155	0.339	0.042	1.19977e-12
Cd9	1.15964e-14	-3.21145	0.022	0.185	1.46995e-12
Ccr2	2.54286e-14	1.64339	0.451	0.122	3.11585e-12
Cst3	3.1671e-14	-1.0585	0.852	0.889	3.75557e-12
Cd36	9.5826e-14	-4.13268	0.01	0.143	1.1008e-11
Tgfbi	1.02767e-13	1.52821	0.499	0.169	1.14476e-11
Bcl2a1d	1.27938e-13	-2.34245	0.036	0.212	1.38324e-11
Cd14	3.30685e-13	1.69438	0.435	0.132	3.47314e-11
Prdx1	5.14278e-13	1.05712	0.571	0.228	5.25135e-11
Sell	5.80382e-13	2.38071	0.373	0.09	5.76617e-11
Cd52	7.5798e-13	0.897343	0.778	0.534	7.33246e-11
Cox6c	4.49489e-12	1.28468	0.461	0.159	4.23672e-10
Fcgr4	5.37176e-12	-2.97558	0.06	0.238	4.93665e-10
Npc2	5.59236e-12	1.07315	0.603	0.286	5.01403e-10
Ear2	5.93047e-12	-2.4046	0.05	0.222	5.19058e-10
Ifitm3	9.01371e-12	0.649544	0.896	0.672	7.70567e-10
Nme1	1.37418e-11	2.17893	0.339	0.085	1.14806e-09
Vcan	2.21038e-11	1.99531	0.283	0.042	1.80564e-09
S100a11	2.36571e-11	1.15814	0.529	0.217	1.89051e-09
Alox5ap	3.61317e-11	0.86852	0.705	0.402	2.82596e-09
AC121965.1	6.56039e-11	1.51041	0.421	0.153	5.02417e-09
Tmem256	7.07007e-11	2.2337	0.293	0.058	5.30399e-09
Sem1	9.74933e-11	0.806428	0.737	0.476	7.16771e-09
Pycard	1.17065e-10	1.00873	0.379	0.111	8.43788e-09
Thbs1	1.44773e-10	2.07684	0.317	0.079	1.02343e-08
Arhgdib	1.50102e-10	0.821119	0.758	0.497	1.04108e-08
Ms4a6c	1.58224e-10	0.773061	0.679	0.392	1.07709e-08
Ifi30	1.64008e-10	1.08557	0.423	0.153	1.09617e-08
Sub1	3.49854e-10	0.926797	0.663	0.37	2.29654e-08
Ahnak	4.37602e-10	0.788975	0.601	0.307	2.82215e-08
Pkm	5.26933e-10	0.91419	0.475	0.19	3.33714e-08
Bcl2a1b	5.35612e-10	-2.12991	0.022	0.143	3.33714e-08
Spn	6.9001e-10	-2.0287	0.086	0.259	4.22746e-08
Mgst1	1.05642e-09	0.603068	0.451	0.169	6.36624e-08
Il1b	1.13653e-09	-1.56129	0.425	0.608	6.73851e-08
Adgre4	1.22142e-09	-2.26007	0.066	0.222	7.12689e-08
Emb	1.70882e-09	1.47399	0.423	0.169	9.81502e-08
Slc12a2	1.78425e-09	-2.90661	0.01	0.106	1.00906e-07
Lair1	1.96164e-09	-2.48294	0.058	0.206	1.09257e-07
Tgm2	2.77636e-09	-2.75757	0.066	0.217	1.52327e-07
Cope	3.60242e-09	1.97868	0.281	0.069	1.94743e-07
Dbi	3.91201e-09	1.18812	0.435	0.185	2.08414e-07
Sdcbp	4.06444e-09	0.990481	0.401	0.148	2.13441e-07
Plac8	4.19951e-09	0.586506	0.886	0.667	2.17428e-07
Prdx5	5.92226e-09	0.791136	0.617	0.339	3.02364e-07
AC099934.3	6.63159e-09	1.00233	0.347	0.116	3.33941e-07
AC156031.4	7.14332e-09	0.960958	0.505	0.233	3.54849e-07
Itgb7	9.09249e-09	1.26356	0.399	0.159	4.45653e-07
Card19	1.19616e-08	1.72159	0.25	0.053	5.78562e-07
Rbpms	1.26064e-08	-2.80238	0.024	0.132	6.01832e-07
Serf2	1.29788e-08	1.10809	0.431	0.18	6.11666e-07
Apoe	1.63121e-08	-1.80161	0.293	0.481	7.54247e-07
Ccl9	1.64145e-08	0.558144	0.445	0.18	7.54247e-07
Ctsc	1.75388e-08	0.779352	0.501	0.249	7.9596e-07
Cxcr4	2.10532e-08	-2.16932	0.072	0.217	9.43797e-07
Cstb	2.16951e-08	1.09899	0.351	0.122	9.60856e-07
Ctsb	2.49864e-08	-1.24882	0.523	0.63	1.09345e-06
Tagln2	2.59871e-08	0.893795	0.435	0.19	1.12387e-06
Slfn5	2.84668e-08	0.844935	0.391	0.148	1.21679e-06
Dusp5	2.89145e-08	-2.59622	0.064	0.201	1.22172e-06
Ncf2	4.16527e-08	0.929373	0.449	0.201	1.73995e-06
Cox4i1	6.25797e-08	0.683361	0.597	0.323	2.58475e-06
Ccl6	6.47188e-08	0.822822	0.727	0.476	2.6434e-06
Pag1	8.26824e-08	-2.92271	0.028	0.132	3.34001e-06
Grk3	8.61409e-08	-2.56014	0.036	0.148	3.44189e-06
Mmp8	9.83809e-08	3.05385	0.168	0.016	3.88869e-06
Ethe1	1.25534e-07	2.03584	0.222	0.048	4.90919e-06
Stap1	1.30783e-07	-2.68576	0.066	0.196	5.06061e-06
Psmb3	1.33525e-07	1.49258	0.248	0.063	5.1129e-06
Ndufb8	1.54488e-07	0.958448	0.415	0.196	5.8098e-06
Fcgr3	1.57467e-07	0.717989	0.451	0.212	5.8098e-06
Ms4a4c	1.57595e-07	1.12168	0.473	0.254	5.8098e-06
Tmem258	1.58047e-07	1.00963	0.385	0.153	5.8098e-06
Slpi	1.75761e-07	2.34804	0.184	0.026	6.397e-06
Ms4a6d	1.89123e-07	1.4407	0.263	0.079	6.81585e-06
Prelid1	2.22724e-07	1.37169	0.285	0.095	7.89973e-06
Pnp	2.23496e-07	0.939358	0.411	0.185	7.89973e-06
Mrps14	2.33183e-07	1.80777	0.234	0.058	8.16362e-06
Ndufa1	2.5729e-07	0.977247	0.389	0.169	8.92264e-06
Treml4	2.9248e-07	-2.16795	0.068	0.196	1.004e-05
Dynlrb1	2.94973e-07	0.898546	0.263	0.074	1.004e-05
Hpgd	3.07644e-07	-2.66634	0.04	0.148	1.03752e-05
Cox7b	3.65586e-07	1.1132	0.299	0.101	1.22172e-05
Calm1	3.74406e-07	-0.817998	0.812	0.831	1.23993e-05
Grn	4.30879e-07	0.82018	0.285	0.095	1.41421e-05
Ndufb10	4.83495e-07	1.4199	0.275	0.095	1.57285e-05
Rnh1	5.23931e-07	1.04861	0.291	0.101	1.68945e-05
Psmb2	5.33926e-07	1.02048	0.297	0.106	1.70193e-05
H2afz	5.37063e-07	1.02426	0.331	0.127	1.70193e-05
Ly86	5.52177e-07	1.05621	0.349	0.148	1.73487e-05
Ndufa3	6.28397e-07	0.263451	0.477	0.249	1.95762e-05
Cd82	6.86683e-07	-2.47145	0.02	0.106	2.12121e-05
Ppp1ca	7.15809e-07	0.511029	0.457	0.222	2.19276e-05
Slc25a5	7.35935e-07	0.475835	0.531	0.291	2.23578e-05
Cfp	7.93437e-07	2.2177	0.168	0.026	2.39072e-05
Cox8a	8.09009e-07	0.706843	0.391	0.169	2.41782e-05
Hes1	8.21662e-07	-1.82882	0.082	0.212	2.43583e-05
B2m	8.33298e-07	-0.617321	0.912	0.915	2.45056e-05
Ggh	9.39594e-07	2.31587	0.168	0.026	2.74123e-05
H2-D1	9.60403e-07	-0.766023	0.798	0.847	2.77988e-05
Eno3	1.02602e-06	-3.04427	0.014	0.09	2.94661e-05
Ctsh	1.11264e-06	1.03454	0.331	0.132	3.17059e-05
Sec11c	1.12442e-06	0.832963	0.321	0.132	3.17951e-05
Itgax	1.22947e-06	-2.52915	0.008	0.074	3.45003e-05
Tmem167	1.28061e-06	2.06568	0.198	0.048	3.56629e-05
AC055772.1	1.31604e-06	1.16132	0.301	0.116	3.62795e-05
Cox6b1	1.32249e-06	0.598709	0.539	0.307	3.62795e-05
Tgfbr1	1.3507e-06	-1.93161	0.066	0.185	3.67789e-05
Ifitm7	1.41864e-06	1.27553	0.347	0.159	3.8345e-05
Lyz1	1.43542e-06	0.656983	0.707	0.492	3.85152e-05
Mrpl20	1.50719e-06	1.49969	0.178	0.032	4.01481e-05
Txn1	1.58487e-06	1.39907	0.331	0.148	4.19135e-05
Emilin2	1.7316e-06	0.886583	0.367	0.164	4.52478e-05
Ndufb11	1.73557e-06	0.925392	0.251	0.079	4.52478e-05
AC117232.5	1.81474e-06	0.692879	0.697	0.492	4.69787e-05
Mcub	1.92168e-06	1.86623	0.212	0.058	4.92935e-05
Mpeg1	1.93638e-06	0.33425	0.519	0.28	4.92935e-05
Ostc	1.94438e-06	1.66519	0.216	0.058	4.92935e-05
Pglyrp1	2.05633e-06	-2.33996	0.058	0.169	5.17744e-05
Cox6a1	2.08024e-06	0.71366	0.477	0.259	5.20203e-05
P4hb	2.34313e-06	1.0815	0.267	0.095	5.81984e-05
Itgb1	2.70136e-06	-1.81517	0.102	0.233	6.66457e-05
Slfn1	3.05703e-06	1.2004	0.204	0.053	7.49177e-05
Anapc13	3.76568e-06	1.21708	0.212	0.058	9.1673e-05
Hopx	4.1134e-06	1.35714	0.192	0.048	9.94793e-05
Ubb	4.48843e-06	0.42763	0.77	0.561	0.00010784
Psma7	4.88606e-06	0.570621	0.629	0.418	0.000116631
S100a13	5.06951e-06	1.57653	0.283	0.122	0.000120229
Eif2s2	5.29259e-06	1.71737	0.18	0.042	0.000124715
Aldoa	5.43942e-06	0.715752	0.357	0.159	0.000127359
Ndufb9	5.61039e-06	0.879579	0.263	0.095	0.00013053
Eif5a	6.48953e-06	0.641438	0.463	0.254	0.000150035
Ugt1a1	6.64149e-06	1.36727	0.18	0.042	0.000152588
Ndufa4	6.69829e-06	0.49438	0.299	0.116	0.000152937
Cox5b	7.30085e-06	1.04834	0.244	0.085	0.000165354
Plek	7.33205e-06	-1.60392	0.18	0.312	0.000165354
Snrpg	7.6605e-06	1.03436	0.236	0.079	0.000171707
Capza2	7.8458e-06	0.45211	0.427	0.222	0.000174795
Eno1	8.17996e-06	0.541838	0.421	0.212	0.000181142
Evi2a	8.41072e-06	1.16317	0.277	0.111	0.000185137
BC002163	9.08913e-06	2.12719	0.148	0.026	0.000198879
Clec4a2	9.93615e-06	1.08034	0.14	0.021	0.000215599
CU074400.1	9.97058e-06	1.31219	0.202	0.058	0.000215599
S100a8	1.01001e-05	1.77108	0.463	0.275	0.000217123
Csf1r	1.01697e-05	-1.33159	0.349	0.471	0.000217348
AC163623.1	1.07504e-05	1.17895	0.234	0.079	0.000228429
Fam96a	1.11043e-05	0.610401	0.323	0.148	0.000234594
Lgals9	1.13604e-05	1.36867	0.214	0.069	0.000236566
Smpdl3b	1.13913e-05	-1.96406	0.032	0.116	0.000236566
Surf4	1.14506e-05	1.81977	0.21	0.069	0.000236566
Kxd1	1.15143e-05	0.674545	0.255	0.095	0.000236566
Fgl2	1.15684e-05	1.55771	0.166	0.037	0.000236566
Ifitm2	1.15837e-05	0.350694	0.792	0.587	0.000236566
Ncf4	1.1974e-05	1.04775	0.261	0.106	0.000243184
D8Ertd738e	1.24543e-05	0.260154	0.389	0.185	0.000251549
Cd300ld	1.29972e-05	-2.30856	0.07	0.175	0.000259994
Cyfip2	1.30138e-05	-2.20633	0.042	0.132	0.000259994
Sod1	1.30985e-05	0.700465	0.321	0.148	0.00026027
Akr1a1	1.33758e-05	0.707935	0.299	0.127	0.000264352
Rab1b	1.3584e-05	2.11698	0.106	0.005	0.000267032
Itgal	1.47315e-05	-1.29256	0.232	0.376	0.000286642
Myo1g	1.47376e-05	-1.93629	0.156	0.28	0.000286642
Pparg	1.56384e-05	-2.79895	0.008	0.063	0.000302561
Trex1	1.59506e-05	1.24032	0.281	0.122	0.000306987
Anxa5	1.65742e-05	0.890992	0.351	0.18	0.000317326
Ndufc1	1.72161e-05	1.18665	0.216	0.074	0.000326973
Ms4a6b	1.72559e-05	0.278272	0.477	0.27	0.000326973
Ndufs8	1.8374e-05	1.33281	0.222	0.079	0.000346374
Pik3ap1	1.86575e-05	-2.61771	0.034	0.116	0.000349924
Sdhb	1.90178e-05	0.686644	0.279	0.116	0.000354871
Taldo1	1.96851e-05	0.319915	0.796	0.608	0.000365347
Aprt	1.9778e-05	2.27883	0.202	0.069	0.000365347
Pdia6	2.00917e-05	1.25815	0.214	0.074	0.000369286
Ifi209	2.0362e-05	1.08812	0.251	0.095	0.000372392
Itm2b	2.12843e-05	0.284666	0.77	0.556	0.000387332
Ccnd2	2.40153e-05	-2.31301	0.018	0.085	0.000434713
AC158239.2	2.41244e-05	1.45123	0.158	0.037	0.000434713
Lamtor4	2.45843e-05	1.52821	0.226	0.085	0.000440839
Ifi207	2.50002e-05	0.850041	0.271	0.111	0.00044612
Rac2	2.57846e-05	0.260963	0.393	0.19	0.000457894
Sdf2l1	2.61432e-05	0.918212	0.188	0.058	0.00046203
Lrg1	2.98964e-05	3.11136	0.098	0.005	0.000525833
Ppib	3.12977e-05	0.691789	0.355	0.19	0.000547859
Slc25a4	3.14608e-05	1.44368	0.13	0.021	0.000548104
Psmb6	3.36482e-05	0.904968	0.303	0.148	0.000583313
Zfp36l1	3.37991e-05	-2.43589	0.046	0.132	0.000583313
Myl6b	3.40457e-05	1.96422	0.144	0.032	0.000584777
Cyth3	3.42021e-05	-2.72736	0.03	0.106	0.000584777
AC153546.1	3.5042e-05	1.10024	0.182	0.053	0.000596363
Tyrobp	3.69138e-05	0.226935	0.938	0.772	0.000625322
Stk10	3.84516e-05	-1.29311	0.204	0.328	0.000648385
Sp100	4.03913e-05	0.89342	0.214	0.074	0.000677752
Mt1	4.05619e-05	1.75352	0.154	0.037	0.000677752
Cdkn2d	4.28692e-05	0.886481	0.216	0.079	0.000713064
Trappc2l	4.4304e-05	1.29502	0.144	0.032	0.000733611
Srp19	4.48442e-05	0.527642	0.319	0.153	0.000739225
Clta	4.79945e-05	0.18823	0.401	0.212	0.000787624
Tpgs1	4.82183e-05	1.65488	0.124	0.021	0.000787779
Eno1b	4.97613e-05	0.710381	0.323	0.153	0.000809391
Selenof	5.04244e-05	0.361606	0.259	0.111	0.000816565
Cebpb	5.25631e-05	-1.11652	0.493	0.556	0.000847464
Lamtor2	5.3112e-05	0.943916	0.24	0.095	0.000849687
Tppp3	5.31632e-05	0.667262	0.323	0.153	0.000849687
Pdlim1	5.38757e-05	1.64187	0.134	0.026	0.000857346
Ndufb2	5.60195e-05	1.40815	0.176	0.053	0.000887619
H2afj	6.03088e-05	0.632807	0.399	0.217	0.000951482
Gpcpd1	6.19442e-05	-1.70581	0.164	0.28	0.000972484
Msr1	6.21691e-05	1.24994	0.168	0.048	0.000972484
Mrpl28	6.33188e-05	2.37835	0.112	0.016	0.000986271
Ssr2	6.36273e-05	1.59401	0.158	0.042	0.000986894
Ms4a8a	6.42863e-05	3.13585	0.08	0	0.000992927
Iqgap2	7.13876e-05	1.94129	0.102	0.011	0.0010973
Smdt1	7.1641e-05	0.953542	0.379	0.212	0.0010973
Ifitm6	7.21808e-05	0.614482	0.529	0.344	0.00109756
Arpc5	7.26361e-05	0.578617	0.493	0.317	0.00109756
Lamp2	7.27295e-05	0.484753	0.271	0.122	0.00109756
Manf	7.28523e-05	1.2223	0.21	0.079	0.00109756
Bcl2	8.52253e-05	-1.45908	0.026	0.095	0.00127873
Mmp19	8.61967e-05	3.46816	0.088	0.005	0.00128805
Ndufa8	9.35013e-05	0.619846	0.242	0.101	0.00139154
Esd	9.6869e-05	0.745392	0.24	0.101	0.00143585
Glrx	9.92319e-05	2.05773	0.088	0.005	0.00146497
AC126687.1	0.000101353	0.70848	0.363	0.206	0.00148389
Oas1g	0.000101856	0.859675	0.162	0.048	0.00148389
Gng2	0.000101873	1.38406	0.126	0.026	0.00148389
Pfkp	0.000102128	1.12669	0.144	0.037	0.00148389
Sec11a	0.000105741	1.62249	0.134	0.032	0.00153034
Cox7a2	0.000106899	0.434702	0.325	0.164	0.00154103
Srsf3	0.00010871	1.28478	0.218	0.09	0.00155361
Mrpl58	0.000108956	1.68182	0.118	0.021	0.00155361
Gng10	0.000109102	0.351214	0.313	0.148	0.00155361
Aldh2	0.000109463	0.837202	0.182	0.058	0.00155361
Higd1a	0.000110794	0.886779	0.128	0.026	0.00156646
Cyba	0.000113316	0.302439	0.862	0.677	0.00159598
Psmb4	0.000113821	1.04186	0.184	0.063	0.00159696
Hmgn2	0.000116057	2.09145	0.106	0.016	0.00162215
AC113060.1	0.000118048	0.661267	0.261	0.116	0.00164373
F10	0.000119656	1.26384	0.228	0.095	0.00165983
Gtf2h5	0.000123573	1.20487	0.162	0.048	0.00170773
Gstm1	0.000128503	0.772648	0.136	0.032	0.00176378
Timm13	0.000128589	1.03519	0.22	0.09	0.00176378
Lsm7	0.000130056	1.47237	0.142	0.037	0.00177727
Prdx6	0.000132087	0.948101	0.236	0.101	0.00179834
Ndufs5	0.000134163	1.96027	0.124	0.026	0.00181986
Mrps18c	0.000137229	1.13139	0.142	0.037	0.00185461
Emp3	0.000137827	0.261761	0.471	0.265	0.00185587
Lgals3bp	0.000139169	1.09415	0.134	0.032	0.0018671
Rpn2	0.000150328	0.802207	0.182	0.063	0.00200947
Snapc5	0.000153752	2.4444	0.084	0.005	0.00204034
Fcgr2b	0.000153838	0.886572	0.22	0.09	0.00204034
Ndufa11	0.000154302	0.827145	0.248	0.111	0.00204034
Plaur	0.000156967	0.536671	0.367	0.196	0.00206487
S100a1	0.00015728	1.66611	0.14	0.037	0.00206487
Ndufa12	0.000166829	1.79471	0.154	0.048	0.00218243
Cd83	0.000169527	-1.645	0.034	0.106	0.00220278
Ndufs2	0.000169583	0.595625	0.285	0.143	0.00220278
Mrpl33	0.000171888	0.208708	0.467	0.27	0.00222486
Mrpl34	0.000178002	2.93552	0.082	0.005	0.00229592
Smc6	0.000187763	-2.32321	0.058	0.143	0.00241335
Spcs1	0.000198852	1.17261	0.186	0.069	0.00254697
Commd1	0.000200113	1.59533	0.146	0.042	0.00255422
Sec61a1	0.000213978	0.882379	0.17	0.058	0.00272089
Myadm	0.000214651	0.752111	0.226	0.095	0.00272089
Nr4a1	0.000216358	-0.812569	0.401	0.524	0.0027331
Zyx	0.000218667	0.618642	0.345	0.185	0.00274507
S1pr5	0.000218799	-2.11003	0.018	0.074	0.00274507
Plcb1	0.000223689	2.84246	0.08	0.005	0.00279687
Pygl	0.000226708	1.53057	0.144	0.042	0.00281854
Xaf1	0.000227385	1.61623	0.136	0.037	0.00281854
Srp9	0.000227998	0.660283	0.226	0.095	0.00281854
Mrpl17	0.000228489	2.31497	0.118	0.026	0.00281854
Cmtm7	0.000231565	0.93456	0.192	0.074	0.00284693
Eif3i	0.000232642	1.36172	0.138	0.037	0.00285064
Hspa5	0.000237114	0.359677	0.387	0.222	0.00289578
C1d	0.000246506	1.22832	0.136	0.037	0.00300052
Rgcc	0.000254687	2.24394	0.09	0.011	0.00308346
Dnajc15	0.000254998	1.48863	0.144	0.042	0.00308346
App	0.000266147	0.842555	0.156	0.048	0.00320014
Psap	0.000266388	0.231909	0.707	0.508	0.00320014
Ube2l3	0.00026816	0.581272	0.17	0.058	0.00321093
Cfl1	0.000271277	0.389018	0.579	0.413	0.0032377
Ccdc124	0.000281821	1.73095	0.116	0.026	0.00335267
Mrpl30	0.000283865	0.574598	0.172	0.058	0.00336609
Fam102b	0.000285637	2.61203	0.078	0.005	0.00337621
Sla	0.00028929	0.831107	0.192	0.074	0.00340843
Ndufs6	0.00030562	0.977526	0.206	0.09	0.00358932
Hsd17b10	0.000319008	0.689686	0.108	0.021	0.00373463
Ndufa13	0.000330659	0.0918609	0.407	0.238	0.00385874
Lman2	0.000345631	0.321187	0.275	0.132	0.00402069
Clec4a3	0.000347921	-1.01277	0.449	0.529	0.00402316
H2-DMa	0.000348032	0.854242	0.212	0.09	0.00402316
Snx17	0.000349224	1.45882	0.116	0.026	0.00402429
Ndufv2	0.000354563	0.595964	0.206	0.085	0.00407179
Pou2f2	0.000356142	-1.44642	0.156	0.259	0.00407179
AI839979	0.00035667	1.74509	0.106	0.021	0.00407179
Rgs19	0.000361694	1.47572	0.14	0.042	0.00410454
Ccr1	0.000363078	1.14772	0.142	0.042	0.00410454
Cuedc2	0.000363502	2.42899	0.086	0.011	0.00410454
Pomp	0.000364004	0.19519	0.485	0.312	0.00410454
Psmb1	0.000367258	0.263115	0.323	0.175	0.00412856
Cd300c2	0.000381218	-1.805	0.098	0.19	0.00427243
Ndufb7	0.000406743	0.380289	0.395	0.233	0.00454464
Ddost	0.00041335	1.57358	0.184	0.074	0.00460447
Cib1	0.000416246	0.711354	0.226	0.101	0.00462272
Mrpl2	0.00042521	2.96882	0.074	0.005	0.00470804
Tmem176b	0.000436611	1.90938	0.12	0.032	0.00481977
Naaa	0.000444699	1.07163	0.208	0.09	0.00489435
Bccip	0.00044605	0.990306	0.132	0.037	0.00489457
Mrpl54	0.000451465	1.03092	0.132	0.037	0.00493924
Aup1	0.000459458	1.38006	0.162	0.058	0.00501178
Glipr2	0.00047254	1.25265	0.168	0.063	0.00513922
Ftl1	0.000474719	0.0283016	0.98	0.926	0.00514769
Psmc1	0.000484297	2.53814	0.092	0.016	0.00523107
Rpn1	0.000485254	0.860757	0.154	0.053	0.00523107
Oaz1	0.000493769	0.418392	0.415	0.249	0.00529945
Tonsl	0.000495595	0.911673	0.164	0.058	0.00529945
Cep85	0.000495922	0.749234	0.253	0.122	0.00529945
Unc93b1	0.000498769	0.21941	0.259	0.122	0.00531442
Ifi203	0.000508594	0.934163	0.148	0.048	0.00540344
Sdf2	0.000510197	2.91642	0.072	0.005	0.00540485
Sumo1	0.000525886	1.01559	0.198	0.085	0.00555505
Ctsd	0.000545585	1.04535	0.198	0.085	0.00574663
Mrps21	0.000563809	0.2796	0.226	0.101	0.0059216
Cd93	0.000566207	1.54983	0.11	0.026	0.00592985
Btg1	0.000572114	-1.09196	0.357	0.439	0.00597469
Gorasp2	0.000582257	0.52535	0.112	0.026	0.00605403
Arf5	0.000583005	0.762009	0.222	0.101	0.00605403
Cndp2	0.000585282	1.2167	0.136	0.042	0.00606056
Wfdc21	0.000591446	2.99817	0.06	0	0.00609714
Snrpf	0.000592132	1.20507	0.136	0.042	0.00609714
Zfp408	0.000619552	0.735797	0.12	0.032	0.00636166
Skp1a	0.000645229	0.462533	0.138	0.042	0.00660685
Ubl5	0.000649883	0.333337	0.289	0.148	0.0066178
Nedd8	0.000649898	-0.096256	0.335	0.175	0.0066178
Vsir	0.000655742	0.412653	0.281	0.148	0.00665886
Trappc4	0.000680215	0.962905	0.128	0.037	0.00688835
Gns	0.000687466	1.30254	0.126	0.037	0.00694265
Elob	0.000691792	0.619765	0.383	0.238	0.00695019
Sh3bgrl3	0.000691994	0.191555	0.681	0.508	0.00695019
Ndufv3	0.00070067	0.875163	0.238	0.116	0.00701816
Coro1a	0.000716166	0.158581	0.679	0.476	0.00715387
AC121872.2	0.000728823	0.675591	0.242	0.122	0.00725515
Abracl	0.000730252	0.0890322	0.267	0.132	0.00725515
Ndufa2	0.000750526	0.0451892	0.387	0.222	0.00742768
Aldh3b1	0.000751659	0.800185	0.126	0.037	0.00742768
Nfkbia	0.000757368	-1.04193	0.329	0.418	0.00744326
Ccdc12	0.000758082	0.76895	0.188	0.079	0.00744326
S100a9	0.000759309	0.811083	0.253	0.122	0.00744326
Spata13	0.000762733	-2.41789	0.048	0.116	0.00745693
Mpc2	0.000768099	0.875194	0.18	0.074	0.00748948
Tpst2	0.000790351	1.48911	0.08	0.011	0.00768606
Cd74	0.000795035	-1.52666	0.138	0.233	0.00770371
Ceacam1	0.000796357	-1.22949	0.076	0.159	0.00770371
Smap2	0.000814125	2.18153	0.106	0.026	0.00785492
Ssr4	0.000825643	0.343411	0.188	0.079	0.0079452
Fmc1	0.000836289	2.75517	0.078	0.011	0.00802278
Mrps24	0.000838071	0.842996	0.162	0.063	0.00802278
Necap2	0.000862931	0.644524	0.224	0.106	0.00823842
Ly6i	0.000865079	-1.60403	0.082	0.164	0.00823842
Mrps16	0.000871585	0.928015	0.134	0.042	0.00827893
Baz2a	0.000875861	-2.19147	0.028	0.085	0.00829811
Cacybp	0.000878461	0.815667	0.124	0.037	0.00830135
Spcs2	0.000883891	0.762648	0.253	0.132	0.00833124
Tle3	0.000932343	1.71983	0.078	0.011	0.00876546
Ndufc2	0.000947013	1.04048	0.16	0.063	0.00884946
Srsf6	0.000947678	1.17963	0.122	0.037	0.00884946
C1galt1c1	0.0009485	2.39799	0.102	0.026	0.00884946
Trim30a	0.000955701	0.353113	0.212	0.095	0.00889406
Mndal	0.000968382	0.292738	0.214	0.095	0.00898933
Hsbp1	0.000985529	0.152879	0.204	0.09	0.00912545
Nhp2	0.000991095	1.85126	0.104	0.026	0.00915393
Hexa	0.00100256	0.579103	0.232	0.111	0.00923295
Commd4	0.00100539	0.974401	0.13	0.042	0.00923295
Mettl9	0.00100745	0.743761	0.184	0.079	0.00923295
Acaa1a	0.0010097	1.13495	0.13	0.042	0.00923295
Flot1	0.00101864	1.66563	0.136	0.048	0.00929157
Tsg101	0.00104439	2.34343	0.066	0.005	0.00949661
Srgn	0.00104628	-0.692613	0.577	0.677	0.00949661
Ktn1	0.00107293	-2.37853	0.028	0.085	0.00970352
Clec5a	0.00107436	2.25818	0.066	0.005	0.00970352
Cox5a	0.00108412	-0.101547	0.259	0.127	0.00976775
Ifi47	0.00108701	0.801037	0.146	0.053	0.00976981
Milr1	0.00109063	1.59044	0.096	0.021	0.00977842
Bst2	0.00109866	0.888143	0.184	0.079	0.00982642
Irf2bp2	0.00110239	0.859636	0.136	0.048	0.00983591
Fxyd5	0.00110612	0.171489	0.743	0.529	0.00984526
Mrps18a	0.00111392	1.46751	0.094	0.021	0.00989074
Ifi205	0.00112813	1.6265	0.112	0.032	0.00999282
Rbx1	0.00114192	0.293422	0.25	0.127	0.0100906
Pin1	0.00115414	1.28585	0.112	0.032	0.0101741
Hacd4	0.00118194	0.609539	0.114	0.032	0.0103943
Ifi211	0.00118708	0.655879	0.146	0.053	0.0104146
Slc25a11	0.0011904	1.99803	0.094	0.021	0.0104189
Ccdc28b	0.00119343	1.37854	0.076	0.011	0.0104205
Mvb12a	0.00121428	1.53703	0.094	0.021	0.0105775
Mknk1	0.00125299	1.42502	0.094	0.021	0.0108811
Polr2i	0.00125506	1.51342	0.094	0.021	0.0108811
BC005537	0.00126382	0.0252731	0.385	0.228	0.0109313
Ssna1	0.00127425	0.860914	0.128	0.042	0.0109956
Prtn3	0.00128824	2.53882	0.064	0.005	0.0110904
Slc25a3	0.00129963	0.458235	0.255	0.132	0.0111366
Psme2b	0.00129967	0.253669	0.477	0.307	0.0111366
Napa	0.00134985	1.26953	0.12	0.037	0.0115397
Sidt2	0.00137155	1.18913	0.094	0.021	0.011698
Tep1	0.00138652	1.09054	0.16	0.063	0.0117882
Mgst3	0.00138854	1.66948	0.084	0.016	0.0117882
Fcgr1	0.00141162	1.06062	0.186	0.085	0.0119565
Exoc3	0.00142857	2.68531	0.052	0	0.0120723
Ost4	0.00147864	0.347819	0.295	0.164	0.0124667
H2-Q7	0.00150565	-1.50951	0.05	0.116	0.0126654
Ppt1	0.00151394	0.39058	0.242	0.122	0.012706
Yipf1	0.00152077	1.36821	0.074	0.011	0.0127343
Osm	0.00153493	0.825427	0.196	0.09	0.0128237
Psma1	0.00155349	0.808777	0.174	0.074	0.0129493
Rnaseh2c	0.00156262	0.645462	0.128	0.042	0.0129959
Lcn2	0.00159276	2.26111	0.072	0.011	0.0131963
Ramp1	0.00159389	0.602956	0.206	0.101	0.0131963
Rap1gap2	0.00161914	-2.00338	0.03	0.085	0.0133752
Naxe	0.00164079	2.27847	0.062	0.005	0.0135236
Cycs	0.00164547	0.88969	0.15	0.058	0.0135319
Akirin1	0.00165403	2.01856	0.062	0.005	0.0135719
Sh2d1b1	0.00166269	-2.27722	0.024	0.074	0.0136126
Prdx2	0.00167678	0.371669	0.206	0.101	0.0136974
Slc31a2	0.00168082	2.20965	0.062	0.005	0.0137
Mars	0.00170261	1.89489	0.072	0.011	0.0138166
Tmem126a	0.00170264	1.81099	0.082	0.016	0.0138166
Casp6	0.00170891	1.96191	0.072	0.011	0.0138369
Limd1	0.00172258	1.4129	0.116	0.037	0.0139015
Tomm7	0.00172445	0.52229	0.222	0.111	0.0139015
Chmp2a	0.0017397	0.44824	0.265	0.143	0.0139937
Tlr2	0.00177148	1.14045	0.132	0.048	0.0142182
Msn	0.00178124	-1.16329	0.409	0.46	0.0142654
Rrbp1	0.00179078	0.592626	0.242	0.127	0.0143107
Tapbp	0.00180496	0.376836	0.222	0.111	0.0143927
Sgk1	0.00182674	-1.54635	0.114	0.196	0.0145348
Ewsr1	0.00184269	0.599292	0.204	0.095	0.0146071
Bax	0.00184377	0.413708	0.309	0.175	0.0146071
Reep3	0.0018495	1.94256	0.08	0.016	0.014621
Ran	0.00187491	0.77963	0.134	0.048	0.01479
Dhrs1	0.00189309	1.21583	0.09	0.021	0.0149015
Tmed9	0.00189994	0.804098	0.196	0.095	0.0149234
Il10ra	0.00191385	-1.5009	0.128	0.212	0.0150007
Arl1	0.00197082	0.373155	0.116	0.037	0.0154144
AB124611	0.0020213	0.710568	0.168	0.074	0.0157756
Oas1a	0.00209932	0.803217	0.152	0.063	0.0163286
Tbcb	0.00210357	1.08619	0.144	0.058	0.0163286
Olfm1	0.00210549	1.88642	0.07	0.011	0.0163286
Nubp2	0.00211432	1.84896	0.06	0.005	0.0163622
Dnajb11	0.00212263	0.885822	0.162	0.069	0.0163622
AC158620.2	0.00212317	0.358566	0.325	0.19	0.0163622
Eny2	0.00214403	1.29099	0.098	0.026	0.0164884
Pet100	0.00215041	0.364567	0.198	0.095	0.0165029
Plcl2	0.00217428	0.984702	0.06	0.005	0.0166514
Tma7	0.00218541	0.239967	0.295	0.164	0.0167018
Dhx38	0.00219227	1.69118	0.07	0.011	0.0167195
Cetn2	0.00225729	0.520151	0.08	0.016	0.0171797
Cklf	0.00228259	2.19789	0.078	0.016	0.0173114
Erp29	0.00228401	-0.141672	0.321	0.18	0.0173114
Skint3	0.00233314	-2.12726	0.016	0.058	0.0176343
Selenos	0.00233621	0.740221	0.162	0.069	0.0176343
Hdlbp	0.00234877	1.1004	0.122	0.042	0.0176928
Samsn1	0.00237981	-1.25043	0.168	0.254	0.0178899
Sirpa	0.00239524	0.24491	0.275	0.153	0.0179409
Slc11a1	0.00239988	-1.24097	0.092	0.169	0.0179409
Nt5c	0.00240402	0.883559	0.152	0.063	0.0179409
Gng12	0.00240611	1.62189	0.088	0.021	0.0179409
Fam129b	0.00243728	1.26696	0.088	0.021	0.0181321
Ppp3ca	0.00244161	0.960982	0.144	0.058	0.0181321
Fkbp2	0.00255766	0.338863	0.164	0.069	0.0189556
Rab1a	0.0025694	0.172279	0.218	0.111	0.0190043
Rap1b	0.00258374	-0.841242	0.421	0.508	0.019072
Trappc1	0.00261232	1.12071	0.144	0.058	0.0192442
Sft2d1	0.00261875	1.41587	0.142	0.058	0.019253
Hspa1b	0.00265431	-1.34138	0.042	0.101	0.0194755
Sptssa	0.0026604	-0.098201	0.068	0.011	0.0194814
Aurkaip1	0.00267222	0.937862	0.168	0.074	0.019529
Cops6	0.00271178	0.41731	0.096	0.026	0.0197594
Lamp1	0.0027145	0.240992	0.471	0.323	0.0197594
Arf1	0.00272507	0.180926	0.255	0.138	0.0197673
Chchd1	0.00272634	1.92195	0.102	0.032	0.0197673
Cyb5a	0.0027389	0.630701	0.144	0.058	0.0198193
Cotl1	0.00274973	0.180845	0.381	0.238	0.0198586
Hk3	0.00276668	2.3216	0.046	0	0.0199418
Slfn2	0.00281866	0.265581	0.425	0.28	0.0202767
Snx10	0.00284315	1.32282	0.154	0.069	0.0203752
Sdf4	0.00284344	0.346288	0.162	0.069	0.0203752
H13	0.00288359	0.0374029	0.222	0.111	0.0206227
Ltb4r1	0.00292027	1.04749	0.086	0.021	0.0208381
Cyc1	0.00292505	1.4833	0.094	0.026	0.0208381
Bst1	0.0029863	1.17384	0.086	0.021	0.0212333
Cd302	0.00301437	0.168993	0.186	0.085	0.0213175
Tmed2	0.00301516	0.453927	0.182	0.085	0.0213175
Timm10b	0.00301553	1.72348	0.094	0.026	0.0213175
Ier3	0.00305634	0.467009	0.152	0.063	0.0215645
Scpep1	0.00307104	0.998961	0.094	0.026	0.0216267
Rab32	0.00311554	0.473646	0.152	0.063	0.0218981
Eif1b	0.00314637	1.26332	0.102	0.032	0.0220663
Cenpx	0.00315147	1.56562	0.11	0.037	0.0220663
Chmp4b	0.00316381	0.992738	0.142	0.058	0.0221106
Sec22b	0.00318199	1.48815	0.076	0.016	0.0221954
Mpp1	0.00324277	0.664853	0.158	0.069	0.0225732
Vps35	0.00324843	0.987086	0.102	0.032	0.0225732
Cops5	0.00328022	1.46368	0.076	0.016	0.0227511
Nrros	0.00330913	0.821245	0.238	0.132	0.0229084
AC152979.5	0.00332336	1.69014	0.084	0.021	0.0229636
Erp44	0.00333416	0.316255	0.102	0.032	0.0229951
Pirb	0.00336232	0.206486	0.311	0.185	0.0231459
Fth1	0.00339	0.0739431	0.818	0.656	0.0232478
Sf3b6	0.00339481	0.60297	0.309	0.19	0.0232478
Unc119	0.0033961	-1.91271	0.036	0.09	0.0232478
Ccl2	0.00342495	1.67867	0.092	0.026	0.0234017
Cox14	0.00344715	0.236615	0.265	0.148	0.0234797
Adora2b	0.00344914	2.19404	0.044	0	0.0234797
Ech1	0.00346528	1.64795	0.108	0.037	0.023493
Gpi1	0.00346968	0.261349	0.224	0.116	0.023493
Snrpd3	0.00347026	0.439083	0.248	0.138	0.023493
Idh1	0.00350107	0.11872	0.269	0.148	0.023658
Pgls	0.00350897	0.134707	0.136	0.053	0.0236679
Slirp	0.00351994	0.212161	0.164	0.074	0.0236983
Snora20	0.00352856	0.781823	0.094	0.026	0.023713
Psmb5	0.00355812	0.335977	0.192	0.09	0.023868
Calm3	0.00359091	0.740561	0.174	0.079	0.0240441
Ptp4a1	0.00361766	-1.37245	0.062	0.127	0.0241791
Mapk1	0.00364547	0.515344	0.102	0.032	0.0243208
Glrx3	0.00371327	1.72164	0.074	0.016	0.0247282
Ctsl	0.0037496	0.380876	0.084	0.021	0.024925
Ndrg1	0.00378926	2.29704	0.064	0.011	0.0251432
Ninj1	0.0038189	0.268077	0.162	0.074	0.0252942
Psma4	0.00385571	0.458954	0.168	0.079	0.0254921
Lrpap1	0.00391304	1.74075	0.098	0.032	0.0257824
Stambpl1	0.00391365	2.00032	0.054	0.005	0.0257824
Sf3b2	0.00394216	0.715293	0.232	0.127	0.0258863
Eif2s1	0.0039435	0.556407	0.084	0.021	0.0258863
Mrps28	0.00397236	1.9067	0.064	0.011	0.0260292
Pbdc1	0.00403029	2.01343	0.064	0.011	0.0263618
Serpinb1a	0.00407223	1.78738	0.054	0.005	0.0265888
Eif4a3	0.00410304	0.848047	0.092	0.026	0.0267425
Batf	0.00413353	1.37989	0.064	0.011	0.0268935
Pop5	0.00417015	0.424291	0.054	0.005	0.0270839
Ube2j1	0.00421229	0.720006	0.082	0.021	0.027284
Pitpna	0.00421581	-0.0383055	0.303	0.175	0.027284
Ywhae	0.0042354	0.363164	0.251	0.138	0.0273626
Asah1	0.00428151	0.874128	0.162	0.074	0.027612
Degs1	0.00429687	0.783599	0.174	0.085	0.0276625
Vps26a	0.00435481	1.17369	0.092	0.026	0.0279865
Rsu1	0.00439418	0.669001	0.124	0.048	0.0281666
Osgin2	0.00439816	-1.86201	0.024	0.069	0.0281666
Emc4	0.00442094	2.03007	0.072	0.016	0.0282632
Vdac2	0.00451913	0.752829	0.124	0.048	0.0288408
Psmb10	0.00454423	-0.125715	0.295	0.175	0.0289508
Syngr2	0.00458175	0.131296	0.184	0.09	0.0291393
Lpxn	0.0045989	1.92556	0.08	0.021	0.0291979
Idh3g	0.00473989	0.244025	0.126	0.048	0.0300411
Hint1	0.00478161	0.601051	0.271	0.164	0.030207
Stx3	0.0047825	2.09379	0.062	0.011	0.030207
AC153368.1	0.00481659	0.458184	0.232	0.127	0.0303701
Ppp1r11	0.00486672	1.02146	0.114	0.042	0.0306337
Rer1	0.00489754	0.949743	0.142	0.063	0.0307216
Dpm1	0.00490737	1.13094	0.098	0.032	0.0307216
Vapa	0.0049192	0.71355	0.166	0.079	0.0307216
Ifi204	0.00491979	0.416852	0.305	0.19	0.0307216
Mrpl19	0.00492247	1.64293	0.062	0.011	0.0307216
Tsn	0.00493527	0.772968	0.098	0.032	0.0307492
Snrnp70	0.00496332	0.823465	0.098	0.032	0.0308251
Dnajb9	0.00496958	1.44317	0.072	0.016	0.0308251
Romo1	0.00497261	0.69556	0.18	0.09	0.0308251
Mif	0.00499151	0.327581	0.098	0.032	0.0308902
Bag1	0.00502604	1.7036	0.104	0.037	0.0310516
AC126799.2	0.00508808	0.301035	0.301	0.18	0.0313822
Adat3	0.00513967	1.49423	0.052	0.005	0.0316473
Hnrnpc	0.00520711	0.823478	0.166	0.079	0.0319699
Slc9a3r1	0.00520945	1.93437	0.07	0.016	0.0319699
Sept11	0.00524817	1.42224	0.08	0.021	0.0321538
Commd6	0.00526276	0.920368	0.122	0.048	0.0321895
Ifi214	0.00531006	0.452183	0.072	0.016	0.0324249
Mbnl1	0.00532842	0.450728	0.246	0.143	0.0324335
Phf11b	0.00533377	-0.142238	0.098	0.032	0.0324335
Ldha	0.00533794	0.382627	0.341	0.217	0.0324335
Coq9	0.00536372	2.14082	0.04	0	0.0324828
Gcsh	0.00536372	2.0974	0.04	0	0.0324828
Plekho1	0.00550842	0.065544	0.124	0.048	0.0332985
Nemf	0.00551654	1.31481	0.08	0.021	0.0332985
Ddit4	0.00556797	-2.50968	0.022	0.063	0.0335539
Ptafr	0.00568141	1.66761	0.07	0.016	0.0341815
Cul3	0.00570816	0.616055	0.08	0.021	0.0342863
Tuba1a	0.00572195	1.10865	0.096	0.032	0.034313
Ndufa10	0.00576238	1.05399	0.096	0.032	0.0344546
Arhgap45	0.00576431	0.131876	0.198	0.101	0.0344546
Arpc4	0.0057765	0.408379	0.112	0.042	0.0344714
Mrps9	0.00584051	1.85402	0.06	0.011	0.034797
Krtcap2	0.00587232	0.315148	0.204	0.106	0.0349298
Ttll3	0.00589307	0.184095	0.341	0.206	0.0349967
Bhlhe40	0.00593192	-2.19419	0.032	0.079	0.0351706
Mrpl24	0.00596832	1.75501	0.078	0.021	0.0352842
Bcap31	0.00597029	-0.350752	0.19	0.095	0.0352842
Slc35c1	0.00606565	2.30871	0.05	0.005	0.0357903
Rnase6	0.00609195	-1.29051	0.094	0.164	0.0358878
Canx	0.00618168	0.435223	0.22	0.122	0.0363238
Mtus1	0.00619661	0.783835	0.088	0.026	0.0363238
Ptpro	0.00620154	0.263775	0.128	0.053	0.0363238
Cdk2ap2	0.00620548	0.359506	0.473	0.344	0.0363238
Atg3	0.00624382	0.89455	0.126	0.053	0.0364741
Ndufb6	0.00625101	0.471589	0.194	0.101	0.0364741
Pi16	0.00627416	1.17685	0.06	0.011	0.0365512
Il1r2	0.00641961	0.577439	0.07	0.016	0.0373394
Calr	0.00649338	-0.179752	0.321	0.19	0.0377088
Naa38	0.00651022	0.1055	0.148	0.069	0.0377469
Eif6	0.00665483	0.524485	0.142	0.063	0.0384349
Slc35b1	0.00668246	0.879855	0.096	0.032	0.0384349
Tmem14c	0.006684	0.472792	0.19	0.095	0.0384349
Minos1	0.00668743	0.89258	0.21	0.116	0.0384349
Tarm1	0.00669161	2.28941	0.038	0	0.0384349
Tfec	0.00669161	2.30202	0.038	0	0.0384349
Acaa2	0.00670285	0.175296	0.148	0.069	0.0384394
Pepd	0.00673535	0.990155	0.078	0.021	0.0385657
Zfp277	0.00678055	1.89751	0.068	0.016	0.0387429
Usp18	0.00679787	1.17473	0.078	0.021	0.0387429
Gltp	0.00680969	0.253794	0.212	0.116	0.0387429
Csnk2b	0.00681423	0.665403	0.134	0.058	0.0387429
Mvd	0.00681899	1.20593	0.094	0.032	0.0387429
Cd300lf	0.00685718	1.03533	0.094	0.032	0.0388997
Capns1	0.00687499	-0.0387473	0.22	0.122	0.0389406
Arhgef10l	0.00689675	-2.10399	0.072	0.132	0.0389648
Tomm6	0.00690046	0.635338	0.291	0.18	0.0389648
Stk17b	0.0069444	-1.24042	0.307	0.37	0.0390372
Dynll1	0.00694754	0.726548	0.21	0.116	0.0390372
Ybx3	0.00695347	1.17885	0.094	0.032	0.0390372
AC153729.2	0.00695576	0.996059	0.11	0.042	0.0390372
Ap2m1	0.0069737	0.236339	0.11	0.042	0.0390782
Rexo2	0.00702939	0.256071	0.142	0.063	0.0393304
Dna2	0.00707756	1.65	0.068	0.016	0.0395397
Ube2l6	0.00711018	1.66863	0.076	0.021	0.0396617
Tuba1c	0.00723507	0.63472	0.086	0.026	0.0402972
Bcl3	0.00730042	1.64812	0.084	0.026	0.040578
Glud1	0.00730757	0.0364746	0.299	0.185	0.040578
BC031181	0.00735092	0.905903	0.094	0.032	0.0407571
Atox1	0.0073784	-0.153805	0.453	0.307	0.0407898
Igtp	0.007379	1.51	0.076	0.021	0.0407898
Reep5	0.00740423	-0.00536525	0.277	0.164	0.0408163
Lims1	0.007406	-0.155459	0.142	0.063	0.0408163
Ptbp1	0.00744809	0.684773	0.086	0.026	0.0409848
Edem2	0.00745887	0.716277	0.086	0.026	0.0409848
Eif3d	0.00747346	1.32621	0.084	0.026	0.0410037
Cops3	0.00750688	1.95333	0.048	0.005	0.0410774
Ilk	0.00750924	0.786732	0.102	0.037	0.0410774
Bzw1	0.00755024	-0.0270568	0.128	0.053	0.0412403
Tmem176a	0.0075663	2.25298	0.048	0.005	0.0412609
Gas7	0.00757647	1.86835	0.058	0.011	0.0412609
Efhd2	0.0075943	-1.32488	0.204	0.275	0.0412968
Ppp1r18	0.00765755	0.784204	0.132	0.058	0.041544
Polr2f	0.00766237	-0.470975	0.112	0.042	0.041544
Ndufs7	0.00773307	0.74725	0.138	0.063	0.0418657
Ptgr1	0.00774711	1.81753	0.048	0.005	0.04188
F11r	0.00778258	0.811731	0.068	0.016	0.0420099
Abhd12	0.00780474	-1.5271	0.07	0.132	0.0420445
Ywhah	0.00782246	0.00686834	0.12	0.048	0.0420445
Plekhm3	0.0078233	1.49184	0.076	0.021	0.0420445
Psmd8	0.00785781	0.00138366	0.232	0.127	0.0421683
Pot1b	0.00790877	-1.64553	0.026	0.069	0.0423735
Ifnar2	0.0079191	1.50487	0.092	0.032	0.0423735
Etfb	0.00793503	0.986841	0.186	0.101	0.042397
Lsm12	0.00799421	0.799045	0.048	0.005	0.0426513
Psmd2	0.00806925	0.812325	0.116	0.048	0.0429892
Wdr89	0.00808717	0.202224	0.635	0.487	0.0430224
Gda	0.00811887	0.0570587	0.381	0.243	0.0431286
Scamp3	0.00813249	1.01401	0.058	0.011	0.0431386
Cdc37	0.00815024	0.704365	0.14	0.063	0.0431705
Cybb	0.00823083	-0.751405	0.547	0.571	0.0435346
Skap2	0.00827985	0.637196	0.202	0.116	0.0437309
Tkt	0.00834213	0.593076	0.076	0.021	0.0439967
Sirt2	0.00849908	1.94542	0.082	0.026	0.0447602
Cyth4	0.00856555	0.670611	0.16	0.079	0.0450457
Psme1	0.0086385	0.568363	0.184	0.095	0.0453015
Cx3cr1	0.00863884	-1.56693	0.06	0.116	0.0453015
Psmc5	0.00866602	1.54299	0.066	0.016	0.0453793
Psmg4	0.00869518	0.771239	0.122	0.053	0.0454673
Ncaph2	0.00872276	1.29043	0.066	0.016	0.0454777
Gars	0.00873275	0.739906	0.108	0.042	0.0454777
Ifitm1	0.0087343	0.905782	0.092	0.032	0.0454777
Coa3	0.00876574	0.710672	0.144	0.069	0.0455769
Rab2a	0.00882475	0.89383	0.136	0.063	0.0458189
Atg101	0.00891853	0.905053	0.084	0.026	0.0462331
Vwa5a	0.00892967	2.08011	0.082	0.026	0.0462331
Emg1	0.00896661	0.604207	0.138	0.063	0.046359
Tex261	0.00912262	1.4325	0.106	0.042	0.0470994
Edem1	0.00914917	0.759784	0.138	0.063	0.0471368
Tor3a	0.00916356	0.727578	0.114	0.048	0.0471368
Srpr	0.00916834	1.27227	0.074	0.021	0.0471368
Gpx3	0.00921865	2.40339	0.046	0.005	0.0473293
Pdia3	0.00923509	0.588304	0.261	0.159	0.0473349
Dpm2	0.00924549	2.15673	0.056	0.011	0.0473349
Wdr1	0.00939514	0.467954	0.21	0.116	0.0480341
Tm2d1	0.00942993	0.877716	0.066	0.016	0.048145
Psmd14	0.00945978	0.423126	0.116	0.048	0.0482013
Snrpd2	0.00946719	-0.332564	0.156	0.074	0.0482013
Tm2d2	0.00959014	0.657271	0.136	0.063	0.0487599
Bloc1s1	0.00961871	0.237916	0.16	0.079	0.0488375
Tnrc6a	0.00963981	-1.25518	0.052	0.106	0.0488772
Pmaip1	0.00967457	-1.49342	0.146	0.212	0.0489219
Psmd13	0.00969418	1.06071	0.106	0.042	0.0489219
Txndc17	0.00970542	0.72263	0.178	0.095	0.0489219
Coro2a	0.00970802	0.388401	0.066	0.016	0.0489219
Sec13	0.00971518	0.13919	0.116	0.048	0.0489219
Prdx4	0.0097475	1.57534	0.056	0.011	0.0489613
Hsp90ab1	0.00975389	-0.887649	0.463	0.513	0.0489613
Ap2s1	0.00976613	0.809504	0.206	0.122	0.0489613
Cs	0.009795	0.747287	0.092	0.032	0.0489613
Dad1	0.00980536	0.274047	0.263	0.164	0.0489613
Cops9	0.00981123	0.465166	0.208	0.116	0.0489613
Txndc12	0.00981624	1.22643	0.056	0.011	0.0489613
Lmna	0.0098403	2.0912	0.064	0.016	0.0490148
Smad2	0.00985425	1.35228	0.046	0.005	0.0490179
Kras	0.00994149	-1.71902	0.09	0.153	0.049385
Eif4a1	0.0099646	0.708811	0.242	0.148	0.049433
Far1	0.0100571	0.795732	0.122	0.053	0.0497841
Tmem165	0.0100625	1.25476	0.09	0.032	0.0497841
Usb1	0.0101954	0.712502	0.074	0.021	0.0503742
H2-M3	0.0102881	0.950569	0.074	0.021	0.0507048
Hsp90b1	0.0102899	0.279225	0.162	0.079	0.0507048
Capn2	0.0104742	1.16918	0.14	0.069	0.0515196
Rgs2	0.0104833	-0.730351	0.305	0.376	0.0515196
Atrx	0.0105006	0.292395	0.114	0.048	0.0515357
Retreg1	0.0105491	-2.18042	0.024	0.063	0.0517044
Mydgf	0.0106567	0.836516	0.112	0.048	0.0521626
Stx8	0.010742	1.15081	0.064	0.016	0.05251
Dusp2	0.0107813	-1.09323	0.126	0.196	0.052632
Cct5	0.0108137	0.247307	0.168	0.085	0.0527206
Osbpl8	0.0110415	-1.9104	0.042	0.09	0.0537595
Rab8b	0.0111432	0.46694	0.164	0.085	0.054183
Arl6ip5	0.0112015	0.29377	0.22	0.127	0.0543948
Igbp1	0.0112688	0.508784	0.12	0.053	0.0546494
Psmc2	0.0113655	0.151147	0.098	0.037	0.0549138
Lamtor1	0.0113674	0.364206	0.114	0.048	0.0549138
Banf1	0.0113682	-0.14626	0.168	0.085	0.0549138
Drg1	0.0113993	1.72162	0.054	0.011	0.054982
Igfbp6	0.0114122	2.18437	0.044	0.005	0.054982
Spag9	0.0114281	-1.46807	0.062	0.116	0.0549864
Nhsl2	0.0116887	1.44679	0.072	0.021	0.056167
Trim25	0.011767	0.660207	0.134	0.063	0.0564695
Plin2	0.0117961	0.454378	0.238	0.143	0.056535
Bud31	0.0118548	0.853405	0.148	0.074	0.0567426
Ubl4a	0.0119728	0.80063	0.072	0.021	0.0572327
Nlrp3	0.0120139	1.28096	0.054	0.011	0.0573546
Rbm7	0.012297	0.998086	0.088	0.032	0.058605
Tmed10	0.0123077	-0.205953	0.269	0.164	0.058605
Hfe	0.0123468	-1.60514	0.058	0.111	0.058715
Ndufv1	0.0124757	1.98465	0.062	0.016	0.059245
Ap2a2	0.0124904	-0.3131	0.192	0.101	0.059245
Dnajc3	0.0125443	0.555281	0.156	0.079	0.0594238
Hspa4	0.0127344	1.09052	0.094	0.037	0.0602468
Metap2	0.01288	0.17944	0.156	0.079	0.060857
Antxr2	0.0129248	1.59302	0.062	0.016	0.0609904
Aif1	0.0129944	0.100566	0.148	0.074	0.0612401
Casp4	0.0130364	0.153928	0.112	0.048	0.0613595
Ndufa7	0.0130798	0.423515	0.315	0.206	0.0614853
Dpm3	0.0131317	0.0592023	0.14	0.069	0.0616504
Smarca5	0.0131499	0.61536	0.088	0.032	0.0616568
Filip1l	0.0132496	-0.794192	0.128	0.196	0.0620397
Wdr83os	0.0132653	0.456636	0.08	0.026	0.0620397
Txnl1	0.0133281	-0.122519	0.072	0.021	0.0622037
Sssca1	0.0133342	-0.0973464	0.136	0.063	0.0622037
Hprt	0.0133773	0.416996	0.08	0.026	0.0622548
Kpna4	0.0133887	-2.21442	0.04	0.085	0.0622548
Psma2	0.013396	0.254241	0.2	0.116	0.0622548
Txnl4a	0.013431	1.41954	0.062	0.016	0.0623387
Eif3c	0.0135152	-0.117003	0.178	0.095	0.0626505
Mxd1	0.0136241	0.751822	0.126	0.058	0.0630757
Nt5c3	0.0137343	0.783921	0.062	0.016	0.063469
Cct7	0.0137448	0.227385	0.154	0.079	0.063469
Prkag1	0.0137746	1.68719	0.086	0.032	0.063469
Arhgef2	0.0137781	0.889089	0.062	0.016	0.063469
Nabp1	0.0137975	-0.752719	0.078	0.138	0.0634789
Oasl2	0.0139049	0.3165	0.14	0.069	0.0638379
Mrps17	0.0139103	1.42468	0.062	0.016	0.0638379
Tpd52l2	0.0139353	1.23765	0.094	0.037	0.0638731
Daxx	0.0140127	0.345641	0.07	0.021	0.0641176
Glipr1	0.0140236	0.0291597	0.126	0.058	0.0641176
Eif4e3	0.0140969	1.18043	0.116	0.053	0.064373
Coro7	0.0141484	2.0811	0.052	0.011	0.064503
Ets2	0.0141662	-1.07225	0.106	0.169	0.064503
Mrpl32	0.014178	0.71546	0.062	0.016	0.064503
Myo5a	0.0141978	2.18943	0.052	0.011	0.0645129
Prdx3	0.0143076	1.244	0.07	0.021	0.0649317
Ifi206	0.0144348	0.806642	0.086	0.032	0.0653539
H2-T23	0.0144362	0.415081	0.194	0.111	0.0653539
Acot7	0.0144971	1.67317	0.052	0.011	0.065549
Itgav	0.0146469	-1.637	0.064	0.116	0.0661448
Wdr24	0.014802	1.68983	0.052	0.011	0.0667633
Trem2	0.0149138	0.642255	0.07	0.021	0.0670944
Pdf	0.0149238	1.58179	0.042	0.005	0.0670944
Flna	0.0149301	0.314784	0.477	0.349	0.0670944
Polr2d	0.0149565	1.12728	0.052	0.011	0.0671177
Snrpb	0.0150016	0.302381	0.273	0.175	0.0671177
Cd33	0.0150084	1.12434	0.052	0.011	0.0671177
Lxn	0.0150084	1.24568	0.052	0.011	0.0671177
Babam2	0.0150911	0.9106	0.07	0.021	0.0674057
Nucb2	0.0151295	1.97753	0.068	0.021	0.0674953
Asap1	0.0152512	-0.053058	0.14	0.069	0.0678991
Add3	0.0152743	0.567196	0.232	0.143	0.0678991
Dpp9	0.0152755	1.24027	0.042	0.005	0.0678991
BC028528	0.01543	0.541114	0.244	0.153	0.0685031
Map4k4	0.0154914	0.33663	0.132	0.063	0.0686929
Chmp5	0.0156563	0.649024	0.102	0.042	0.0692729
E2f2	0.0156599	0.546413	0.078	0.026	0.0692729
AC134860.1	0.0158061	0.216522	0.138	0.069	0.0697985
Ncoa2	0.0158167	-1.03762	0.022	0.058	0.0697985
Mfap3	0.0158439	1.76168	0.06	0.016	0.0698348
Tspan13	0.0159054	-1.28814	0.108	0.169	0.070022
Zmat5	0.0160346	1.65559	0.076	0.026	0.0705063
Apbb1ip	0.0161138	-1.41662	0.134	0.196	0.0707699
Hdc	0.0161997	1.31915	0.06	0.016	0.0710623
Cwc27	0.0162923	2.93487	0.03	0	0.0710641
Ext2	0.0162923	1.44757	0.03	0	0.0710641
Lpcat1	0.0162923	1.82781	0.03	0	0.0710641
Tnfsf14	0.0162923	2.40802	0.03	0	0.0710641
Rnaset2a	0.0162968	0.468916	0.206	0.122	0.0710641
Lamtor3	0.0163928	0.818843	0.126	0.063	0.0713981
Copz1	0.0165755	-0.107133	0.148	0.074	0.0721083
Dnajc13	0.0166878	0.972793	0.068	0.021	0.072511
Cfh	0.0167866	1.03833	0.068	0.021	0.0727855
Ehd4	0.0167906	0.170405	0.138	0.069	0.0727855
Plin3	0.0168792	1.0812	0.06	0.016	0.0730662
Psmc3	0.0168959	-0.218045	0.146	0.074	0.0730662
Ptpra	0.016915	0.454947	0.086	0.032	0.0730662
Dpy19l1	0.0169549	0.393875	0.076	0.026	0.0731197
Cdc123	0.0169671	1.24029	0.092	0.037	0.0731197
Wdr45	0.0170737	1.82417	0.05	0.011	0.0734927
Erh	0.0171854	0.298771	0.144	0.074	0.0738872
Paip2	0.0172343	-0.014019	0.23	0.132	0.074011
Pdxk	0.0173118	1.78956	0.05	0.011	0.074194
Arhgef37	0.0173375	0.843583	0.084	0.032	0.074194
Tmem173	0.0173375	1.10614	0.084	0.032	0.074194
Supt4a	0.0174337	-0.0199963	0.172	0.095	0.0745191
Galnt9	0.0174922	1.72211	0.05	0.011	0.0746824
Usp32	0.0176351	-2.07214	0.026	0.063	0.0752047
Ndufb3	0.0177584	0.244347	0.152	0.079	0.0756332
Mrps26	0.0177767	2.47922	0.04	0.005	0.0756332
Ppm1h	0.0178122	-1.32007	0.052	0.101	0.0756968
Ripk2	0.0179009	-2.08873	0.03	0.069	0.0759858
Pgp	0.0180658	1.31867	0.068	0.021	0.0765973
Sra1	0.0181617	0.480535	0.138	0.069	0.0768627
Ccdc115	0.0181702	0.851557	0.076	0.026	0.0768627
Pdap1	0.0182037	0.684465	0.092	0.037	0.0769157
Tars	0.0182724	0.798201	0.084	0.032	0.0770602
Grpel1	0.0182798	0.890056	0.114	0.053	0.0770602
Phyh	0.0183317	0.709094	0.068	0.021	0.0771903
Uba52	0.0183851	0.174469	0.18	0.101	0.0773269
Taf6l	0.0184862	0.861098	0.114	0.053	0.0776499
Plod3	0.0185492	0.140511	0.132	0.063	0.0776499
Tomm5	0.0186099	0.104102	0.084	0.032	0.0776499
Adam15	0.0186102	0.90691	0.05	0.011	0.0776499
Pqlc3	0.0186231	0.733428	0.14	0.074	0.0776499
Afg3l1	0.0186243	1.90203	0.04	0.005	0.0776499
Tnfrsf1b	0.0186306	-1.06173	0.263	0.333	0.0776499
Ndufs4	0.0186309	0.711487	0.136	0.069	0.0776499
Trim30c	0.0186965	1.70176	0.04	0.005	0.0778349
Wdfy1	0.0187689	1.36124	0.04	0.005	0.0780481
Ly6e	0.0188247	-0.0391787	0.802	0.64	0.0781917
Cwc15	0.0188765	-0.106104	0.148	0.074	0.0783184
Cisd2	0.0189898	0.515786	0.114	0.053	0.0786997
Rtp4	0.0191474	0.138915	0.2	0.116	0.0792632
Tubb6	0.0191716	0.423898	0.098	0.042	0.0792742
AC159818.1	0.0192417	0.103118	0.174	0.095	0.0794171
Bet1	0.0192494	0.474456	0.076	0.026	0.0794171
Bola2	0.0193613	0.773302	0.216	0.138	0.0797893
Snrpert	0.0194137	0.487505	0.122	0.058	0.0799157
Stxbp6	0.019486	0.47155	0.068	0.021	0.0801235
Fam69a	0.0195099	0.489191	0.1	0.042	0.0801322
Swi5	0.019589	0.864128	0.134	0.069	0.0803672
Magohb	0.0196737	1.4732	0.074	0.026	0.080625
Dock8	0.0198025	0.179391	0.158	0.085	0.0810285
Soat1	0.0198353	-0.510603	0.224	0.127	0.0810285
Slfn4	0.0198383	0.946875	0.058	0.016	0.0810285
Ten1	0.0199631	1.23717	0.058	0.016	0.0814476
Pla2g7	0.0199908	0.277751	0.244	0.153	0.0814487
Fam50a	0.0200077	0.0114073	0.092	0.037	0.0814487
Plagl2	0.0200478	-0.939732	0.04	0.085	0.0815216
Scp2	0.0201295	0.0552492	0.218	0.132	0.0817317
Ptpn6	0.0201439	0.520371	0.307	0.206	0.0817317
Commd3	0.0201678	1.34593	0.074	0.026	0.0817384
Yipf5	0.0202146	0.874082	0.058	0.016	0.0818279
Cd84	0.0202344	0.893489	0.082	0.032	0.0818279
Cdc37l1	0.0203901	1.86706	0.028	0	0.0823669
Snrpe	0.0204715	0.241686	0.136	0.069	0.0826051
Htra2	0.0206329	-1.87579	0.054	0.101	0.0831652
Chmp3	0.0206693	0.325706	0.09	0.037	0.0832205
Ddx39	0.0207908	0.666706	0.058	0.016	0.083618
Tmem106a	0.0209855	0.943163	0.082	0.032	0.0842929
Rheb	0.0210044	0.276378	0.158	0.085	0.0842929
Ube2e1	0.021117	0.59079	0.058	0.016	0.0845692
Map1lc3b	0.0211193	-0.0568172	0.269	0.169	0.0845692
Commd7	0.0212407	0.773437	0.09	0.037	0.0849628
Nono	0.0212933	0.610241	0.09	0.037	0.0850807
Sar1b	0.0213629	-0.469652	0.074	0.026	0.0851324
Vcp	0.0213697	-0.204403	0.164	0.09	0.0851324
Cxcl2	0.0213932	0.622485	0.126	0.063	0.0851324
Ube2j2	0.0213989	0.214588	0.09	0.037	0.0851324
BC147527	0.0215477	0.92434	0.066	0.021	0.0856318
Ndufb5	0.0217765	-0.155322	0.154	0.079	0.0864476
Dusp22	0.0218617	0.919297	0.066	0.021	0.0866515
Rnf114	0.021875	0.513765	0.134	0.069	0.0866515
Mbtd1	0.0219219	-1.63189	0.038	0.079	0.0867437
Plec	0.0220227	0.996097	0.104	0.048	0.0870489
Lypla1	0.0220731	1.00867	0.074	0.026	0.0871544
Comt	0.0221744	0.576885	0.104	0.048	0.0874605
Shisa5	0.0222767	0.127414	0.419	0.307	0.0877698
Srpk2	0.0223683	1.91519	0.038	0.005	0.0879479
Nol12	0.0223698	1.4642	0.048	0.011	0.0879479
Gatad1	0.0224462	1.58992	0.048	0.011	0.088154
Phospho2	0.0226294	1.82531	0.038	0.005	0.0887785
H2afv	0.0226701	0.285678	0.16	0.09	0.0888166
Tram1	0.0226874	0.956384	0.152	0.085	0.0888166
Ttc9c	0.0228931	1.60012	0.038	0.005	0.0895266
Stx5a	0.0229873	1.08686	0.048	0.011	0.0897996
Cmpk1	0.023013	0.245125	0.206	0.127	0.0898044
Tor1a	0.023116	0.223352	0.142	0.079	0.0901109
Ccdc50	0.0231913	-1.2865	0.046	0.09	0.0903084
Cd164	0.0232396	0.624558	0.074	0.026	0.090401
Ddx24	0.0233003	0.394512	0.12	0.058	0.0905412
Bscl2	0.0234557	-0.0538219	0.098	0.042	0.0908666
Cd177	0.0234582	1.67575	0.056	0.016	0.0908666
Zfand2b	0.0234582	1.55203	0.056	0.016	0.0908666
Tmem59	0.0235384	0.127191	0.212	0.127	0.0910814
Tmem219	0.0236842	1.02738	0.096	0.042	0.0914193
Csnk2a1	0.0236876	0.321423	0.082	0.032	0.0914193
Stn1	0.0237004	0.252371	0.038	0.005	0.0914193
Coa6	0.0239746	1.36139	0.056	0.016	0.0923802
Sema4a	0.0240424	0.444449	0.088	0.037	0.0924997
Cdc42	0.0240755	0.184787	0.485	0.37	0.0924997
Rnaset2b	0.0240811	0.289144	0.188	0.111	0.0924997
Abi3	0.0241485	-1.49563	0.09	0.143	0.0926616
Pcbp1	0.0243309	0.212495	0.246	0.153	0.0931921
Cltc	0.0243374	0.207951	0.22	0.138	0.0931921
Thoc7	0.024364	0.859225	0.124	0.063	0.0931968
Eif2b2	0.024425	1.11061	0.056	0.016	0.0933331
Fnta	0.0245768	1.27849	0.056	0.016	0.0938155
Morf4l2	0.0246113	0.486122	0.082	0.032	0.0938496
Psmb7	0.0246534	1.29327	0.08	0.032	0.0938737
Cers6	0.0246792	0.685989	0.096	0.042	0.0938737
Xbp1	0.0246942	-0.114667	0.259	0.164	0.0938737
Blvra	0.0249079	0.882639	0.08	0.032	0.0945882
Apopt1	0.0250987	1.30522	0.064	0.021	0.0952143
Ssrp1	0.0251709	1.18797	0.064	0.021	0.095364
G6pdx	0.02519	0.0904421	0.142	0.074	0.095364
Rab24	0.025316	1.46952	0.064	0.021	0.0957423
Vbp1	0.0254968	0.44041	0.088	0.037	0.0963166
Glb1	0.0255464	2.43508	0.026	0	0.0963166
Uri1	0.0255464	1.66834	0.026	0	0.0963166
Mrpl27	0.0256083	0.727585	0.064	0.021	0.0964508
Ebna1bp2	0.0256818	0.984366	0.064	0.021	0.0966287
Mtch2	0.0259799	0.394488	0.056	0.016	0.0976503
Tnks2	0.0260237	-1.20576	0.046	0.09	0.0976915
Stk38	0.026044	-1.42205	0.158	0.217	0.0976915
Itga1	0.0261679	1.81404	0.046	0.011	0.0980563
Psmb8	0.0263365	0.0343862	0.419	0.286	0.0984442
Agfg1	0.0263465	1.72285	0.046	0.011	0.0984442
Acin1	0.0263518	0.227698	0.064	0.021	0.0984442
Vps29	0.0264664	0.563316	0.158	0.09	0.0986817
Srsf2	0.026469	0.433555	0.166	0.095	0.0986817
Clec12a	0.0265074	0.720358	0.116	0.058	0.0987246
Pnpla2	0.0265439	0.350716	0.056	0.016	0.0987605
Cops4	0.0266165	1.53815	0.046	0.011	0.0987636
Emc6	0.0266178	0.829144	0.08	0.032	0.0987636
Lztfl1	0.0266253	0.678065	0.056	0.016	0.0987636
Ccdc127	0.026707	1.51517	0.046	0.011	0.0989667
Pycr2	0.0269801	1.62988	0.046	0.011	0.0998781
Cntrl	0.027062	0.734952	0.072	0.026	0.100006
Smim14	0.0270691	0.604683	0.152	0.085	0.100006
Mrpl53	0.0271345	0.828041	0.072	0.026	0.100092
Vrk3	0.0271635	0.543917	0.046	0.011	0.100092
Chchd2	0.0271739	-0.031283	0.395	0.27	0.100092
Med28	0.0272441	0.372081	0.204	0.127	0.10025
Lilrb4a	0.0273247	0.0143234	0.253	0.159	0.100365
Rrp7a	0.0273461	0.443589	0.064	0.021	0.100365
Sf3b5	0.0273574	0.493735	0.156	0.09	0.100365
Rab9	0.0275336	0.932026	0.046	0.011	0.100885
Trappc6a	0.0275539	0.418522	0.088	0.037	0.100885
Tpra1	0.0276332	-1.97713	0.018	0.048	0.101074
Lst1	0.0276861	-0.656119	0.389	0.418	0.101118
Ist1	0.0277003	0.730895	0.124	0.063	0.101118
Abcg3	0.0277429	-1.66772	0.018	0.048	0.101173
Ogfr	0.0278897	0.336606	0.11	0.053	0.101608
Pgm1	0.0280023	1.35986	0.046	0.011	0.101917
Mau2	0.0282868	0.125175	0.046	0.011	0.102587
Got2	0.0282926	0.631869	0.064	0.021	0.102587
Rasa1	0.0282957	-0.958755	0.028	0.063	0.102587
Dap	0.0282978	0.205981	0.124	0.063	0.102587
Tmem9b	0.0284186	0.616332	0.086	0.037	0.102867
Ap1m1	0.0284311	-0.496217	0.072	0.026	0.102867
Gnl2	0.0284806	1.64634	0.036	0.005	0.102945
Tcf7l2	0.0285209	-2.127	0.018	0.048	0.102989
Dok2	0.0285902	1.87053	0.036	0.005	0.103043
Coro1b	0.028592	-0.0231722	0.287	0.185	0.103043
Mrpl57	0.0286441	0.167771	0.146	0.079	0.10313
Fam49b	0.0287186	-0.0146796	0.337	0.238	0.103297
Havcr2	0.0287711	-1.5685	0.044	0.085	0.103385
Swt1	0.0288105	1.50405	0.036	0.005	0.103425
Tmem222	0.0290322	1.40375	0.036	0.005	0.10412
Polr3c	0.0291347	0.853643	0.054	0.016	0.104316
Gdap2	0.0291437	1.10546	0.036	0.005	0.104316
Snx2	0.0293362	0.194334	0.17	0.101	0.104903
Tmed7	0.0294732	0.735895	0.142	0.079	0.105197
Fuca2	0.0294758	1.51584	0.062	0.021	0.105197
Smim4	0.0295118	0.435831	0.094	0.042	0.105223
Rad23a	0.0296225	1.05965	0.07	0.026	0.105493
H3f3a	0.0296449	0.105847	0.244	0.159	0.105493
Timm8b	0.0297052	1.02791	0.1	0.048	0.105606
Dera	0.0297672	1.26893	0.054	0.016	0.105724
Cebpd	0.0298895	0.815877	0.122	0.063	0.106056
CT010506.1	0.0299524	0.120592	0.188	0.111	0.106177
Colgalt1	0.0300418	1.24728	0.054	0.016	0.106312
Sap30	0.0300609	0.424778	0.094	0.042	0.106312
Szrd1	0.0300775	0.924112	0.086	0.037	0.106312
Timm17a	0.0302977	0.401916	0.102	0.048	0.106988
Sdhd	0.0304546	0.0352921	0.152	0.085	0.107439
Tmem147	0.0304906	0.327122	0.108	0.053	0.107463
Nsun2	0.0306911	0.93412	0.054	0.016	0.108066
Psmd4	0.0307804	-0.138194	0.16	0.09	0.108276
Rac1	0.030845	-0.105193	0.369	0.243	0.1084
Stxbp2	0.0313269	0.413001	0.07	0.026	0.109988
Gga1	0.0314101	0.34524	0.07	0.026	0.110175
Capzb	0.0315299	-0.0170202	0.537	0.386	0.11049
Zdhhc7	0.0316418	0.697367	0.062	0.021	0.110776
B9d2	0.0317433	0.674415	0.084	0.037	0.111026
Ykt6	0.0319097	1.54442	0.068	0.026	0.111502
Amdhd2	0.0320491	1.71478	0.024	0	0.111883
Arf3	0.032089	0.414883	0.094	0.042	0.111916
Tmed5	0.0323395	-1.66634	0.178	0.233	0.112618
Park7	0.0323926	0.54153	0.178	0.106	0.112618
Polr1d	0.0324025	0.618394	0.136	0.074	0.112618
Nedd9	0.032413	-1.42692	0.078	0.127	0.112618
Med10	0.0325543	0.96789	0.092	0.042	0.113003
Tmem60	0.03265	2.10013	0.044	0.011	0.113228
Agpat5	0.0328704	1.69119	0.044	0.011	0.113866
Magoh	0.0328961	0.455348	0.078	0.032	0.113866
Selplg	0.0329603	0.285027	0.321	0.228	0.113981
Tax1bp1	0.0330929	0.133617	0.218	0.138	0.1143
Ndufa9	0.0331147	0.0532035	0.07	0.026	0.1143
Tiam1	0.0332894	0.356857	0.07	0.026	0.114669
Mcfd2	0.033315	1.8172	0.044	0.011	0.114669
Rpain	0.033315	1.32439	0.044	0.011	0.114669
Eif3m	0.0334756	0.291823	0.172	0.101	0.115113
Chchd7	0.0335392	1.38773	0.044	0.011	0.115225
Mettl23	0.0336519	1.41616	0.044	0.011	0.115503
Anxa6	0.0336951	0.767466	0.14	0.079	0.115544
Polr2c	0.0339252	-0.0983603	0.094	0.042	0.116225
Phf5a	0.0340378	0.396063	0.062	0.021	0.116475
Imp3	0.0340617	0.454814	0.078	0.032	0.116475
Itm2c	0.0341262	-0.0620904	0.132	0.069	0.116587
Fkbp3	0.0343288	0.0677522	0.086	0.037	0.117171
Nfu1	0.0343985	0.504234	0.232	0.148	0.1173
F5	0.034472	1.44484	0.068	0.026	0.117441
Ndfip1	0.0346703	0.195616	0.1	0.048	0.118008
Rassf1	0.0347727	0.421559	0.106	0.053	0.118095
Cdk5rap3	0.0347771	1.88517	0.034	0.005	0.118095
Tmem242	0.0347958	1.10498	0.044	0.011	0.118095
Hnrnpm	0.0348245	-0.328201	0.146	0.079	0.118095
Cript	0.0349105	0.378989	0.128	0.069	0.118277
Dok3	0.0349766	0.293494	0.148	0.085	0.118362
Gtf2f1	0.0349997	-0.20195	0.062	0.021	0.118362
Tpd52	0.0352326	0.0627008	0.457	0.328	0.119028
Usp5	0.0352625	0.476798	0.044	0.011	0.119028
Clic1	0.0353099	0.232275	0.357	0.259	0.119028
Adh5	0.0353324	1.20226	0.09	0.042	0.119028
Trabd	0.0353888	1.57323	0.06	0.021	0.119028
Eef1akmt1	0.035391	0.4239	0.062	0.021	0.119028
Kctd12	0.0355818	0.115671	0.164	0.095	0.11956
Clec7a	0.0356986	0.723411	0.224	0.148	0.119843
Bsg	0.035859	0.328844	0.2	0.127	0.120272
Sp3	0.0358977	-0.314165	0.086	0.037	0.120292
Dcxr	0.0359949	1.4387	0.034	0.005	0.120508
Hdac5	0.0360286	1.33109	0.052	0.016	0.120511
Topors	0.0362014	1.24156	0.034	0.005	0.120923
Snw1	0.0362176	-0.167356	0.116	0.058	0.120923
Ier3ip1	0.0363221	-0.262911	0.255	0.164	0.121059
Ifi213	0.0363494	0.501302	0.106	0.053	0.121059
Srd5a3	0.0363573	1.09853	0.052	0.016	0.121059
Mindy1	0.0365478	0.831355	0.034	0.005	0.121583
Rel	0.0366535	-1.4081	0.116	0.169	0.121825
Pde4b	0.0367775	-1.59691	0.114	0.164	0.122084
Mea1	0.036798	-0.129733	0.084	0.037	0.122084
Os9	0.0368884	0.712708	0.106	0.053	0.122237
Pitpnb	0.0369104	0.909101	0.06	0.021	0.122237
Rchy1	0.0369749	0.500934	0.092	0.042	0.12234
Polb	0.0370165	0.950363	0.076	0.032	0.122349
Gsn	0.0370582	0.188689	0.092	0.042	0.122349
Hsp90aa1	0.037079	-0.871651	0.134	0.19	0.122349
Ttc1	0.0371107	0.889996	0.068	0.026	0.122349
Crebbp	0.0372071	-2.16846	0.034	0.069	0.122557
Ssr1	0.0372661	0.165198	0.12	0.063	0.122641
Cbfb	0.0375013	1.06567	0.068	0.026	0.123304
Washc2	0.0375345	1.02784	0.06	0.021	0.123304
Gadd45gip1	0.0377324	0.556828	0.1	0.048	0.123843
Cetn3	0.0378954	-0.136897	0.1	0.048	0.124174
Myl12a	0.0379164	-0.0417816	0.423	0.312	0.124174
Ankra2	0.0379346	-1.93473	0.016	0.042	0.124174
Nkiras2	0.0380367	0.693256	0.076	0.032	0.124398
Iah1	0.0382685	0.474344	0.052	0.016	0.125014
Mindy2	0.0382931	0.639015	0.068	0.026	0.125014
Prelid3b	0.0383836	0.637184	0.052	0.016	0.125118
Dcaf7	0.0383931	0.922845	0.068	0.026	0.125118
Dcaf11	0.0385945	0.632476	0.06	0.021	0.125506
Plbd1	0.038597	-0.00635897	0.305	0.206	0.125506
Ric8a	0.0386145	0.423718	0.052	0.016	0.125506
Ccng1	0.038894	-1.57983	0.054	0.095	0.126302
Alg5	0.039134	-0.00487224	0.06	0.021	0.12697
Prkcd	0.0392906	-0.875087	0.238	0.291	0.127365
Sec61g	0.0395618	0.875399	0.15	0.09	0.128131
Tmem33	0.0396646	0.858169	0.09	0.042	0.128167
Lamtor5	0.0396738	-0.115379	0.222	0.138	0.128167
Apobec3	0.0396774	0.0345905	0.098	0.048	0.128167
Scand1	0.0399505	0.72293	0.126	0.069	0.128936
Tm6sf1	0.0400698	-0.191053	0.146	0.085	0.129147
Ppp2ca	0.0401008	0.132765	0.164	0.095	0.129147
Pgs1	0.0401213	0.384282	0.06	0.021	0.129147
Efr3a	0.0402064	0.102096	0.15	0.085	0.129308
Slc16a6	0.0402716	1.71348	0.022	0	0.129404
Atf3	0.0405003	0.386877	0.267	0.185	0.130025
Rwdd1	0.0405436	0.199586	0.076	0.032	0.130051
Il18	0.0407132	2.09752	0.042	0.011	0.130362
Etfa	0.0407421	0.0255173	0.076	0.032	0.130362
Adprh	0.040747	0.832399	0.09	0.042	0.130362
Naca	0.0407927	0.335905	0.194	0.122	0.130395
Pfdn1	0.0408384	0.733261	0.09	0.042	0.130427
Mtch1	0.0408826	1.56884	0.094	0.048	0.130455
Sptlc2	0.040955	0.605591	0.082	0.037	0.130573
Ostf1	0.0411756	-0.24386	0.303	0.201	0.131163
Itgam	0.0416135	0.368788	0.248	0.169	0.132443
Smchd1	0.0418134	-1.69659	0.09	0.138	0.132964
Siva1	0.042085	0.631932	0.11	0.058	0.133712
Surf1	0.0421293	0.909262	0.066	0.026	0.133737
Setx	0.0422094	-1.65354	0.038	0.074	0.133875
Hmox2	0.0422713	0.0718342	0.098	0.048	0.133902
Lrrc59	0.0423233	-0.45131	0.09	0.042	0.133902
Trappc3	0.0423269	1.50419	0.058	0.021	0.133902
Snora69	0.0426137	0.178208	0.194	0.122	0.134629
Arhgap26	0.0426301	1.22506	0.096	0.048	0.134629
Abcf1	0.0431826	0.109176	0.098	0.048	0.136088
Pptc7	0.0432125	0.781844	0.042	0.011	0.136088
Sgta	0.0432125	0.772528	0.042	0.011	0.136088
Slc3a2	0.043276	0.757378	0.096	0.048	0.136088
Bad	0.043277	1.18376	0.058	0.021	0.136088
Rbm5	0.0434548	-1.67947	0.078	0.122	0.13653
Hk1	0.0436414	-0.0534308	0.042	0.011	0.136958
Eci1	0.0437063	1.26933	0.05	0.016	0.136958
Cox19	0.0437588	1.31029	0.058	0.021	0.136958
Gps2	0.0437588	1.32946	0.058	0.021	0.136958
Gsto1	0.0437919	0.131524	0.16	0.095	0.136958
Treml2	0.0438148	2.05504	0.032	0.005	0.136958
Tet3	0.0439293	-0.253051	0.042	0.011	0.1372
Mrps11	0.044232	0.309691	0.05	0.016	0.138028
Tufm	0.0443176	1.32827	0.032	0.005	0.138178
Fam208b	0.0444863	1.39712	0.032	0.005	0.138586
Ifi35	0.0445468	0.29743	0.146	0.085	0.138657
Tmem71	0.0446297	1.09586	0.05	0.016	0.138798
Fau	0.0447233	0.0533624	0.273	0.185	0.138971
Pdcd2l	0.0448966	1.39114	0.05	0.016	0.139392
Rab11b	0.0452288	-0.0980799	0.148	0.085	0.140305
Plekhb2	0.0452994	0.712359	0.05	0.016	0.140405
Ccs	0.045338	1.29219	0.032	0.005	0.140406
Slc31a1	0.0454343	0.700418	0.05	0.016	0.140584
Eef1e1	0.04551	0.953855	0.032	0.005	0.140584
Yif1a	0.04551	0.488362	0.032	0.005	0.140584
Cmc1	0.0456825	0.409025	0.032	0.005	0.14088
Pcm1	0.0456825	0.540626	0.032	0.005	0.14088
Mlf2	0.0457627	0.265067	0.066	0.026	0.141009
Lyrm2	0.0458411	1.00977	0.05	0.016	0.141132
Rhog	0.0459649	0.166036	0.238	0.159	0.141395
Rin3	0.0461799	-0.542588	0.084	0.037	0.141935
Mfsd1	0.0462175	0.501189	0.102	0.053	0.141935
Ldah	0.0463884	0.75864	0.05	0.016	0.14223
Cyth1	0.0464204	0.374758	0.082	0.037	0.14223
Polr2j	0.0464299	0.750779	0.128	0.074	0.14223
Sephs2	0.0464699	0.0230886	0.074	0.032	0.142234
AC151846.1	0.04653	0.0743217	0.222	0.143	0.1423
Stip1	0.046634	-0.177736	0.082	0.037	0.142408
Pfdn2	0.046643	0.128262	0.104	0.053	0.142408
Cnpy2	0.0469455	-0.160727	0.184	0.111	0.143213
Pdcl3	0.0470801	0.319251	0.05	0.016	0.143505
Golgb1	0.0471481	-0.0241142	0.074	0.032	0.143593
Rab7	0.0471913	0.0147302	0.202	0.127	0.143605
Rbm22	0.0473891	0.852694	0.058	0.021	0.144088
Inpp5d	0.0474475	-0.577816	0.112	0.058	0.144146
Sdhaf4	0.0477787	0.496044	0.058	0.021	0.145033
Nfkbib	0.0478593	0.76418	0.102	0.053	0.145157
Tacc1	0.0482167	1.25529	0.072	0.032	0.146121
Chst12	0.048632	0.478761	0.058	0.021	0.147199
Krt80	0.0486525	-1.54371	0.06	0.101	0.147199
Lmnb1	0.0490628	1.28977	0.064	0.026	0.148318
Stk16	0.0495811	1.49932	0.04	0.011	0.149762
Stub1	0.0497501	0.958837	0.08	0.037	0.150149
Eif3k	0.05002	0.20992	0.251	0.169	0.150782
Uba1	0.050042	1.09321	0.112	0.063	0.150782
Phf11d	0.0502223	2.15088	0.048	0.016	0.151202
Frrs1	0.0505445	-0.388969	0.066	0.026	0.152047
Ccni	0.0506085	1.04749	0.072	0.032	0.152115
Brms1l	0.0507025	1.55355	0.02	0	0.152231
Sept2	0.0507298	0.212161	0.096	0.048	0.152231
P2rx4	0.0509868	1.45396	0.064	0.026	0.152877
Pkib	0.0511264	1.77707	0.048	0.016	0.153162
Eif4ebp1	0.051165	-0.25497	0.222	0.143	0.153162
Sap18b	0.0515003	-0.171868	0.16	0.095	0.15404
Adss	0.0517224	0.0280662	0.08	0.037	0.154578
Rabac1	0.0519572	0.0532223	0.156	0.095	0.155154
Met	0.0520821	1.10179	0.04	0.011	0.155279
Trim30d	0.0520908	0.877406	0.072	0.032	0.155279
Pcif1	0.0521301	1.06743	0.086	0.042	0.155279
Ppp2r5c	0.0521964	-1.13698	0.186	0.238	0.155279
Chd9	0.0522525	-1.03434	0.024	0.053	0.155279
Urod	0.0522525	-0.393586	0.04	0.011	0.155279
Casp1	0.0525552	0.650647	0.108	0.058	0.155863
Tyk2	0.0525712	0.73496	0.064	0.026	0.155863
Pld4	0.0526181	-0.00113983	0.485	0.36	0.155863
Wbp11	0.0526551	0.105575	0.102	0.053	0.155863
Pknox1	0.0526609	-1.8212	0.014	0.037	0.155863
Sec24c	0.052719	0.511978	0.072	0.032	0.155909
Cox20	0.0528643	-1.73002	0.04	0.074	0.156213
Rasa4	0.0529737	0.883081	0.064	0.026	0.156411
Lrrc8d	0.0533179	-1.81651	0.032	0.063	0.157301
Crtc3	0.0534586	0.421023	0.04	0.011	0.157589
Dscr3	0.0537047	1.22473	0.056	0.021	0.158111
Mrpl40	0.0537864	1.03698	0.064	0.026	0.158111
Cyp27a1	0.0538074	0.143705	0.04	0.011	0.158111
Eif1ax	0.0538478	0.625446	0.094	0.048	0.158111
Snrnp40	0.0538507	1.30546	0.056	0.021	0.158111
Prpf38a	0.0539926	1.83229	0.03	0.005	0.158401
Sgf29	0.0541977	1.89744	0.03	0.005	0.15869
Cisd1	0.0542055	-0.548237	0.088	0.042	0.15869
Rbm8a2	0.0542204	-0.185601	0.138	0.079	0.15869
Irgm1	0.054593	-0.258624	0.124	0.069	0.159653
Api5	0.0548649	-1.62009	0.106	0.153	0.160176
Rhoq	0.0548756	-1.36792	0.036	0.069	0.160176
Ppp2r1a	0.0549025	0.61905	0.072	0.032	0.160176
Runx3	0.0551797	1.24878	0.056	0.021	0.160725
Tnfaip8l2	0.0551831	0.301353	0.108	0.058	0.160725
Trpm7	0.0552378	0.213501	0.08	0.037	0.160725
Rgs18	0.0553033	0.185934	0.064	0.026	0.160725
Msl2	0.0553294	-1.878	0.036	0.069	0.160725
Rtca	0.0553654	0.491018	0.048	0.016	0.160725
Dph3	0.0554299	0.864066	0.078	0.037	0.160725
Kdelr2	0.0554787	0.709403	0.056	0.021	0.160725
Hagh	0.0555278	1.16509	0.048	0.016	0.160725
Pafah1b2	0.0555278	0.168369	0.048	0.016	0.160725
Bckdha	0.0555829	0.741069	0.064	0.026	0.160757
Znhit1	0.0560151	0.0507713	0.136	0.079	0.16188
Med4	0.0562729	-1.4829	0.008	0.026	0.162377
Nomo1	0.0562845	1.07655	0.03	0.005	0.162377
Ppp1r15b	0.0563196	0.203176	0.116	0.063	0.162377
Snora19	0.0564969	1.38905	0.03	0.005	0.162746
Wbp4	0.056536	0.687826	0.056	0.021	0.162746
Anp32a	0.0567805	-0.723583	0.1	0.148	0.163322
Txndc9	0.056872	0.391084	0.086	0.042	0.163457
Strn3	0.0571418	-0.359202	0.064	0.026	0.164104
Arpc3	0.0572396	-0.151501	0.375	0.27	0.164204
Brd2	0.0572856	0.933128	0.106	0.058	0.164204
Rbbp7	0.0573105	-0.925638	0.028	0.058	0.164204
Mrpl18	0.0573971	0.47456	0.106	0.058	0.164324
Fkbp15	0.05761	0.913368	0.078	0.037	0.164805
Hsdl1	0.0581824	-0.92546	0.028	0.058	0.166214
Synj1	0.0581928	0.365479	0.136	0.079	0.166214
Srrm1	0.0583294	0.461128	0.1	0.053	0.166474
Dync1i2	0.0585063	0.331827	0.094	0.048	0.16685
Sod2	0.0592486	0.128034	0.114	0.063	0.168835
Imp4	0.0593319	-0.138922	0.056	0.021	0.168942
Cdc26	0.0597218	-0.275375	0.094	0.048	0.169921
Tsc22d3	0.0599727	-1.54925	0.2	0.243	0.170503
Tuba1b	0.0600849	0.17871	0.122	0.069	0.170574
Sgms1	0.0600905	-1.13928	0.07	0.111	0.170574
Mrpl52	0.0601693	0.408562	0.12	0.069	0.170665
Hnrnpdl	0.0603609	-0.353598	0.106	0.058	0.171077
Arhgap1	0.0606108	0.0453369	0.056	0.021	0.171653
Sfr1	0.0610205	0.34599	0.188	0.122	0.17268
Ubac2	0.061631	0.241523	0.078	0.037	0.174273
Pkig	0.0617909	0.69805	0.07	0.032	0.174591
Nop16	0.0619454	1.94925	0.046	0.016	0.174816
Dctn6	0.0619654	1.68047	0.038	0.011	0.174816
Gatad2b	0.0621668	1.34181	0.038	0.011	0.175249
Anxa7	0.0623472	0.428733	0.092	0.048	0.175623
Prr14	0.0625205	1.4552	0.054	0.021	0.175976
Dnajc14	0.0625712	1.26666	0.038	0.011	0.175985
Dstn	0.0627002	0.653967	0.084	0.042	0.176213
Mbd3	0.0627743	0.471342	0.038	0.011	0.176286
Arl6ip1	0.0630473	0.18172	0.182	0.116	0.176917
Fcf1	0.0632082	0.221582	0.106	0.058	0.177234
Lrrc25	0.0633032	0.255552	0.078	0.037	0.177365
Snx1	0.0633919	0.323848	0.118	0.069	0.177478
Cant1	0.0634442	0.188746	0.078	0.037	0.177489
Cmtm6	0.0635592	-0.544647	0.094	0.048	0.177497
Wapl	0.0635605	0.562871	0.07	0.032	0.177497
Ino80	0.0635919	1.46335	0.038	0.011	0.177497
Fkbp1a	0.0636619	0.148457	0.168	0.106	0.177558
Sass6	0.0639887	1.83867	0.018	0	0.178334
Pcf11	0.0645342	-0.706492	0.044	0.079	0.179718
Map2k3	0.0646885	-0.0929098	0.092	0.048	0.180011
Dnpep	0.065093	0.515148	0.046	0.016	0.180863
Ripk1	0.065093	1.19647	0.046	0.016	0.180863
Card9	0.0652535	0.379053	0.038	0.011	0.181172
Prrc2c	0.0657741	0.54912	0.164	0.106	0.18248
Tcp11l2	0.0658525	1.17759	0.046	0.016	0.182559
Maea	0.065956	0.114989	0.054	0.021	0.182709
Mpdu1	0.0661318	1.5346	0.054	0.021	0.183058
Psen1	0.0662077	-1.55622	0.062	0.101	0.18313
Ndufa5	0.0664171	0.210979	0.106	0.058	0.183468
Ctsz	0.0664298	-0.10525	0.441	0.328	0.183468
Bola3	0.0665231	-0.377959	0.038	0.011	0.183559
Ptprc	0.0666467	-0.460773	0.571	0.561	0.183559
Sgpl1	0.0667015	0.53393	0.084	0.042	0.183559
Tmed3	0.0667578	0.803903	0.07	0.032	0.183559
Acbd3	0.0668121	0.525217	0.046	0.016	0.183559
Brix1	0.0668121	0.556196	0.046	0.016	0.183559
Clec4n	0.0668121	1.20821	0.046	0.016	0.183559
Gnb1	0.0669968	-0.943028	0.116	0.164	0.183928
Psmc6	0.0671008	-0.163158	0.1	0.053	0.184073
Mef2a	0.0671494	-0.877845	0.126	0.175	0.184073
Nucb1	0.0672696	-0.0572912	0.084	0.042	0.18426
Klf10	0.0673179	-0.356758	0.108	0.058	0.18426
Myl12b	0.0674759	-0.131939	0.431	0.317	0.184555
Upf3a	0.0677833	0.598709	0.046	0.016	0.185257
Zc3hav1	0.0680934	0.462601	0.138	0.085	0.185967
Aco2	0.0682456	-0.234897	0.078	0.037	0.186244
Cast	0.0684708	0.497082	0.132	0.079	0.18672
Ipmk	0.0685685	0.548683	0.046	0.016	0.186848
Batf3	0.0686375	1.71471	0.028	0.005	0.186898
Ssh2	0.0687031	-1.03006	0.168	0.217	0.186938
Trir	0.0687556	-0.289711	0.148	0.09	0.186942
Bin1	0.0688958	1.57006	0.028	0.005	0.187125
Chsy1	0.0689639	0.0509362	0.046	0.016	0.187125
Sin3b	0.0689757	-0.595434	0.106	0.058	0.187125
Edf1	0.0691606	0.0761439	0.22	0.148	0.187489
Acvrl1	0.0694145	1.79398	0.028	0.005	0.1879
Mroh1	0.0694145	1.39184	0.028	0.005	0.1879
Psmd12	0.0695549	0.109292	0.062	0.026	0.188018
Nrf1	0.0695605	0.558046	0.046	0.016	0.188018
Ncf1	0.069646	0.22339	0.152	0.095	0.188111
Ythdf3	0.069876	-0.677245	0.086	0.042	0.188435
Trak1	0.0699365	1.45416	0.028	0.005	0.188435
Cyp4f16	0.0699623	-1.67416	0.042	0.074	0.188435
Pdcd6	0.0700111	0.173848	0.13	0.079	0.188435
St8sia4	0.0700225	0.647103	0.084	0.042	0.188435
Taf11	0.0701988	1.0814	0.028	0.005	0.188583
Rbm25	0.0702318	0.0718729	0.158	0.101	0.188583
Dlst	0.0702656	-0.298794	0.098	0.053	0.188583
Ctnnbl1	0.0702825	0.40792	0.054	0.021	0.188583
Pigyl	0.0703626	0.3893	0.046	0.016	0.18866
Vars	0.0705841	0.0119966	0.076	0.037	0.189116
Ints13	0.0707256	0.952899	0.028	0.005	0.18931
Dnajc5	0.0707594	-0.389144	0.062	0.026	0.18931
Mrpl48	0.0708393	0.455393	0.054	0.021	0.189386
Ighm	0.0710372	0.515677	0.096	0.053	0.189777
Lgals8	0.0714898	0.169932	0.082	0.042	0.190847
Cnot8	0.0715541	-0.229329	0.07	0.032	0.19088
Flot2	0.0717754	-0.0360781	0.054	0.021	0.191332
Dedd2	0.0718717	-2.02637	0.026	0.053	0.191418
Atxn10	0.0719638	-0.362375	0.054	0.021	0.191418
Letm1	0.0719638	-0.394552	0.054	0.021	0.191418
Lsp1	0.0721328	0.0163102	0.565	0.45	0.191728
H2-Eb1	0.072433	-1.61093	0.042	0.074	0.192387
Bin3	0.0728285	0.585982	0.068	0.032	0.193246
Usf2	0.0728614	0.328617	0.082	0.042	0.193246
Eif3g	0.0730234	0.121908	0.134	0.079	0.193536
Wipf1	0.0731809	-0.144335	0.154	0.095	0.193813
Chtop	0.0733364	0.272051	0.068	0.032	0.193947
Aldh9a1	0.0733439	0.0250366	0.202	0.132	0.193947
Tmem43	0.0733896	0.277855	0.09	0.048	0.193947
Dpep2	0.0737568	0.469635	0.098	0.053	0.194777
Nup210	0.0738712	-1.71655	0.034	0.063	0.194874
Llph	0.0738994	0.196809	0.098	0.053	0.194874
Spg21	0.0742357	-0.0693912	0.114	0.063	0.19562
Copg1	0.0745039	1.59753	0.052	0.021	0.196187
Was	0.0748639	-0.546128	0.122	0.069	0.196993
Stard3	0.0750379	-0.0890512	0.082	0.042	0.19731
Usf1	0.0751953	0.334238	0.082	0.042	0.197583
Etf1	0.0753917	-0.0433802	0.124	0.074	0.197957
Tbc1d2b	0.0754949	1.51934	0.052	0.021	0.198086
Fam96b	0.0755707	0.790597	0.068	0.032	0.198144
Nfkb1	0.0758081	-1.40156	0.106	0.148	0.198625
Ppp3r1	0.0759193	0.767203	0.068	0.032	0.198775
Hypk	0.0760632	-0.106284	0.208	0.138	0.198949
Casp8	0.0760941	0.216502	0.068	0.032	0.198949
Laptm5	0.0761917	-0.789752	0.509	0.503	0.198982
Tpm3	0.0762633	-0.390845	0.347	0.243	0.198982
Ppp6r3	0.0762692	0.168583	0.068	0.032	0.198982
Mefv	0.0764447	0.814702	0.068	0.032	0.199298
Ifnar1	0.0766205	0.615168	0.068	0.032	0.199401
Pilrb2	0.0766292	-0.892835	0.05	0.085	0.199401
Cd300lb	0.0766467	1.08696	0.06	0.026	0.199401
Twistnb	0.0767309	-1.18117	0.03	0.058	0.199479
Ly96	0.0769002	1.24954	0.052	0.021	0.199778
Rab11a	0.0770671	-0.285009	0.216	0.143	0.20007
Mtx1	0.0771734	1.58414	0.044	0.016	0.200204
Cct6a	0.0772381	0.605577	0.116	0.069	0.200231
Spc24	0.0773806	1.09644	0.036	0.011	0.200459
Rab31	0.0779368	0.433117	0.122	0.074	0.20173
Smad4	0.0779811	0.134381	0.096	0.053	0.20173
Actr1a	0.0783258	0.832812	0.074	0.037	0.202479
Parp1	0.0785324	0.403667	0.052	0.021	0.202824
Ep300	0.0785838	0.180223	0.096	0.053	0.202824
Mfsd7b	0.0786246	1.05115	0.036	0.011	0.202824
Taok1	0.0787557	0.381058	0.068	0.032	0.20302
Ubac1	0.0788753	0.880792	0.036	0.011	0.203186
Gab2	0.0789836	-1.64765	0.034	0.063	0.203322
Kmt2e	0.0790737	-1.28225	0.13	0.175	0.203405
Fam207a	0.0791267	0.848816	0.036	0.011	0.203405
Yif1b	0.0791872	-0.0442995	0.044	0.016	0.203419
Cd300lg	0.0793788	0.869353	0.036	0.011	0.203768
Klc4	0.0796314	0.743042	0.036	0.011	0.204212
Zmat2	0.0797151	0.582933	0.082	0.042	0.204212
Hcfc1r1	0.0797329	-0.107327	0.09	0.048	0.204212
Wasf2	0.0798057	-1.06697	0.194	0.127	0.204212
Mrps10	0.0798848	0.208559	0.036	0.011	0.204212
Saa3	0.0798848	0.742428	0.036	0.011	0.204212
Pid1	0.0799678	0.023344	0.138	0.085	0.204282
Jagn1	0.0803934	0.700459	0.036	0.011	0.205084
Mycbp	0.0803934	0.567342	0.036	0.011	0.205084
Vrk1	0.0805691	0.75638	0.096	0.053	0.20539
U2af1l4	0.0806488	-0.143628	0.036	0.011	0.20545
Pfdn6	0.081033	0.484308	0.096	0.053	0.206132
Arpp19	0.0810458	0.0498634	0.214	0.143	0.206132
Hpcal1	0.0811258	0.148036	0.124	0.074	0.206132
Crebrf	0.0811407	-1.78586	0.038	0.069	0.206132
P4ha1	0.0812697	-1.74472	0.03	0.058	0.206317
Usp7	0.0815311	0.843485	0.088	0.048	0.206838
Stk4	0.0816217	0.0116081	0.13	0.079	0.20685
Exosc3	0.0816485	0.577329	0.06	0.026	0.20685
Fnbp1	0.0818223	1.24727	0.044	0.016	0.207148
Ik	0.0820576	-0.240005	0.138	0.085	0.207601
Smpdl3a	0.0827855	-0.573305	0.339	0.386	0.208944
Nin	0.0828025	-1.17001	0.096	0.138	0.208944
Midn	0.0828396	-0.175033	0.06	0.026	0.208944
Sertad2	0.0828583	-0.566612	0.046	0.079	0.208944
Vma21	0.0828726	0.499981	0.044	0.016	0.208944
Raly	0.0829524	0.276759	0.15	0.095	0.209001
Cd53	0.0830509	-0.150884	0.429	0.317	0.209106
Fgr	0.0831229	-0.829099	0.259	0.302	0.209144
Tecr	0.083343	0.353388	0.116	0.069	0.209555
Hnrnpf	0.0835354	0.123356	0.176	0.116	0.209624
CT030657.5	0.0835976	0.127039	0.13	0.079	0.209624
Mien1	0.0835976	0.26869	0.13	0.079	0.209624
Arrb1	0.0835987	0.273716	0.052	0.021	0.209624
Hnrnpk	0.0837202	0.0257094	0.257	0.185	0.209786
Tmsb4x	0.083987	0.105634	1	0.974	0.210311
Churc1	0.0841438	0.786358	0.066	0.032	0.210425
Psmd6	0.0841471	0.291717	0.074	0.037	0.210425
Mical1	0.0842502	-0.265113	0.052	0.021	0.210478
Sri	0.0842827	-0.154386	0.23	0.159	0.210478
Ccrl2	0.0845288	1.06341	0.066	0.032	0.210949
Hspd1	0.0846526	-0.259708	0.06	0.026	0.211115
Arpc1b	0.0852907	0.117673	0.695	0.598	0.212562
Tmem208	0.0854048	0.639981	0.08	0.042	0.212702
Timm44	0.085497	1.38706	0.058	0.026	0.212787
Trem3	0.0856844	-0.581085	0.11	0.159	0.213109
Anapc5	0.0861171	-0.13072	0.096	0.053	0.214041
St13	0.0861803	0.414674	0.088	0.048	0.214053
Rpf1	0.0864515	-0.16928	0.052	0.021	0.214582
G3bp2	0.0867005	-0.0787919	0.124	0.074	0.215055
Uhrf1bp1l	0.0868687	0.633616	0.066	0.032	0.215327
Mrpl43	0.0877963	0.139156	0.082	0.042	0.217479
Cggbp1	0.0880074	-0.000411483	0.148	0.095	0.217596
Fermt3	0.0880574	0.111066	0.164	0.106	0.217596
Isg15	0.088061	0.207285	0.122	0.074	0.217596
Snord35b	0.0880801	-0.120769	0.345	0.238	0.217596
Cct4	0.0885048	-0.381871	0.122	0.074	0.218354
Ldlr	0.0885058	-1.6172	0.07	0.106	0.218354
Ywhag	0.0888739	-0.393099	0.082	0.042	0.219115
Osbpl9	0.0892748	0.190097	0.136	0.085	0.219956
Ranbp2	0.0894554	0.492938	0.088	0.048	0.220253
Mrpl37	0.089733	1.12618	0.058	0.026	0.220789
Bid	0.0899492	1.05521	0.058	0.026	0.221173
Selenoh	0.0900697	0.588504	0.066	0.032	0.221224
Ifih1	0.0900933	0.785929	0.08	0.042	0.221224
Eif4g2	0.090183	0.158113	0.24	0.169	0.221224
Ebp	0.0902109	1.06441	0.092	0.053	0.221224
Rsl24d1	0.0906002	0.907052	0.058	0.026	0.222031
Mdh2	0.0907284	-0.197401	0.228	0.153	0.222197
Ncoa6	0.0908588	-1.49759	0.044	0.074	0.222271
Arl4c	0.0908846	-0.0211707	0.066	0.032	0.222271
Arrdc3	0.090986	-1.41887	0.052	0.085	0.222271
Rbks	0.0910363	0.735657	0.058	0.026	0.222271
Cdc42se2	0.0910611	-1.76171	0.062	0.095	0.222271
Sept7	0.0912102	0.391615	0.132	0.085	0.222442
Neurl3	0.091252	-1.21416	0.102	0.143	0.222442
Ube2a	0.091459	0.0299865	0.116	0.069	0.222799
Bcl7b	0.0917112	-1.99815	0.044	0.074	0.223265
Lsm1	0.0919564	1.54664	0.05	0.021	0.223714
Smim11	0.0920258	0.679522	0.108	0.063	0.223735
Ubap2l	0.0922241	0.720819	0.1	0.058	0.224069
Map3k1	0.092326	-1.22458	0.06	0.095	0.224168
Tor1aip1	0.0924275	-0.0905414	0.202	0.143	0.224266
Snap23	0.0926039	0.386673	0.126	0.079	0.224546
Srp14	0.0928096	0.0170373	0.186	0.122	0.224676
Pacs2	0.0928241	1.33419	0.078	0.042	0.224676
Nfkbid	0.0928407	-0.240776	0.074	0.037	0.224676
Rnf216	0.0931505	1.20385	0.05	0.021	0.225277
Mul1	0.0932584	1.42981	0.034	0.011	0.22539
Rraga	0.0933909	1.08049	0.05	0.021	0.225562
Arhgap9	0.093588	-0.125199	0.176	0.116	0.225889
Creld2	0.093839	-0.303906	0.08	0.042	0.226347
Ms4a4a	0.0940216	0.0640139	0.377	0.302	0.226638
Ensa	0.0944115	-0.00974778	0.08	0.042	0.22731
Ctdsp2	0.0944238	-0.359426	0.074	0.037	0.22731
Fam46a	0.094567	-1.1671	0.138	0.18	0.227505
Tmcc1	0.0947657	-1.55265	0.134	0.175	0.227834
Gosr2	0.095023	-0.700562	0.074	0.037	0.227951
Chmp1b	0.0950484	-0.285072	0.066	0.032	0.227951
Pbxip1	0.095058	-1.85325	0.104	0.143	0.227951
Klf3	0.0950622	-1.00305	0.194	0.233	0.227951
Stt3a	0.0951791	0.461465	0.08	0.042	0.228082
Mdm4	0.0953397	1.53009	0.034	0.011	0.228318
Lilr4b	0.0954288	0.25631	0.114	0.069	0.228382
Malsu1	0.0954906	-0.175326	0.058	0.026	0.228382
Araf	0.0959412	1.07514	0.034	0.011	0.229311
Traf1	0.09608	-1.97772	0.028	0.053	0.229493
Tmem192	0.0962148	1.15172	0.042	0.016	0.229496
Adk	0.096243	1.04552	0.034	0.011	0.229496
Rilpl2	0.0963061	0.561645	0.088	0.048	0.229496
Mrpl42	0.096331	0.0214965	0.1	0.058	0.229496
Ahsa1	0.0964919	-0.356609	0.088	0.048	0.229731
Dgkz	0.0965605	-0.43303	0.05	0.021	0.229745
Saraf	0.0967068	-0.134903	0.102	0.058	0.229837
Map3k14	0.0968169	-1.94631	0.036	0.063	0.229837
BC064078	0.096849	-0.00768489	0.034	0.011	0.229837
Rmnd5b	0.096849	1.17981	0.034	0.011	0.229837
Ywhaz	0.0969488	0.0295543	0.333	0.249	0.229925
Smim3	0.0970557	0.719288	0.05	0.021	0.23003
Gba	0.0973041	0.750145	0.05	0.021	0.23047
Fam133b	0.0974581	0.75214	0.034	0.011	0.230563
D1Ertd622e	0.0976511	-0.219909	0.11	0.063	0.230563
Mcemp1	0.0976932	0.338637	0.214	0.153	0.230563
Polr3k	0.0977537	0.673848	0.072	0.037	0.230563
Ptpa	0.0977625	0.873878	0.064	0.032	0.230563
Lrrc8b	0.0977789	-0.975801	0.02	0.042	0.230563
Cyb5r1	0.0977824	0.143625	0.058	0.026	0.230563
Syf2	0.0982436	0.0634194	0.168	0.116	0.23149
Tnfaip2	0.0984175	0.0248695	0.194	0.132	0.23149
Slc38a2	0.098526	0.00223381	0.138	0.09	0.23149
Smc1a	0.098579	0.425176	0.092	0.053	0.23149
Cd68	0.0985946	-0.156728	0.307	0.228	0.23149
Ufc1	0.0986457	0.245783	0.094	0.053	0.23149
Ltbr	0.0986957	0.206888	0.08	0.042	0.23149
Bcl6	0.0987067	-0.856394	0.048	0.079	0.23149
Tspyl1	0.0988049	0.40324	0.05	0.021	0.23149
Sdhaf2	0.098805	-1.91614	0.024	0.048	0.23149
Prkcsh	0.0989447	-0.201097	0.058	0.026	0.231637
Camk2g	0.0989941	0.418759	0.034	0.011	0.231637
Tbc1d10b	0.0992116	0.462623	0.072	0.037	0.231871
Phf11a	0.0992199	1.02087	0.042	0.016	0.231871
Golga4	0.0993093	-0.0696887	0.05	0.021	0.231912
Cmtr1	0.0993638	0.142809	0.066	0.032	0.231912
Ms4a4b	0.0996313	0.304627	0.072	0.037	0.232389
Mob1b	0.10007	0.526932	0.05	0.021	0.23308
Brd9	0.100079	-1.76302	0.032	0.058	0.23308
Gpr108	0.100118	-0.1323	0.058	0.026	0.23308
Leprotl1	0.10027	0.192417	0.086	0.048	0.233286
Nap1l1	0.100475	0.201589	0.072	0.037	0.233616
Pofut2	0.100835	-0.171666	0.05	0.021	0.234258
Dazap2	0.100944	-0.174121	0.429	0.317	0.234258
Dnajb1	0.101109	0.956278	0.078	0.042	0.234258
Anapc11	0.101112	-0.00327401	0.072	0.037	0.234258
Ints11	0.101171	0.82892	0.042	0.016	0.234258
Mvp	0.101195	-0.510103	0.128	0.079	0.234258
Akt1	0.101227	0.249822	0.14	0.09	0.234258
Cdc42se1	0.101303	-0.329767	0.216	0.148	0.234258
Copa	0.101397	0.29076	0.1	0.058	0.234258
Txnrd1	0.101402	-1.3805	0.032	0.058	0.234258
B4galt1	0.101452	0.129243	0.042	0.016	0.234258
St3gal1	0.101517	-1.35039	0.044	0.074	0.234261
Chmp2b	0.101705	-0.821299	0.08	0.042	0.234405
Eif3h	0.101707	0.0980981	0.21	0.148	0.234405
Spcs3	0.101777	0.540931	0.064	0.032	0.234418
Rnf10	0.101975	1.06848	0.056	0.026	0.234728
Ndufab1	0.102315	-0.196763	0.08	0.042	0.235363
Zfand5	0.10277	-0.829709	0.152	0.196	0.236263
Rnf19b	0.10306	-1.39969	0.062	0.095	0.23678
Puf60	0.103373	0.620102	0.078	0.042	0.237136
Borcs7	0.103418	0.204829	0.05	0.021	0.237136
Vps51	0.103418	-0.105547	0.05	0.021	0.237136
Ptgs2	0.103473	0.438362	0.072	0.037	0.237136
Stx4a	0.103701	0.177007	0.086	0.048	0.237416
Rbm10	0.103724	0.543338	0.042	0.016	0.237416
Ipo7	0.104467	-0.144347	0.05	0.021	0.238967
Fes	0.104631	-0.139424	0.17	0.116	0.239195
Pigs	0.104997	-1.42219	0.036	0.063	0.239882
Khk	0.105221	0.879767	0.064	0.032	0.240245
Eif4h	0.105611	0.250588	0.178	0.122	0.240984
Gtf2a2	0.1058	1.00156	0.07	0.037	0.241267
Grb2	0.106224	-1.36617	0.106	0.143	0.242082
Snx6	0.10643	1.04033	0.084	0.048	0.242403
Supt16	0.106625	0.235196	0.064	0.032	0.242695
Dmkn	0.107151	1.32575	0.024	0.005	0.24359
Pgap1	0.107151	1.53389	0.024	0.005	0.24359
Pxk	0.107569	0.00480998	0.064	0.032	0.24439
Ncoa3	0.107735	-1.45194	0.058	0.09	0.244469
Ucp2	0.107737	-0.0376105	0.439	0.339	0.244469
Ankrd12	0.108327	-1.56217	0.054	0.085	0.245546
Selenbp1	0.108345	1.38732	0.024	0.005	0.245546
Arhgdia	0.108652	0.232973	0.313	0.243	0.245964
Dctn3	0.108767	-0.218115	0.166	0.111	0.245964
Cebpg	0.108778	0.396571	0.078	0.042	0.245964
Eloc	0.108797	-0.123391	0.16	0.106	0.245964
Setdb1	0.109953	1.2022	0.024	0.005	0.248025
Sertad3	0.109953	0.84996	0.024	0.005	0.248025
Pacsin2	0.109957	0.30239	0.064	0.032	0.248025
Eri1	0.109978	-1.24465	0.04	0.069	0.248025
Eif5	0.11006	-1.00517	0.128	0.169	0.248057
Ints6l	0.110771	1.93094	0.04	0.016	0.249507
Gde1	0.111013	0.685156	0.056	0.026	0.249898
Gfpt1	0.111348	-1.50983	0.112	0.148	0.2505
Prcp	0.111503	-0.00363207	0.148	0.095	0.250608
Tmem261	0.111533	0.579576	0.056	0.026	0.250608
Dynlt1f	0.111728	0.38169	0.078	0.042	0.250734
Slamf8	0.111758	1.68609	0.048	0.021	0.250734
Pcmt1	0.111794	0.557505	0.056	0.026	0.250734
Il13ra1	0.112033	-0.173136	0.126	0.079	0.251118
Dnajc19	0.112226	0.339782	0.098	0.058	0.251228
Fam49a	0.112278	-1.02301	0.13	0.169	0.251228
Hcfc1	0.112317	-0.356884	0.056	0.026	0.251228
Susd3	0.112356	-1.36484	0.116	0.153	0.251228
Hnrnpr	0.112607	1.3129	0.048	0.021	0.251456
Eif1a	0.112633	-0.730093	0.064	0.032	0.251456
Ddx46	0.112663	-0.527091	0.072	0.037	0.251456
Kars	0.113176	1.02648	0.048	0.021	0.252448
Litaf	0.113592	-0.0616909	0.188	0.132	0.253133
Psma5	0.113719	0.363689	0.098	0.058	0.253133
Cmip	0.113748	-1.24	0.138	0.175	0.253133
Tcf25	0.114031	0.29354	0.118	0.074	0.253133
Hdgf	0.114049	-0.0997156	0.106	0.063	0.253133
Preb	0.114071	-0.080607	0.07	0.037	0.253133
Zfp622	0.114114	0.190947	0.064	0.032	0.253133
Ccnt1	0.114162	0.422765	0.056	0.026	0.253133
Nubp1	0.114162	-0.283579	0.056	0.026	0.253133
Siah2	0.114171	1.58188	0.032	0.011	0.253133
Srgap2	0.114896	0.623999	0.048	0.021	0.25451
Clns1a	0.114931	1.09166	0.062	0.032	0.25451
Ifit1	0.115474	0.2985	0.048	0.021	0.255559
Il4ra	0.115737	0.43042	0.07	0.037	0.255986
Dtymk	0.115959	1.53047	0.032	0.011	0.256239
Gsr	0.115991	-0.108249	0.371	0.28	0.256239
Vps25	0.116215	-0.503173	0.078	0.042	0.256256
Ripk3	0.116319	1.26458	0.032	0.011	0.256256
Pfn1	0.116362	0.00234809	0.774	0.661	0.256256
Mknk2	0.116415	-0.150521	0.11	0.069	0.256256
Tceal9	0.116428	1.26753	0.04	0.016	0.256256
Mbp	0.116566	-1.10053	0.068	0.101	0.256256
Uso1	0.11657	0.174353	0.056	0.026	0.256256
Rock1	0.116597	-0.0747016	0.124	0.079	0.256256
Snx3	0.116626	-0.271865	0.17	0.116	0.256256
Ccny	0.11707	0.538141	0.04	0.016	0.257078
Tsta3	0.117715	0.859403	0.04	0.016	0.25834
Mdh1	0.11797	-0.28047	0.106	0.063	0.258677
Sorl1	0.118104	0.230654	0.178	0.127	0.258677
Nae1	0.118133	0.120563	0.032	0.011	0.258677
H2-T22	0.11815	-0.0091554	0.07	0.037	0.258677
Hba-a1	0.118399	0.206181	0.048	0.021	0.258978
Kif1b	0.118499	0.649517	0.032	0.011	0.258978
Lars	0.118499	0.908442	0.032	0.011	0.258978
Ibtk	0.118743	0.429463	0.056	0.026	0.259359
Snord55	0.119244	-0.0738057	0.271	0.196	0.260297
Dclre1b	0.119339	1.12736	0.04	0.016	0.260351
Tmem128	0.119585	0.473381	0.048	0.021	0.260732
Pgghg	0.119734	0.351351	0.048	0.021	0.260902
Rarg	0.119969	0.733082	0.032	0.011	0.261203
Fbxo33	0.120072	0.435587	0.062	0.032	0.261203
Otub1	0.120108	0.132722	0.07	0.037	0.261203
Hcls1	0.120156	0.327589	0.174	0.122	0.261203
Chp1	0.120516	0.291009	0.11	0.069	0.26183
Txnip	0.120651	-0.86092	0.14	0.09	0.261943
Tm7sf3	0.12071	-0.238895	0.032	0.011	0.261943
Gpatch8	0.120982	0.00249004	0.04	0.016	0.262377
Fbxo3	0.121122	0.11437	0.062	0.032	0.262525
Nupl1	0.121454	0.416176	0.032	0.011	0.263092
Hmgcl	0.121564	-0.191196	0.118	0.074	0.263173
Ppil3	0.121828	-0.0509366	0.032	0.011	0.26359
Fbxl5	0.121972	0.160649	0.132	0.085	0.263747
Dhx16	0.122308	0.454893	0.04	0.016	0.264318
Ube2d3	0.122477	-0.143503	0.279	0.201	0.264527
Mpv17l2	0.122591	-0.130163	0.048	0.021	0.264617
Dnaja2	0.122763	0.10406	0.104	0.063	0.264833
Ehbp1l1	0.123258	0.0411696	0.116	0.074	0.265745
Aamp	0.123755	-0.0645173	0.09	0.053	0.266662
Hpf1	0.123982	0.0876923	0.04	0.016	0.266863
Mia3	0.123994	0.539354	0.096	0.058	0.266863
Rab14	0.124399	-0.0883552	0.236	0.169	0.267578
Rbms1	0.124576	-0.126498	0.222	0.159	0.267802
Vps33a	0.124657	-0.175674	0.04	0.016	0.267819
Clpp	0.124843	-0.873339	0.014	0.032	0.268062
Ints12	0.126014	-1.01724	0.04	0.016	0.27042
Gfer	0.126698	-1.0677	0.04	0.016	0.27168
Suclg1	0.12675	0.245636	0.062	0.032	0.27168
Actr3	0.127093	0.0814759	0.357	0.27	0.272257
Cdk4	0.127812	0.270374	0.076	0.042	0.273433
Pnn	0.127862	0.644621	0.082	0.048	0.273433
Frg1	0.127865	0.608465	0.128	0.085	0.273433
Tmem109	0.12806	0.182679	0.076	0.042	0.273692
Snx4	0.128604	0.769549	0.054	0.026	0.274695
Bbip1	0.128863	0.0450919	0.104	0.063	0.275086
Sirpb1c	0.129009	0.0379825	0.248	0.185	0.275239
Tm9sf3	0.129273	0.204037	0.142	0.095	0.275642
Arid5a	0.12954	0.335183	0.082	0.048	0.276052
Eif3b	0.129783	1.30831	0.074	0.042	0.276409
Mdm1	0.129886	-1.5441	0.034	0.058	0.276468
Rbl2	0.130089	0.559412	0.054	0.026	0.27674
Ythdf1	0.130334	0.318082	0.062	0.032	0.276977
Msrb1	0.130351	0.0331661	0.329	0.249	0.276977
Rsrp1	0.130632	-0.169887	0.265	0.196	0.277415
Serp1	0.131552	-0.267514	0.353	0.259	0.279207
Cldnd1	0.131655	0.247486	0.102	0.063	0.279263
Mfap1a	0.131807	-1.46867	0.038	0.063	0.279426
Rnf38	0.132015	-0.429753	0.062	0.032	0.279705
Srp68	0.132189	0.620732	0.054	0.026	0.279755
Zpr1	0.132191	1.26885	0.046	0.021	0.279755
Sec14l1	0.132673	-0.555615	0.05	0.079	0.280614
Sar1a	0.132845	-0.107113	0.076	0.042	0.280815
Mrpl41	0.133105	0.53429	0.068	0.037	0.281204
Trafd1	0.133709	0.197075	0.12	0.079	0.282156
Ypel3	0.133709	0.384499	0.108	0.069	0.282156
Clec4a1	0.133995	-1.24584	0.182	0.212	0.282596
Fam214b	0.13439	-1.69309	0.034	0.058	0.283175
Snrnp27	0.134423	0.302538	0.114	0.074	0.283175
Fam111a	0.134626	-0.104628	0.168	0.116	0.283381
Rack1	0.13474	-0.141425	0.479	0.376	0.283381
Metrnl	0.134752	-0.724122	0.146	0.185	0.283381
Ctf1	0.135831	0.830218	0.046	0.021	0.285487
Hnrnpa2b1	0.136479	-0.139816	0.439	0.349	0.286684
Ssu72	0.1367	-0.446104	0.174	0.116	0.28682
Ptk2b	0.1367	-1.43663	0.074	0.106	0.28682
Mrpl51	0.137467	0.823894	0.06	0.032	0.288265
Tmem160	0.137868	0.0993673	0.126	0.085	0.28894
Elmo1	0.138031	-0.798666	0.046	0.074	0.289117
Cbfa2t3	0.138228	-0.495561	0.09	0.127	0.289366
Ctsa	0.138401	-0.114201	0.339	0.265	0.289543
Eif4g3	0.13847	-0.55206	0.11	0.148	0.289543
Tomm22	0.138573	-0.463915	0.144	0.095	0.289593
Twf2	0.138882	0.443585	0.094	0.058	0.290074
Sipa1	0.139158	0.696306	0.074	0.042	0.290484
Ckap4	0.139242	0.88527	0.06	0.032	0.290495
Ccdc186	0.139535	-1.81035	0.022	0.042	0.290943
Mrps12	0.139642	0.235286	0.128	0.085	0.291
Arih1	0.139845	0.433484	0.088	0.053	0.291259
Fbxl20	0.139941	-1.42986	0.022	0.042	0.291292
Spag7	0.140854	0.165185	0.054	0.026	0.293028
Guk1	0.141289	-0.899865	0.03	0.053	0.293765
Tm2d3	0.142203	1.20663	0.052	0.026	0.295499
Rbbp8	0.142648	0.339814	0.046	0.021	0.296257
Pqlc2	0.142745	1.63688	0.03	0.011	0.296291
Rabif	0.142988	1.21242	0.038	0.016	0.296405
Runx1	0.143024	-0.019878	0.108	0.069	0.296405
Txndc5	0.143101	-0.207241	0.068	0.037	0.296405
Bcl10	0.143123	0.238556	0.19	0.138	0.296405
Uvrag	0.143375	-0.506628	0.13	0.085	0.29676
Ppp6r1	0.143588	-0.119141	0.082	0.048	0.297033
Irf9	0.143975	0.504206	0.114	0.074	0.297667
Oard1	0.144143	-1.07592	0.026	0.048	0.297847
Med8	0.144246	-1.7339	0.052	0.079	0.297892
Dcaf8	0.144365	0.269136	0.06	0.032	0.29797
Xpo1	0.144744	-0.333659	0.046	0.021	0.298577
Luc7l3	0.144821	-0.622744	0.068	0.037	0.298577
Cgrrf1	0.144932	1.19376	0.03	0.011	0.298637
Klc1	0.145284	0.686825	0.06	0.032	0.299194
Cnot10	0.145695	0.515207	0.038	0.016	0.299874
Ddx10	0.146085	-0.506443	0.038	0.016	0.300341
Slc30a5	0.146085	0.321855	0.038	0.016	0.300341
Cblb	0.146734	-0.912371	0.03	0.053	0.301505
Rfc1	0.146863	-0.0661854	0.046	0.021	0.301602
Rala	0.146993	0.214733	0.106	0.069	0.301701
Rtcb	0.14714	-0.174135	0.068	0.037	0.301834
Anxa3	0.14726	0.589182	0.038	0.016	0.301912
Rnf217	0.147589	0.561498	0.03	0.011	0.302417
Ccdc167	0.148047	0.254296	0.038	0.016	0.302994
Nfe2l2	0.148097	-1.04934	0.214	0.249	0.302994
Eif3f	0.148118	0.0443951	0.265	0.201	0.302994
Mrps7	0.148379	0.332574	0.06	0.032	0.30336
Cdipt	0.148691	0.20089	0.06	0.032	0.303829
Nampt	0.148924	0.951868	0.092	0.058	0.303982
Pmm2	0.148931	0.285984	0.03	0.011	0.303982
Nans	0.149222	-0.200411	0.086	0.053	0.304396
Slfn9	0.149381	-0.39706	0.03	0.011	0.304396
Tmem50a	0.149507	0.0304296	0.317	0.243	0.304396
Creb3	0.149512	0.581499	0.066	0.037	0.304396
Cabin1	0.149631	0.170383	0.038	0.016	0.304396
Chchd4	0.149631	0.355856	0.038	0.016	0.304396
Vezf1	0.150048	-1.86696	0.044	0.069	0.305075
Sdhc	0.150256	1.37886	0.084	0.053	0.305329
Pnkp	0.150575	0.390353	0.06	0.032	0.305809
Ift20	0.151368	0.224432	0.138	0.095	0.307125
Rnu73b	0.15139	-0.239146	0.14	0.095	0.307125
Mitd1	0.152293	1.48767	0.058	0.032	0.308786
Txndc15	0.152521	0.324913	0.066	0.037	0.309079
Pxn	0.152874	1.26294	0.052	0.026	0.309622
AC131120.2	0.153092	0.0405312	0.12	0.079	0.309893
Pum2	0.153398	-0.368486	0.088	0.053	0.310285
Tmbim4	0.153454	-0.0393532	0.116	0.074	0.310285
Pts	0.153756	0.1706	0.06	0.032	0.310724
Trim30b	0.153904	0.459076	0.052	0.026	0.310803
Smurf2	0.153964	-1.08761	0.052	0.079	0.310803
Skil	0.154569	-1.06601	0.052	0.079	0.311852
Tardbp	0.154733	0.129708	0.094	0.058	0.312012
Stx18	0.154941	0.0748863	0.052	0.026	0.31226
Timm17b	0.155634	0.65922	0.052	0.026	0.313424
Mindy3	0.155689	0.0217875	0.06	0.032	0.313424
Ddi2	0.155871	-0.0786426	0.086	0.053	0.31359
Fam104a	0.156006	0.567307	0.086	0.053	0.31359
Ash1l	0.156027	-1.59005	0.048	0.074	0.31359
Zufsp	0.156193	0.126038	0.066	0.037	0.313751
Sugt1	0.15641	-0.194916	0.096	0.058	0.314016
Tm9sf2	0.156912	0.725186	0.092	0.058	0.314852
Adam8	0.157029	0.246586	0.052	0.026	0.314914
Ppp1r21	0.157379	0.268115	0.052	0.026	0.315444
Ube2k	0.157469	0.0304138	0.12	0.079	0.315453
Snu13	0.157704	-0.0969939	0.08	0.048	0.315751
Mff	0.157951	-0.901004	0.088	0.053	0.315921
Arhgap15	0.15796	-0.176882	0.1	0.063	0.315921
Cux1	0.158365	0.152254	0.066	0.037	0.316558
Serbp1	0.158539	-0.360644	0.253	0.185	0.316734
Pex2	0.159182	0.834471	0.058	0.032	0.317846
Usp47	0.159299	-0.206009	0.106	0.069	0.317906
Ctnnb1	0.159526	0.0450246	0.214	0.159	0.318186
Usp19	0.15996	0.68397	0.044	0.021	0.318743
Marc2	0.159979	-0.0507417	0.08	0.048	0.318743
Csnk1g2	0.160245	0.537971	0.066	0.037	0.319102
Cnot3	0.160556	0.410636	0.052	0.026	0.319547
Luc7l2	0.160857	0.478588	0.112	0.074	0.319965
Ikbkb	0.16094	-0.967703	0.265	0.291	0.319965
Slc35c2	0.161413	-0.41656	0.08	0.048	0.320732
Birc6	0.161938	-1.62465	0.082	0.111	0.321602
Isca2	0.162037	1.05293	0.058	0.032	0.321624
Ube2h	0.162288	0.877153	0.044	0.021	0.321948
Myl6	0.163024	-0.0980384	0.297	0.222	0.323234
Hexb	0.163694	0.0460013	0.094	0.058	0.324297
Yy1	0.163736	-0.529892	0.066	0.037	0.324297
Rnf7	0.164379	0.82457	0.078	0.048	0.325246
Limd2	0.164393	-0.211008	0.251	0.185	0.325246
Psma6	0.16462	0.236382	0.136	0.095	0.32552
Serinc3	0.164832	-0.740054	0.417	0.434	0.325765
Naa20	0.165273	0.282973	0.058	0.032	0.326461
Ldlrad3	0.165728	-0.739166	0.048	0.074	0.327184
Ugp2	0.165837	0.375995	0.086	0.053	0.327223
Lyl1	0.166131	-0.103278	0.094	0.058	0.327627
Stard3nl	0.166305	-0.222917	0.058	0.032	0.327794
Rassf5	0.166584	-1.3702	0.16	0.19	0.328068
Bola1	0.166622	0.627841	0.044	0.021	0.328068
Abi1	0.16733	-0.207948	0.128	0.085	0.329285
Ptges3	0.167645	0.487973	0.078	0.048	0.329728
Rbfa	0.167934	-0.778523	0.074	0.042	0.330121
Irf3	0.168035	0.488132	0.058	0.032	0.330143
Trp53	0.16822	0.776449	0.044	0.021	0.330273
Cpt1a	0.168281	0.851596	0.072	0.042	0.330273
Actr2	0.168551	-0.347043	0.339	0.259	0.330626
Prpf4b	0.169263	0.228428	0.086	0.053	0.331798
Ncbp1	0.169329	1.11004	0.036	0.016	0.331798
Iscu	0.169484	-0.445128	0.106	0.069	0.331926
Clcn7	0.169829	0.477798	0.044	0.021	0.332423
Fgfr1op2	0.172113	0.296527	0.136	0.095	0.336521
Mapre1	0.172229	0.396615	0.118	0.079	0.336521
Nxpe4	0.17228	-1.48952	0.082	0.111	0.336521
Fpr2	0.172289	-1.44314	0.036	0.058	0.336521
Zfp451	0.172477	0.0687538	0.036	0.016	0.336701
Hibadh	0.172564	0.62306	0.02	0.005	0.336701
Acyp1	0.17293	1.04081	0.036	0.016	0.337138
Tmed4	0.173095	1.01658	0.05	0.026	0.337138
Sys1	0.173125	-0.0411869	0.104	0.069	0.337138
Me2	0.173179	-0.512436	0.114	0.074	0.337138
Raf1	0.173247	-1.43167	0.072	0.101	0.337138
Xdh	0.173436	-0.532938	0.114	0.074	0.337328
Rab18	0.173654	-0.256951	0.072	0.042	0.337573
Mrrf	0.17381	0.0867721	0.02	0.005	0.337698
Tbca	0.173973	0.241919	0.072	0.042	0.337838
Ube2f	0.174144	-0.155519	0.144	0.101	0.33799
Zfp638	0.174378	0.216982	0.058	0.032	0.338265
Nfkbiz	0.174838	-0.730317	0.164	0.196	0.338979
Dhrs7	0.175023	-0.0892291	0.106	0.069	0.33916
Rnf187	0.175562	-0.700874	0.066	0.037	0.33979
Psen2	0.175668	0.539769	0.036	0.016	0.33979
Noct	0.1758	-1.49004	0.036	0.058	0.33979
Creg1	0.175801	-0.192042	0.244	0.185	0.33979
Snrnp200	0.175811	-0.0164236	0.058	0.032	0.33979
Ppp4c	0.176221	-0.409204	0.126	0.085	0.340405
Mrpl12	0.176892	0.13683	0.058	0.032	0.34152
Tap1	0.17707	-0.167328	0.12	0.079	0.341686
Rgs10	0.177324	0.89389	0.096	0.063	0.341995
H2-Ab1	0.177474	-1.60067	0.144	0.175	0.341997
Emc8	0.177511	0.612923	0.036	0.016	0.341997
Manbal	0.177974	0.537723	0.036	0.016	0.34243
Csf3r	0.178002	0.5043	0.084	0.053	0.34243
Arpc1a	0.178015	0.336043	0.116	0.079	0.34243
Commd2	0.178986	0.085068	0.078	0.048	0.344117
Dnttip1	0.179368	0.507251	0.036	0.016	0.344492
Phax	0.179368	-0.0466886	0.036	0.016	0.344492
Vamp8	0.179542	-0.347169	0.437	0.339	0.344645
Homer1	0.179833	0.591323	0.028	0.011	0.344843
Polr1c	0.179833	-0.143575	0.028	0.011	0.344843
Kmt2c	0.180164	-1.31352	0.036	0.058	0.345299
Synj2bp	0.180897	0.217471	0.058	0.032	0.346523
Cnpy3	0.181264	-0.0192664	0.058	0.032	0.347003
Nars	0.181436	-0.100523	0.152	0.106	0.347003
Clec4e	0.181542	-0.495778	0.212	0.153	0.347003
Med6	0.181711	0.129064	0.036	0.016	0.347003
Smarcb1	0.181711	-0.746087	0.036	0.016	0.347003
Gnb2	0.181714	-0.021769	0.303	0.238	0.347003
Insr	0.181975	0.332827	0.028	0.011	0.34714
Mrpl1	0.181975	0.198794	0.028	0.011	0.34714
Eaf1	0.182513	0.288453	0.028	0.011	0.347987
Gnas	0.182808	0.0950909	0.393	0.312	0.348369
Coro1c	0.183181	-0.283174	0.084	0.053	0.348898
Ppp3cb	0.18348	-0.632628	0.058	0.032	0.349287
Rtn3	0.183601	0.442587	0.13	0.09	0.349336
Auh	0.184112	-0.491601	0.072	0.042	0.349991
Eif2b1	0.184136	-0.128801	0.028	0.011	0.349991
Ssr3	0.184291	-0.2828	0.234	0.175	0.350106
Hdhd2	0.184948	-0.0978796	0.152	0.106	0.351173
Irf2	0.185217	0.529337	0.09	0.058	0.351501
Psmb9	0.186587	-0.654641	0.184	0.132	0.353918
Hnrnpul1	0.186966	0.147797	0.078	0.048	0.354454
Gsk3b	0.187272	0.322094	0.05	0.026	0.354852
Flt1	0.18786	-1.2011	0.032	0.053	0.355783
Rprd2	0.188491	-0.194185	0.05	0.026	0.35661
Trim28	0.188491	0.459985	0.05	0.026	0.35661
Ddrgk1	0.189181	0.236904	0.064	0.037	0.357371
Icam1	0.189181	-0.121025	0.064	0.037	0.357371
Rab10	0.189235	-0.335173	0.144	0.18	0.357371
Rtn4	0.189367	0.155129	0.136	0.095	0.357371
Tnfsfm13	0.189379	0.520745	0.114	0.079	0.357371
Tpp2	0.189542	-0.121061	0.064	0.037	0.357494
Srebf2	0.190045	-0.690564	0.032	0.053	0.35826
AI662270	0.19035	0.257465	0.152	0.111	0.358649
Dennd4b	0.190522	-0.96595	0.016	0.032	0.35879
Gbp3	0.190872	0.824126	0.056	0.032	0.359148
Arl5c	0.19099	0.168996	0.064	0.037	0.359148
Npm1	0.191019	0.00875253	0.164	0.116	0.359148
Ttc14	0.191103	-0.814956	0.054	0.079	0.359148
Themis2	0.19215	-0.122813	0.136	0.095	0.360933
Glul	0.192332	0.545422	0.12	0.085	0.360987
Csrnp1	0.192431	-0.0202713	0.084	0.053	0.360987
Vps36	0.19254	0.0713523	0.078	0.048	0.360987
Snrnp25	0.192572	1.29805	0.042	0.021	0.360987
Mtdh	0.192675	-1.13771	0.074	0.101	0.360996
Kdm5a	0.192812	-0.677256	0.064	0.037	0.361068
Abhd11	0.193024	1.35775	0.042	0.021	0.361282
Mrps25	0.193477	-0.0655083	0.042	0.021	0.361945
Arhgap25	0.193592	-1.16325	0.028	0.048	0.361976
Snord32a	0.194478	-0.586545	0.361	0.37	0.36319
Gna13	0.194533	0.435529	0.076	0.048	0.36319
Dclre1c	0.194538	-1.03821	0.028	0.048	0.36319
Tor2a	0.19484	0.340699	0.042	0.021	0.363298
Il1rn	0.194863	0.0224085	0.044	0.069	0.363298
Ifngr1	0.194892	-0.756775	0.351	0.36	0.363298
Lta4h	0.195209	0.300571	0.076	0.048	0.363703
Ap3d1	0.195662	0.283831	0.07	0.042	0.364363
Ccdc59	0.195876	-0.932681	0.078	0.048	0.364577
Bloc1s2	0.196329	0.0822763	0.096	0.063	0.365235
Smox	0.196668	0.0918977	0.042	0.021	0.365497
Snhg3	0.196668	0.49581	0.042	0.021	0.365497
Man1a	0.196865	-0.957549	0.05	0.074	0.365678
Snord73a	0.197167	-0.419277	0.192	0.138	0.366054
Elk3	0.19754	0.155821	0.056	0.032	0.366561
Epc2	0.198033	-0.471073	0.024	0.042	0.36729
Ghitm	0.198718	-1.35665	0.126	0.153	0.368102
Sh3bp5	0.198734	0.562943	0.056	0.032	0.368102
Ppp4r3b	0.19881	-0.0680738	0.082	0.053	0.368102
Arpc5l	0.198954	0.475756	0.076	0.048	0.368102
Pttg1ip	0.198971	0.249549	0.042	0.021	0.368102
Glg1	0.199085	-0.245673	0.11	0.074	0.368128
Hist1h1c	0.199427	-1.30803	0.032	0.053	0.368575
Slf2	0.199578	-0.848477	0.024	0.042	0.368667
Nrbp1	0.200329	0.175541	0.076	0.048	0.369746
Frmd4a	0.200363	0.232623	0.042	0.021	0.369746
Ube3b	0.200828	0.138339	0.042	0.021	0.370383
Rassf4	0.200991	0.0596309	0.267	0.212	0.370383
Tmx1	0.20101	-0.460483	0.07	0.042	0.370383
Sdha	0.202852	0.0534855	0.11	0.074	0.37359
Eif5b	0.203055	-0.500168	0.136	0.095	0.373775
Smim20	0.203158	-0.0232995	0.056	0.032	0.373778
Mcts1	0.203363	-0.28393	0.088	0.058	0.373968
[truncated: 1,677 more rows]

## Sheet: Neut_Ptgs2_Neut_Lcn2
	p_val	avg_log2FC	pct.1	pct.2	p_val_adj
Ifitm2	1.47723e-05	-2.23711	0.429	0.941	0.00109351
S100a9	2.38335e-05	-1.07371	0.964	1	0.00109351
S100a8	3.24804e-05	-1.41619	1	1	0.00109351
Retnlg	9.17482e-05	-2.10061	0.571	1	0.00231664
Anxa1	0.000336324	-2.58852	0.143	0.647	0.00679374
Mmp8	0.000448164	-3.12379	0.107	0.588	0.0075441
Wfdc17	0.000719097	-2.22825	0.393	0.824	0.0103755
Wfdc21	0.0019062	-1.51383	0.179	0.647	0.0240657
Csf3r	0.00251316	2.76806	0.607	0.176	0.0282032
Prr13	0.00421986	-2.31551	0.214	0.647	0.0426206
Hp	0.0072027	-0.988603	0.286	0.706	0.0661339
Lrg1	0.00787021	-0.956464	0.25	0.706	0.0662409
Hdc	0.0101394	1.3521	0.857	0.471	0.0787757
S100a11	0.0199145	-1.0637	0.643	0.882	0.143669
Cyba	0.0244393	-1.43111	0.321	0.647	0.147794
Lmnb1	0.0248762	2.05743	0.5	0.176	0.147794
Ptgs2	0.0248762	2.29532	0.5	0.176	0.147794
Zfp36	0.0275967	2.26593	0.643	0.471	0.154848
Marcks	0.0317817	2.15385	0.464	0.176	0.168945
Arhgdib	0.042126	-1.46178	0.321	0.588	0.212736
Cd52	0.0449495	-0.625424	0.357	0.765	0.216186
Pglyrp1	0.0473772	-1.21684	0.214	0.471	0.217505
Ccl6	0.0644976	-1.12672	0.536	0.882	0.283229
Ifitm1	0.0775953	-1.18447	0.536	0.647	0.326547
Gpcpd1	0.0837254	-1.35322	0.179	0.412	0.331365
Il1b	0.0853019	0.676887	1	1	0.331365
Gsr	0.0932118	0.333424	0.286	0.588	0.348681
Lcp1	0.0997602	-0.301248	0.571	0.824	0.359849
Gpx1	0.109735	-0.643793	0.286	0.588	0.382181
Fcgr3	0.117985	-0.440724	0.321	0.588	0.397217
Clec4d	0.133751	1.37657	0.536	0.353	0.435771
Ifitm3	0.141268	-0.0814405	0.357	0.706	0.445877
Klf2	0.148166	1.17921	0.5	0.294	0.453477
B2m	0.17303	0.85157	0.786	0.588	0.508769
Cfl1	0.176306	-0.489725	0.107	0.294	0.508769
Ncf2	0.199297	-0.418938	0.25	0.471	0.55914
Rnf149	0.213218	-0.940509	0.393	0.647	0.570812
Alox5ap	0.218966	-0.673953	0.536	0.647	0.570812
Nfkbia	0.220412	1.1306	0.607	0.471	0.570812
Slc7a11	0.23617	0.683497	0.357	0.176	0.589813
Cxcr2	0.239429	-0.23363	0.464	0.706	0.589813
Ubb	0.280955	-0.415449	0.643	0.824	0.649218
H2-D1	0.294883	-0.592687	0.786	0.765	0.649218
Btg1	0.296675	1.11809	0.536	0.412	0.649218
Trem1	0.297697	1.30942	0.357	0.235	0.649218
Trib1	0.298424	2.18122	0.286	0.176	0.649218
Lyz2	0.306397	-0.426356	0.571	0.706	0.649218
Mrpl33	0.31113	-0.613809	0.25	0.412	0.649218
S100a6	0.314967	0.257933	0.464	0.706	0.649218
Il1r2	0.345349	0.187813	0.286	0.471	0.697604
Tmsb4x	0.367366	-0.163269	0.929	0.941	0.69996
Rac2	0.368711	0.0618993	0.357	0.529	0.69996
Irf7	0.37636	1.23758	0.286	0.176	0.69996
Prdx5	0.38897	-0.7017	0.393	0.529	0.69996
Gda	0.389946	1.21165	0.393	0.353	0.69996
Egr1	0.401645	-0.36977	0.393	0.588	0.69996
Tyrobp	0.404071	-0.399617	0.75	0.882	0.69996
Mxd1	0.424217	1.01216	0.679	0.647	0.69996
H3f3b	0.425874	0.732026	0.714	0.647	0.69996
Ly6e	0.42647	0.96748	0.357	0.294	0.69996
Mmp9	0.426805	1.29742	0.429	0.412	0.69996
Dennd4a	0.429678	0.967887	0.321	0.235	0.69996
Stk17b	0.450467	0.554096	0.607	0.529	0.722178
Tspo	0.494079	-0.683142	0.321	0.412	0.779719
Slfn2	0.506419	1.14704	0.429	0.412	0.786897
Acod1	0.52885	0.764785	0.5	0.588	0.799243
Sat1	0.530191	0.482505	0.25	0.412	0.799243
Pfn1	0.541331	-0.492685	0.571	0.765	0.804035
Fth1	0.565552	0.649163	0.857	0.824	0.818785
Samsn1	0.577967	0.663697	0.286	0.353	0.818785
Arpc1b	0.580336	-0.013655	0.393	0.529	0.818785
Cd44	0.583688	0.337804	0.429	0.647	0.818785
Sub1	0.593779	0.573846	0.286	0.471	0.82153
Ftl1	0.614071	0.2847	0.857	0.824	0.835183
Sem1	0.620185	-0.246789	0.429	0.529	0.835183
AY036118	0.651751	-0.0970984	0.321	0.412	0.866143
Mcl1	0.67364	0.788999	0.607	0.647	0.882394
Cd300ld	0.690189	0.0991273	0.393	0.529	0.882394
Slfn4	0.690189	0.627	0.429	0.471	0.882394
Clec4e	0.721176	1.28882	0.393	0.412	0.910485
Sorl1	0.741059	0.708697	0.357	0.471	0.92061
Fcer1g	0.747426	0.381264	0.607	0.765	0.92061
Cd14	0.819076	0.169751	0.464	0.471	0.964701
Cxcl2	0.821891	0.816227	0.679	0.765	0.964701
Tnfaip2	0.822207	0.505133	0.393	0.412	0.964701
Osm	0.83056	0.448039	0.321	0.294	0.964701
Itm2b	0.834887	0.456844	0.393	0.471	0.964701
Cebpb	0.861371	0.158084	0.357	0.412	0.964701
Ifi27l2a	0.887519	0.490492	0.429	0.471	0.964701
Dazap2	0.887524	0.601089	0.393	0.529	0.964701
Srgn	0.888291	0.139502	0.964	0.941	0.964701
Nfkbiz	0.895282	0.919553	0.286	0.294	0.964701
Fxyd5	0.897267	0.0110353	0.857	0.765	0.964701
Cd300lf	0.89784	0.331064	0.286	0.353	0.964701
Taldo1	0.952761	0.313722	0.607	0.882	0.989741
Tpd52	0.967855	0.564582	0.357	0.412	0.989741
Iqgap1	0.969911	0.115692	0.464	0.529	0.989741
Plaur	0.978567	0.275761	0.393	0.353	0.989741
Lsp1	0.989282	0.222238	0.357	0.412	0.989741
Lilr4b	0.989454	1.04682	0.357	0.471	0.989741
Ptprc	0.989741	0.52899	0.429	0.471	0.989741

## Sheet: Mac_Isg20_Mreg
	p_val	avg_log2FC	pct.1	pct.2	p_val_adj
Il1b	7.66265e-05	4.76091	0.769	0.1	0.0132564
Ccl4	0.000341731	7.36611	0.538	0	0.0295597
Lyz2	0.000971602	-1.72205	0.769	1	0.0500594
Ifit3	0.0013314	5.91061	0.538	0.05	0.0500594
Ms4a4a	0.0014468	2.94869	0.692	0.15	0.0500594
Apoe	0.00372289	-2.40184	0.538	1	0.107343
H3f3b	0.00601138	1.35211	1	0.8	0.121489
Gngt2	0.00646525	1.60119	0.769	0.2	0.121489
Cd53	0.0071541	1.42983	0.769	0.4	0.121489
Gpx1	0.0082401	-1.46513	0.692	0.9	0.121489
Ccl2	0.00842348	2.33237	0.615	0.15	0.121489
Crip1	0.00842697	-1.84229	0.615	0.85	0.121489
Clec4a3	0.00943491	1.91495	0.692	0.3	0.125557
Ctss	0.0116094	-1.28211	0.923	1	0.143459
Ctsd	0.0163674	-1.84816	0.615	0.8	0.188771
Lamp1	0.0183275	-1.21829	0.231	0.65	0.195562
Aldoa	0.0192171	1.03748	0.846	0.35	0.195562
Ms4a6b	0.0221771	2.47056	0.538	0.25	0.19574
Eif5a	0.0224112	1.06562	0.615	0.15	0.19574
Clec4d	0.0226289	1.35111	0.769	0.3	0.19574
Cfl1	0.0249423	1.07633	0.846	0.4	0.196334
Ms4a4c	0.0249673	1.58355	0.538	0.15	0.196334
Akr1a1	0.027782	1.86816	0.692	0.35	0.203306
Hspa5	0.0282773	1.82134	0.692	0.3	0.203306
Dazap2	0.0308455	1.74984	0.615	0.2	0.203306
Eno1	0.0317113	0.943963	0.846	0.45	0.203306
Srgn	0.0317298	0.673087	0.846	0.35	0.203306
Psmb8	0.0343188	1.06818	0.615	0.2	0.212041
Hexa	0.0386392	-3.51432	0.231	0.5	0.230503
Psmb6	0.0546327	1.15683	0.615	0.25	0.315049
Ifitm3	0.0596755	0.832358	0.692	0.35	0.333028
Fth1	0.0681871	0.282565	1	1	0.356154
Clta	0.0684105	1.22692	0.615	0.3	0.356154
Tgfbi	0.0733004	0.624982	0.692	0.3	0.356154
Ctsc	0.0749754	1.95017	0.692	0.4	0.356154
Clec4n	0.0760174	1.70807	0.538	0.25	0.356154
H2-Ab1	0.0776906	0.867718	0.692	0.35	0.356154
Cox6a1	0.0782304	0.276606	0.769	0.35	0.356154
Lyz1	0.0815994	-2.08321	0.385	0.6	0.358276
Pcbp1	0.0828384	1.06928	0.538	0.2	0.358276
Sirpa	0.0867317	0.783146	0.615	0.25	0.365965
Tagln2	0.0912636	-3.5086	0.231	0.45	0.375919
Anxa2	0.0946984	0.601382	0.615	0.25	0.380996
Eef2	0.0972183	-2.33237	0.308	0.5	0.382245
Ms4a6d	0.107431	1.27313	0.615	0.35	0.406607
Snx3	0.11489	0.943943	0.615	0.3	0.406607
C3ar1	0.116508	1.22809	0.615	0.35	0.406607
Myl12a	0.117495	0.131902	0.769	0.35	0.406607
Mafb	0.11864	1.27651	0.538	0.25	0.406607
Rgs1	0.11864	1.10506	0.538	0.25	0.406607
Sat1	0.120576	1.41684	0.692	0.5	0.406607
Arpc1b	0.123624	0.739512	0.846	0.45	0.406607
Ly6e	0.12636	0.841424	0.769	0.4	0.406607
Plin2	0.126918	0.820909	0.615	0.4	0.406607
Pkm	0.131894	0.55578	0.692	0.4	0.414867
S100a4	0.134995	0.510249	0.615	0.3	0.417039
Vamp8	0.141837	0.526336	0.692	0.3	0.428515
Arpc2	0.147376	0.96263	0.615	0.35	0.428515
Msn	0.147376	0.933942	0.615	0.35	0.428515
Snord15b	0.150613	-1.7263	0.538	0.6	0.428515
S100a8	0.152073	-1.61928	0.231	0.45	0.428515
Ms4a7	0.153675	0.406613	0.462	0.2	0.428515
B2m	0.156049	0.607663	1	1	0.428515
Ifi27l2a	0.158883	0.956969	0.615	0.45	0.429481
Fcer1g	0.16694	0.249801	1	0.85	0.444316
Cdc42	0.171379	0.763882	0.692	0.35	0.449221
Npc2	0.174065	0.304395	0.769	0.55	0.449452
Pomp	0.180807	1.34622	0.385	0.2	0.459994
Taldo1	0.184717	0.947179	0.846	0.6	0.463132
Tmsb10	0.189857	1.30064	0.692	0.4	0.468411
Selenok	0.192238	0.641568	0.538	0.25	0.468411
Ccl9	0.202879	0.692108	0.462	0.25	0.487472
Eef1a1	0.207102	-0.657237	0.769	0.75	0.490802
Hnrnpa2b1	0.223042	1.38725	0.462	0.3	0.521436
Ms4a6c	0.232635	0.741935	0.692	0.4	0.530343
Dab2	0.233783	0.777779	0.538	0.3	0.530343
Cd74	0.240382	1.69718	0.615	0.45	0.530343
Elob	0.24218	0.137955	0.692	0.35	0.530343
Psma7	0.24218	0.282093	0.692	0.35	0.530343
Cd9	0.24831	-0.933711	0.385	0.6	0.53697
Itm2b	0.257758	0.195412	0.846	0.7	0.550519
Calm1	0.26762	0.228736	0.923	0.75	0.559422
Prdx5	0.268393	-1.60306	0.385	0.5	0.559422
Cdk2ap2	0.272312	1.09233	0.462	0.25	0.560834
Myl12b	0.286723	0.470732	0.538	0.3	0.564238
Capza2	0.287227	0.166309	0.692	0.45	0.564238
Cd68	0.288809	0.283246	0.923	0.6	0.564238
Irf5	0.291955	0.70362	0.462	0.25	0.564238
Lgals3	0.293534	0.427249	0.923	0.9	0.564238
Tmsb4x	0.293534	-0.496058	0.923	0.9	0.564238
Prdx1	0.326612	1.39866	0.769	0.8	0.620921
Bola2	0.335739	0.667065	0.385	0.2	0.631335
Cst3	0.342579	-0.932923	0.692	0.75	0.637271
Lgals1	0.350271	0.662029	0.769	0.65	0.637863
Wdr89	0.350271	-1.22846	0.769	0.65	0.637863
Atf4	0.359844	0.522957	0.385	0.2	0.642046
Cstb	0.359991	-0.0693018	0.846	0.6	0.642046
Cd52	0.398302	0.658995	0.769	0.6	0.691339
Coro1a	0.401198	0.775839	0.538	0.35	0.691339
Grn	0.403403	0.448231	0.462	0.35	0.691339
Rac2	0.409656	-1.0429	0.308	0.15	0.691339
Fxyd5	0.411091	0.300809	0.769	0.65	0.691339
Ddx5	0.415261	0.177743	0.538	0.3	0.691339
Clic1	0.416366	-0.070718	0.615	0.4	0.691339
H2-K1	0.419599	-0.135337	0.769	0.6	0.691339
Ndufa2	0.439465	-0.0278712	0.615	0.4	0.710733
Wnk1	0.439586	-0.237407	0.538	0.3	0.710733
Ifitm2	0.445392	1.60104	0.538	0.5	0.713451
Rnf149	0.480539	-0.201093	0.462	0.3	0.762691
H2-D1	0.495341	-0.638655	0.923	0.9	0.774198
Tspo	0.49674	-0.00545679	0.769	0.55	0.774198
Hsp90ab1	0.508773	0.256454	0.692	0.6	0.785872
AY036118	0.524322	0.845567	0.385	0.3	0.792245
Ctsl	0.526133	-1.19486	0.231	0.3	0.792245
Cxcl16	0.530876	0.189349	0.462	0.35	0.792245
Capg	0.531216	0.287323	0.615	0.45	0.792245
Serinc3	0.538725	-1.26767	0.308	0.35	0.794708
Ubb	0.542055	0.0191694	0.846	0.8	0.794708
Pitpna	0.552659	0.106384	0.538	0.35	0.79996
Arhgdib	0.555672	0.396473	0.692	0.55	0.79996
Ndufb8	0.55951	-0.125843	0.538	0.4	0.79996
C1qa	0.572753	-1.40929	0.385	0.4	0.801806
S100a6	0.573131	-0.366586	0.615	0.35	0.801806
Mpeg1	0.574705	-1.18913	0.538	0.55	0.801806
Pycard	0.586907	1.0348	0.385	0.5	0.812279
Gabarap	0.601514	-0.515994	0.385	0.4	0.825888
Zfp36	0.616135	0.425923	0.462	0.35	0.839302
Cybb	0.629128	-0.569542	0.462	0.45	0.850306
Edf1	0.641613	-1.89673	0.231	0.25	0.860457
C1qc	0.653494	-0.121763	0.308	0.4	0.86965
Cltc	0.676108	0.160981	0.462	0.35	0.892876
Cox4i1	0.687344	-0.977602	0.462	0.45	0.900837
Pfn1	0.712317	0.040257	0.923	0.85	0.912363
Ccl6	0.713141	0.505062	0.615	0.5	0.912363
BC005537	0.716302	-1.16044	0.385	0.35	0.912363
Lgmn	0.71797	0.209078	0.692	0.55	0.912363
Tyrobp	0.726305	0.0677555	1	0.9	0.912363
Pabpc1	0.727781	-1.15352	0.462	0.4	0.912363
Wfdc17	0.744573	-0.987194	0.692	0.5	0.924388
C1qb	0.754026	0.605036	0.385	0.4	0.924388
Arpc5	0.754224	-1.06165	0.615	0.45	0.924388
Tmbim6	0.758746	-0.2665	0.538	0.35	0.924388
Canx	0.775326	0.217611	0.385	0.3	0.936217
Anxa5	0.78109	0.622561	0.385	0.35	0.936217
Bax	0.788462	-1.84691	0.615	0.55	0.936217
Nfkbia	0.790102	0.0959003	0.462	0.4	0.936217
Ubc	0.803249	-0.408956	0.538	0.6	0.945321
Atox1	0.809185	-0.333884	0.462	0.45	0.945872
Cd63	0.827388	-0.510396	0.462	0.5	0.956783
Snord14d	0.829581	-0.408642	0.538	0.5	0.956783
Ftl1	0.839416	-0.19295	1	1	0.961715
Card19	0.853796	-0.355819	0.385	0.45	0.970613
S100a10	0.858403	0.0633193	0.538	0.45	0.970613
Vim	0.867933	0.0112064	1	0.7	0.975016
Sdhb	0.887972	-1.00372	0.308	0.25	0.986378
Anxa1	0.892259	-0.343752	0.615	0.5	0.986378
Ctsz	0.895958	0.368293	0.692	0.7	0.986378
Ctsb	0.91173	0.157023	0.769	0.85	0.986378
Slc25a5	0.914881	-1.13637	0.385	0.35	0.986378
Calr	0.918458	-0.528649	0.462	0.4	0.986378
Sdcbp	0.921047	-0.178157	0.538	0.45	0.986378
Cd14	0.92366	0.494505	0.538	0.6	0.986378
Egr1	0.93341	-1.85434	0.462	0.35	0.990674
Pdia3	0.95102	0.155131	0.385	0.45	0.993369
Psap	0.955614	0.0658127	0.692	0.8	0.993369
Cndp2	0.962547	-1.04634	0.308	0.25	0.993369
Cxcl2	0.966676	-0.861832	0.462	0.35	0.993369
Fcgr3	0.969881	0.141515	0.769	0.55	0.993369
Sem1	0.970401	-0.0689951	0.769	0.75	0.993369
AC117232.5	0.985198	-0.155189	0.846	0.7	0.996814
Cyba	0.98529	-0.656874	1	0.8	0.996814
Alox5ap	1	-0.733041	0.615	0.45	1
Sh3bgrl3	1	-0.0503728	0.846	0.65	1

## Sheet: Mon_Fn1_Mon_Thbs1
	p_val	avg_log2FC	pct.1	pct.2	p_val_adj
Clec4n	1.0539e-25	-4.05812	0.055	0.463	3.3925e-22
Cd74	6.96679e-24	-4.31034	0.121	0.568	1.1213e-20
Il1b	5.97269e-15	-1.6327	0.425	0.811	6.40869e-12
AA467197	1.28582e-14	-4.61523	0	0.158	1.03477e-11
Lyz2	1.89607e-14	0.970017	0.997	0.958	1.07458e-11
Tgm2	2.00295e-14	-2.71412	0.044	0.305	1.07458e-11
Srgn	3.00841e-14	-1.57206	0.578	0.905	1.36718e-11
Il1rn	3.39777e-14	-3.68696	0.044	0.295	1.36718e-11
Cxcl10	4.18167e-14	-2.11807	0.03	0.263	1.49564e-11
Dab2	1.02518e-13	-4.9541	0	0.147	3.26405e-11
Lyz1	1.11539e-13	2.03081	0.784	0.442	3.26405e-11
Fth1	1.97637e-13	-1.73159	0.803	0.895	5.3016e-11
H2-Aa	1.08737e-12	-3.90114	0.068	0.326	2.69251e-10
Sdc4	1.50922e-12	-4.97913	0.003	0.147	3.47013e-10
Mif	2.04693e-12	-2.56871	0.068	0.326	4.3927e-10
Ldha	2.85141e-12	-2.10003	0.304	0.621	5.64483e-10
Spp1	2.98111e-12	-4.17126	0.011	0.179	5.64483e-10
Bnip3	7.05126e-12	-2.74387	0.033	0.242	1.261e-09
Ccr5	9.54375e-12	-2.87391	0.03	0.232	1.61691e-09
Adam8	4.25605e-11	-3.19435	0.03	0.221	6.8501e-09
Hp	5.83215e-11	1.85336	0.592	0.2	8.93985e-09
Crip1	7.55909e-11	1.0856	0.907	0.674	1.10603e-08
Lgmn	1.55147e-10	-2.36062	0.096	0.347	2.17139e-08
Cxcl2	2.76293e-10	-2.14743	0.134	0.411	3.70578e-08
H2-Eb1	3.35394e-10	-4.29395	0.049	0.253	4.31853e-08
Clec4d	7.38966e-10	-2.56978	0.071	0.295	9.14896e-08
Smox	8.85035e-10	-2.53272	0.049	0.253	1.05516e-07
Lilrb4a	1.25394e-09	-1.66998	0.266	0.568	1.44158e-07
Isg15	3.41745e-09	-2.69235	0.099	0.326	3.79337e-07
Slc2a1	3.87974e-09	-1.993	0.019	0.168	4.16296e-07
H2-Ab1	6.08844e-09	-4.09881	0.178	0.421	6.32216e-07
C3ar1	7.21553e-09	-3.80729	0.005	0.116	7.25837e-07
Ier3	7.53117e-09	-1.90016	0.162	0.421	7.34632e-07
Hilpda	7.80227e-09	-3.41255	0.008	0.126	7.38525e-07
Gpx1	8.02994e-09	0.875286	0.948	0.789	7.38525e-07
Ms4a4a	9.47227e-09	-1.22731	0.359	0.632	8.46979e-07
Fcgr1	1.23378e-08	-2.0854	0.167	0.421	1.07339e-06
Ms4a6d	1.71922e-08	-1.91401	0.236	0.495	1.45636e-06
H2-DMb1	2.96979e-08	-1.98651	0.085	0.295	2.45122e-06
Sub1	4.0303e-08	1.53497	0.666	0.463	3.24339e-06
Bcl2a1d	4.95471e-08	-2.85823	0.03	0.179	3.89005e-06
Eif5b	5.65362e-08	-1.73962	0.079	0.284	4.33309e-06
Ly6a	6.33264e-08	-3.28984	0.068	0.253	4.64095e-06
Ccl2	6.34364e-08	-2.78546	0.074	0.263	4.64095e-06
Lilr4b	1.77228e-07	-2.15548	0.11	0.316	1.26777e-05
Cstb	1.89967e-07	-1.1709	0.37	0.621	1.32626e-05
Tpi1	1.93645e-07	-1.48507	0.134	0.368	1.32626e-05
Slfn4	2.20586e-07	-2.34169	0.044	0.2	1.4793e-05
Ifit1	2.33613e-07	-2.94175	0.03	0.168	1.53469e-05
Phf11d	2.46875e-07	-2.10292	0.025	0.158	1.58938e-05
Ctsb	3.16363e-07	-1.0389	0.51	0.737	1.99681e-05
Cd68	4.96366e-07	-1.25135	0.301	0.568	3.0727e-05
Bcl2a1b	5.30099e-07	-2.44787	0.027	0.158	3.2196e-05
Tap1	7.04355e-07	-1.23188	0.099	0.295	4.19874e-05
Anxa4	1.0056e-06	-2.2478	0.049	0.2	5.88549e-05
Cd9	1.06808e-06	-2.09513	0.038	0.179	6.13954e-05
Map3k1	1.15144e-06	-1.11667	0.052	0.211	6.50263e-05
Apaf1	1.75258e-06	-1.65147	0.044	0.189	9.72685e-05
Pkm	1.79798e-06	-1.19965	0.416	0.642	9.80968e-05
Pgk1	2.04065e-06	-1.37334	0.101	0.295	0.000109481
Clec4e	2.76767e-06	-1.48734	0.233	0.442	0.000146051
Ifi205	3.04841e-06	-1.96152	0.099	0.274	0.000158271
Map2k1	3.32145e-06	-1.59799	0.085	0.263	0.000169711
Irf7	3.42469e-06	-1.849	0.178	0.379	0.000172251
Ifit3	3.53285e-06	-3.0371	0.049	0.189	0.000174957
Irgm1	3.81806e-06	-1.03026	0.126	0.326	0.000186217
Picalm	4.31229e-06	-1.25723	0.175	0.4	0.000207183
Ly6i	5.18557e-06	-2.06274	0.055	0.2	0.000245476
C1qb	6.31366e-06	-3.70008	0.022	0.126	0.000294546
Tyrobp	6.89034e-06	0.639357	0.921	0.874	0.000316857
Phlda1	8.6112e-06	-2.87457	0.022	0.126	0.000390415
F13a1	8.89837e-06	1.46628	0.436	0.179	0.000397831
Sdc3	9.36025e-06	-2.52433	0.047	0.179	0.000412749
Bcl2a1a	1.15773e-05	-1.96437	0.011	0.095	0.000503613
Mafb	1.17408e-05	-1.97504	0.123	0.295	0.000503916
Gpr171	1.35503e-05	-2.59361	0.008	0.084	0.000573926
Eno1	2.03159e-05	-0.924542	0.381	0.611	0.000849309
Taldo1	2.6253e-05	0.979302	0.753	0.611	0.00108344
Cox17	2.78732e-05	-0.94383	0.214	0.432	0.00113574
Ero1l	2.94717e-05	-2.10469	0.03	0.137	0.00118587
Ccr1	3.61071e-05	-1.35404	0.101	0.263	0.00143492
Chil3	3.71499e-05	1.19265	0.595	0.368	0.00145836
Zfp36	4.15601e-05	-0.786121	0.488	0.705	0.00161183
Mgst1	4.39103e-05	1.10017	0.433	0.179	0.0016827
Aif1	4.46795e-05	-1.19371	0.115	0.284	0.00169204
Fcgr2b	5.79723e-05	-1.03881	0.238	0.442	0.00216992
Ccdc50	7.03291e-05	-1.06981	0.066	0.2	0.00260218
Igtp	7.58963e-05	-1.68594	0.074	0.211	0.00277625
Usp18	7.90588e-05	-1.50941	0.049	0.168	0.00285944
Wfdc17	8.1591e-05	0.793348	0.74	0.611	0.00291824
Clec5a	8.88094e-05	-1.19208	0.038	0.147	0.00314151
Myo1c	9.34574e-05	-1.49908	0.068	0.2	0.00326999
Eif4a1	0.000102895	-0.987947	0.197	0.389	0.00356151
Slc7a11	0.000105943	-1.15773	0.049	0.168	0.00362798
Dync1i2	0.000112397	-0.898757	0.107	0.263	0.00378404
Dok2	0.000112851	-2.08331	0.03	0.126	0.00378404
Usp34	0.000115056	-1.99362	0.041	0.147	0.00381819
Ccl4	0.000121539	-2.75271	0.074	0.2	0.00399217
Cd83	0.000129849	-2.41795	0.03	0.126	0.00419439
Eftud2	0.000130598	-1.41807	0.025	0.116	0.00419439
Plek	0.000131604	-1.17768	0.195	0.379	0.00419439
Aldoa	0.00014947	-0.993763	0.348	0.547	0.0047171
Mxd1	0.000165201	-1.3023	0.129	0.284	0.00510471
Bst1	0.000166275	-1.53159	0.066	0.189	0.00510471
Tmsb4x	0.00016651	0.349286	1	0.979	0.00510471
Rnh1	0.000174556	-0.955239	0.255	0.453	0.0053009
Acaa2	0.000196287	2.59629	0.186	0.032	0.00590512
Vmp1	0.000210123	-1.46637	0.074	0.2	0.00626284
Rab20	0.000216512	-1.83438	0.027	0.116	0.00639406
Tmsb10	0.000233428	0.722245	0.825	0.695	0.00678861
Tango2	0.00023409	-1.14754	0.022	0.105	0.00678861
S100a8	0.000264144	2.24915	0.458	0.274	0.00755648
Hcls1	0.000265263	-1.57533	0.14	0.295	0.00755648
Ly6c2	0.000288681	0.520174	0.688	0.484	0.00811471
Rassf2	0.000289901	-1.49276	0.038	0.137	0.00811471
H3f3b	0.00029996	-0.679994	0.825	0.895	0.00832388
Ptafr	0.000310417	-1.77289	0.055	0.168	0.00854045
Cd44	0.000321721	-0.682685	0.4	0.611	0.00877643
Hsp90ab1	0.000338235	-0.628447	0.468	0.684	0.0091494
Nceh1	0.000360992	-0.819601	0.033	0.126	0.00968361
Furin	0.000370879	-0.675063	0.06	0.179	0.00985477
Cd86	0.000373495	-1.35005	0.063	0.179	0.00985477
Lrp1	0.000381618	-0.681351	0.329	0.526	0.00998722
Rsad2	0.000386763	-2.37433	0.06	0.168	0.0100315
Cd300lf	0.000389544	-1.50877	0.052	0.158	0.0100315
Chd7	0.000398311	-1.76971	0.066	0.179	0.0101759
Eloa	0.000403667	-1.54973	0.071	0.189	0.0102315
Lair1	0.000418764	-1.3542	0.052	0.158	0.0105313
Cd69	0.000446488	-1.65379	0.047	0.147	0.0111414
Cd14	0.000451267	-1.41917	0.392	0.537	0.0111741
Ubash3b	0.000505321	-1.43611	0.036	0.126	0.0123444
Marcks	0.000506199	-0.431686	0.2	0.379	0.0123444
Gbp2	0.000511646	-1.25362	0.066	0.179	0.0123834
Zbp1	0.000520324	-0.797115	0.17	0.337	0.0124994
Pik3ap1	0.000556473	-1.60101	0.041	0.137	0.0132688
Ifi47	0.000572242	-1.20777	0.115	0.253	0.0135445
Dusp6	0.000582692	-0.581631	0.121	0.263	0.013664
Efhd2	0.00058578	-0.736279	0.2	0.368	0.013664
Msr1	0.000595222	-1.19001	0.178	0.326	0.0137843
Snx3	0.000618621	-0.678104	0.184	0.347	0.0142239
Mx1	0.000649085	-0.0253982	0.025	0.105	0.0148185
Osm	0.000682923	-1.10979	0.208	0.368	0.0153774
Runx3	0.000683119	-1.26475	0.055	0.158	0.0153774
Mrpl33	0.000705267	0.805864	0.515	0.337	0.0157657
Lpxn	0.000790157	-2.57687	0.058	0.158	0.0175415
Tnks2	0.000816163	-3.0162	0.033	0.116	0.0179947
Anxa1	0.000842665	0.84476	0.482	0.284	0.0184527
Fpr2	0.000881702	-1.47828	0.044	0.137	0.019177
Ifit3b	0.000895623	-1.96211	0.027	0.105	0.0192311
AI413582	0.000901541	-0.295428	0.099	0.232	0.0192311
Il10ra	0.000905245	-0.626657	0.129	0.274	0.0192311
Tifa	0.000908084	-1.16629	0.044	0.137	0.0192311
Ifit2	0.000914295	-1.85213	0.038	0.126	0.0192361
Idh1	0.000941347	1.0562	0.268	0.105	0.0195478
Pfn1	0.000942569	-0.572439	0.748	0.821	0.0195478
Traf1	0.00094733	-0.879958	0.022	0.095	0.0195478
Icam1	0.000962145	-0.620296	0.049	0.147	0.019727
Sod1	0.00101681	1.15253	0.318	0.158	0.0207159
Havcr2	0.0010354	-1.8194	0.052	0.147	0.0209619
Rap2a	0.00105239	-1.46219	0.033	0.116	0.0211727
Themis2	0.00106344	-1.08961	0.129	0.263	0.0212621
Mdm2	0.00111618	-1.52019	0.058	0.158	0.0221789
Dtx3l	0.00119164	-0.976322	0.058	0.158	0.0235331
Tnf	0.00121424	-2.91474	0.019	0.084	0.0238331
Prkar1a	0.00127299	-0.674975	0.184	0.337	0.0248348
Rbms1	0.00130275	-0.832131	0.197	0.347	0.0252623
Itpa	0.00132656	-2.45384	0.019	0.084	0.0255701
Rtn4	0.00144369	-0.818507	0.115	0.253	0.0276622
Srsf9	0.00145991	-1.9848	0.071	0.179	0.0278073
Add3	0.00149662	1.54183	0.244	0.095	0.0281671
Ptgs2	0.00150542	-1.64271	0.096	0.211	0.0281671
Ifitm6	0.00150791	0.734264	0.586	0.411	0.0281671
Lsp1	0.0015171	0.949908	0.553	0.368	0.0281671
Irf2bp2	0.00152255	-0.745607	0.123	0.253	0.0281671
Xiap	0.00155336	-1.09483	0.052	0.147	0.0285123
Zfp36l1	0.00155892	-2.4404	0.036	0.116	0.0285123
Ifi211	0.00159026	-1.11206	0.132	0.263	0.0288566
Slc16a3	0.00159567	-1.57158	0.11	0.232	0.0288566
Gba	0.00160778	-1.77386	0.036	0.116	0.028913
Prdm1	0.00162355	-2.19762	0.025	0.095	0.0290345
Ccrl2	0.00163342	-1.34474	0.041	0.126	0.0290496
Jarid2	0.00169182	-1.00787	0.093	0.211	0.0297478
Nab1	0.00169233	-1.32607	0.074	0.179	0.0297478
Oaz1	0.0017004	1.32334	0.392	0.253	0.0297478
Nfkbia	0.00174126	-0.895431	0.293	0.442	0.0302979
Lgals3	0.00179497	-0.746558	0.759	0.779	0.0310645
Heca	0.00180792	-1.28334	0.041	0.126	0.0311214
Tap2	0.00183487	-1.5262	0.074	0.179	0.0314173
Lat2	0.00184546	-1.94147	0.074	0.179	0.0314315
Nap1l4	0.00192898	-0.955806	0.041	0.126	0.0325099
Stat2	0.00192898	-1.03709	0.041	0.126	0.0325099
Dusp16	0.00197617	-1.53944	0.06	0.158	0.0331318
Ifi209	0.00200221	-1.04422	0.285	0.442	0.0333943
Ltbr	0.00204905	-0.596733	0.071	0.179	0.0339994
Taf13	0.00208916	-1.34337	0.06	0.158	0.0344872
Isg20	0.00211535	-2.32625	0.071	0.168	0.0347414
Slc3a2	0.00213395	-0.339941	0.101	0.221	0.0348689
Tuba1b	0.00214678	-1.57741	0.112	0.232	0.0349014
Clec7a	0.00222594	-0.53186	0.23	0.379	0.0360065
Daxx	0.00225443	-1.18057	0.082	0.189	0.0362851
Ndufa1	0.00228874	1.19767	0.364	0.221	0.0366541
Parp12	0.00231469	-0.233597	0.036	0.116	0.0368642
Arl4c	0.00232547	-1.96612	0.085	0.189	0.0368642
Mien1	0.00233622	-1.17076	0.079	0.189	0.0368642
Jak2	0.00236716	-0.205079	0.036	0.116	0.0371702
Rapgef1	0.00238027	-1.31731	0.082	0.189	0.0371946
Sec11c	0.00240762	1.46829	0.296	0.147	0.0374402
Tlr2	0.00243848	-0.747507	0.123	0.253	0.0377378
Sirpb1c	0.00246845	-0.892455	0.225	0.379	0.0380188
Socs3	0.00258999	-0.99632	0.129	0.253	0.0397008
Ace	0.0026672	-1.16852	0.077	0.179	0.0406906
Rab5c	0.00272688	-0.612884	0.115	0.242	0.0414048
Il4ra	0.00278149	-0.886336	0.06	0.158	0.0420357
Hif1a	0.00282139	-1.11212	0.093	0.2	0.0423014
Marcksl1	0.00283385	-1.29229	0.077	0.179	0.0423014
Tsc22d4	0.00283849	-1.20363	0.107	0.221	0.0423014
Myl12a	0.00285375	-0.842357	0.416	0.526	0.0423328
Myl6	0.00290857	1.0826	0.334	0.179	0.0429481
Arhgdib	0.00294815	0.717089	0.748	0.642	0.0433337
Nrd1	0.00317866	-0.955169	0.077	0.179	0.0465096
Ppm1h	0.00325313	-0.484282	0.049	0.137	0.0473838
Sidt2	0.00330065	-0.722646	0.063	0.158	0.0478594
Jaml	0.00332052	-1.30786	0.058	0.147	0.0479316
Smpdl3a	0.00337897	0.873007	0.359	0.2	0.0485576
Tifab	0.00340081	-0.293187	0.11	0.232	0.0486542
Tnfrsf21	0.00342362	3.1296	0.104	0.011	0.0487638
Ifi203	0.00343961	-0.860622	0.162	0.295	0.0487759
Zfp62	0.00347846	-0.914857	0.022	0.084	0.0491104
Gdi2	0.00350376	-0.826021	0.2	0.347	0.0492515
Capg	0.00362429	-0.918327	0.296	0.442	0.0507243
H2-DMa	0.00364874	-0.447205	0.214	0.358	0.0508454
Snx5	0.00371479	-0.701945	0.09	0.2	0.0515427
Nsd3	0.00373541	-1.14396	0.118	0.232	0.0516064
Itgb7	0.00377647	0.916261	0.405	0.274	0.0519507
Mndal	0.00385389	-0.77053	0.17	0.305	0.0527901
Maf	0.00395692	-2.12101	0.041	0.116	0.0539717
Abr	0.00401765	-0.6916	0.11	0.221	0.054471
Ifi213	0.00402737	-1.04004	0.079	0.179	0.054471
Arhgef10l	0.00407478	-0.569924	0.058	0.147	0.0548817
Casp8	0.0041942	-1.75163	0.068	0.158	0.0562547
Cmpk1	0.00426151	-0.62644	0.156	0.295	0.0569203
Ddx6	0.00437395	-0.706795	0.071	0.168	0.05798
Mmp8	0.00437687	2.063	0.167	0.053	0.05798
Ifi208	0.00450512	-1.27273	0.041	0.116	0.0594343
Spag9	0.00492279	-1.08427	0.06	0.147	0.0646794
Gsdmd	0.0051221	-0.781821	0.047	0.126	0.0670246
Tlr9	0.00533406	-3.19715	0.025	0.084	0.0695155
Dusp2	0.0053823	-0.785282	0.104	0.211	0.0698613
Man2a1	0.0054181	-1.40417	0.055	0.137	0.0700436
Kdm7a	0.00558983	-0.55884	0.227	0.368	0.0719747
Tgfbr1	0.00564867	-0.116082	0.055	0.137	0.0724018
Med1	0.00566799	-1.78435	0.049	0.126	0.0724018
Brf1	0.0057258	-1.718	0.019	0.074	0.0728512
Nampt	0.00587839	-1.11654	0.082	0.179	0.0744982
Erp29	0.00609286	1.75165	0.296	0.179	0.0769133
Ifnar1	0.00611879	-0.715552	0.06	0.147	0.076939
Itgb1	0.00628568	-0.960818	0.09	0.189	0.0784388
Stap1	0.00629545	-0.871065	0.068	0.158	0.0784388
Ppp1r18	0.00631117	-0.702324	0.096	0.2	0.0784388
Slc15a3	0.00637917	-1.30253	0.104	0.211	0.0789791
Hnrnpf	0.00658199	-0.783257	0.129	0.242	0.0811779
Fem1c	0.00663012	-0.508663	0.041	0.116	0.0812382
Mrpl45	0.00663735	-0.839218	0.03	0.095	0.0812382
Pcgf5	0.00673629	-1.06765	0.03	0.095	0.0821367
Egln2	0.00696204	-0.569524	0.025	0.084	0.0845691
Cd53	0.00705067	-0.450133	0.403	0.547	0.0851222
Sntb2	0.00707374	-0.501078	0.025	0.084	0.0851222
Hspa1b	0.00709296	-1.64506	0.038	0.105	0.0851222
Irak2	0.00711335	-1.82594	0.049	0.126	0.0851222
Ptpro	0.00716046	2.59707	0.14	0.042	0.0853686
Tmem106a	0.00719848	-1.10788	0.058	0.137	0.0855051
Slu7	0.00736006	0.0490035	0.025	0.084	0.0871031
Eno1b	0.00752838	-0.886176	0.318	0.453	0.0887688
Ttc1	0.00783498	-1.51631	0.049	0.126	0.0920467
Plbd1	0.00787741	-0.482174	0.301	0.453	0.0922086
Ptbp3	0.00800655	-1.04868	0.156	0.274	0.0933808
Il2rg	0.00813508	-1.22624	0.11	0.211	0.0945373
Cisd2	0.00819953	-0.874635	0.093	0.189	0.0946461
Tcof1	0.00820325	-0.992878	0.058	0.137	0.0946461
Antxr2	0.0083277	-1.44349	0.038	0.105	0.0956342
S100a4	0.00835511	0.483215	0.773	0.621	0.0956342
Alas1	0.00839605	-1.61375	0.052	0.126	0.0956342
Hsp90aa1	0.00840773	-1.14829	0.118	0.221	0.0956342
Psme1	0.00852674	-0.922301	0.148	0.263	0.0966464
Tgfbi	0.00860211	-0.677392	0.488	0.579	0.0971586
Sp140	0.00867663	-0.922753	0.044	0.116	0.0976576
Capns1	0.00874673	-0.7267	0.162	0.284	0.0981035
Neurl3	0.00890761	-0.814448	0.071	0.158	0.0993221
Fkbp1a	0.00891709	-0.614082	0.173	0.295	0.0993221
Pilra	0.00897908	-0.826979	0.104	0.2	0.0996677
Hopx	0.00905907	1.9157	0.214	0.105	0.10021
Itgb5	0.00913369	-1.23932	0.038	0.105	0.10069
Selenow	0.00918771	-0.69164	0.129	0.242	0.100939
AW112010	0.00924868	-1.77721	0.167	0.274	0.101264
Snrpf	0.00939749	0.951537	0.142	0.042	0.102122
Hspa1a	0.00940867	-1.32228	0.052	0.126	0.102122
Hdac1	0.00942222	-0.193623	0.049	0.126	0.102122
F10	0.00947428	-0.816294	0.236	0.368	0.102341
Btk	0.00960517	-1.58921	0.033	0.095	0.103408
Pik3r5	0.00970168	-0.861597	0.058	0.137	0.104099
Cnot6	0.00991541	-0.962315	0.071	0.158	0.106039
Rela	0.00998954	-1.76742	0.066	0.147	0.106478
Plac8	0.0100892	0.368775	0.877	0.779	0.107185
Lcp2	0.0101401	-0.17898	0.11	0.221	0.107372
Sgpl1	0.0102013	-1.51857	0.066	0.147	0.107665
AC055772.1	0.0102842	1.43495	0.304	0.189	0.108089
Znfx1	0.0103086	-1.0034	0.066	0.147	0.108089
Laptm5	0.0104803	-0.370356	0.496	0.684	0.109532
Fn1	0.010675	0.666594	0.488	0.347	0.111181
E2f2	0.0107136	2.8488	0.085	0.011	0.111181
Snord73a	0.0107416	1.71154	0.203	0.095	0.111181
Stx7	0.0110182	-0.543794	0.153	0.274	0.113288
Ifitm1	0.0110301	-2.26712	0.093	0.179	0.113288
Emb	0.0110682	1.09146	0.392	0.274	0.113288
Ifit1bl1	0.011086	-1.32234	0.022	0.074	0.113288
Sod2	0.0111778	-0.940535	0.14	0.242	0.113865
Taok3	0.0115269	-0.74511	0.101	0.2	0.11705
Alcam	0.0116145	-2.22858	0.049	0.116	0.117567
Pnrc1	0.0116508	-1.63194	0.107	0.2	0.117567
Csnk1g2	0.0117532	-1.16365	0.047	0.116	0.118223
Ifi204	0.0117892	-0.776705	0.288	0.411	0.118223
Epb41l2	0.0119338	-1.86215	0.052	0.126	0.119301
Cep350	0.0121872	-1.12766	0.06	0.137	0.121457
Skil	0.012356	-1.46455	0.055	0.126	0.122759
H2afz	0.0125177	1.0395	0.332	0.211	0.123983
Mrpl52	0.0127157	-0.695669	0.112	0.211	0.125558
Itgam	0.0128211	-0.672046	0.241	0.368	0.126212
Arcn1	0.0131746	-0.633701	0.101	0.2	0.129296
Svbp	0.013302	-0.775554	0.06	0.137	0.130149
Thbs1	0.013631	-1.02223	0.375	0.463	0.132964
Gsn	0.0139257	-0.720154	0.11	0.2	0.135429
Serpinb10	0.0140781	0.926227	0.219	0.105	0.136498
Xpa	0.014195	1.23866	0.082	0.011	0.137218
Slfn2	0.0146555	-0.429581	0.395	0.537	0.141246
Chchd4	0.0148133	-1.32214	0.036	0.095	0.142341
Nfkbiz	0.0149146	-0.530982	0.145	0.253	0.142888
Lasp1	0.0150536	-0.611406	0.074	0.158	0.143791
Mpc2	0.0151525	1.71112	0.184	0.084	0.144307
Apoe	0.0152438	-0.337578	0.299	0.432	0.144749
Romo1	0.0153738	1.35704	0.241	0.137	0.145554
Ndufa11	0.015661	0.863858	0.249	0.137	0.147838
Bola2	0.015717	1.19032	0.214	0.105	0.147847
Rab32	0.0157538	-0.72257	0.142	0.242	0.147847
Ms4a8a	0.0160662	0.831809	0.099	0.021	0.15034
Lypla2	0.0167175	-1.38534	0.041	0.105	0.155531
Ube2j1	0.0167175	-0.326668	0.041	0.105	0.155531
Lgals3bp	0.0170522	-0.76992	0.159	0.263	0.158187
Lrpap1	0.0171667	-1.11502	0.11	0.2	0.158652
Egr2	0.0172009	-0.542689	0.03	0.084	0.158652
Insig2	0.017502	-0.361487	0.036	0.095	0.160969
Snd1	0.0176008	-0.982354	0.063	0.137	0.161416
Mefv	0.01816	-1.23508	0.071	0.147	0.165689
Ctsc	0.0181697	-0.619493	0.532	0.632	0.165689
Trim25	0.018738	-0.874842	0.129	0.221	0.17022
Ifitm7	0.0187723	-0.522331	0.304	0.432	0.17022
Ist1	0.018919	-0.77249	0.126	0.221	0.171024
Adprh	0.0189672	-1.2953	0.09	0.168	0.171024
Eif5	0.0190225	-0.329054	0.123	0.221	0.171043
Cd40	0.0193012	-0.919001	0.03	0.084	0.172545
Fndc3a	0.0193094	-1.08448	0.058	0.126	0.172545
Runx1	0.0193503	-0.723857	0.101	0.189	0.172545
Fam50a	0.01945	0.0540521	0.055	0.126	0.172892
Lamtor4	0.0194966	0.81826	0.214	0.105	0.172892
Cryzl1	0.0198961	2.43391	0.055	0	0.17595
Ethe1	0.0199773	1.23896	0.222	0.116	0.176183
Usp9x	0.0206165	-0.80474	0.019	0.063	0.181323
Cdkn2d	0.020782	1.03276	0.236	0.126	0.182142
Snx18	0.0208227	-1.13366	0.082	0.158	0.182142
Ero1lb	0.0212387	-1.0703	0.025	0.074	0.185277
Snord15b	0.0216159	0.67415	0.556	0.484	0.187717
Milr1	0.0217464	-0.963198	0.074	0.147	0.187717
Dennd4c	0.0218015	-1.43338	0.019	0.063	0.187717
Dapk2	0.0218551	0.381223	0.263	0.147	0.187717
S100a11	0.0219377	-0.639946	0.468	0.579	0.187717
Gngt2	0.0219683	0.930151	0.46	0.337	0.187717
Arf6	0.0219889	-0.584879	0.14	0.242	0.187717
Etfb	0.0220281	1.50194	0.181	0.084	0.187717
Isy1	0.0220432	-1.68314	0.038	0.095	0.187717
Hpse	0.0222267	-0.418996	0.063	0.137	0.188522
Rab11a	0.0222549	-0.349155	0.162	0.274	0.188522
Cdk17	0.0223273	-0.761091	0.019	0.063	0.188639
Nelfb	0.0225164	-1.24198	0.052	0.116	0.189739
Hadha	0.0229479	-0.178401	0.044	0.105	0.19287
Trim12a	0.023045	-0.5954	0.058	0.126	0.193182
Tapbp	0.0232053	-0.78109	0.205	0.305	0.19402
Cyba	0.0233823	0.408202	0.858	0.737	0.194662
Lcp1	0.023403	-0.59859	0.384	0.516	0.194662
Sssca1	0.0238237	1.67662	0.192	0.095	0.197651
Ifnar2	0.023902	-1.47722	0.06	0.126	0.19779
Hat1	0.0242645	-1.26834	0.038	0.095	0.200275
Crebbp	0.024632	-0.774458	0.052	0.116	0.202788
Myh9	0.0247736	-0.705793	0.178	0.284	0.202948
Slc25a3	0.024815	-0.350489	0.238	0.358	0.202948
Lcn2	0.0248432	2.23398	0.071	0.011	0.202948
Tma7	0.0249035	1.29655	0.301	0.2	0.202948
Mtus1	0.0250635	1.82536	0.104	0.032	0.203432
Zfp131	0.0250894	-1.84801	0.033	0.084	0.203432
Fam111a	0.0251606	-0.818152	0.186	0.284	0.203497
Ndufa12	0.025386	1.91979	0.145	0.063	0.204566
Ddx58	0.0254648	-1.36959	0.077	0.147	0.204566
Dnm2	0.0254834	-1.16715	0.066	0.137	0.204566
Tor3a	0.0255742	-0.292468	0.101	0.189	0.204785
Actr3	0.0257523	-0.445235	0.323	0.453	0.205699
Psma2	0.0258809	-0.299867	0.186	0.295	0.205712
Ndufa7	0.0259431	1.32746	0.34	0.253	0.205712
Purb	0.0259457	-0.854611	0.099	0.179	0.205712
Map2k3	0.026127	-1.23448	0.06	0.126	0.206142
Iqgap1	0.026128	-0.255977	0.373	0.516	0.206142
Cux1	0.0266283	-1.35159	0.085	0.158	0.209576
Tecr	0.0267759	2.07494	0.088	0.021	0.210224
Itga4	0.0269069	1.40664	0.266	0.168	0.210738
Cst3	0.0270186	0.440046	0.825	0.758	0.211099
Cndp2	0.0273927	-0.977168	0.123	0.211	0.213504
Smchd1	0.0279088	-0.895895	0.082	0.158	0.216584
Hnrnpm	0.0279225	-0.937945	0.118	0.2	0.216584
Txndc9	0.0281372	-0.578703	0.096	0.179	0.217725
Mvd	0.0282535	-0.575613	0.079	0.158	0.2181
Rb1cc1	0.0286203	-0.536936	0.038	0.095	0.219821
Arhgef2	0.0286676	-1.02461	0.06	0.126	0.219821
Gbp7	0.0287495	-1.51069	0.068	0.137	0.219821
Thoc2	0.0287495	-1.17219	0.068	0.137	0.219821
Brk1	0.0296887	-0.549852	0.178	0.284	0.226464
Ywhae	0.029847	-0.70253	0.211	0.316	0.226939
Smarcc2	0.0298919	-0.988734	0.047	0.105	0.226939
Tceanc2	0.0300599	1.93101	0.068	0.011	0.227258
Ndufa13	0.0300751	0.880251	0.422	0.326	0.227258
Capza2	0.0304026	-0.404435	0.405	0.516	0.22907
Tmed5	0.0304948	-0.668432	0.186	0.284	0.22907
Slf2	0.0305285	-2.60945	0.027	0.074	0.22907
Gnaq	0.0307043	-0.975334	0.047	0.105	0.229529
Ugt1a1	0.0307322	1.23289	0.178	0.095	0.229529
Ccar1	0.0311443	-1.48926	0.055	0.116	0.232068
St13	0.0315275	-1.00938	0.085	0.158	0.234218
Adss	0.0315783	1.6023	0.085	0.021	0.234218
Ubr4	0.0317039	-1.88071	0.047	0.105	0.234609
Tmem208	0.0317983	1.3031	0.101	0.032	0.234768
Nt5c3	0.0320016	-0.900762	0.033	0.084	0.235728
Lpcat2	0.0322142	-0.52099	0.047	0.105	0.236752
Abcb7	0.0324108	2.38891	0.047	0	0.237655
Vav1	0.0325246	-0.775195	0.068	0.137	0.237947
Mtch2	0.0327376	-1.22003	0.055	0.116	0.238841
Ggta1	0.0327951	-0.444507	0.033	0.084	0.238841
Pik3cd	0.0330727	-0.602148	0.137	0.232	0.240318
Hk2	0.03357	-0.762354	0.068	0.137	0.243383
Mxd4	0.0337203	-1.1781	0.027	0.074	0.243741
Oas3	0.0338079	-0.706492	0.093	0.168	0.243741
Csf2rb2	0.0339428	-0.717463	0.027	0.074	0.243741
Tgif1	0.0339428	-1.46064	0.027	0.074	0.243741
Arhgdia	0.033998	-0.336856	0.304	0.432	0.243741
Ankrd12	0.0346178	-2.35785	0.049	0.105	0.247633
Rcbtb2	0.0348458	-0.600016	0.027	0.074	0.248364
Plin2	0.0348744	-0.773027	0.23	0.326	0.248364
Stx4a	0.0352078	-0.733295	0.077	0.147	0.249942
Rab1a	0.0352512	-0.376589	0.189	0.295	0.249942
BC031181	0.0357027	-0.870708	0.101	0.179	0.252587
Ndufa8	0.0358005	0.764235	0.249	0.147	0.252723
Crybg1	0.0360991	-1.15564	0.063	0.126	0.253954
Rnaset2a	0.0362131	0.900696	0.23	0.137	0.253954
S100a9	0.0362361	0.92094	0.266	0.179	0.253954
Acadl	0.0363118	-0.235464	0.055	0.116	0.253954
Bnip3l	0.0364289	-1.06753	0.11	0.189	0.253954
Ypel3	0.0364482	2.00258	0.126	0.053	0.253954
Lyst	0.0366841	2.1143	0.082	0.021	0.255046
C3	0.0369901	0.9986	0.359	0.263	0.256619
Rtp4	0.0378124	-0.405588	0.195	0.295	0.261759
Snord14d	0.0380965	-0.458418	0.611	0.726	0.263108
Ptpn11	0.0381708	-0.657567	0.041	0.095	0.263108
Fgl2	0.0384825	-1.25705	0.167	0.253	0.264691
Afdn	0.0385767	-0.752065	0.022	0.063	0.264773
Ifitm2	0.0387948	-0.419796	0.751	0.811	0.265688
Zfp292	0.0388751	-0.501274	0.055	0.116	0.265688
Snord35b	0.0391814	1.19722	0.359	0.284	0.267214
Ccl6	0.0394691	-0.18973	0.748	0.547	0.268607
Crem	0.0396595	-0.0887356	0.041	0.095	0.269333
Ostf1	0.0399077	-0.506877	0.271	0.379	0.270448
Rnf168	0.0400977	-1.43418	0.016	0.053	0.271165
Klhl5	0.0406556	-1.85524	0.058	0.116	0.273813
Psmd14	0.0406594	-0.619158	0.093	0.168	0.273813
Itgb1bp1	0.0413602	-0.425332	0.068	0.137	0.27778
Ten1	0.041421	0.581102	0.041	0.095	0.27778
Cope	0.0416351	-0.458487	0.249	0.358	0.278142
Aprt	0.0416478	-0.0719092	0.173	0.274	0.278142
Cfh	0.0419056	1.6419	0.096	0.032	0.278874
Slc6a6	0.0419364	-0.649433	0.112	0.189	0.278874
Creb3	0.0420173	-1.20687	0.049	0.105	0.278874
Nras	0.0421567	-0.764929	0.071	0.137	0.279051
H2-M3	0.0422237	-1.25789	0.058	0.116	0.279051
Cpne1	0.0423264	-0.0907789	0.041	0.095	0.279051
Derl1	0.0423907	-0.182825	0.077	0.147	0.279051
Foxn3	0.0427722	-1.14028	0.107	0.179	0.28024
Hdlbp	0.0428028	-0.201154	0.123	0.211	0.28024
H2afv	0.0428327	1.98975	0.123	0.053	0.28024
Pepd	0.0430074	-0.219745	0.055	0.116	0.280813
Pdcd10	0.0431686	-1.78704	0.085	0.147	0.281295
Nupl1	0.0434294	-1.18833	0.036	0.084	0.281877
Arfgef1	0.043433	-0.60771	0.058	0.116	0.281877
Fcgr4	0.043732	-0.671971	0.063	0.126	0.283246
Diaph1	0.0438464	-0.692583	0.192	0.284	0.283309
Cyb5r3	0.0439292	-1.15285	0.036	0.084	0.283309
Mbnl2	0.0440229	-0.0637126	0.085	0.158	0.283309
Eef1a1	0.0441352	0.360297	0.734	0.632	0.283309
Tpr	0.0441818	-0.513586	0.181	0.274	0.283309
Myd88	0.0449416	-0.782657	0.137	0.221	0.28705
Pex2	0.0449435	-0.847539	0.036	0.084	0.28705
Abracl	0.0455666	0.956957	0.266	0.179	0.290453
Hdhd2	0.0458973	-0.0926006	0.17	0.274	0.291916
Fam234a	0.0459775	-0.564627	0.036	0.084	0.291916
Glrx	0.0460895	-0.672825	0.088	0.158	0.292051
Slc35b1	0.0464891	-0.864279	0.074	0.137	0.293509
Triap1	0.0465019	-0.988752	0.036	0.084	0.293509
Trappc6b	0.046766	-0.830646	0.036	0.084	0.294366
Smap2	0.0468259	-1.40061	0.066	0.126	0.294366
Btg1	0.0469129	-0.382618	0.395	0.516	0.294366
Gch1	0.0470314	0.00391419	0.036	0.084	0.294366
Gpi1	0.0471721	-0.906811	0.203	0.295	0.294366
Kras	0.0471864	-0.817081	0.115	0.189	0.294366
Zbtb7b	0.0474573	-1.3219	0.058	0.116	0.295096
Anxa2	0.0474868	-0.389462	0.652	0.726	0.295096
Rasgrp2	0.0477597	2.87401	0.09	0.032	0.296221
Rexo1	0.0479727	1.92579	0.06	0.011	0.296743
Tmem30a	0.0481049	-0.494623	0.088	0.158	0.296743
Azi2	0.0481205	-2.25836	0.058	0.116	0.296743
Sin3b	0.0488559	-0.567731	0.088	0.158	0.300702
Mbp	0.049538	1.38268	0.093	0.032	0.304318
Lims1	0.0498702	2.26639	0.142	0.074	0.305775
Smurf2	0.0505278	-1.10631	0.074	0.137	0.309219
Il18	0.0508518	-0.226264	0.058	0.116	0.310611
Gabarap	0.0518488	-0.39529	0.271	0.368	0.315721
Gnai3	0.0519153	0.352294	0.079	0.147	0.315721
Spi1	0.0519827	-0.308834	0.293	0.4	0.315721
Fkbp4	0.0521509	1.46502	0.093	0.032	0.316046
Phip	0.0523306	-0.391408	0.079	0.147	0.316046
Ube2l3	0.0523307	-0.190523	0.164	0.263	0.316046
Riok3	0.052439	-0.797035	0.074	0.137	0.316107
Alox5ap	0.0526289	0.520273	0.677	0.642	0.316643
Ankfy1	0.0527246	0.0320112	0.049	0.105	0.316643
Snord32a	0.0530174	0.830019	0.422	0.347	0.31726
Ankrd11	0.0531159	-0.43053	0.121	0.2	0.31726
Dnajb1	0.053123	-0.827055	0.066	0.126	0.31726
Rcsd1	0.0533193	1.19253	0.077	0.021	0.317842
Ppp3ca	0.0536373	-0.88706	0.096	0.168	0.319147
Camk1d	0.0539561	1.29792	0.093	0.032	0.320452
Dad1	0.0545308	0.579857	0.29	0.189	0.323269
Cetn3	0.054633	-0.639046	0.074	0.137	0.323279
Gbp3	0.0552504	-1.08542	0.052	0.105	0.326332
Eny2	0.0554646	1.81071	0.104	0.042	0.326997
Klf2	0.0556132	0.878434	0.367	0.284	0.327274
Wdr83os	0.0559909	2.6073	0.088	0.032	0.32786
Eef1e1	0.0559914	-0.486072	0.03	0.074	0.32786
Ranbp1	0.0560182	1.07575	0.159	0.084	0.32786
Abi1	0.0561646	0.225553	0.123	0.211	0.32812
Cdc42se2	0.0566725	-0.576444	0.074	0.137	0.33025
Morc3	0.0567605	-0.578067	0.123	0.2	0.33025
Serpinb8	0.0568371	-0.464743	0.052	0.105	0.33025
Sdcbp	0.0570637	-0.433723	0.351	0.453	0.330969
Nr4a1	0.0573484	0.291814	0.474	0.347	0.33153
Cd300ld	0.0573663	-0.379404	0.074	0.137	0.33153
Bet1	0.0581881	1.48353	0.074	0.021	0.335677
Sirpb1a	0.0585888	0.183815	0.104	0.179	0.337384
Rab24	0.058736	-0.846697	0.052	0.105	0.337627
Foxj2	0.0592035	-1.73483	0.025	0.063	0.339588
Sars	0.0592881	-1.21351	0.052	0.105	0.339588
Smim14	0.0598408	2.07597	0.162	0.095	0.342142
Comt	0.0600338	1.68672	0.142	0.074	0.342142
Zswim6	0.060053	-1.14707	0.038	0.084	0.342142
Nudc	0.0602441	-0.649375	0.044	0.095	0.342625
Rap2c	0.0604379	-1.08762	0.068	0.126	0.343121
Plaur	0.0612569	-0.143485	0.37	0.484	0.347159
Jak1	0.0614548	0.463514	0.268	0.168	0.347456
Mef2a	0.0615253	1.73545	0.156	0.084	0.347456
Stt3b	0.0618262	1.20482	0.074	0.021	0.347658
Pfkp	0.0619239	-0.416978	0.126	0.2	0.347658
Eif4a3	0.0619627	-0.939231	0.068	0.126	0.347658
St3gal1	0.061993	-1.64	0.038	0.084	0.347658
Klf13	0.0626581	0.881795	0.301	0.221	0.350535
Rit1	0.0627238	-0.871885	0.06	0.116	0.350535
Cmtm7	0.0630276	-0.763572	0.173	0.253	0.351622
Rad23a	0.0632092	2.40075	0.071	0.021	0.351781
Matr3	0.0632747	-0.568345	0.052	0.105	0.351781
Irf1	0.063838	-0.529275	0.123	0.2	0.354012
Zfp207	0.0638958	-0.040577	0.079	0.147	0.354012
Dusp5	0.0641033	-0.588692	0.06	0.116	0.354117
Rnf19b	0.0641348	-1.25821	0.077	0.137	0.354117
Emc2	0.0646602	-0.795613	0.038	0.084	0.356406
Ubxn4	0.0649587	-0.26191	0.121	0.2	0.35744
Pbxip1	0.0651079	-1.25024	0.068	0.126	0.357649
Ncf4	0.0654478	0.511584	0.288	0.2	0.358904
Cyp27a1	0.0657857	1.89888	0.055	0.011	0.360143
Hfe	0.0659299	1.9244	0.071	0.021	0.360204
Pts	0.066121	1.68347	0.088	0.032	0.360204
Cox5b	0.0661325	-0.287347	0.208	0.305	0.360204
Vrk1	0.0663994	1.64989	0.088	0.032	0.360938
Sept7	0.0665692	-0.398252	0.14	0.221	0.360938
Elf2	0.0666494	-0.667199	0.06	0.116	0.360938
AC126687.1	0.0668135	0.694957	0.378	0.295	0.360938
Eif4e2	0.066904	-1.79399	0.082	0.137	0.360938
Ftl1	0.06694	-0.281946	0.981	0.947	0.360938
Selenop	0.0671822	0.710851	0.247	0.158	0.361638
Dapp1	0.0674803	-0.364761	0.052	0.105	0.362636
AC125321.1	0.0679245	1.44011	0.055	0.011	0.363657
B4galnt1	0.0679303	0.993081	0.145	0.074	0.363657
AI839979	0.0680093	1.55877	0.101	0.042	0.363657
Litaf	0.0689384	-0.40672	0.189	0.274	0.368014
Fam53c	0.0692351	-1.15746	0.019	0.053	0.368864
Arpc1b	0.0693268	0.451143	0.721	0.705	0.368864
Ccdc86	0.0695852	-1.6595	0.063	0.116	0.369162
Csgalnact2	0.069612	-0.450365	0.077	0.137	0.369162
Hnrnpk	0.0697438	0.0158545	0.252	0.368	0.369252
Rhog	0.0700914	-0.818593	0.2	0.284	0.37006
Mpeg1	0.070186	0.604901	0.526	0.463	0.37006
Ogdh	0.0702513	-0.513156	0.085	0.147	0.37006
Sirt7	0.0703563	-0.756735	0.068	0.126	0.37006
Rab14	0.0709615	-0.751465	0.214	0.295	0.372635
Mier1	0.0718288	-1.49311	0.085	0.147	0.376575
Taok1	0.072084	-0.146772	0.068	0.126	0.377245
Ralbp1	0.072191	0.737022	0.118	0.053	0.377245
Cd33	0.0724866	0.286555	0.038	0.084	0.377925
Nfkbid	0.0727008	-0.877056	0.079	0.137	0.377925
Rab29	0.0729328	0.679808	0.099	0.042	0.377925
Herc6	0.0729608	-0.342259	0.068	0.126	0.377925
Gnb1	0.0734201	0.218808	0.137	0.221	0.377925
Rgs19	0.0737571	1.34601	0.164	0.095	0.377925
Copg1	0.0738397	2.16009	0.052	0.011	0.377925
Dctpp1	0.0739259	2.21949	0.033	0	0.377925
Fam118b	0.0739259	2.34759	0.033	0	0.377925
Mfsd10	0.0739259	2.00094	0.033	0	0.377925
Cfl1	0.073939	-0.411119	0.586	0.663	0.377925
Clk1	0.0739992	-0.513979	0.14	0.221	0.377925
Glul	0.0742834	1.36229	0.14	0.074	0.377925
Luc7l2	0.0743027	-0.622398	0.101	0.168	0.377925
Tmem185b	0.0743789	-1.44469	0.033	0.074	0.377925
Ptpn12	0.0744172	1.3042	0.085	0.032	0.377925
Slc25a11	0.0744172	-1.19049	0.063	0.116	0.377925
Inpp5d	0.0745411	-1.07706	0.11	0.179	0.377925
Arl8a	0.0746648	-0.634788	0.055	0.105	0.377925
Actn4	0.0747866	-0.899001	0.047	0.095	0.377925
Gosr2	0.0747866	-0.257698	0.047	0.095	0.377925
Tmem11	0.0750352	2.51281	0.052	0.011	0.378587
Lrrfip1	0.0755119	-0.237661	0.205	0.295	0.379139
Chchd2	0.0755386	0.627801	0.375	0.295	0.379139
Chordc1	0.0756116	-1.3435	0.033	0.074	0.379139
Phf11b	0.0757406	-0.839339	0.123	0.189	0.379139
Cyc1	0.0757544	1.54545	0.112	0.053	0.379139
Polr2f	0.0760057	1.58089	0.14	0.074	0.379139
Tpm4	0.0760291	-0.123795	0.214	0.305	0.379139
Gstm1	0.076087	0.686259	0.156	0.084	0.379139
Hmgcl	0.0766272	-0.343854	0.077	0.137	0.381241
Fcgr3	0.0767543	-0.431649	0.447	0.537	0.381284
Nabp1	0.0768837	0.0639137	0.099	0.168	0.381339
Snrnp27	0.0775144	-0.270778	0.093	0.158	0.383875
Ugp2	0.0778467	0.214486	0.082	0.147	0.384929
Top3b	0.0780525	1.89614	0.068	0.021	0.385354
Ier2	0.0782044	-0.0547661	0.315	0.421	0.385513
Casp6	0.0785421	-0.795499	0.063	0.116	0.38564
Mmadhc	0.078593	2.1308	0.068	0.021	0.38564
Nfkbie	0.0787093	-0.537027	0.055	0.105	0.38564
Tiam1	0.0787093	-0.819709	0.055	0.105	0.38564
Cct6a	0.0789836	-0.38954	0.101	0.168	0.386396
Arhgap31	0.0794004	-0.653056	0.055	0.105	0.386822
Foxn2	0.0794101	-0.502742	0.033	0.074	0.386822
Csf1r	0.0794312	-0.273231	0.353	0.463	0.386822
Lats2	0.0796552	0.0395312	0.06	0.116	0.387326
Stk24	0.0798212	1.3162	0.126	0.063	0.387548
Zdhhc5	0.080275	-0.648019	0.033	0.074	0.38881
Ampd3	0.0803226	2.39346	0.082	0.032	0.38881
Prdx2	0.0807276	-0.159971	0.197	0.295	0.390184
Stat1	0.0811762	-0.70017	0.26	0.347	0.390957
Ggh	0.0812491	1.39379	0.164	0.095	0.390957
R3hdm1	0.0812521	0.762948	0.052	0.011	0.390957
Trex1	0.0813978	-0.24083	0.241	0.337	0.391074
Itsn2	0.0815663	-1.46405	0.126	0.2	0.3913
H2-K1	0.0816927	-0.112878	0.542	0.653	0.391323
Eps15	0.0820113	1.83068	0.082	0.032	0.391755
Snx1	0.0821588	-0.803704	0.096	0.158	0.391755
Bcl2l11	0.082259	-1.61395	0.071	0.126	0.391755
Rnf130	0.0823807	-0.64584	0.17	0.253	0.391755
Cybb	0.0824824	0.27612	0.559	0.474	0.391755
Smarca4	0.0825131	-0.796251	0.063	0.116	0.391755
Klhl2	0.0829303	-0.791783	0.055	0.105	0.392705
Tm9sf3	0.0830836	1.12478	0.153	0.084	0.392705
Tmem123	0.0832237	-1.24552	0.079	0.137	0.392705
Ptprc	0.083321	0.213906	0.603	0.526	0.392705
Npc2	0.083625	-0.44756	0.614	0.716	0.392705
Fyn	0.0836597	-1.09314	0.041	0.084	0.392705
Rab11fip1	0.0837853	-1.48682	0.049	0.095	0.392705
Exosc8	0.0838112	-0.241563	0.033	0.074	0.392705
Palm	0.0838112	-0.386212	0.033	0.074	0.392705
Ccl3	0.0840705	-1.37007	0.041	0.084	0.393347
Itgb2	0.0843143	-0.0741748	0.392	0.495	0.393915
Lgals8	0.0854911	0.987251	0.074	0.137	0.398342
Fam104a	0.0855092	-0.544215	0.071	0.126	0.398342
Fam102b	0.0859452	-0.168831	0.085	0.032	0.399794
Usp47	0.0863826	-0.872504	0.082	0.137	0.401103
Nfe2	0.0864758	0.678462	0.112	0.053	0.401103
Arf1	0.086825	-0.573662	0.258	0.347	0.401593
Wfdc21	0.0870056	2.26	0.066	0.021	0.401593
Sh3glb1	0.087112	-0.394285	0.219	0.305	0.401593
Ywhah	0.0873159	-0.164881	0.101	0.168	0.401593
Mbd2	0.0873713	-0.616768	0.096	0.158	0.401593
Cmpk2	0.0874231	-0.954218	0.074	0.126	0.401593
Eif2b1	0.0874546	2.17089	0.03	0	0.401593
Zfand3	0.0878455	-0.354278	0.071	0.126	0.401718
Phax	0.0879391	2.72079	0.049	0.011	0.401718
Limd1	0.0880924	-0.464432	0.118	0.179	0.401718
AC134860.1	0.0880974	1.39004	0.156	0.095	0.401718
Sdhb	0.088178	0.902084	0.318	0.242	0.401718
Cfap43	0.0884624	0.0665361	0.055	0.105	0.401718
Nup98	0.0884624	-0.211462	0.055	0.105	0.401718
Mapk14	0.0885223	-0.50465	0.071	0.126	0.401718
Rab21	0.0886051	-0.59424	0.079	0.137	0.401718
Fis1	0.0892262	-0.532879	0.266	0.358	0.40318
Dscr3	0.0893509	1.64865	0.049	0.011	0.40318
Arid4a	0.0894178	-1.08589	0.088	0.147	0.40318
Cd300lg	0.0894286	1.96793	0.066	0.021	0.40318
Tle4	0.0895613	-0.756254	0.041	0.084	0.403214
Pitpna	0.0900874	-0.436761	0.31	0.411	0.404851
Diaph2	0.0902483	1.70851	0.066	0.021	0.404851
Dcaf11	0.0903023	2.09919	0.049	0.011	0.404851
Psmb4	0.0905	-0.712072	0.142	0.211	0.405173
Snap23	0.090765	-0.681184	0.107	0.168	0.405652
F5	0.091074	1.5811	0.066	0.021	0.405652
Itm2b	0.0912391	0.315635	0.74	0.716	0.405652
Ddb1	0.0912616	1.19656	0.082	0.032	0.405652
Gbp9	0.0913713	-0.780715	0.027	0.063	0.405652
Mrps33	0.0914825	1.35527	0.096	0.042	0.405652
Ap1m1	0.0914891	1.65042	0.066	0.021	0.405652
Plekhf2	0.0916756	-1.06594	0.063	0.116	0.405814
AC121965.1	0.0917777	0.842699	0.408	0.358	0.405814
Stoml2	0.0919057	1.44464	0.066	0.021	0.405822
Lnpep	0.0925025	-0.783332	0.049	0.095	0.407367
Susd3	0.0927398	2.2319	0.142	0.084	0.407367
Cog5	0.0929535	-0.425111	0.027	0.063	0.407367
Spop	0.0929947	0.819466	0.186	0.116	0.407367
Uchl5	0.0930814	-0.0587567	0.041	0.084	0.407367
Rnpepl1	0.093218	0.996791	0.096	0.042	0.407367
Mcemp1	0.0936479	0.993954	0.211	0.137	0.407367
Rrp1	0.093654	-0.946095	0.09	0.147	0.407367
Flii	0.0936672	-0.449928	0.104	0.168	0.407367
Hsd17b4	0.0940118	1.68879	0.066	0.021	0.407367
Prdx3	0.0940118	-0.238424	0.066	0.021	0.407367
Sec62	0.0940317	0.39791	0.192	0.116	0.407367
B9d2	0.0941764	2.2007	0.079	0.032	0.407367
Prorsd1	0.0941894	1.23014	0.049	0.011	0.407367
Xbp1	0.0942079	-0.710726	0.255	0.326	0.407367
Ighm	0.0944344	0.0130823	0.11	0.053	0.407367
Cebpz	0.0945632	1.69865	0.079	0.032	0.407367
March5	0.0946539	-0.364259	0.063	0.116	0.407367
B2m	0.0947256	-0.219614	0.915	0.916	0.407367
Wbp4	0.0948826	-0.611391	0.041	0.084	0.407367
Edem2	0.0949514	1.94456	0.079	0.032	0.407367
Dph3	0.0950986	1.42543	0.11	0.053	0.407367
Zfp800	0.0951662	-1.06039	0.058	0.105	0.407367
Apc	0.0954104	-0.149524	0.063	0.116	0.40787
Smim3	0.0957936	-0.305655	0.041	0.084	0.408965
Calm1	0.0960597	-0.352445	0.833	0.842	0.409508
Tank	0.0961752	-0.157491	0.11	0.179	0.409508
Smpdl3b	0.0967309	0.162488	0.027	0.063	0.410404
Mlf2	0.0967682	-0.942055	0.074	0.126	0.410404
Scamp3	0.0967682	1.1133	0.096	0.042	0.410404
Sat1	0.0969197	-0.469241	0.499	0.589	0.4105
Ppp1r15a	0.0971117	-0.772067	0.167	0.242	0.4105
Rfwd2	0.0971733	0.433617	0.041	0.084	0.4105
Gng10	0.097391	0.855509	0.318	0.242	0.41088
Dgat2	0.0979868	-0.0105441	0.049	0.095	0.412853
Snora20	0.0984321	1.57464	0.121	0.063	0.414187
Snrpg	0.0986808	1.20114	0.244	0.179	0.414512
Hsd17b10	0.098767	0.600584	0.126	0.063	0.414512
Ifi27l2a	0.0993742	0.118174	0.825	0.758	0.416029
Dlgap4	0.0993868	-1.56203	0.036	0.074	0.416029
Ubc	0.100261	-0.303519	0.362	0.474	0.419144
Pbrm1	0.100567	-0.288017	0.079	0.137	0.419877
Mrpl35	0.101046	-0.45544	0.049	0.095	0.421329
Rsrc2	0.101668	-1.02233	0.085	0.137	0.423374
Wnk1	0.102349	-1.60928	0.09	0.147	0.42566
Cdk9	0.102497	-0.317979	0.058	0.105	0.425727
Psmb9	0.102944	-0.319563	0.173	0.253	0.426535
Zfp638	0.102957	1.11986	0.055	0.105	0.426535
Hcfc1	0.103612	2.13431	0.063	0.021	0.427752
Fam217b	0.103629	2.2588	0.027	0	0.427752
Hspa5	0.103774	-0.267527	0.375	0.474	0.427752
Eif1	0.103782	0.595285	0.326	0.253	0.427752
C1d	0.104119	0.479584	0.093	0.042	0.428204
S100a1	0.104193	1.24323	0.096	0.042	0.428204
Kxd1	0.104382	1.02543	0.227	0.158	0.428204
Xpo6	0.104424	-1.49411	0.022	0.053	0.428204
Cd164	0.104644	-0.704362	0.066	0.116	0.428562
Myo1g	0.105675	-0.607383	0.14	0.211	0.43112
Tnfaip2	0.105807	-0.36747	0.184	0.263	0.43112
Ndufa6	0.105868	0.460372	0.468	0.368	0.43112
Ndufa9	0.105896	2.36386	0.077	0.032	0.43112
Parp14	0.105938	-0.365232	0.134	0.2	0.43112
Selplg	0.107002	0.862701	0.296	0.232	0.434845
Ly86	0.107397	0.615825	0.332	0.263	0.434845
Golga7	0.107496	-0.941858	0.066	0.116	0.434845
Dpy19l1	0.107538	1.91709	0.09	0.042	0.434845
Dguok	0.10754	1.31569	0.047	0.011	0.434845
Sec61b	0.107664	0.479711	0.405	0.326	0.434845
Idnk	0.10793	1.85811	0.104	0.053	0.434987
Arrb2	0.108066	-0.344197	0.058	0.105	0.434987
Prpsap1	0.108105	1.4918	0.047	0.011	0.434987
Emd	0.108722	0.11702	0.079	0.137	0.436925
Psmd9	0.109241	1.36794	0.047	0.011	0.437682
AC168881.1	0.109417	1.1704	0.145	0.084	0.437682
Anp32a	0.109465	-0.15043	0.09	0.147	0.437682
Trim30c	0.109681	-0.985724	0.022	0.053	0.437682
Ndufaf7	0.109839	1.42326	0.063	0.021	0.437682
Trps1	0.109958	-0.752217	0.148	0.211	0.437682
Srsf6	0.110053	0.424246	0.096	0.042	0.437682
Naa50	0.110158	-1.05745	0.044	0.084	0.437682
Bloc1s2	0.110205	1.65796	0.104	0.053	0.437682
Fam168b	0.11027	0.0440056	0.058	0.105	0.437682
Mafg	0.110588	1.70695	0.104	0.053	0.43774
Epsti1	0.110822	-0.38381	0.118	0.179	0.43774
Fus	0.11083	-0.212781	0.066	0.116	0.43774
Sra1	0.110886	-0.02463	0.148	0.221	0.43774
Wwp2	0.11111	-2.68585	0.052	0.095	0.43774
Atraid	0.1112	1.77544	0.09	0.042	0.43774
Tspo	0.111237	-0.386186	0.611	0.684	0.43774
Rsl24d1	0.111512	-0.377987	0.036	0.074	0.438115
Prkch	0.111705	-0.285164	0.022	0.053	0.438115
Pin1	0.112059	1.55965	0.077	0.032	0.438115
Csrnp1	0.112092	-0.934209	0.11	0.168	0.438115
Cpsf6	0.112114	-0.036678	0.049	0.095	0.438115
Nsf	0.112149	-0.633853	0.101	0.158	0.438115
Psap	0.112366	-0.408183	0.688	0.747	0.438433
Ddx5	0.112983	-0.327038	0.362	0.453	0.440304
Trem3	0.113382	2.00565	0.115	0.063	0.441325
Cyb5a	0.113624	1.36594	0.167	0.105	0.441528
Spen	0.113708	-0.628057	0.044	0.084	0.441528
Xylt1	0.114296	-0.256251	0.036	0.074	0.442866
Elovl5	0.114328	1.64581	0.077	0.032	0.442866
Vdac2	0.114659	-0.00169801	0.107	0.168	0.443155
Eif3l	0.114678	-0.39678	0.066	0.116	0.443155
Cul3	0.115777	0.168997	0.079	0.137	0.446481
Tgoln1	0.115816	-0.483798	0.09	0.147	0.446481
Ccnl1	0.116371	-0.576461	0.192	0.263	0.44731
Stk40	0.116456	-0.337646	0.082	0.137	0.44731
Aebp2	0.116563	0.29396	0.036	0.074	0.44731
Ube2q1	0.116587	0.0854719	0.074	0.126	0.44731
Plekho1	0.117273	-0.67781	0.077	0.126	0.449406
Ctss	0.117576	-0.158916	0.764	0.853	0.449776
S100a13	0.117649	0.960644	0.307	0.242	0.449776
Cd47	0.118027	-0.244591	0.337	0.442	0.450463
Sh3bp1	0.118108	-1.16036	0.068	0.116	0.450463
Acadvl	0.118286	0.380984	0.036	0.074	0.450606
Sdccag8	0.118935	2.25775	0.06	0.021	0.452544
Sept11	0.119446	0.0524308	0.058	0.105	0.45395
Pdpk1	0.119806	-0.813031	0.052	0.095	0.454781
Abcg1	0.119966	0.100261	0.074	0.126	0.454855
Gtf2h5	0.120262	-0.373957	0.153	0.221	0.455063
Tdrd7	0.120304	-0.136772	0.052	0.095	0.455063
Sgta	0.120539	-0.638251	0.044	0.084	0.455418
Crebrf	0.120804	-1.1555	0.052	0.095	0.455882
Tmem109	0.121078	1.83112	0.06	0.021	0.456381
Polr2g	0.121495	0.121787	0.085	0.137	0.457418
Bach1	0.121835	-0.442496	0.129	0.189	0.458162
Ptprj	0.12216	-0.479901	0.044	0.084	0.458562
Oasl1	0.122226	-2.01905	0.03	0.063	0.458562
Mical1	0.122384	0.209295	0.036	0.074	0.458619
Ssna1	0.122666	0.403448	0.148	0.084	0.459142
Rpain	0.122868	2.02096	0.044	0.011	0.459364
Ramp1	0.123313	1.45137	0.175	0.116	0.460494
Gna13	0.123609	0.318129	0.082	0.137	0.461064
Gde1	0.124348	-0.243674	0.044	0.084	0.461986
Higd1a	0.124356	-0.419422	0.123	0.189	0.461986
AC131743.3	0.124452	-0.583638	0.153	0.221	0.461986
Evi2a	0.124607	-0.0571903	0.255	0.347	0.461986
Tnip1	0.12481	-1.18329	0.03	0.063	0.461986
Sec24b	0.124959	-0.374117	0.06	0.105	0.461986
Anapc5	0.12508	1.19025	0.104	0.053	0.461986
Tmcc1	0.12528	0.895274	0.129	0.074	0.461986
H2-Q7	0.125377	-0.522384	0.052	0.095	0.461986
Hmgcr	0.125463	-1.16322	0.03	0.063	0.461986
Pcsk7	0.125653	-1.15862	0.016	0.042	0.461986
Tmem68	0.125653	-0.835886	0.016	0.042	0.461986
Snx2	0.125901	-0.679534	0.164	0.232	0.461986
Msmo1	0.126009	-0.324808	0.044	0.084	0.461986
Pik3r1	0.126009	-0.2704	0.044	0.084	0.461986
Peli1	0.126897	-0.167416	0.085	0.137	0.464104
Setdb2	0.127356	-0.553745	0.016	0.042	0.464104
Slfn1	0.127395	-0.366167	0.181	0.253	0.464104
Ext2	0.127437	1.22024	0.044	0.011	0.464104
Uck2	0.127437	-0.807645	0.03	0.063	0.464104
Il10rb	0.127452	-0.688275	0.052	0.095	0.464104
Scamp2	0.128051	-0.309805	0.068	0.116	0.465036
Irs2	0.1281	-0.403956	0.03	0.063	0.465036
Ube2b	0.128141	-0.895825	0.142	0.2	0.465036
Ndufb11	0.128662	0.44705	0.238	0.158	0.466251
Naip5	0.128766	-0.696018	0.03	0.063	0.466251
Pacsin2	0.129026	-0.199244	0.052	0.095	0.466668
Phyh	0.129221	1.89778	0.088	0.042	0.466848
Lilra6	0.129442	1.39608	0.074	0.032	0.467124
Clic1	0.129733	-0.210293	0.386	0.474	0.467648
Dnajb6	0.130227	0.0787741	0.082	0.137	0.468905
Appl1	0.131456	-0.832933	0.03	0.063	0.472802
Eri1	0.132136	-1.47687	0.03	0.063	0.474716
Eif2s1	0.132301	-0.73795	0.068	0.116	0.474779
Tcf20	0.132818	-0.752301	0.03	0.063	0.476104
Szrd1	0.133123	0.0371921	0.11	0.168	0.476664
D17Wsu92e	0.133426	-0.627563	0.077	0.126	0.477219
Tpd52	0.133715	-0.589768	0.436	0.484	0.477693
Hnrnpdl	0.134019	-1.00534	0.085	0.137	0.477693
Sqstm1	0.134062	-0.889921	0.118	0.179	0.477693
Csnk1d	0.13424	0.021128	0.085	0.137	0.477693
Rab3d	0.134467	1.08617	0.088	0.042	0.477693
Tspan14	0.134796	0.512108	0.09	0.042	0.477693
Mcl1	0.134818	-0.423169	0.444	0.495	0.477693
Tomm40	0.134881	0.0234713	0.03	0.063	0.477693
Fmnl1	0.134894	-0.410415	0.096	0.147	0.477693
Ccdc88c	0.135696	-1.04556	0.074	0.032	0.479946
Sirpb1b	0.135828	-0.359231	0.164	0.232	0.479946
Met	0.136195	-1.11925	0.038	0.074	0.480714
Plod3	0.136403	-0.240436	0.101	0.158	0.480921
Ppp1r12c	0.136719	-0.0899053	0.06	0.105	0.480965
Psma6	0.136758	-0.00448691	0.167	0.242	0.480965
Senp6	0.137005	2.51251	0.071	0.032	0.480965
Aip	0.137108	-0.132923	0.11	0.168	0.480965
Dgkz	0.137162	-1.0473	0.047	0.084	0.480965
Ccdc186	0.137459	-1.08024	0.038	0.074	0.48148
Glipr2	0.13778	0.807038	0.164	0.105	0.481738
Cd177	0.137832	0.955106	0.074	0.032	0.481738
Hcst	0.138185	1.03116	0.101	0.053	0.48245
Mrps16	0.138801	1.25723	0.112	0.063	0.484075
Ahnak	0.139062	0.28942	0.6	0.568	0.484461
Lmna	0.139328	-0.159713	0.06	0.105	0.484862
Ago2	0.139741	-1.16129	0.055	0.095	0.485152
Smc1a	0.139753	-0.0293828	0.101	0.158	0.485152
Polr3k	0.139876	1.44975	0.088	0.042	0.485152
Rbm27	0.140014	-0.718274	0.038	0.074	0.485152
Dock8	0.140219	-0.152259	0.134	0.2	0.485337
AC131120.2	0.140551	1.20231	0.126	0.074	0.48535
Ndufb10	0.140645	0.420356	0.266	0.189	0.48535
Ndufa4	0.140755	0.695074	0.315	0.242	0.48535
Selenof	0.140826	0.902455	0.296	0.232	0.48535
Rab10	0.141101	1.35189	0.151	0.095	0.48578
Hcfc1r1	0.141358	-0.732606	0.088	0.137	0.485933
Mob1b	0.141598	0.151379	0.052	0.095	0.485933
Vcl	0.141598	0.158355	0.052	0.095	0.485933
Upf2	0.141955	-0.514243	0.038	0.074	0.486189
Fam96b	0.141975	-0.96231	0.06	0.105	0.486189
Zhx1	0.142397	-1.03218	0.011	0.032	0.487114
Snora75	0.143295	-0.331787	0.085	0.137	0.489666
Kctd20	0.14345	0.964461	0.151	0.095	0.489677
Fxr1	0.144139	-0.874718	0.071	0.116	0.491004
Znhit1	0.144144	-0.682457	0.145	0.2	0.491004
Nap1l1	0.144547	2.41737	0.096	0.053	0.491355
Pirb	0.144552	0.674798	0.304	0.232	0.491355
Polr2c	0.144996	-0.634809	0.093	0.147	0.492345
Med7	0.145165	1.70533	0.058	0.021	0.492398
Klhl18	0.145762	-0.321205	0.011	0.032	0.493383
Ntmt1	0.145762	-0.588183	0.011	0.032	0.493383
Ndufc2	0.146218	1.18791	0.184	0.126	0.494407
Tiam2	0.146473	2.00335	0.041	0.011	0.494543
Vps4b	0.146565	0.206309	0.132	0.2	0.494543
Trp53	0.14723	-0.153572	0.038	0.074	0.496265
Npm1	0.147793	-0.319142	0.156	0.221	0.497343
Eif4ebp1	0.147859	-0.415999	0.266	0.337	0.497343
Mt1	0.148155	-0.894929	0.167	0.232	0.497416
Mrpl21	0.148295	1.52459	0.085	0.042	0.497416
Pgd	0.148344	1.72709	0.189	0.137	0.497416
Man1a	0.149208	-0.740388	0.047	0.084	0.499787
Rere	0.149362	1.08728	0.071	0.032	0.499787
Cct7	0.150555	-0.285886	0.118	0.179	0.503256
Akr1a1	0.151028	-0.155809	0.258	0.337	0.504242
AY036118	0.151784	0.412779	0.507	0.432	0.504242
Rnasel	0.151858	0.660594	0.041	0.011	0.504242
Nktr	0.151869	0.825637	0.074	0.126	0.504242
Rnf5	0.152008	0.0136182	0.077	0.126	0.504242
Rbfa	0.152059	1.00991	0.101	0.053	0.504242
Psmb2	0.152217	0.371707	0.279	0.211	0.504242
Med30	0.152262	0.104595	0.058	0.021	0.504242
Cuta	0.152342	0.618249	0.115	0.063	0.504242
Aplp2	0.152521	-0.92019	0.107	0.158	0.504242
Lrch4	0.152573	1.2669	0.085	0.042	0.504242
Coro1c	0.153025	-0.21877	0.077	0.126	0.505218
Serinc3	0.153675	0.744419	0.452	0.411	0.506805
Txndc17	0.15382	-0.237587	0.156	0.221	0.506805
Rsl1d1	0.154033	-0.0175707	0.038	0.074	0.506987
Ythdc1	0.154222	-0.0502786	0.093	0.147	0.50709
Psmc2	0.154537	-0.732379	0.088	0.137	0.507605
Slfn5	0.154696	-0.475608	0.378	0.442	0.507613
Apobr	0.155024	-0.357026	0.088	0.137	0.508169
Pak2	0.155446	-0.385362	0.132	0.189	0.508996
Sf3b1	0.155632	-0.280971	0.216	0.284	0.508996
Rdx	0.15575	0.191864	0.068	0.116	0.508996
Gfpt1	0.156362	-0.508859	0.096	0.147	0.510357
Dnaja1	0.156493	-0.369284	0.088	0.137	0.510357
Rxra	0.156643	2.21621	0.055	0.021	0.510357
Mknk2	0.156836	-0.357445	0.096	0.147	0.510469
Glrx2	0.157497	1.51364	0.085	0.042	0.512104
Mob4	0.157657	-0.585398	0.055	0.095	0.512107
Mgat1	0.158261	-0.645204	0.071	0.116	0.51355
Csf3r	0.158468	-0.390973	0.088	0.137	0.513705
P4hb	0.159259	-0.238187	0.238	0.316	0.515425
Atox1	0.15937	-0.106714	0.466	0.568	0.515425
BC004004	0.159479	-0.481262	0.055	0.095	0.515425
Chmp5	0.160132	0.338403	0.068	0.116	0.517017
Arpc4	0.161244	-0.334445	0.121	0.179	0.520083
Wdr1	0.161677	-0.407838	0.2	0.274	0.520727
Cnot7	0.161767	-1.6272	0.033	0.063	0.520727
Chmp1a	0.162088	-0.075994	0.071	0.116	0.521239
Pttg1	0.162601	-0.248029	0.096	0.147	0.521881
Mrpl51	0.162611	-0.734609	0.063	0.105	0.521881
Mrpl49	0.164887	-0.883485	0.025	0.053	0.523702
Myl6b	0.164982	0.142162	0.159	0.232	0.523702
Actl6a	0.165035	1.31869	0.055	0.021	0.523702
Snx6	0.165049	-0.144091	0.096	0.147	0.523702
Tmem147	0.165091	1.66054	0.096	0.053	0.523702
Cytip	0.165175	-0.31474	0.373	0.432	0.523702
Ak6	0.165412	0.886808	0.038	0.074	0.523702
Cox7a2l	0.165506	-0.310576	0.2	0.263	0.523702
Mia3	0.16553	-0.577028	0.088	0.137	0.523702
Baz1b	0.165676	1.78202	0.068	0.032	0.523702
Mrpl54	0.165691	0.00191528	0.129	0.189	0.523702
Cbfb	0.16574	0.401481	0.068	0.116	0.523702
Arrdc4	0.165749	1.61671	0.055	0.021	0.523702
Prpf38b	0.165755	-0.313889	0.115	0.168	0.523702
Lpp	0.165775	-0.0118397	0.025	0.053	0.523702
Uba52	0.165782	0.297988	0.186	0.126	0.523702
Eef1akmt1	0.166457	-1.70441	0.033	0.063	0.525318
Slamf8	0.16673	0.482321	0.047	0.084	0.525665
Dctn5	0.167408	-0.225413	0.047	0.084	0.527285
Rsrp1	0.167927	-0.51587	0.247	0.326	0.528034
Metrnl	0.168198	-0.310739	0.17	0.232	0.528034
Ndufs7	0.168376	1.0599	0.159	0.105	0.528034
Ibtk	0.16852	-0.0585368	0.063	0.105	0.528034
Ndel1	0.168616	0.0184676	0.14	0.2	0.528034
Il6	0.16863	1.45632	0.055	0.021	0.528034
Tmem50a	0.169392	0.0197352	0.307	0.411	0.529905
Cited2	0.169933	-0.195141	0.167	0.232	0.531082
Fgfr1op	0.170262	1.95099	0.038	0.011	0.531594
Tpst2	0.170627	0.746014	0.085	0.042	0.531798
Prelid1	0.170658	-0.169084	0.247	0.316	0.531798
Aldh3b1	0.171502	0.753565	0.099	0.053	0.533661
Rala	0.171587	-0.391364	0.126	0.179	0.533661
Htatsf1	0.172283	0.566886	0.055	0.021	0.534614
Ccl5	0.172397	-0.1253	0.255	0.189	0.534614
Nt5c	0.172535	0.761296	0.162	0.105	0.534614
Wsb1	0.172558	-0.692384	0.107	0.158	0.534614
Ep300	0.173361	-0.586119	0.063	0.105	0.536404
Ano6	0.173469	1.32788	0.068	0.032	0.536404
Tiparp	0.174067	-0.614516	0.11	0.158	0.537307
Usf2	0.174095	-0.831495	0.096	0.147	0.537307
Arhgap9	0.174298	1.01813	0.162	0.105	0.537418
Wars	0.174499	-0.641104	0.033	0.063	0.537524
Rhbdf2	0.175319	-0.80769	0.033	0.063	0.539533
Man1a2	0.175699	0.712908	0.047	0.084	0.539899
Nin	0.175773	-0.285731	0.074	0.116	0.539899
Exosc1	0.176487	1.18236	0.038	0.011	0.541059
Nop16	0.176487	1.37525	0.038	0.011	0.541059
Bbip1	0.177179	1.25002	0.082	0.042	0.542548
Psmb3	0.177326	0.646862	0.23	0.168	0.542548
Acsl5	0.177642	1.4684	0.107	0.063	0.542548
Samm50	0.177793	-1.03447	0.066	0.105	0.542548
Ostc	0.177816	0.978279	0.203	0.147	0.542548
Wasf2	0.177997	0.991686	0.211	0.158	0.542586
Ireb2	0.178629	-1.00562	0.041	0.074	0.544
Ufm1	0.179026	1.42801	0.082	0.042	0.544692
Vps51	0.179462	-0.823192	0.033	0.063	0.545503
Ndufs6	0.179866	1.56686	0.205	0.158	0.546214
Ube2i	0.180049	1.45333	0.118	0.074	0.546256
Gtf2h1	0.180299	-0.165037	0.033	0.063	0.546448
Ypel5	0.180452	-0.396346	0.074	0.116	0.546448
Ctage5	0.180757	-1.11194	0.101	0.147	0.546856
Anapc13	0.181852	1.69955	0.162	0.116	0.548806
Rhob	0.181933	-0.599029	0.074	0.116	0.548806
Sgk3	0.181958	1.64162	0.142	0.095	0.548806
Pdcl3	0.182083	0.0424566	0.063	0.105	0.548806
Supt4a	0.182624	0.188534	0.162	0.105	0.549488
Cd300c2	0.18265	-0.189716	0.115	0.168	0.549488
Serf2	0.183062	0.435106	0.458	0.421	0.550212
Esd	0.183734	-0.147349	0.255	0.337	0.551717
Herc2	0.183985	-1.08973	0.041	0.074	0.551955
Usp7	0.184484	0.146916	0.079	0.126	0.552346
Tor1aip1	0.1847	0.108178	0.186	0.263	0.552346
Cyp4f16	0.184825	-0.764898	0.049	0.084	0.552346
Impa2	0.184825	-0.205603	0.049	0.084	0.552346
Tmc6	0.184973	0.172206	0.068	0.032	0.552346
Becn1	0.18581	0.504103	0.134	0.084	0.55412
Mrps14	0.185912	0.961011	0.233	0.179	0.55412
Bax	0.186258	-0.372948	0.288	0.347	0.554639
Rasa3	0.186802	0.640615	0.175	0.116	0.555744
Btf3	0.187124	1.40612	0.14	0.095	0.555868
Bsg	0.187189	-0.280803	0.227	0.295	0.555868
Morf4l1	0.188339	0.482008	0.134	0.084	0.558769
Dhx40	0.189161	1.48421	0.079	0.042	0.560407
Plcl2	0.18924	2.05494	0.052	0.021	0.560407
Pmaip1	0.189589	-0.404896	0.129	0.189	0.56067
Usp15	0.189895	-0.721386	0.049	0.084	0.56067
Wapl	0.190143	0.749608	0.055	0.095	0.56067
Tor2a	0.19025	-0.18522	0.041	0.074	0.56067
Stard4	0.190344	-0.753803	0.019	0.042	0.56067
Apobec1	0.190425	0.100929	0.151	0.211	0.56067
Ap2m1	0.1907	-0.486802	0.11	0.158	0.56067
Mapre1	0.190967	-0.104248	0.134	0.189	0.56067
Zc3h7a	0.191066	-1.05629	0.101	0.147	0.56067
Polr2i	0.19107	1.53676	0.093	0.053	0.56067
Echs1	0.19159	1.71814	0.066	0.032	0.561428
Rnasek	0.191677	1.08649	0.216	0.168	0.561428
Ifi206	0.192418	-0.438906	0.101	0.147	0.562929
Pih1d1	0.192712	0.254468	0.068	0.032	0.562929
Hspe1	0.192714	-0.578079	0.132	0.189	0.562929
Ascc3	0.193441	-0.276768	0.041	0.074	0.564539
Psmb8	0.193818	-0.220679	0.397	0.474	0.565127
Rnf6	0.194245	-0.414738	0.041	0.074	0.565347
Wbp1l	0.194245	-0.443912	0.041	0.074	0.565347
Naca	0.194632	0.611142	0.227	0.168	0.565944
Cnot6l	0.194802	-0.322956	0.099	0.147	0.565944
Dcaf8	0.195067	-0.53664	0.049	0.084	0.566204
Cds2	0.195781	1.3547	0.052	0.021	0.567764
Clptm1l	0.196379	-1.56456	0.06	0.095	0.568538
Thbd	0.196401	0.655479	0.145	0.095	0.568538
Sort1	0.196703	2.11926	0.066	0.032	0.568865
H6pd	0.197078	-0.614799	0.019	0.042	0.568865
Ripor2	0.197442	1.50195	0.066	0.032	0.568865
Pkn1	0.197456	-0.663497	0.126	0.179	0.568865
App	0.19746	-1.01193	0.129	0.179	0.568865
Nr4a2	0.197574	-0.387362	0.118	0.168	0.568865
Ppp2r1a	0.198187	1.88182	0.09	0.053	0.570119
Ubl4a	0.198611	-0.471652	0.058	0.095	0.57083
Batf3	0.19914	2.09641	0.036	0.011	0.57184
Rbm8a	0.199409	-0.347252	0.148	0.2	0.572103
Cep170	0.200029	-0.369827	0.058	0.095	0.573369
Nhp2	0.200363	1.27039	0.093	0.053	0.573816
Fam96a	0.20097	0.8967	0.334	0.295	0.575042
Nemf	0.201454	-0.823693	0.058	0.095	0.575915
Stxbp6	0.202162	-0.394909	0.068	0.032	0.577426
U2surp	0.202586	-0.772578	0.093	0.137	0.578124
Fkbp15	0.203233	1.28266	0.079	0.042	0.579125
H2-T22	0.203297	-0.925254	0.074	0.116	0.579125
Ahr	0.203666	-0.401539	0.066	0.105	0.579665
Ndufs2	0.203858	-0.0309139	0.263	0.337	0.5797
Hpf1	0.204282	1.68282	0.036	0.011	0.57988
Idh2	0.204282	1.48521	0.036	0.011	0.57988
Cmc1	0.205322	1.67892	0.036	0.011	0.582318
St3gal4	0.206211	1.71772	0.126	0.084	0.584325
Agfg1	0.206463	0.742979	0.066	0.032	0.584524
Msn	0.207168	-0.237676	0.364	0.442	0.585589
Dynlrb1	0.207354	0.0353515	0.233	0.316	0.585589
Atg101	0.207385	0.737786	0.093	0.053	0.585589
Frg1	0.207632	-0.366207	0.112	0.158	0.585655
Ttc14	0.207772	-0.297789	0.066	0.105	0.585655
Tspan31	0.2083	-0.0131807	0.09	0.137	0.585885
Pgp	0.208324	0.0227467	0.058	0.095	0.585885
Hikeshi	0.208489	0.139703	0.052	0.021	0.585885
Cltc	0.208582	-0.259208	0.233	0.305	0.585885
Nucb2	0.209154	0.0811714	0.066	0.105	0.586518
Etv6	0.209287	-0.0988814	0.107	0.158	0.586518
Tubb5	0.209353	-0.20603	0.137	0.189	0.586518
Tgfb1	0.210883	-0.673178	0.093	0.137	0.589886
Glud1	0.210974	0.507429	0.29	0.232	0.589886
Ivns1abp	0.211239	-0.138477	0.066	0.105	0.589886
Ube2e1	0.211289	0.570576	0.093	0.053	0.589886
Ddi2	0.211608	1.01312	0.079	0.042	0.590266
Dhx15	0.211803	0.0667964	0.074	0.116	0.590298
Rnf149	0.212319	-0.143585	0.337	0.4	0.590876
Rnf167	0.212378	-0.172609	0.058	0.095	0.590876
Xdh	0.212679	0.733617	0.121	0.074	0.590991
Tns3	0.212786	0.163259	0.049	0.084	0.590991
Rtfdc1	0.213154	-0.0441241	0.09	0.137	0.591502
Gpr35	0.213368	-0.729651	0.115	0.158	0.591528
Ccni	0.213531	-0.941088	0.068	0.105	0.591528
AC162893.1	0.214221	0.683766	0.258	0.211	0.592929
Psme2b	0.21498	-0.140505	0.46	0.558	0.593516
Cx3cr1	0.215171	0.36928	0.079	0.042	0.593516
Samd9l	0.215227	-1.33695	0.107	0.147	0.593516
Mef2c	0.215246	-1.11468	0.077	0.116	0.593516
Zmat2	0.215484	1.36626	0.077	0.042	0.593516
Evi2b	0.215612	0.30811	0.145	0.211	0.593516
Eif3m	0.215983	0.687	0.186	0.137	0.593516
Cenpb	0.216049	2.10612	0.049	0.021	0.593516
Dennd5a	0.216092	-0.2173	0.085	0.126	0.593516
Chrac1	0.216321	0.73615	0.118	0.074	0.593638
Rassf4	0.216759	0.311937	0.288	0.221	0.593838
Cdc42se1	0.216763	1.16934	0.23	0.189	0.593838
Fam114a2	0.216961	1.92134	0.049	0.021	0.593876
Tbl1xr1	0.217158	-0.765855	0.06	0.095	0.59391
Noct	0.218173	-1.45173	0.036	0.063	0.596178
Slc35a4	0.219114	-0.306792	0.036	0.063	0.597235
Gadd45b	0.219133	-0.540286	0.068	0.105	0.597235
Akap13	0.21927	0.191484	0.205	0.274	0.597235
Edem1	0.219468	0.0534754	0.126	0.179	0.597235
Snrpert	0.219694	1.00727	0.14	0.095	0.597235
Fam69a	0.219938	1.64286	0.101	0.063	0.597235
Rnaset2b	0.220107	0.935761	0.162	0.116	0.597235
Pfdn5	0.220304	0.902302	0.277	0.232	0.597235
Syf2	0.220529	0.693763	0.14	0.095	0.597235
Lsm4	0.220564	1.09928	0.09	0.053	0.597235
Fam76b	0.2206	-0.873867	0.027	0.053	0.597235
Sec14l1	0.220895	-0.897076	0.06	0.095	0.597531
Tmem160	0.221555	1.13484	0.129	0.084	0.598812
Ccdc88a	0.221908	-0.310223	0.093	0.137	0.599264
Gapt	0.222489	1.64616	0.049	0.021	0.600329
Limd2	0.222766	-0.596496	0.197	0.253	0.600572
Cyld	0.222963	-0.876267	0.052	0.084	0.6006
Was	0.223394	0.715656	0.126	0.084	0.600931
Psmc1	0.223598	1.18055	0.077	0.042	0.600931
Fopnl	0.2238	0.256464	0.027	0.053	0.600931
Gng2	0.223861	0.181438	0.099	0.147	0.600931
Pcbp2	0.224171	0.214586	0.301	0.242	0.600931
Ubap2l	0.224279	0.0841527	0.107	0.158	0.600931
Ap2a2	0.224437	1.31919	0.197	0.158	0.600931
Fcho2	0.224579	-0.545629	0.101	0.147	0.600931
Psmb1	0.224944	-0.339671	0.277	0.347	0.601406
Tnrc6a	0.226059	-0.74023	0.077	0.116	0.603887
Laptm4a	0.226711	-0.313681	0.195	0.253	0.605127
Abhd5	0.227172	1.208	0.049	0.021	0.605353
Clns1a	0.227172	1.29802	0.049	0.021	0.605353
Ap1s1	0.227526	-0.623298	0.044	0.074	0.605422
Ppme1	0.227713	-0.787229	0.036	0.063	0.605422
Ndufb6	0.227762	0.36909	0.156	0.221	0.605422
Ikzf1	0.228298	0.95798	0.162	0.116	0.606345
Dcaf7	0.22949	-0.577937	0.052	0.084	0.608103
Rgs18	0.229535	1.26099	0.063	0.032	0.608103
Bri3bp	0.229634	1.2756	0.077	0.042	0.608103
Calm3	0.229854	-0.205506	0.164	0.221	0.608103
Arhgap26	0.229904	0.11226	0.112	0.158	0.608103
Clint1	0.230139	-0.279247	0.09	0.137	0.608224
Clip1	0.2305	0.59701	0.082	0.126	0.60858
Mff	0.230652	-0.104473	0.068	0.105	0.60858
Parp8	0.231162	1.51527	0.077	0.042	0.608885
Dstn	0.231386	-0.781794	0.068	0.105	0.608885
Topors	0.231395	0.277908	0.027	0.053	0.608885
Xpo1	0.231524	0.548387	0.058	0.095	0.608885
Bccip	0.232409	0.147338	0.074	0.116	0.610714
Plagl2	0.232858	-0.443105	0.068	0.105	0.611007
Ctsh	0.2329	0.563472	0.332	0.274	0.611007
Stub1	0.233119	0.802777	0.09	0.053	0.611084
Glrx5	0.233846	1.01729	0.049	0.021	0.612489
Rab43	0.234056	-0.911893	0.052	0.084	0.612542
Sppl2a	0.234345	-0.166799	0.148	0.2	0.612799
AC121872.2	0.234831	0.405488	0.277	0.221	0.61286
Sec11a	0.234931	-0.342215	0.123	0.168	0.61286
Bin2	0.234939	0.638566	0.315	0.263	0.61286
Tuba1a	0.236492	0.978947	0.101	0.063	0.616411
Ccpg1	0.236695	1.17177	0.09	0.053	0.616442
Gemin7	0.237397	-1.08042	0.044	0.074	0.616664
Polr2d	0.237397	-0.820907	0.044	0.074	0.616664
Sf3b6	0.237417	0.548257	0.326	0.263	0.616664
Vps50	0.237547	-0.151852	0.036	0.063	0.616664
Fcor	0.237959	1.85078	0.033	0.011	0.61694
Cnpy3	0.238036	0.172434	0.063	0.032	0.61694
Eif3k	0.239476	0.761527	0.238	0.189	0.619863
Zc3h13	0.239549	-0.100404	0.036	0.063	0.619863
Il6st	0.240272	-0.751572	0.06	0.095	0.621232
Smad4	0.240592	1.15142	0.101	0.063	0.621563
Snora19	0.24106	-0.0453694	0.044	0.074	0.622271
Slain2	0.241563	0.111526	0.036	0.063	0.623071
Mea1	0.241928	-0.894816	0.115	0.158	0.623512
Gpr108	0.24263	1.33195	0.088	0.053	0.623938
Mkln1	0.242675	-0.231694	0.06	0.095	0.623938
Psmd1	0.242675	-0.371285	0.06	0.095	0.623938
Ppib	0.242893	0.627426	0.348	0.295	0.624
Abcd2	0.244119	0.393396	0.063	0.032	0.626649
Kif5b	0.244564	0.118495	0.181	0.242	0.626914
Gatad2a	0.244612	0.082578	0.049	0.021	0.626914
Snrpb	0.245452	0.322199	0.299	0.232	0.627139
Tmem70	0.245535	-0.381615	0.052	0.084	0.627139
Acot8	0.245627	0.38586	0.036	0.063	0.627139
Ripk3	0.245627	-0.0102058	0.036	0.063	0.627139
Pon2	0.245673	1.38027	0.099	0.063	0.627139
Sem1	0.246222	0.253109	0.718	0.726	0.628043
Ifih1	0.246995	-0.636567	0.079	0.116	0.629514
Scp2	0.248684	0.700205	0.233	0.179	0.633318
Setd2	0.2495	0.615784	0.068	0.105	0.634499
Htatip2	0.249739	2.23537	0.047	0.021	0.634499
Ptpn2	0.249739	0.376254	0.036	0.063	0.634499
Coro1a	0.250146	-0.318137	0.622	0.632	0.635032
Samsn1	0.250428	0.829451	0.214	0.168	0.635201
Hpcal1	0.250607	0.530753	0.14	0.095	0.635201
Ube2h	0.251202	1.21634	0.063	0.032	0.636208
Pla2g7	0.251619	-0.276512	0.222	0.284	0.636339
Cox7c	0.251649	1.00659	0.112	0.074	0.636339
Rilpl2	0.252099	-0.302071	0.088	0.126	0.636975
Rasgrp4	0.252521	-0.0526229	0.052	0.084	0.637328
Dock10	0.252691	0.658134	0.137	0.095	0.637328
Phb2	0.252832	-0.618692	0.079	0.116	0.637328
Akirin1	0.253194	0.518162	0.101	0.063	0.63774
Morf4l2	0.253508	-0.357424	0.088	0.126	0.638019
Acadm	0.254114	1.62332	0.074	0.042	0.638019
Exoc5	0.25418	-0.111708	0.068	0.105	0.638019
Cat	0.254206	1.70355	0.06	0.032	0.638019
Pde4b	0.25446	-0.358583	0.112	0.158	0.638019
Ncf2	0.254664	0.625561	0.433	0.411	0.638019
Pdia6	0.254763	0.433562	0.216	0.158	0.638019
Eif4e3	0.25489	0.179641	0.118	0.074	0.638019
Hint1	0.255274	-0.282454	0.241	0.295	0.638483
Med10	0.255753	-0.21231	0.068	0.105	0.638663
Mrps17	0.256048	1.75923	0.06	0.032	0.638663
Sbds	0.256056	0.0039682	0.085	0.126	0.638663
Rnf34	0.256271	-0.549233	0.077	0.116	0.638663
Csnk2b	0.256539	-0.458503	0.107	0.147	0.638663
Hexim1	0.256582	-0.0256664	0.077	0.042	0.638663
Chd1	0.256822	-0.790135	0.071	0.105	0.638663
Chchd1	0.257055	-1.18264	0.088	0.126	0.638663
Psmd12	0.257273	-0.920205	0.079	0.116	0.638663
Lamp1	0.257984	0.581584	0.493	0.453	0.638663
Cr1l	0.257995	1.7802	0.085	0.053	0.638663
Osgep	0.258106	1.49357	0.047	0.021	0.638663
Pcif1	0.258217	-0.62663	0.085	0.126	0.638663
Rara	0.258301	-0.035238	0.118	0.168	0.638663
Aup1	0.258505	0.015238	0.159	0.211	0.638663
Ap1s2	0.25857	0.650817	0.159	0.116	0.638663
Wdr26	0.258993	-0.162593	0.326	0.4	0.638663
Npc1	0.259002	0.275051	0.044	0.074	0.638663
Srsf2	0.259116	0.194632	0.184	0.242	0.638663
Cops2	0.259527	0.231265	0.093	0.137	0.638986
Mfap1a	0.259644	-0.0338653	0.052	0.084	0.638986
Srrm1	0.260811	-0.24314	0.104	0.147	0.6411
Uhrf1bp1l	0.26116	1.54491	0.06	0.032	0.6411
Fam32a	0.261232	0.816586	0.214	0.168	0.6411
Fcer1g	0.261767	-0.185171	0.86	0.937	0.6411
Mrpl55	0.261918	1.26801	0.044	0.074	0.6411
Apobec3	0.261923	-0.688851	0.096	0.137	0.6411
Prkag1	0.261974	-0.667407	0.063	0.095	0.6411
Arap1	0.262096	-1.18773	0.11	0.147	0.6411
Tsc22d3	0.262797	0.816006	0.225	0.179	0.641847
Sulf2	0.2628	-0.0777459	0.088	0.126	0.641847
Cyb5b	0.263119	-0.723696	0.071	0.105	0.641931
Hnrnpu	0.263364	0.677204	0.205	0.158	0.641931
BC003965	0.263433	1.2711	0.047	0.021	0.641931
Trafd1	0.263809	-0.00112774	0.126	0.168	0.641999
Ints5	0.26386	0.185422	0.077	0.116	0.641999
Ccnl2	0.264251	-0.386	0.088	0.126	0.642464
Ranbp2	0.265507	-0.557611	0.071	0.105	0.644581
Mtdh	0.265555	-0.504608	0.079	0.116	0.644581
Fgfr1op2	0.265807	0.822155	0.17	0.126	0.644581
Rragc	0.265922	0.842605	0.074	0.042	0.644581
Ppp1ca	0.266749	-0.242781	0.458	0.505	0.6461
Il1r2	0.26702	-0.937595	0.063	0.095	0.646187
Slc25a45	0.267293	1.40764	0.06	0.032	0.646187
Frrs1	0.267749	0.880702	0.047	0.021	0.646187
Bst2	0.268121	-0.14626	0.159	0.211	0.646187
Igbp1	0.268201	0.821466	0.142	0.105	0.646187
Dera	0.268245	1.39679	0.06	0.032	0.646187
Klhdc3	0.268245	1.16226	0.06	0.032	0.646187
Serbp1	0.268392	-0.0358438	0.222	0.284	0.646187
Zcrb1	0.268634	-0.276673	0.088	0.126	0.646288
Pdlim1	0.269433	0.387392	0.151	0.105	0.64694
Kdm6b	0.26989	-0.29014	0.175	0.221	0.64694
Capzb	0.269982	-0.03786	0.504	0.579	0.64694
Eif4g3	0.270055	-0.0623613	0.145	0.2	0.64694
Ccr2	0.270058	0.432747	0.405	0.347	0.64694
Iqgap2	0.270331	0.453971	0.088	0.053	0.64694
Rtn3	0.270429	0.787495	0.107	0.158	0.64694
Dap	0.270513	0.700624	0.159	0.116	0.64694
Zfp622	0.272078	1.10763	0.06	0.032	0.649577
Psmb6	0.272375	0.505518	0.364	0.337	0.649577
Rchy1	0.272457	1.40311	0.096	0.063	0.649577
Anxa6	0.272546	1.4356	0.151	0.116	0.649577
Tmem165	0.272624	0.126153	0.115	0.074	0.649577
Emc10	0.273042	0.528614	0.06	0.032	0.650083
Cdc5l	0.273241	-0.235625	0.079	0.116	0.650083
Nsmaf	0.27357	-1.18284	0.038	0.063	0.650379
Gatad2b	0.274008	0.495942	0.06	0.032	0.650379
Il15	0.274139	-0.368841	0.022	0.042	0.650379
Il16	0.274264	1.07784	0.099	0.063	0.650379
AC117232.5	0.274375	-0.067739	0.616	0.716	0.650379
BC028528	0.274873	1.09553	0.241	0.2	0.65082
Fam26f	0.275578	-0.683717	0.063	0.095	0.65082
Tomm70a	0.275643	1.78873	0.071	0.042	0.65082
Ppp2r5a	0.275975	0.75338	0.189	0.147	0.65082
Pdha1	0.276045	0.600375	0.134	0.095	0.65082
Tnfaip3	0.276358	-0.401258	0.079	0.116	0.65082
Emc3	0.276497	-1.40678	0.047	0.074	0.65082
Glmp	0.276618	-0.115261	0.093	0.137	0.65082
Zcchc6	0.276723	-0.492239	0.151	0.2	0.65082
Commd4	0.276845	0.115928	0.121	0.168	0.65082
Tmub2	0.27692	0.517389	0.06	0.032	0.65082
Xpr1	0.277141	-0.251691	0.079	0.116	0.65082
Slc9a3r1	0.277312	-0.737536	0.063	0.095	0.65082
Srsf5	0.277392	0.161287	0.208	0.158	0.65082
Mrpl28	0.278232	-0.140215	0.112	0.074	0.651987
Zcchc17	0.278319	-0.946004	0.055	0.084	0.651987
N4bp1	0.278497	-0.971246	0.071	0.105	0.651987
Mrpl57	0.279466	0.811776	0.145	0.105	0.65378
Pnpo	0.279684	-1.50819	0.022	0.042	0.653815
Fundc2	0.280383	2.09586	0.03	0.011	0.654726
Rpp21	0.280481	-1.18267	0.099	0.137	0.654726
Elob	0.280844	0.354533	0.37	0.316	0.654892
AC113060.1	0.281021	0.420314	0.279	0.232	0.654892
Mtfr1l	0.281162	-1.23335	0.038	0.063	0.654892
Tm9sf2	0.281393	0.0953219	0.104	0.147	0.654955
Cblb	0.281783	1.66422	0.03	0.011	0.654976
Tppp3	0.281809	0.130836	0.277	0.211	0.654976
Ncoa3	0.282043	-0.395959	0.055	0.084	0.655049
Rlim	0.282258	-1.11619	0.038	0.063	0.655075
Atf7ip	0.282558	-0.724695	0.063	0.095	0.655299
Dlst	0.283606	-1.47594	0.088	0.126	0.656973
Rbck1	0.283896	1.32978	0.085	0.053	0.656973
Mafk	0.284008	-0.684218	0.047	0.074	0.656973
Cmtr1	0.284178	-1.36514	0.066	0.095	0.656973
Tmem9b	0.284301	-0.745953	0.09	0.126	0.656973
Cd52	0.284746	0.0886696	0.808	0.789	0.657465
Mob1a	0.284922	-0.166944	0.162	0.211	0.657465
Mrps21	0.28521	0.66806	0.247	0.2	0.657657
Trabd	0.285802	-0.427686	0.055	0.084	0.657671
Rnf13	0.285853	-0.663294	0.079	0.116	0.657671
Terf1	0.286013	1.01145	0.03	0.011	0.657671
Zbtb7a	0.286272	0.222994	0.096	0.137	0.657671
Pdrg1	0.286542	-1.05589	0.047	0.074	0.657671
Vcan	0.287129	-0.489836	0.258	0.305	0.657671
Mydgf	0.2872	-0.187723	0.107	0.147	0.657671
Cdc42	0.287375	-0.310488	0.477	0.526	0.657671
D8Ertd738e	0.287376	-0.224776	0.362	0.453	0.657671
Cd300lb	0.2874	1.32773	0.071	0.042	0.657671
Uba1	0.287643	0.225068	0.112	0.158	0.657671
Larp1	0.28779	1.52499	0.082	0.053	0.657671
Cdipt	0.287871	-0.192125	0.063	0.095	0.657671
Cox16	0.288096	0.985715	0.085	0.053	0.657718
Adgre4	0.288895	-0.179927	0.038	0.063	0.658247
Clec12a	0.288915	1.33743	0.142	0.105	0.658247
Dgkd	0.288942	0.95656	0.085	0.053	0.658247
Sos2	0.289575	-0.604225	0.03	0.053	0.658883
Arpp19	0.28963	0.665942	0.225	0.179	0.658883
Arfgap1	0.290286	0.744057	0.03	0.011	0.659807
Irf3	0.290547	-0.740884	0.055	0.084	0.659807
Srsf11	0.290911	1.13	0.142	0.105	0.659807
Pum1	0.291131	-0.288555	0.038	0.063	0.659807
Cstf2t	0.29172	0.695868	0.03	0.011	0.659807
Ube2r2	0.291891	0.0437618	0.123	0.168	0.659807
Aim2	0.291913	-0.15132	0.071	0.105	0.659807
Aff1	0.292069	-0.306196	0.03	0.053	0.659807
Pnkp	0.292069	-0.0514605	0.03	0.053	0.659807
Psmd13	0.292086	0.897924	0.121	0.084	0.659807
Ncoa1	0.292765	-0.178669	0.071	0.105	0.660655
Sept9	0.292872	0.677659	0.096	0.063	0.660655
Cox6a1	0.293539	0.386093	0.493	0.463	0.660713
Ppp2cb	0.293587	0.43144	0.142	0.105	0.660713
Fes	0.293633	1.06579	0.164	0.126	0.660713
Jmjd1c	0.293719	-0.420132	0.047	0.074	0.660713
Tcf25	0.294815	-0.70768	0.132	0.168	0.662717
Bcl10	0.296072	-0.440921	0.181	0.221	0.665078
Bmpr2	0.296875	-0.407004	0.063	0.095	0.666037
Mtch1	0.296913	1.26076	0.096	0.063	0.666037
Arid1b	0.298033	1.58825	0.044	0.021	0.666531
Rbm8a2	0.298376	-0.573211	0.14	0.179	0.666531
Ms4a4c	0.298421	-0.443852	0.419	0.484	0.666531
Kmt5a	0.29854	0.58062	0.096	0.063	0.666531
Slc16a10	0.298918	1.81229	0.058	0.032	0.666531
Cmip	0.299047	0.0237818	0.115	0.158	0.666531
Setd5	0.299047	-0.86524	0.038	0.063	0.666531
Stim2	0.299047	-0.424258	0.038	0.063	0.666531
Pld4	0.299058	0.41002	0.477	0.442	0.666531
Mphosph10	0.299232	1.5455	0.044	0.021	0.666531
Sf3b5	0.299411	-0.0593051	0.142	0.189	0.666531
Psmc6	0.299678	0.112478	0.079	0.116	0.666664
Wdr89	0.300267	0.147071	0.625	0.579	0.667332
Mycbp	0.300908	0.0888785	0.03	0.053	0.667332
Cox6c	0.300988	0.330718	0.444	0.411	0.667332
Glg1	0.300991	-0.445456	0.082	0.116	0.667332
Arl11	0.301015	-0.567441	0.047	0.074	0.667332
Erp44	0.301384	-0.380665	0.071	0.105	0.667691
Rnps1	0.302484	-0.311371	0.038	0.063	0.669136
Rbm39	0.302498	-0.204999	0.359	0.421	0.669136
Sh3bgrl	0.30266	-0.296383	0.296	0.358	0.669136
Sptlc2	0.303567	-0.317009	0.074	0.105	0.670681
Nsd1	0.303995	-0.619301	0.101	0.137	0.671167
Snrpa1	0.304662	0.370563	0.079	0.116	0.671914
Brix1	0.305238	-0.26127	0.047	0.074	0.671914
Far1	0.305432	0.798394	0.132	0.095	0.671914
AC124744.2	0.305745	0.387857	0.266	0.232	0.671914
Cpne3	0.305933	0.811869	0.096	0.063	0.671914
Ctsa	0.306014	0.0464273	0.356	0.453	0.671914
Rassf3	0.306117	1.30279	0.082	0.053	0.671914
Cyfip1	0.306144	-0.475906	0.159	0.2	0.671914
Rab8b	0.306241	-0.211408	0.118	0.158	0.671914
Nrros	0.306421	-0.123341	0.266	0.326	0.671914
Tbpl1	0.307106	0.390357	0.038	0.063	0.672957
D16Ertd472e	0.30733	0.861494	0.03	0.053	0.67299
Surf1	0.30843	1.15037	0.058	0.032	0.67494
Csk	0.309018	0.608193	0.132	0.095	0.675766
Card19	0.30935	-0.95436	0.249	0.284	0.676034
Rbm7	0.309651	-0.814698	0.074	0.105	0.676233
Vta1	0.310591	-1.253	0.058	0.084	0.677186
Acap2	0.310835	-0.479496	0.101	0.137	0.677186
Snrpd2	0.310888	1.12695	0.118	0.084	0.677186
Arpc1a	0.310929	0.775665	0.096	0.063	0.677186
Bcl6	0.311645	-0.215157	0.047	0.074	0.677195
Wrn	0.311645	0.261092	0.047	0.074	0.677195
Inpp5k	0.311775	0.213661	0.038	0.063	0.677195
Lbh	0.311775	-0.0793513	0.038	0.063	0.677195
Ssr2	0.312246	0.926462	0.151	0.116	0.677761
Ier5	0.312707	-0.207676	0.173	0.221	0.67788
Klhl24	0.312722	0.811519	0.058	0.032	0.67788
Dctn4	0.312971	-1.00403	0.066	0.095	0.677964
Vdac3	0.313731	0.100963	0.071	0.105	0.679153
Pdxk	0.314058	0.266307	0.055	0.084	0.679364
Commd1	0.314251	0.833172	0.164	0.126	0.679364
Pdap1	0.314822	-0.0333927	0.09	0.126	0.680143
Mcub	0.315323	-0.0787641	0.17	0.221	0.680569
Adipor2	0.315443	0.549969	0.063	0.095	0.680569
Cox8a	0.316001	-0.178822	0.373	0.421	0.681004
Mrpl9	0.316356	0.481244	0.044	0.021	0.681004
Skap2	0.316451	-0.0220953	0.178	0.232	0.681004
Tox4	0.31649	0.18256	0.038	0.063	0.681004
Lst1	0.31687	0.39212	0.384	0.337	0.681199
Tmem134	0.317004	0.545342	0.132	0.095	0.681199
Kctd10	0.31734	0.190835	0.063	0.095	0.681467
Blvra	0.317592	-0.235388	0.074	0.105	0.681536
Ncor1	0.317796	-0.273124	0.11	0.147	0.681536
Grpel1	0.318219	0.018122	0.123	0.168	0.681634
Vwa5a	0.318482	-0.585788	0.074	0.105	0.681634
Ywhaq	0.318524	0.432654	0.096	0.063	0.681634
Hsd17b11	0.318756	1.30006	0.082	0.053	0.681634
Reep3	0.318901	-0.042841	0.099	0.137	0.681634
Brd2	0.319903	0.753206	0.112	0.158	0.68235
Pid1	0.31997	-0.255708	0.175	0.221	0.68235
Ikbkb	0.320064	0.559635	0.299	0.263	0.68235
Spn	0.320374	1.42755	0.093	0.063	0.68235
Usp25	0.320422	-0.448004	0.085	0.116	0.68235
Sike1	0.320507	-1.26095	0.058	0.084	0.68235
Ccdc12	0.320837	-0.551913	0.186	0.232	0.682599
Napa	0.321676	-0.378363	0.101	0.137	0.683403
Slc25a4	0.321691	-0.00894848	0.099	0.063	0.683403
Nfil3	0.321887	-0.270775	0.148	0.189	0.683403
AC158239.2	0.322064	0.32381	0.186	0.147	0.683403
Dcaf12	0.322429	0.70376	0.082	0.053	0.683728
Birc6	0.322795	-0.171749	0.082	0.116	0.684053
Tmem126a	0.323449	0.333188	0.11	0.074	0.684961
Pim1	0.323701	-0.139602	0.241	0.305	0.684961
Klf3	0.323861	0.543189	0.26	0.221	0.684961
Polr2e	0.324601	-0.144105	0.11	0.147	0.685435
Mrps12	0.32471	1.53816	0.093	0.063	0.685435
Zcchc9	0.324725	0.367088	0.058	0.032	0.685435
Exosc3	0.32613	1.38309	0.082	0.053	0.687734
Ndufv2	0.326255	0.543868	0.208	0.168	0.687734
Rab27a	0.326455	1.13657	0.093	0.063	0.687734
Mark3	0.326939	0.450638	0.047	0.074	0.688224
Srp72	0.327115	0.863977	0.104	0.074	0.688224
Idh3b	0.327476	-0.268138	0.074	0.105	0.688534
Daglb	0.328064	-0.392555	0.066	0.095	0.68932
Cdc42ep3	0.328358	1.72363	0.09	0.063	0.689488
Il13ra1	0.328777	0.200284	0.09	0.126	0.689918
Mthfsl	0.329023	-0.241664	0.066	0.095	0.689983
Lman2	0.329693	-0.311539	0.216	0.263	0.690939
Fam49b	0.329928	-0.121762	0.293	0.358	0.690981
Emilin2	0.330707	-0.513066	0.307	0.347	0.691895
Scaf11	0.330794	0.16028	0.082	0.053	0.691895
Hsp90b1	0.331441	-0.1851	0.153	0.2	0.692797
Dnajb9	0.331732	0.610668	0.082	0.053	0.692956
Ninj1	0.332452	-0.8346	0.153	0.189	0.694009
Naa60	0.332678	1.11496	0.068	0.042	0.69403
Nubp1	0.333705	-0.583287	0.058	0.084	0.695014
Leprot	0.333773	0.244617	0.063	0.095	0.695014
Eif1ax	0.333797	1.07229	0.104	0.074	0.695014
Ythdf3	0.334383	1.28223	0.093	0.063	0.695784
Ddx41	0.335766	0.81315	0.068	0.042	0.697583
Gnas	0.335857	0.602618	0.447	0.432	0.697583
Itm2c	0.336152	-0.395536	0.11	0.147	0.697583
Vti1b	0.336201	-0.61332	0.104	0.137	0.697583
Arrb1	0.336414	1.84022	0.055	0.032	0.697583
Dusp3	0.336548	-0.564077	0.112	0.147	0.697583
BC002163	0.337001	-0.743755	0.104	0.137	0.697811
Ssb	0.337091	-0.550725	0.14	0.179	0.697811
Med11	0.337396	0.987978	0.082	0.053	0.697994
Eef1g	0.338355	0.716591	0.104	0.147	0.699346
Fkbp8	0.338484	-0.693806	0.074	0.105	0.699346
Dbi	0.339571	0.32782	0.395	0.368	0.701142
Vasp	0.340068	0.0351586	0.118	0.158	0.701433
Baz2b	0.340342	0.227311	0.074	0.105	0.701433
Kti12	0.340366	-1.5364	0.016	0.032	0.701433
Gpr141	0.341549	-0.187728	0.238	0.284	0.703421
Lamtor3	0.342216	0.478138	0.099	0.137	0.704343
Fbxo3	0.342643	0.501937	0.082	0.053	0.704771
Pitpnm1	0.342965	-0.817353	0.049	0.074	0.704984
Cdc37	0.343552	-0.735156	0.112	0.147	0.705739
Ucp2	0.343952	0.324755	0.436	0.421	0.705941
Brd3	0.344089	-0.430444	0.049	0.074	0.705941
Dnajc15	0.344555	0.187633	0.14	0.105	0.706187
Dnajc7	0.345014	-0.0162911	0.074	0.105	0.706187
Pum2	0.345014	-0.085946	0.074	0.105	0.706187
Dusp11	0.345502	1.32316	0.09	0.063	0.706187
Utp3	0.345599	0.24822	0.066	0.095	0.706187
Nfe2l2	0.345724	-0.330609	0.225	0.274	0.706187
Timm8b	0.345744	-0.36622	0.142	0.179	0.706187
Tbc1d10b	0.346194	0.777295	0.068	0.042	0.706658
Nfic	0.34659	-0.547278	0.066	0.095	0.707018
Zfand5	0.347369	-0.483047	0.167	0.211	0.707697
Snu13	0.3474	0.0690799	0.082	0.116	0.707697
Cast	0.347878	-0.423158	0.112	0.147	0.707697
Tmem14c	0.347889	0.621624	0.156	0.126	0.707697
Prpf38a	0.348022	1.43451	0.041	0.021	0.707697
Dram2	0.349202	0.0694219	0.082	0.116	0.709646
Luc7l3	0.350105	0.237951	0.082	0.116	0.711033
Amfr	0.350753	1.31597	0.041	0.021	0.71126
Srf	0.350879	-0.060765	0.049	0.074	0.71126
Usp4	0.350879	-2.00662	0.049	0.074	0.71126
Fam91a1	0.352019	-0.276074	0.049	0.074	0.712788
Sfr1	0.352076	-0.127647	0.167	0.211	0.712788
Rp2	0.352549	0.205849	0.058	0.084	0.713297
Sh3gl1	0.353497	-0.735981	0.033	0.053	0.713311
Timm17b	0.35386	-0.539468	0.041	0.063	0.713311
Arf3	0.354334	0.54382	0.093	0.126	0.713311
Pomp	0.354845	0.327118	0.458	0.421	0.713311
Eif5a	0.354857	-0.0339821	0.458	0.526	0.713311
Agps	0.354874	1.41335	0.041	0.021	0.713311
Anapc2	0.354874	1.11929	0.041	0.021	0.713311
Rnf41	0.354874	-1.02703	0.033	0.053	0.713311
Trem1	0.355093	-0.374427	0.096	0.126	0.713311
Ppm1m	0.355105	-1.0969	0.041	0.063	0.713311
Adrb2	0.355201	0.604159	0.093	0.063	0.713311
Ifi207	0.355338	-0.329217	0.274	0.305	0.713311
Mapk3	0.355437	0.37621	0.074	0.105	0.713311
Med8	0.355754	-0.1705	0.058	0.084	0.713503
Psma4	0.356152	-0.059966	0.153	0.2	0.713856
Pfdn1	0.357108	-0.478545	0.066	0.095	0.714704
Susd6	0.357108	-0.194847	0.066	0.095	0.714704
Ndufaf8	0.357363	0.154589	0.132	0.095	0.714704
Ebi3	0.357604	-0.729819	0.041	0.063	0.714704
Rab11b	0.357826	-0.442476	0.151	0.189	0.714704
Sdf2l1	0.357907	0.0578694	0.137	0.179	0.714704
Ubqln2	0.358134	1.86752	0.066	0.042	0.714713
Tmem205	0.358784	0.916439	0.055	0.032	0.714866
Pbdc1	0.358908	-0.412566	0.049	0.074	0.714866
Slc28a2	0.359025	0.654551	0.041	0.021	0.714866
Tram1	0.359099	0.00995621	0.142	0.189	0.714866
Prdx5	0.361289	-0.177646	0.63	0.695	0.718552
Cflar	0.361396	0.354509	0.09	0.126	0.718552
Cotl1	0.362504	0.0854644	0.381	0.358	0.719233
Txndc12	0.362634	-0.177915	0.041	0.063	0.719233
Samhd1	0.363148	-0.198843	0.586	0.663	0.719233
Sec22b	0.363205	1.06613	0.09	0.063	0.719233
Nosip	0.363207	0.0835798	0.033	0.053	0.719233
Capn2	0.363225	0.056786	0.101	0.137	0.719233
Isoc1	0.363303	-0.137813	0.068	0.042	0.719233
Leprotl1	0.3641	-0.871483	0.088	0.116	0.719985
Kdm2a	0.36413	-0.0923986	0.049	0.074	0.719985
Pdia3	0.364882	-0.153587	0.252	0.295	0.721029
Rock1	0.365187	0.96721	0.148	0.116	0.721189
Commd6	0.365735	0.569699	0.099	0.137	0.72144
Ndufs4	0.366055	-0.37809	0.115	0.147	0.72144
Trib1	0.366106	-0.179564	0.14	0.179	0.72144
Plekhj1	0.366271	1.07645	0.079	0.053	0.72144
Krr1	0.366435	0.0418674	0.041	0.063	0.72144
Rack1	0.367043	0.300263	0.436	0.411	0.722107
Rnf169	0.367419	-1.34579	0.033	0.053	0.722107
Rassf5	0.367671	0.0733622	0.148	0.189	0.722107
Tep1	0.367671	0.496427	0.164	0.126	0.722107
Cmas	0.368062	1.58773	0.066	0.042	0.722306
Nrbp1	0.368301	0.840199	0.079	0.053	0.722306
Id1	0.36883	-0.487937	0.033	0.053	0.722306
Park7	0.368892	0.385442	0.162	0.126	0.722306
Mfsd1	0.368934	0.468552	0.126	0.168	0.722306
Fam105a	0.369844	0.353418	0.153	0.116	0.722306
Tardbp	0.370039	0.413189	0.099	0.137	0.722306
Blvrb	0.370261	0.0198274	0.041	0.063	0.722306
Zmiz1	0.370845	0.00115283	0.112	0.147	0.722306
Tuba4a	0.370952	0.827601	0.058	0.084	0.722306
Eif3i	0.37132	0.789751	0.115	0.084	0.722306
Cops4	0.371661	-0.0837601	0.033	0.053	0.722306
Eif2ak2	0.371746	-0.41317	0.115	0.147	0.722306
Fyb	0.371958	-0.200727	0.26	0.305	0.722306
Hnrnph1	0.372391	-0.153727	0.077	0.105	0.722306
Sertad1	0.372519	-0.589835	0.06	0.084	0.722306
Tnfaip8l2	0.372702	1.11462	0.101	0.074	0.722306
Gng5	0.37289	-0.22337	0.192	0.242	0.722306
Wdfy1	0.372938	0.019897	0.049	0.074	0.722306
Nupr1	0.373056	-0.128124	0.159	0.2	0.722306
Hipk1	0.373391	-0.497582	0.096	0.126	0.722306
Eif2b2	0.373651	1.11459	0.066	0.042	0.722306
Zdhhc7	0.373651	1.49307	0.066	0.042	0.722306
Vps35	0.373708	0.00220266	0.085	0.116	0.722306
Wipf1	0.373978	1.07912	0.121	0.168	0.722306
Ptp4a2	0.374076	-0.140349	0.241	0.295	0.722306
Fam192a	0.374112	0.117683	0.041	0.063	0.722306
Tor1b	0.374506	0.583415	0.033	0.053	0.722306
Usmg5	0.37473	0.738132	0.203	0.168	0.722306
Eif6	0.374774	0.715823	0.137	0.105	0.722306
Dnajc8	0.37505	1.14437	0.145	0.116	0.722306
Clec4a1	0.37534	-0.222595	0.173	0.211	0.722306
Aff4	0.375401	-0.0971694	0.041	0.063	0.722306
Zfp516	0.375401	-0.0642277	0.041	0.063	0.722306
Brwd3	0.376522	-1.3002	0.025	0.042	0.723494
Sqor	0.376606	0.857112	0.09	0.063	0.723494
Ripk1	0.376693	0.247516	0.041	0.063	0.723494
Hps3	0.37703	1.02985	0.066	0.042	0.723708
Yipf1	0.377587	0.508184	0.058	0.084	0.724259
Plekho2	0.378084	1.80853	0.121	0.095	0.724259
Atf3	0.37813	0.319371	0.307	0.263	0.724259
R3hdm4	0.378217	1.42743	0.077	0.053	0.724259
Prkcb	0.378556	0.636807	0.079	0.053	0.724479
Zmat5	0.379323	-0.617103	0.085	0.116	0.725346
Tmem167	0.37946	-0.0850282	0.186	0.232	0.725346
Cacybp	0.379956	-0.514581	0.112	0.147	0.725667
Rtcb	0.380079	-0.181454	0.049	0.074	0.725667
Ifrd1	0.380932	0.827111	0.058	0.084	0.726864
Bnip2	0.38133	1.17429	0.175	0.147	0.727193
Dyrk1a	0.381888	0.177006	0.041	0.063	0.727826
Pigyl	0.382114	1.90858	0.052	0.032	0.727826
Trpm7	0.382802	0.972221	0.101	0.074	0.728704
Dync1h1	0.384142	0.647016	0.126	0.095	0.729481
Sel1l	0.384178	-0.604738	0.077	0.105	0.729481
Vps41	0.384295	0.681442	0.058	0.084	0.729481
Atrx	0.384399	0.797937	0.09	0.063	0.729481
Txndc15	0.384537	1.38795	0.077	0.053	0.729481
Zmynd11	0.38457	0.0547544	0.033	0.053	0.729481
Map2k2	0.384905	0.898497	0.112	0.084	0.729688
Cetn2	0.385826	-0.381054	0.055	0.032	0.730941
Msra	0.386021	-0.145953	0.033	0.053	0.730941
Ctdsp2	0.386363	0.974656	0.09	0.063	0.730994
Cdkn1b	0.386547	0.385478	0.058	0.084	0.730994
G3bp2	0.38673	0.938933	0.167	0.137	0.730994
Eef1d	0.38758	0.887559	0.145	0.116	0.731982
Secisbp2l	0.387905	-0.784925	0.06	0.084	0.731982
Bclaf1	0.387934	0.324315	0.11	0.147	0.731982
Hexa	0.388462	0.618386	0.216	0.179	0.732548
Acaa1a	0.388725	0.720907	0.115	0.084	0.732615
Mrpl18	0.38907	0.46629	0.093	0.126	0.732625
Sh2b3	0.389233	0.996264	0.184	0.158	0.732625
Trip12	0.389531	0.02824	0.096	0.126	0.732625
Plec	0.389641	1.01868	0.123	0.095	0.732625
Bub3	0.390041	-0.307401	0.088	0.116	0.73295
March2	0.391092	0.210925	0.068	0.095	0.733317
Ctnnbl1	0.391111	1.16522	0.052	0.032	0.733317
Tnfsfm13	0.391247	0.556514	0.129	0.095	0.733317
Sdha	0.39135	0.005511	0.096	0.126	0.733317
Bscl2	0.391376	1.32393	0.132	0.105	0.733317
Nfam1	0.392346	0.101942	0.153	0.2	0.734707
B4galt5	0.393206	-0.433938	0.068	0.095	0.735423
Gnai2	0.393301	0.6256	0.436	0.442	0.735423
Trir	0.393541	0.0943349	0.132	0.168	0.735423
Polr2j	0.393642	0.940556	0.134	0.105	0.735423
Cebpg	0.394273	-1.73819	0.071	0.095	0.736175
Abhd12	0.394862	-0.902442	0.052	0.074	0.736841
Hacd4	0.395088	-0.0616421	0.118	0.084	0.736841
Ptpn18	0.396097	0.746762	0.293	0.263	0.738295
Kcmf1	0.396868	-0.557801	0.06	0.084	0.739305
Mvp	0.397578	-0.522207	0.151	0.189	0.740199
AC159818.1	0.398349	0.0294181	0.132	0.168	0.741095
Eprs	0.39852	-0.0499778	0.068	0.095	0.741095
Thrap3	0.399379	0.20464	0.085	0.116	0.741367
Ccm2	0.399588	0.117	0.079	0.053	0.741367
Aldh2	0.399854	0.542218	0.178	0.147	0.741367
Clta	0.399955	0.407315	0.389	0.358	0.741367
Hdc	0.400262	-0.46324	0.06	0.084	0.741367
Map4k4	0.400278	-0.292596	0.079	0.105	0.741367
Usp8	0.400278	-0.406499	0.079	0.105	0.741367
Ndufv1	0.401203	0.175651	0.066	0.042	0.742652
Tmed10	0.402067	0.829099	0.252	0.232	0.743492
Arhgap1	0.402119	-0.237968	0.052	0.074	0.743492
Gls	0.402793	1.0182	0.077	0.053	0.743885
Pcf11	0.402793	0.663746	0.077	0.053	0.743885
Pfdn6	0.403423	-0.103006	0.088	0.116	0.744227
Ddx24	0.403449	-0.168284	0.142	0.179	0.744227
Zfp277	0.403672	-0.111981	0.06	0.084	0.744227
Ccdc167	0.404355	1.08147	0.038	0.021	0.74506
Trim28	0.404851	0.756103	0.058	0.084	0.745547
Usf1	0.406068	0.631525	0.077	0.053	0.746994
Zzef1	0.406167	-0.750913	0.044	0.063	0.746994
Arid1a	0.406333	-0.891527	0.079	0.105	0.746994
Mettl9	0.40691	0.265762	0.195	0.158	0.747287
Eif4a2	0.40709	2.09377	0.074	0.053	0.747287
Mdh1	0.407189	0.297662	0.093	0.126	0.747287
Plxnb2	0.407503	1.5575	0.121	0.095	0.747436
Papola	0.408071	-0.480155	0.132	0.168	0.747486
Napg	0.408156	0.3598	0.052	0.032	0.747486
Usp3	0.408226	-0.875859	0.052	0.074	0.747486
Hsd11b1	0.409485	0.35101	0.052	0.032	0.749364
Atg5	0.410459	0.892708	0.077	0.053	0.750452
Calu	0.410545	-0.120176	0.06	0.084	0.750452
Ift20	0.412144	0.816741	0.178	0.147	0.752947
AC122235.1	0.412538	0.182765	0.068	0.095	0.753238
Stag2	0.413351	0.483945	0.126	0.095	0.75352
Parl	0.413628	0.283697	0.068	0.095	0.75352
Vac14	0.413648	1.76027	0.038	0.021	0.75352
Pdlim5	0.413792	1.85442	0.074	0.053	0.75352
Emc7	0.413862	0.712191	0.112	0.084	0.75352
Brap	0.414157	-1.05051	0.044	0.063	0.753627
Pigx	0.414389	-0.038274	0.052	0.074	0.753627
Aco2	0.414878	0.54807	0.077	0.053	0.753659
Scpep1	0.415109	0.353661	0.126	0.095	0.753659
Nfkbib	0.415109	-0.537379	0.088	0.116	0.753659
Rab6a	0.415622	-0.284727	0.099	0.126	0.754163
Utrn	0.416326	0.434433	0.06	0.084	0.755016
Cdk2ap2	0.41779	-0.000348439	0.477	0.453	0.756891
Rbx1	0.417981	0.829248	0.252	0.232	0.756891
Higd2a	0.418065	0.94285	0.134	0.105	0.756891
Arhgap17	0.418606	-1.18696	0.079	0.105	0.757444
Slc25a12	0.419359	-0.488831	0.052	0.074	0.75838
Ppp2r5c	0.419908	0.47519	0.184	0.147	0.758578
Ifi214	0.41994	0.420299	0.101	0.074	0.758578
Pink1	0.420198	1.49085	0.063	0.042	0.758619
Sh3bgrl3	0.420975	0.307902	0.66	0.663	0.758793
Cdk4	0.421027	0.953189	0.099	0.074	0.758793
Ubl5	0.421263	0.480144	0.31	0.284	0.758793
Bckdha	0.421425	1.15322	0.063	0.042	0.758793
Tpm3	0.421525	0.0499351	0.329	0.389	0.758793
Creg1	0.421862	0.75055	0.227	0.2	0.758793
Nmt1	0.421944	0.469335	0.093	0.126	0.758793
Ttll3	0.422529	0.654863	0.337	0.316	0.759222
Pcnx	0.422655	0.658406	0.063	0.042	0.759222
Thap11	0.423066	0.435337	0.038	0.021	0.759536
Ipo7	0.424499	0.383029	0.06	0.084	0.761287
Gfer	0.424647	0.0834629	0.038	0.021	0.761287
Ssh2	0.424966	0.367634	0.167	0.137	0.761287
AC156031.4	0.424987	-0.287881	0.51	0.547	0.761287
Irf5	0.425638	-0.116156	0.441	0.505	0.761915
Myl12b	0.42592	0.553858	0.447	0.432	0.761915
Tacc1	0.426048	0.372819	0.077	0.053	0.761915
Nhsl2	0.427593	1.13122	0.063	0.042	0.764062
M6pr	0.427723	-0.0770666	0.153	0.189	0.764062
Ganab	0.428363	-1.27363	0.052	0.032	0.764781
Tmem128	0.429995	-0.692266	0.036	0.053	0.766987
Dync1li1	0.430075	0.966123	0.063	0.042	0.766987
Cdv3	0.431303	0.411331	0.068	0.095	0.768721
Setd3	0.431787	-0.820754	0.044	0.063	0.768721
Dnm1l	0.431935	0.753782	0.052	0.074	0.768721
Rab1b	0.432003	-0.00556413	0.088	0.116	0.768721
Dleu2	0.432419	0.348079	0.203	0.168	0.768872
Ubr2	0.432565	0.76805	0.063	0.042	0.768872
Notch2	0.433172	0.467403	0.085	0.116	0.769068
Selenok	0.433516	0.0682559	0.315	0.368	0.769068
Dr1	0.433631	1.26507	0.107	0.084	0.769068
Erh	0.433631	1.53338	0.107	0.084	0.769068
Arhgap25	0.434537	-0.538879	0.044	0.063	0.77025
Grb2	0.434824	-0.441368	0.129	0.158	0.770335
Vcp	0.435656	1.07055	0.151	0.126	0.770935
Sptssa	0.436316	0.72379	0.063	0.042	0.770935
Gxylt1	0.436335	-0.0851622	0.06	0.084	0.770935
Tnfaip8	0.436339	-0.765493	0.071	0.095	0.770935
Tra2b	0.43636	-0.605204	0.079	0.105	0.770935
Nsfl1c	0.437569	-0.296906	0.036	0.053	0.772286
Tmem173	0.437836	0.561243	0.088	0.063	0.772286
Pkib	0.437989	-0.372959	0.052	0.032	0.772286
Tmed7	0.438245	-0.686583	0.11	0.137	0.772286
Cbfa2t3	0.438429	0.869138	0.11	0.084	0.772286
Elavl1	0.438564	-0.755263	0.071	0.095	0.772286
Gtf2a2	0.439171	0.218647	0.068	0.095	0.772932
Ets2	0.439706	0.402458	0.115	0.147	0.7731
Gda	0.439988	0.0571198	0.411	0.379	0.7731
Cfdp1	0.440082	1.28812	0.074	0.053	0.7731
Asah1	0.440227	1.21208	0.189	0.168	0.7731
Tirap	0.44062	-1.14921	0.036	0.053	0.773367
Rassf1	0.441514	0.130375	0.115	0.147	0.774515
Mkrn1	0.44176	-1.01195	0.145	0.168	0.774523
Ssr3	0.442593	0.488993	0.252	0.221	0.775534
Nme1	0.442818	-0.106527	0.301	0.347	0.775534
Lrmp	0.443528	0.797173	0.06	0.084	0.776025
Slc12a6	0.44358	1.31209	0.074	0.053	0.776025
Tradd	0.444242	0.129765	0.044	0.063	0.77676
Cggbp1	0.445003	-0.0341393	0.156	0.189	0.777555
Reep5	0.44518	0.36499	0.255	0.232	0.777555
Sirt2	0.447681	-1.20605	0.055	0.074	0.780783
Wdr43	0.448439	-0.0194005	0.044	0.063	0.780783
Apopt1	0.449029	1.05152	0.049	0.032	0.780783
Hltf	0.449029	1.45066	0.049	0.032	0.780783
Idh3g	0.44921	-0.0662757	0.132	0.168	0.780783
Arl6ip1	0.449379	-0.179814	0.178	0.211	0.780783
Ctsl	0.449785	-0.0510199	0.071	0.095	0.780783
Golga4	0.449874	-0.311021	0.063	0.084	0.780783
S100a6	0.449944	-0.111634	0.759	0.768	0.780783
Mrps9	0.450229	0.895446	0.063	0.042	0.780783
Cdc26	0.450316	-0.459445	0.088	0.116	0.780783
Pag1	0.450466	0.935566	0.049	0.032	0.780783
Cops5	0.450625	0.53277	0.074	0.053	0.780783
Ythdf2	0.451071	0.141921	0.063	0.084	0.780783
Ndufv3	0.451229	-0.352653	0.195	0.232	0.780783
Slc11a1	0.451253	0.0328685	0.107	0.137	0.780783
Trf	0.451382	0.308202	0.134	0.105	0.780783
Ncstn	0.451394	-0.464617	0.036	0.053	0.780783
Unc93b1	0.451943	-0.0691756	0.274	0.316	0.781313
Tuba1c	0.452378	0.253192	0.088	0.116	0.781645
Zc3h11a	0.452659	0.0415524	0.044	0.063	0.78171
Irak4	0.453517	1.53084	0.085	0.063	0.782773
Id3	0.454066	-0.69326	0.055	0.074	0.783301
Tm7sf3	0.454499	-0.269607	0.036	0.053	0.783628
Syngr2	0.454746	0.222487	0.186	0.232	0.783633
Tmem65	0.455173	0.209336	0.027	0.042	0.783676
Edf1	0.455446	0.646782	0.236	0.211	0.783676
Ndufs8	0.455501	0.336698	0.203	0.168	0.783676
Smad2	0.456057	-0.340274	0.036	0.053	0.784213
Sec24c	0.456595	-0.377643	0.071	0.095	0.78472
Ifi30	0.457231	0.498476	0.37	0.358	0.78492
Lztfl1	0.457687	1.01923	0.049	0.032	0.78492
Ppp6c	0.457687	0.940187	0.049	0.032	0.78492
Tnfrsf13b	0.457687	0.960853	0.049	0.032	0.78492
Ndufb8	0.458627	0.485923	0.4	0.411	0.785993
Txn2	0.458828	-0.433801	0.11	0.137	0.785993
Ubtf	0.459045	0.717366	0.052	0.074	0.785993
Lsm1	0.45974	0.747582	0.044	0.063	0.786742
Trim30a	0.459972	0.450603	0.178	0.221	0.786742
Rp9	0.460219	1.09245	0.107	0.084	0.786747
Gnb2	0.46156	0.438659	0.318	0.284	0.787654
Arrdc3	0.461921	-0.297382	0.063	0.084	0.787654
Alg5	0.462051	0.883069	0.049	0.032	0.787654
Wdr3	0.462051	0.729006	0.049	0.032	0.787654
Ddx10	0.462234	-0.175111	0.027	0.042	0.787654
Fam208a	0.462316	-0.151768	0.036	0.053	0.787654
Bex3	0.462944	0.236469	0.019	0.032	0.787654
Clec4a2	0.463157	0.245904	0.142	0.179	0.787654
Zfr	0.463243	0.337348	0.079	0.105	0.787654
Rab22a	0.463511	0.505015	0.049	0.032	0.787654
Cox14	0.463568	-0.0356973	0.258	0.305	0.787654
Raly	0.463686	0.887938	0.14	0.116	0.787654
Josd2	0.464019	0.321129	0.044	0.063	0.787805
Rbks	0.464973	0.53051	0.049	0.032	0.788959
Tpd52l2	0.465189	-0.0345427	0.071	0.095	0.788959
Fundc1	0.466102	0.550301	0.074	0.053	0.790092
Elf1	0.46676	-1.23048	0.082	0.105	0.79079
Sf3b2	0.467518	0.0458292	0.216	0.189	0.79133
Ankra2	0.46757	0.552473	0.027	0.042	0.79133
Ccdc34	0.46789	1.8275	0.022	0.011	0.791454
Ap3m1	0.469376	0.305837	0.049	0.032	0.792894
Nus1	0.469376	-0.108931	0.049	0.032	0.792894
Cept1	0.46948	-0.207267	0.09	0.116	0.792894
Rnf114	0.469994	-0.0085251	0.123	0.158	0.793172
Nufip2	0.47029	0.447081	0.085	0.063	0.793172
Dpysl2	0.47046	0.053874	0.063	0.084	0.793172
Ppp4c	0.470704	0.821527	0.129	0.105	0.793172
Nifk	0.471199	0.899372	0.044	0.063	0.793172
Tpgs1	0.471307	0.933465	0.107	0.084	0.793172
Emg1	0.471518	0.543135	0.145	0.116	0.793172
Ncaph2	0.471616	1.0819	0.06	0.042	0.793172
Calr	0.472511	-0.151636	0.301	0.337	0.794263
Rin3	0.473119	0.872825	0.085	0.063	0.79462
Ctsz	0.473218	-0.25415	0.416	0.453	0.79462
Mrpl41	0.473801	0.101459	0.049	0.032	0.79489
Tcn2	0.473872	-0.0181965	0.071	0.095	0.79489
Snord55	0.474384	0.332826	0.288	0.253	0.795334
Minos1	0.475367	-0.143363	0.186	0.221	0.795474
Rasa4	0.475378	-0.216666	0.063	0.084	0.795474
Yy1	0.475489	0.0730788	0.082	0.105	0.795474
Srd5a3	0.475624	0.997069	0.06	0.042	0.795474
Mrpl4	0.475957	0.422961	0.085	0.063	0.795474
Ifitm3	0.47602	-0.169112	0.89	0.874	0.795474
Afg3l1	0.476197	0.978377	0.036	0.021	0.795474
Mlx	0.476572	0.914645	0.036	0.053	0.795687
Dpm2	0.477475	-0.194067	0.055	0.074	0.796587
Icmt	0.477705	0.611647	0.019	0.032	0.796587
Lyl1	0.478207	0.513681	0.074	0.053	0.796587
Zfp384	0.478307	0.651887	0.06	0.042	0.796587
Ppm1g	0.479085	0.104349	0.063	0.084	0.796587
Psmd6	0.479085	-0.160432	0.063	0.084	0.796587
Psmb7	0.479512	-0.0760445	0.101	0.126	0.796587
Fosl2	0.479857	-0.176549	0.178	0.211	0.796587
Nisch	0.480037	-0.837322	0.066	0.084	0.796587
Golgb1	0.480116	-0.536848	0.055	0.074	0.796587
Lta4h	0.480116	-0.520155	0.055	0.074	0.796587
Tyk2	0.480324	-0.290284	0.063	0.084	0.796587
Stat6	0.480328	0.496551	0.104	0.137	0.796587
Cbl	0.480679	0.443528	0.14	0.179	0.796759
Swi5	0.48104	0.152065	0.099	0.126	0.796946
Pptc7	0.481965	0.8858	0.027	0.042	0.798069
Flot2	0.482347	0.779271	0.06	0.042	0.79829
Smarcd2	0.482808	1.1202	0.071	0.053	0.798642
Eif4g2	0.483943	-0.0701491	0.222	0.263	0.799879
Pten	0.484052	-0.447419	0.063	0.084	0.799879
Mrpl58	0.484807	1.30633	0.082	0.063	0.800518
Tle3	0.484936	-1.46951	0.066	0.084	0.800518
Dpy30	0.485267	-0.914485	0.101	0.074	0.800653
Manf	0.486335	-0.225177	0.205	0.232	0.802004
Rbbp6	0.487592	-0.250282	0.101	0.126	0.802607
Cln8	0.487762	0.572256	0.06	0.042	0.802607
BC005537	0.487807	0.0811271	0.337	0.4	0.802607
Tmem234	0.48791	0.317806	0.197	0.168	0.802607
Trim30d	0.487947	0.10267	0.071	0.095	0.802607
Mrpl14	0.488319	0.205717	0.142	0.116	0.802809
Lrrfip2	0.489047	0.254639	0.063	0.084	0.802855
Hnrnpd	0.489285	0.278882	0.137	0.168	0.802855
Eif3j2	0.489422	-0.545501	0.055	0.074	0.802855
Ewsr1	0.489562	0.325469	0.241	0.211	0.802855
Dpep2	0.489623	-0.380098	0.101	0.126	0.802855
Sec63	0.489844	-0.657835	0.047	0.063	0.802855
Chil1	0.491661	0.384879	0.09	0.116	0.805277
Srp19	0.491822	0.173282	0.332	0.295	0.805277
Tmem51	0.492368	0.906339	0.104	0.084	0.805761
Csf2rb	0.49288	-0.401422	0.132	0.158	0.805968
Son	0.49308	0.158685	0.362	0.442	0.805968
Lmbrd1	0.49344	-0.926204	0.055	0.074	0.805968
Pxk	0.493575	-1.15163	0.066	0.084	0.805968
Ipmk	0.493883	1.7835	0.047	0.032	0.805968
Ost4	0.493996	0.784103	0.258	0.242	0.805968
Cdc34	0.495069	0.476509	0.071	0.095	0.807309
Ndufb9	0.495923	-0.115683	0.252	0.284	0.807972
Cebpd	0.495978	1.06773	0.118	0.095	0.807972
Ppp6r3	0.496662	0.130933	0.085	0.063	0.808676
Stk11	0.497083	-0.707558	0.047	0.063	0.808954
Gpr65	0.497494	-0.596648	0.085	0.105	0.809213
Efr3a	0.498302	-0.213899	0.14	0.168	0.81011
H1f0	0.498548	-0.514699	0.066	0.084	0.81011
Ptp4a1	0.499462	-0.648872	0.074	0.095	0.810775
Sf1	0.499462	-0.255349	0.074	0.095	0.810775
Ctnna1	0.499946	-0.164186	0.082	0.105	0.8111
Ahsa1	0.500257	0.208305	0.09	0.116	0.8111
Rexo2	0.500878	-0.0880078	0.101	0.126	0.8111
Llph	0.501236	1.00806	0.082	0.063	0.8111
Coro1b	0.501298	0.102335	0.288	0.326	0.8111
Pkig	0.501442	-0.360739	0.06	0.042	0.8111
Vcpip1	0.50167	0.0424914	0.074	0.053	0.8111
Hypk	0.501678	0.465326	0.216	0.189	0.8111
Cpsf2	0.50218	0.568321	0.096	0.074	0.811505
Eapp	0.50383	0.398886	0.153	0.189	0.813172
Gga1	0.504197	1.26601	0.071	0.053	0.813172
Exoc2	0.504379	-0.580398	0.047	0.063	0.813172
Fam174a	0.504392	0.531686	0.096	0.074	0.813172
Paip2	0.504475	-0.133292	0.227	0.189	0.813172
Actg1	0.505045	0.324475	0.545	0.589	0.813684
Ccdc124	0.50567	-0.0896796	0.09	0.116	0.814036
[truncated: 1,220 more rows]

## Sheet: DC_cDC1_DC_cDC2
	p_val	avg_log2FC	pct.1	pct.2	p_val_adj
Cst3	7.49312e-07	1.93758	1	0.846	0.000509532
Ifitm3	9.15366e-06	-1.6368	0.263	0.788	0.00311224
Ms4a6c	2.82417e-05	-2.41753	0.158	0.615	0.00640145
B2m	6.11401e-05	-1.15054	0.816	0.981	0.0103938
Rtp4	0.000114472	-5.96737	0	0.327	0.0138893
Fcer1g	0.000122553	-1.59391	0.474	0.769	0.0138893
Wfdc17	0.000345393	-2.00484	0.316	0.673	0.0306897
Ifitm6	0.00044335	-2.77769	0.079	0.423	0.0306897
Fth1	0.000447398	-1.27815	0.658	0.904	0.0306897
Rnf149	0.000451319	-4.13304	0.026	0.327	0.0306897
Fxyd5	0.000506299	-1.24406	0.526	0.788	0.0309971
Irf8	0.000547007	2.62022	0.342	0.058	0.0309971
Dbi	0.000676282	-1.82997	0.079	0.423	0.0353747
Ms4a6b	0.000748609	-2.4013	0.105	0.442	0.036361
Tpr	0.00098465	-3.16357	0.053	0.346	0.0442791
Ccl17	0.00104186	6.10156	0.237	0.019	0.0442791
Stk17b	0.00118063	-1.01004	0.079	0.404	0.044891
Cotl1	0.00129935	-2.08524	0.132	0.442	0.044891
Sat1	0.00131155	-1.87417	0.079	0.385	0.044891
Rassf4	0.0013206	-4.71734	0.026	0.288	0.044891
Trf	0.00142079	1.80618	0.316	0.058	0.044891
Hck	0.00149996	-2.87653	0.026	0.288	0.044891
Limd2	0.00156111	-2.62648	0.079	0.365	0.044891
Tifab	0.00165738	-4.72338	0	0.231	0.044891
Plac8	0.0017131	-1.79836	0.289	0.615	0.044891
Evi2a	0.00171642	-1.00997	0.158	0.519	0.044891
Ndufa1	0.00207307	-1.83863	0.158	0.481	0.051223
Flna	0.00221561	-1.74722	0.184	0.5	0.051223
Ifitm2	0.00228106	-0.872049	0.474	0.808	0.051223
Gngt2	0.00230971	-1.99448	0.105	0.404	0.051223
Samhd1	0.00233517	-1.95486	0.079	0.365	0.051223
Ifi27l2a	0.0026346	-1.83739	0.395	0.615	0.0559852
Lgals3	0.00331918	-1.2608	0.474	0.75	0.0683951
Zmiz1	0.00356831	-4.51018	0.026	0.25	0.0713661
Ptpn1	0.0036833	-2.75083	0.079	0.346	0.0715613
BC005537	0.00457233	-1.57714	0.053	0.308	0.0863663
Dnajb11	0.00475259	-2.38386	0.026	0.25	0.0873449
Rgs2	0.00495913	-1.76304	0.184	0.462	0.0887424
Lyn	0.00531487	-1.79073	0.184	0.481	0.0911232
Ccl9	0.00548217	-0.894735	0.053	0.308	0.0911232
Rac2	0.0054942	-1.42592	0.132	0.404	0.0911232
Bax	0.00704159	-1.45681	0.132	0.404	0.107193
Tmbim6	0.00704159	-1.43715	0.132	0.404	0.107193
Sec61b	0.00709095	-1.35289	0.158	0.462	0.107193
Acin1	0.00709368	-3.21145	0.026	0.231	0.107193
Ms4a4c	0.00733909	-2.69433	0.105	0.346	0.108248
Ndufb6	0.00758798	-1.92038	0.105	0.365	0.108248
Bst2	0.00779217	-0.652266	0.105	0.385	0.108248
Ctsc	0.00780019	-1.72927	0.079	0.327	0.108248
Sumo1	0.00808361	-1.52813	0.105	0.365	0.109937
Xbp1	0.00855776	-2.31772	0.053	0.269	0.114104
Laptm5	0.00891019	-1.07538	0.289	0.615	0.116518
Pycard	0.00952215	-2.38057	0.132	0.365	0.122171
Fam107b	0.0109545	-3.38707	0.026	0.212	0.137908
Ctsh	0.0112561	-1.5825	0.158	0.404	0.137908
Sec62	0.0114149	-2.20768	0.132	0.365	0.137908
Tspo	0.0115894	-1.47953	0.289	0.538	0.137908
Snord55	0.0119319	-1.1414	0.158	0.423	0.137908
Tapbp	0.0119655	-0.0852234	0.079	0.308	0.137908
Nadk	0.0128161	-2.22941	0.026	0.212	0.14525
Lgals1	0.0134572	-1.50226	0.368	0.596	0.150014
Txn2	0.0138766	-2.35176	0.053	0.25	0.151783
Bin2	0.0140622	-2.28696	0.079	0.288	0.151783
Ndufs8	0.0144547	-1.98657	0.132	0.365	0.151983
Prdx5	0.0145278	-1.28943	0.158	0.404	0.151983
Ctsb	0.0159941	0.287381	0.132	0.404	0.162452
Nme1	0.0164224	-0.743765	0.105	0.346	0.162452
Pkm	0.0166354	-0.779565	0.158	0.423	0.162452
Emp3	0.0168976	-1.31227	0.289	0.538	0.162452
Fam49b	0.0169324	-0.483165	0.211	0.481	0.162452
Arhgdib	0.0172097	-0.66625	0.368	0.712	0.162452
Cd68	0.0174198	-1.24708	0.105	0.346	0.162452
Ly6a	0.017464	-2.42016	0.132	0.346	0.162452
Nrros	0.0176786	-1.4386	0.132	0.365	0.162452
Ctss	0.0191969	-0.735362	0.474	0.75	0.170876
Clec4a3	0.0193111	-1.92136	0.132	0.346	0.170876
Itgb1	0.0193492	-0.789261	0.079	0.288	0.170876
Timm17a	0.0197668	-4.64403	0	0.135	0.172052
Sod1	0.0201789	2.20638	0.395	0.231	0.172052
Ndufa8	0.0212422	-1.64559	0.079	0.288	0.172052
Kctd12	0.0213224	1.46154	0.395	0.192	0.172052
Nr4a1	0.0215161	-0.928285	0.132	0.365	0.172052
Psme2b	0.0215664	-0.967383	0.316	0.596	0.172052
AC156031.4	0.0217276	-0.278717	0.158	0.423	0.172052
Tmsb4x	0.0219372	0.599168	0.974	1	0.172052
Clec7a	0.0219819	-2.07343	0.079	0.269	0.172052
Polr2c	0.0220126	-1.13148	0.026	0.192	0.172052
Ybx1	0.0228535	-1.19957	0.105	0.327	0.174928
Ptpn6	0.0228949	-0.853241	0.158	0.423	0.174928
Pcbp1	0.0249076	-1.10281	0.079	0.269	0.187422
AC121965.1	0.0250815	-0.192653	0.132	0.385	0.187422
Ptges3	0.0254787	-2.07335	0.053	0.231	0.18763
Canx	0.0256897	-1.79787	0.079	0.269	0.18763
Zfp36	0.0262471	-0.732323	0.316	0.635	0.18763
Bcl2a1d	0.0264008	0.730166	0.474	0.231	0.18763
Tyrobp	0.026489	-0.412575	0.684	0.942	0.18763
Ly6c2	0.029034	-1.7096	0.079	0.269	0.203538
Gpr141	0.0299305	-2.51331	0.026	0.173	0.207681
Crip1	0.0306764	0.508351	1	0.865	0.210707
Clic1	0.0317626	-0.993894	0.263	0.519	0.211342
Eif5b	0.0317822	-1.33501	0.079	0.269	0.211342
Pkib	0.0318883	2.00462	0.263	0.096	0.211342
Far1	0.0320121	-3.76441	0	0.115	0.211342
Chmp2a	0.0327466	-1.23838	0.079	0.269	0.212201
Tgfbi	0.0330728	-0.582589	0.184	0.423	0.212201
Ezr	0.0333905	-0.777295	0.105	0.308	0.212201
Il1r2	0.0333905	-1.13565	0.105	0.308	0.212201
Stat1	0.0341643	-0.849301	0.158	0.385	0.212476
Ppp4c	0.0341874	-2.09561	0.053	0.212	0.212476
Cd53	0.0343711	-0.997683	0.211	0.442	0.212476
Sirpa	0.0347621	-1.21137	0.026	0.173	0.212638
Tes	0.0353035	2.2499	0.289	0.135	0.212638
Pik3r5	0.0353355	-2.55494	0.053	0.212	0.212638
Npc2	0.0372598	-1.09677	0.342	0.538	0.222252
Il1b	0.0382583	-1.96079	0.289	0.442	0.222818
Nfkbiz	0.0383105	-2.24971	0.079	0.25	0.222818
Rap1a	0.0383377	-0.999335	0.105	0.308	0.222818
H3f3b	0.038689	-0.678726	0.763	0.885	0.222954
Bcl2a1b	0.0391482	1.66132	0.368	0.192	0.223704
Sin3b	0.0402626	-1.41818	0.053	0.212	0.228155
Akr1a1	0.0412467	-0.79752	0.132	0.346	0.231766
Ppp2r5c	0.0415816	-1.0587	0.053	0.212	0.231766
Ccl6	0.0423176	-2.14064	0.158	0.327	0.233951
Pid1	0.0429371	-1.75027	0.053	0.212	0.235462
Cdk2ap2	0.0435304	-0.83784	0.289	0.519	0.236805
Serinc3	0.0442915	-1.1492	0.184	0.404	0.239033
Mtpn	0.0461772	-1.07142	0.105	0.269	0.247248
Ifitm7	0.0474412	-1.33465	0.132	0.327	0.252031
Cd209a	0.0482643	-1.28248	0.105	0.288	0.254416
Ttll3	0.0487101	-0.829039	0.158	0.365	0.254639
Lamp2	0.0498557	-0.658889	0.079	0.25	0.254639
Klrd1	0.0501492	-1.92209	0.105	0.269	0.254639
Il10ra	0.0504059	-2.0278	0.053	0.192	0.254639
Cd47	0.0505906	-0.892227	0.289	0.519	0.254639
Arf1	0.0506064	-0.27745	0.158	0.385	0.254639
Prr13	0.0511254	-0.78829	0.158	0.365	0.254639
Lgals3bp	0.0513023	-1.11585	0.079	0.25	0.254639
Eif3a	0.0529533	-1.53193	0.105	0.269	0.260929
Eif5	0.0536744	1.36955	0.289	0.135	0.26258
Clta	0.0550536	-0.722382	0.289	0.5	0.267403
Ccr2	0.0572817	-1.47424	0.132	0.308	0.276252
Serf2	0.0586666	-0.813171	0.368	0.596	0.279696
Shisa5	0.0595159	-1.22944	0.237	0.423	0.279696
Card19	0.059641	-0.651362	0.105	0.288	0.279696
Ier5	0.059641	-0.405899	0.105	0.288	0.279696
Naaa	0.060167	2.1559	0.368	0.25	0.28023
Sf3b2	0.0665016	-0.803756	0.132	0.308	0.307626
March1	0.0672411	-0.289553	0.105	0.269	0.308946
Jak1	0.067811	-0.21931	0.158	0.365	0.309473
Gng5	0.0691835	-1.23175	0.158	0.327	0.311783
Cybb	0.0698079	-3.11902	0.079	0.212	0.311783
Trex1	0.0708307	-1.03707	0.158	0.327	0.311783
Cox7a2	0.0708576	-0.347505	0.211	0.423	0.311783
Mcub	0.0711674	-0.970381	0.053	0.192	0.311783
Myl12a	0.0713207	-0.572001	0.342	0.596	0.311783
Ctnnb1	0.071551	-1.30254	0.132	0.308	0.311783
Spi1	0.0721472	0.153296	0.132	0.327	0.311783
Chchd1	0.0726572	-0.96494	0.105	0.269	0.311783
Cct7	0.0733606	-0.599232	0.053	0.192	0.311783
Sssca1	0.0733606	-0.210377	0.053	0.192	0.311783
AI662270	0.0750117	-0.00140254	0.105	0.288	0.315187
Hnrnpk	0.0750887	-0.695985	0.132	0.308	0.315187
Papola	0.0756467	-0.117145	0.132	0.327	0.315581
Rab24	0.076187	-3.35794	0.053	0.173	0.315897
Selenof	0.0770197	-1.74674	0.079	0.231	0.317415
Lst1	0.0779838	-0.865037	0.132	0.288	0.319452
Ccnd3	0.078768	-0.672387	0.132	0.308	0.319494
Mrpl17	0.078936	0.466248	0.316	0.154	0.319494
Rnf213	0.0794036	-1.96587	0.026	0.135	0.319494
Sdcbp	0.0806656	-0.881539	0.237	0.442	0.322662
Msn	0.0822984	-0.86088	0.211	0.385	0.327268
Bri3bp	0.0849795	-1.96057	0.079	0.212	0.330786
Ndufa2	0.0858412	-0.790136	0.211	0.404	0.330786
Ywhab	0.0860678	-1.90599	0.105	0.25	0.330786
App	0.0861953	-1.46337	0.053	0.173	0.330786
Plaur	0.0861953	-2.28661	0.053	0.173	0.330786
Eif3k	0.0870844	1.11883	0.342	0.212	0.330786
Pet100	0.087148	-0.542415	0.158	0.327	0.330786
Sec13	0.0888566	-0.948772	0.053	0.173	0.330786
Cct8	0.0888625	-0.636799	0.105	0.269	0.330786
Cd300a	0.0888625	-0.469729	0.105	0.269	0.330786
Psma2	0.0900224	-1.61176	0.158	0.308	0.330786
Sf3b6	0.0900224	-1.1224	0.158	0.308	0.330786
Ndufa4	0.0900471	-1.10886	0.132	0.288	0.330786
Higd2a	0.0905061	-0.63142	0.079	0.231	0.330786
Myh9	0.0911579	-0.299769	0.158	0.327	0.330786
Tpm4	0.0921965	-0.757224	0.132	0.288	0.330786
Cdc37	0.0922505	-1.95437	0.079	0.212	0.330786
Mrpl57	0.0922505	-1.63201	0.079	0.212	0.330786
Ndufb10	0.0924255	1.23505	0.395	0.25	0.330786
AC158620.2	0.0932909	-0.91502	0.289	0.442	0.332135
Cd7	0.0943778	-0.741766	0.053	0.173	0.332644
Rack1	0.0944123	-1.04603	0.368	0.519	0.332644
Slamf7	0.0951832	1.43247	0.263	0.135	0.333632
Rhoa	0.0967722	-1.1667	0.184	0.346	0.337462
Eif1	0.0983239	-0.811331	0.237	0.423	0.341124
Txn1	0.0988929	-0.579884	0.132	0.288	0.341356
Ostf1	0.100773	-1.13534	0.158	0.308	0.345841
Psmd4	0.101209	-1.09403	0.132	0.288	0.345841
Mdh2	0.102515	-1.01735	0.105	0.25	0.347488
Pak2	0.102713	-0.781047	0.079	0.212	0.347488
Cdc42	0.105419	-0.758063	0.368	0.577	0.354562
H2-Eb1	0.105847	0.45348	0.921	0.769	0.354562
Sdhb	0.106396	1.38502	0.316	0.173	0.354655
Lamtor2	0.107647	-0.736611	0.105	0.25	0.357074
Sh3bgrl3	0.108579	-0.578519	0.737	0.827	0.358416
Unc93b1	0.112523	-1.43203	0.158	0.308	0.36964
Ube2k	0.113082	1.06037	0.105	0.269	0.369691
Bsg	0.114099	-0.0963946	0.079	0.212	0.370833
Eno1	0.114522	-0.444892	0.211	0.385	0.370833
Ctsa	0.115725	-0.414015	0.105	0.25	0.372952
Anxa5	0.116978	-0.877491	0.184	0.346	0.375213
Grk2	0.118092	-1.65805	0.105	0.231	0.376609
Tmem50a	0.118521	-0.345735	0.105	0.25	0.376609
Jaml	0.119552	1.57326	0.211	0.096	0.378015
Kxd1	0.120075	-0.670123	0.158	0.308	0.378015
Prdx1	0.123824	-0.457569	0.289	0.462	0.388021
Tpd52	0.126995	-1.05382	0.105	0.231	0.394074
Arpp19	0.128901	-0.589194	0.211	0.385	0.394074
H13	0.129375	-0.843946	0.079	0.192	0.394074
Ier2	0.130783	-0.6789	0.289	0.462	0.394074
Actr2	0.130849	0.344439	0.184	0.365	0.394074
Slc25a5	0.131199	-0.899728	0.342	0.481	0.394074
Ikbkb	0.132503	0.0106784	0.132	0.288	0.394074
Fcgr3	0.133012	0.589142	0.079	0.212	0.394074
Gdi2	0.134337	1.06003	0.474	0.365	0.394074
Actg1	0.134865	1.1612	0.5	0.462	0.394074
H2-DMb1	0.134865	-0.163141	0.368	0.558	0.394074
Plcg2	0.135135	-1.00897	0.132	0.269	0.394074
Wasf2	0.135135	-1.30543	0.132	0.269	0.394074
Mrpl18	0.136264	-1.18692	0.079	0.192	0.394074
Cops9	0.136412	-0.897854	0.105	0.231	0.394074
Syk	0.136424	-0.824653	0.105	0.25	0.394074
Pld4	0.136599	-1.04651	0.211	0.385	0.394074
Rac1	0.136599	-0.276748	0.211	0.385	0.394074
Ier3ip1	0.137595	-0.600706	0.184	0.346	0.394074
Cd48	0.138247	-1.2372	0.158	0.288	0.394074
Ckb	0.139074	1.41228	0.263	0.154	0.394074
Ankrd11	0.139668	-0.70763	0.105	0.231	0.394074
Mgl2	0.139814	0.948988	0.211	0.096	0.394074
Ifngr1	0.139902	0.278252	0.158	0.327	0.394074
Arpc1b	0.140244	-0.705555	0.632	0.712	0.394074
Psmb3	0.141581	-0.410362	0.184	0.365	0.395669
Calm2	0.141975	-0.142164	0.316	0.5	0.395669
Kmt2e	0.146359	-0.469733	0.105	0.231	0.406221
Cdc42se1	0.150359	-0.595977	0.158	0.288	0.415626
Slamf9	0.152754	-1.38029	0.053	0.154	0.420537
Marcksl1	0.153687	-2.7068	0.132	0.25	0.421401
Slfn2	0.155112	-0.579968	0.237	0.423	0.423598
Gabarap	0.156462	-1.13594	0.184	0.327	0.425577
Id2	0.158082	0.48578	0.447	0.365	0.42827
Atrx	0.160536	-1.80276	0.105	0.212	0.433193
Ptprc	0.162911	-0.63424	0.395	0.558	0.437863
Aldoa	0.163825	0.0239079	0.263	0.462	0.438586
Itm2b	0.165822	-0.844452	0.553	0.673	0.442192
Grn	0.168173	-2.62794	0.105	0.212	0.443266
AC126687.1	0.170206	-0.719303	0.289	0.462	0.443266
Irf7	0.170378	-0.832613	0.211	0.327	0.443266
Cd52	0.170774	-0.391947	0.763	0.827	0.443266
Grpel1	0.171043	-2.34215	0.079	0.173	0.443266
Sem1	0.171217	-0.290128	0.526	0.673	0.443266
Ldha	0.171717	-0.456686	0.395	0.577	0.443266
Eef1a1	0.171752	0.337476	0.842	0.75	0.443266
Traf1	0.172092	-1.50197	0.105	0.212	0.443266
Psmb8	0.173279	-0.167677	0.447	0.596	0.444641
Ube2d3	0.174104	-0.63422	0.211	0.385	0.445077
Capzb	0.176545	-0.325226	0.395	0.558	0.449628
Slirp	0.177452	0.641964	0.158	0.308	0.450252
Bnip2	0.180134	-1.21564	0.105	0.212	0.455357
Csf1r	0.182249	-0.44829	0.132	0.269	0.458996
H2afj	0.184527	-0.652533	0.184	0.308	0.463021
Prelid1	0.189485	-0.0218954	0.184	0.327	0.47231
AC124744.2	0.189619	-0.771102	0.211	0.346	0.47231
Rap1b	0.193767	0.404834	0.132	0.269	0.480882
Serp1	0.194837	1.13892	0.395	0.308	0.481778
Slc25a4	0.19705	-1.03508	0.105	0.212	0.485385
Cct2	0.197723	0.642453	0.132	0.269	0.485385
Pfn1	0.204901	-0.466417	0.816	0.904	0.500866
Etfb	0.205932	-0.988326	0.105	0.212	0.500866
Metap2	0.206619	-0.718284	0.132	0.25	0.500866
Arl6ip5	0.206975	-0.36536	0.158	0.288	0.500866
H2-DMb2	0.210673	-0.794107	0.158	0.269	0.506644
Prdx6	0.210853	0.242465	0.132	0.25	0.506644
H2-Ab1	0.212774	0.368636	1	0.885	0.509459
BC031181	0.215101	-0.807126	0.105	0.212	0.512388
Tmem258	0.215504	0.711612	0.395	0.308	0.512388
Ebp	0.218019	-0.715374	0.053	0.135	0.516561
Ndufa11	0.219794	-0.400672	0.105	0.212	0.518042
Mrps16	0.220168	-0.991271	0.132	0.231	0.518042
Parl	0.223694	-0.329415	0.079	0.173	0.521483
Samsn1	0.223694	-0.616475	0.079	0.173	0.521483
Ccnd1	0.223931	-0.214224	0.132	0.25	0.521483
Ppig	0.229	-0.72219	0.079	0.173	0.525357
Adh5	0.229401	-0.415546	0.105	0.212	0.525357
Cd40	0.229973	-0.42546	0.053	0.135	0.525357
Ddrgk1	0.229973	-0.86203	0.053	0.135	0.525357
Cox5a	0.231448	-0.259154	0.184	0.327	0.525357
Eloc	0.231513	1.75568	0.263	0.173	0.525357
AC151846.1	0.231775	-0.327191	0.158	0.288	0.525357
Trir	0.231775	-0.403192	0.158	0.288	0.525357
Acer3	0.234314	0.157204	0.105	0.212	0.526184
Mycbp2	0.234314	-0.0367947	0.105	0.212	0.526184
Psma1	0.234681	-0.497204	0.184	0.308	0.526184
Srrm1	0.236122	-0.60033	0.053	0.135	0.526184
Tmed10	0.236271	-0.647358	0.158	0.269	0.526184
Ubl5	0.236783	-0.491665	0.184	0.308	0.526184
Tor1a	0.239881	0.414431	0.079	0.173	0.530723
Avpi1	0.240742	-0.874234	0.158	0.269	0.530723
Csnk1a1	0.241167	-1.13284	0.105	0.192	0.530723
Klf13	0.245456	0.424718	0.079	0.173	0.538419
Cyba	0.246984	-0.310759	0.632	0.769	0.540029
Vps29	0.249867	1.79715	0.263	0.173	0.543829
Fermt3	0.251121	1.1522	0.079	0.173	0.543829
H2-Oa	0.251121	-0.260358	0.079	0.173	0.543829
Arhgdia	0.252681	-0.355024	0.289	0.442	0.545471
Chchd2	0.254671	-0.83351	0.316	0.442	0.546387
Tmem123	0.254713	-0.315992	0.105	0.212	0.546387
Pcbp2	0.256594	1.48005	0.368	0.308	0.548095
Rbm25	0.257121	-1.21765	0.105	0.192	0.548095
Bcap31	0.258313	-0.784708	0.132	0.231	0.548915
Spag9	0.26	-0.196312	0.105	0.212	0.550778
Eif4a1	0.261582	-0.417308	0.211	0.327	0.551083
Fam32a	0.262724	0.587113	0.079	0.173	0.551083
BC028528	0.263289	0.634776	0.289	0.192	0.551083
AI413582	0.263385	-0.747726	0.132	0.231	0.551083
Ssr3	0.264284	1.38205	0.263	0.173	0.551266
Hcls1	0.268526	-0.472575	0.132	0.231	0.558402
Cd14	0.269951	-1.50575	0.132	0.212	0.55904
Rab8a	0.270477	-0.442499	0.211	0.327	0.55904
S100a6	0.271677	-0.227117	0.526	0.731	0.559611
Mcl1	0.272491	-0.0440785	0.211	0.346	0.559611
Lcp1	0.273222	-0.18097	0.316	0.5	0.559611
Ciita	0.274207	0.968136	0.263	0.173	0.559943
Ucp2	0.277261	0.722751	0.526	0.423	0.564484
H2-D1	0.278241	-0.255734	0.763	0.788	0.564789
Snx20	0.279511	-0.335188	0.105	0.192	0.565678
Alox5ap	0.282752	0.246687	0.395	0.577	0.570538
Ndufv2	0.286242	-1.07503	0.132	0.212	0.575871
Edf1	0.288882	-0.421005	0.211	0.327	0.579469
Fis1	0.289774	0.237533	0.132	0.231	0.579548
Rer1	0.29119	-0.530126	0.105	0.192	0.580672
Cfp	0.292266	0.0789825	0.237	0.346	0.581114
Nfkb1	0.293374	-0.115534	0.184	0.288	0.581616
Lman2	0.297464	-0.617396	0.132	0.212	0.587395
Cfl1	0.298017	-0.377494	0.632	0.654	0.587395
Ccnd2	0.301166	-0.588757	0.211	0.308	0.591886
Eif3f	0.303708	0.059144	0.184	0.308	0.595163
Snrpd3	0.308746	1.22788	0.289	0.231	0.601594
Iscu	0.309314	-0.346326	0.105	0.192	0.601594
S100a4	0.310806	0.338769	0.421	0.654	0.601594
Pomp	0.311317	-0.107594	0.368	0.519	0.601594
Ifi207	0.311413	1.00836	0.079	0.154	0.601594
Pabpc1	0.313796	-0.442595	0.289	0.423	0.602675
Mbnl1	0.314669	0.809763	0.211	0.346	0.602675
Arpc5	0.315019	-0.661369	0.368	0.462	0.602675
Mea1	0.315518	-0.206133	0.105	0.192	0.602675
Reep5	0.318212	-0.569792	0.263	0.385	0.606117
Coro1b	0.320859	-0.484972	0.237	0.346	0.606369
Snord32a	0.321593	0.36823	0.526	0.481	0.606369
Tubb5	0.323939	-1.11617	0.184	0.269	0.606369
Necap2	0.324191	-1.56679	0.211	0.288	0.606369
Bola2	0.324254	-0.436002	0.184	0.288	0.606369
H2-Aa	0.324489	0.156524	0.974	0.808	0.606369
Stk10	0.32534	-0.478368	0.079	0.154	0.606369
Ndufa3	0.325752	-0.121879	0.368	0.5	0.606369
Cnn2	0.326369	-0.312211	0.211	0.308	0.606369
Ubb	0.32805	0.280845	0.868	0.827	0.60783
Samm50	0.332452	-0.22762	0.079	0.154	0.613652
Tars	0.332996	-0.776639	0.053	0.115	0.613652
Ncl	0.334616	0.584771	0.105	0.192	0.61497
Elob	0.337056	0.599613	0.289	0.423	0.617785
Rab14	0.339057	-0.650345	0.158	0.25	0.619019
Prkag1	0.339665	0.213452	0.079	0.154	0.619019
Plek	0.34046	-0.44047	0.184	0.288	0.619019
Calm3	0.344873	-0.16302	0.158	0.25	0.625369
D8Ertd738e	0.347365	0.0533572	0.263	0.385	0.625589
Ly86	0.347668	-0.743562	0.237	0.327	0.625589
Fam96b	0.347754	-0.145081	0.105	0.192	0.625589
Srsf3	0.351548	-0.247769	0.184	0.288	0.630745
Dynll1	0.352905	-0.217655	0.211	0.308	0.631515
Rgs1	0.354444	0.1402	0.105	0.192	0.632462
Wdr26	0.355585	0.229798	0.211	0.346	0.632462
Tagln2	0.356225	-0.203684	0.342	0.442	0.632462
Sec11c	0.361713	1.23497	0.237	0.173	0.637586
Iqgap1	0.361732	0.369714	0.342	0.269	0.637586
Eif2s2	0.3627	0.40122	0.158	0.25	0.637586
Cyth4	0.362861	0.101636	0.184	0.288	0.637586
Nfkbia	0.366394	-0.396425	0.316	0.404	0.640984
Ifi35	0.367097	-0.991498	0.105	0.173	0.640984
Hsp90ab1	0.367875	-0.286817	0.5	0.635	0.640984
Pdia6	0.368768	-0.29495	0.158	0.25	0.640984
Rsu1	0.369508	0.0234679	0.079	0.154	0.640984
Cd300c2	0.370895	-0.277035	0.132	0.212	0.641753
Tmed3	0.374238	-0.929891	0.105	0.173	0.645893
Mob1a	0.377866	-0.136816	0.237	0.346	0.650504
Cxcl16	0.380473	0.723709	0.237	0.173	0.653207
Anxa6	0.381464	0.329343	0.184	0.115	0.653207
Selplg	0.382318	0.087152	0.368	0.538	0.653207
Rrbp1	0.386163	0.347737	0.184	0.288	0.656861
Rel	0.387349	-0.294697	0.158	0.25	0.656861
H2afz	0.387658	0.932048	0.368	0.346	0.656861
Sub1	0.388321	0.308957	0.658	0.712	0.656861
Srp9	0.390073	-0.683841	0.158	0.231	0.657915
Mt1	0.390879	0.197606	0.132	0.212	0.657915
Diaph1	0.396172	-0.888011	0.105	0.173	0.665177
Eif4ebp1	0.399819	0.783128	0.237	0.173	0.669648
Calm1	0.402083	0.0347108	0.789	0.962	0.670656
Calr	0.40278	-0.0217536	0.211	0.288	0.670656
Psmd14	0.404557	0.0809037	0.132	0.212	0.670656
Cd74	0.40513	0.456946	0.842	0.769	0.670656
Prdx2	0.405353	-0.601202	0.184	0.269	0.670656
Tspan13	0.414141	-0.173785	0.237	0.327	0.683175
Hnrnpa2b1	0.417854	-0.322207	0.447	0.596	0.683175
Bloc1s1	0.418518	-0.0100625	0.132	0.212	0.683175
Gnai2	0.418706	0.150307	0.289	0.423	0.683175
Psma6	0.418795	-0.440245	0.079	0.135	0.683175
Actr3	0.418947	0.993443	0.342	0.327	0.683175
Snx3	0.420001	0.221766	0.237	0.327	0.683255
Ftl1	0.42331	-0.298697	0.921	0.942	0.684254
Spcs1	0.425604	0.122062	0.132	0.212	0.684254
Arpc3	0.426257	-0.461605	0.368	0.462	0.684254
Ppp1r11	0.427175	0.815841	0.289	0.231	0.684254
Cox6c	0.427309	0.595703	0.474	0.462	0.684254
Rogdi	0.427463	-0.466067	0.079	0.135	0.684254
Hspa5	0.428622	0.649095	0.211	0.327	0.684254
Psap	0.429633	-0.15016	0.447	0.519	0.684254
Ppp1ca	0.429671	0.751188	0.447	0.442	0.684254
Glud1	0.433096	0.0806845	0.263	0.385	0.688096
Ndufa6	0.436578	-0.109128	0.421	0.577	0.692012
Cd9	0.439617	1.39995	0.237	0.192	0.693456
Ywhah	0.439689	-0.47009	0.211	0.288	0.693456
Srp14	0.443621	0.177749	0.211	0.154	0.693456
Tomm7	0.443693	0.781274	0.263	0.212	0.693456
Tmem256	0.443715	-0.356484	0.158	0.231	0.693456
Ppt1	0.445523	1.39465	0.342	0.308	0.693456
Smdt1	0.445564	-0.41776	0.395	0.481	0.693456
Gnas	0.445648	-0.321781	0.421	0.481	0.693456
Arpc2	0.449826	0.49337	0.579	0.615	0.698361
Cltc	0.452411	-0.649297	0.211	0.288	0.700773
Klrb1b	0.454084	-0.0886294	0.079	0.135	0.701766
AC055772.1	0.455198	0.528614	0.342	0.288	0.701892
Itgb2	0.45885	-1.19696	0.263	0.327	0.704836
Gpx1	0.459683	0.125097	0.895	0.981	0.704836
Eef1g	0.460216	0.527568	0.158	0.25	0.704836
Ech1	0.462066	0.579183	0.132	0.212	0.706078
Ctsz	0.46434	-0.356507	0.421	0.5	0.707962
Eif3h	0.472042	-0.175701	0.158	0.231	0.718095
Ndufb8	0.483594	-0.262907	0.342	0.462	0.732477
Efhd2	0.48384	-0.791897	0.395	0.442	0.732477
Eif3d	0.485016	1.50344	0.158	0.115	0.732477
Mrpl33	0.485805	-0.605545	0.263	0.346	0.732477
Cox4i1	0.490887	-0.598033	0.474	0.5	0.738503
Prcp	0.495717	0.49564	0.158	0.25	0.743846
B4galt6	0.496626	0.402957	0.605	0.692	0.743846
Pfdn1	0.49982	2.0491	0.105	0.173	0.746983
Gnb2	0.501713	0.826745	0.289	0.25	0.748169
Capza2	0.506147	0.532673	0.316	0.442	0.750594
Mydgf	0.508784	-0.313931	0.132	0.192	0.750594
Tspan31	0.509482	0.625145	0.053	0.096	0.750594
Ly6e	0.510744	-0.0577059	0.605	0.654	0.750594
Taldo1	0.510767	0.30039	0.553	0.75	0.750594
Hspa8	0.510963	0.817351	0.368	0.365	0.750594
Myl12b	0.511066	-0.828552	0.474	0.481	0.750594
Snrpg	0.518925	0.768652	0.316	0.288	0.760494
Scimp	0.520257	1.09254	0.158	0.115	0.760805
Psmd8	0.522202	1.38767	0.211	0.173	0.762011
Vim	0.524234	0.52347	0.684	0.654	0.763339
Prkcd	0.526265	-0.418589	0.184	0.269	0.763815
Med28	0.526808	0.111474	0.237	0.327	0.763815
Dnaja2	0.529269	-1.12008	0.105	0.154	0.764067
Mdh1	0.530008	-0.68374	0.158	0.212	0.764067
Irf5	0.530353	0.0605239	0.421	0.538	0.764067
Cyb5a	0.531915	0.692911	0.342	0.308	0.764698
Plbd1	0.535281	1.17091	0.421	0.481	0.767913
Hypk	0.540226	0.172583	0.237	0.327	0.773377
Ifi30	0.543487	-0.474656	0.421	0.5	0.774401
Pnp	0.544915	-0.0342982	0.263	0.365	0.774401
Cnbp	0.546907	0.752347	0.316	0.308	0.774401
Park7	0.54705	0.609411	0.211	0.288	0.774401
Gtf2h5	0.547528	-0.969316	0.105	0.154	0.774401
Egr1	0.547775	0.630624	0.237	0.192	0.774401
Vamp8	0.553293	0.190266	0.447	0.577	0.779415
H2-DMa	0.553614	0.237335	0.605	0.538	0.779415
Rbm39	0.554882	0.446335	0.342	0.423	0.779586
Tmed5	0.5584	0.217782	0.132	0.192	0.782911
Nptn	0.561816	-0.640444	0.158	0.212	0.78504
Myadm	0.562227	0.6245	0.263	0.231	0.78504
Gltp	0.56579	0.153821	0.316	0.25	0.788395
Pmaip1	0.566963	-0.105026	0.263	0.346	0.788415
Psmb10	0.568534	0.0712698	0.211	0.288	0.788985
Akap13	0.570617	1.11147	0.158	0.231	0.789028
Minos1	0.570885	-0.798557	0.184	0.231	0.789028
Selenok	0.572811	1.06703	0.289	0.269	0.789744
Zyx	0.573726	0.0253328	0.263	0.346	0.789744
Hspa1a	0.575487	-0.275963	0.105	0.154	0.790568
Anxa2	0.579208	-0.343201	0.474	0.519	0.794075
Snord14d	0.580832	0.67808	0.553	0.596	0.7947
Ubc	0.583945	-0.214126	0.5	0.519	0.795725
Supt16	0.584955	-0.353562	0.105	0.154	0.795725
Picalm	0.585376	0.105972	0.184	0.269	0.795725
Wnk1	0.586262	-0.143479	0.158	0.212	0.795725
AC117232.5	0.590572	0.0285976	0.605	0.692	0.797382
Aurkaip1	0.592734	1.28493	0.132	0.192	0.797382
Anxa1	0.59412	0.754657	0.289	0.269	0.797382
Hint1	0.59424	1.06603	0.316	0.308	0.797382
Nop10	0.594446	0.419345	0.184	0.231	0.797382
Kif5b	0.594519	0.0154584	0.158	0.212	0.797382
Slfn5	0.597757	0.485795	0.184	0.25	0.800147
Nrd1	0.599112	0.346343	0.079	0.115	0.800385
Ifitm1	0.600622	-0.955214	0.211	0.25	0.800829
Ssu72	0.602401	-0.795263	0.184	0.231	0.801629
Mrpl52	0.610401	-0.869258	0.184	0.231	0.809892
Coa3	0.61119	0.119123	0.158	0.212	0.809892
Ppib	0.612183	0.130295	0.263	0.365	0.809892
Srsf11	0.613493	-0.690809	0.132	0.173	0.810049
Lrrfip1	0.619103	0.39661	0.184	0.154	0.815872
Syngr2	0.626193	0.210983	0.316	0.404	0.823619
Tppp3	0.628065	0.466469	0.211	0.173	0.824487
Sh3bgrl	0.629774	0.302556	0.211	0.269	0.825138
Snapc5	0.632222	0.120344	0.079	0.115	0.825931
Tmsb10	0.632809	0.214609	0.658	0.692	0.825931
Ndfip1	0.636961	0.648493	0.184	0.154	0.829758
Ptpn18	0.639333	0.0695669	0.263	0.327	0.831255
Eif5a	0.642284	0.0711551	0.5	0.615	0.833499
Coro1a	0.647823	0.0648797	0.526	0.538	0.839085
Ctnna1	0.651062	-0.744401	0.105	0.135	0.840111
Psmc3	0.651086	0.151085	0.184	0.231	0.840111
Arhgap9	0.654426	1.0233	0.158	0.135	0.841926
Btg1	0.660081	-0.301813	0.342	0.385	0.841926
Srsf2	0.660868	-0.129736	0.211	0.269	0.841926
Sri	0.66098	1.10297	0.342	0.346	0.841926
Ndufc1	0.661015	1.37036	0.211	0.192	0.841926
Eno1b	0.661098	-0.170241	0.263	0.327	0.841926
Sec11a	0.662398	-0.288374	0.158	0.212	0.841926
Use1	0.662398	0.241858	0.158	0.212	0.841926
Srp19	0.666927	0.0995975	0.289	0.25	0.844131
Tpm3	0.668309	0.192346	0.289	0.365	0.844131
Son	0.668499	0.0805463	0.289	0.346	0.844131
Anapc16	0.669098	0.967817	0.132	0.173	0.844131
Snrpb	0.675681	-0.326229	0.289	0.346	0.850857
Dock10	0.682264	0.314603	0.289	0.25	0.855012
Cyb5r3	0.682384	-0.29033	0.105	0.135	0.855012
Mpeg1	0.682753	0.109993	0.237	0.308	0.855012
AC099934.3	0.687483	1.48257	0.237	0.231	0.857075
Tmed9	0.688064	0.126067	0.132	0.173	0.857075
Napsa	0.68818	-0.0478986	0.368	0.423	0.857075
Ywhae	0.695611	-0.468177	0.211	0.25	0.863879
Psmb9	0.6974	0.530114	0.316	0.327	0.863879
Selenow	0.697455	0.664374	0.158	0.212	0.863879
Rab7	0.701307	0.185337	0.184	0.231	0.865884
Nfu1	0.70162	0.776232	0.263	0.269	0.865884
Fam105a	0.711971	-0.488226	0.211	0.25	0.877066
Tnfaip8l2	0.714263	-0.658247	0.105	0.135	0.878298
Cox14	0.720202	0.770641	0.237	0.231	0.883891
Wdr89	0.723984	-0.103231	0.711	0.654	0.883891
Psma7	0.72553	-0.25281	0.605	0.673	0.883891
Srrm2	0.726835	-0.0191072	0.158	0.192	0.883891
Sdf2l1	0.727832	1.208	0.184	0.25	0.883891
Sfr1	0.727832	0.513464	0.237	0.212	0.883891
Ndufb11	0.729049	0.625854	0.263	0.25	0.883891
Eef1d	0.730122	0.662336	0.211	0.192	0.883891
Hnrnpab	0.731209	0.67582	0.316	0.308	0.883891
Lyz2	0.734374	0.0113433	0.605	0.654	0.883891
Smim14	0.734522	-0.226599	0.184	0.212	0.883891
Ahr	0.7358	1.36583	0.132	0.115	0.883891
Wdr1	0.736761	0.716294	0.211	0.25	0.883891
Myl6	0.737073	0.575248	0.263	0.25	0.883891
Cd83	0.74068	1.19013	0.184	0.173	0.883891
Rbm8a	0.74068	0.424946	0.184	0.173	0.883891
Fam96a	0.740909	1.1323	0.211	0.308	0.883891
Rab43	0.743391	0.951181	0.158	0.135	0.8853
Slc25a3	0.745125	-0.324976	0.237	0.269	0.885813
Mpp6	0.746648	1.04376	0.132	0.115	0.886075
Fgl2	0.748852	1.18818	0.263	0.269	0.886133
Tln1	0.749304	0.997186	0.211	0.269	0.886133
Nars	0.75461	0.178034	0.158	0.192	0.890859
Lta4h	0.757547	0.963979	0.132	0.115	0.892776
Tax1bp1	0.759272	0.841943	0.184	0.173	0.893261
Ndufa13	0.769761	-0.435512	0.447	0.481	0.904037
Ddx5	0.773972	-0.263037	0.447	0.442	0.906914
Itgb7	0.774878	0.183206	0.342	0.442	0.906914
Npm1	0.779055	0.36052	0.316	0.327	0.907808
Hsp90aa1	0.779085	1.10629	0.184	0.231	0.907808
Tmem176b	0.782707	0.773711	0.158	0.192	0.907808
Ndufv3	0.782846	0.521222	0.289	0.288	0.907808
Ndufa12	0.784917	0.140623	0.237	0.288	0.907808
Ubl3	0.784917	0.225788	0.237	0.288	0.907808
Krcc1	0.78671	0.626093	0.158	0.173	0.907808
Nop53	0.787418	0.608852	0.184	0.173	0.907808
Ahnak	0.789047	0.307437	0.395	0.404	0.907808
Psmb6	0.791887	1.13173	0.316	0.308	0.907808
Rnasek	0.791895	0.258517	0.289	0.269	0.907808
Itm2c	0.792468	0.560228	0.211	0.192	0.907808
Mkrn1	0.792997	0.468389	0.237	0.288	0.907808
Marcks	0.798572	0.574538	0.289	0.288	0.912653
Hsbp1	0.810478	0.379542	0.237	0.269	0.922309
Ndufa7	0.811038	0.377884	0.368	0.385	0.922309
Zfp36l1	0.811089	0.57023	0.158	0.192	0.922309
Cytip	0.81418	0.557457	0.421	0.5	0.924278
Gpi1	0.820049	0.895586	0.237	0.25	0.929389
Eid1	0.82235	-0.357605	0.237	0.212	0.930446
Ndufb7	0.828309	0.131686	0.342	0.346	0.935632
Zbp1	0.835076	0.298465	0.132	0.115	0.938793
Snrnp27	0.835925	0.0836695	0.132	0.154	0.938793
S100a11	0.836129	0.274614	0.474	0.577	0.938793
Ndufb9	0.838438	0.0452372	0.211	0.25	0.938793
Atox1	0.84064	-0.149479	0.632	0.635	0.938793
Aldh9a1	0.8409	1.16378	0.158	0.154	0.938793
Mrps14	0.841919	0.387237	0.237	0.288	0.938793
Tsc22d3	0.842153	-0.326153	0.289	0.327	0.938793
S100a13	0.845335	-0.287586	0.158	0.173	0.940438
Fcgr2b	0.84706	-0.715735	0.237	0.231	0.940438
Erp29	0.847777	0.362382	0.316	0.327	0.940438
Cox8a	0.850912	0.552808	0.316	0.365	0.941045
Dazap2	0.851093	0.161352	0.368	0.442	0.941045
Rab11a	0.855701	0.429034	0.237	0.231	0.944323
Rnh1	0.857452	-0.491044	0.237	0.212	0.944323
Evi2b	0.858223	0.462996	0.263	0.308	0.944323
Srgn	0.861347	0.270157	0.5	0.5	0.946229
Snrpd2	0.868849	0.142116	0.132	0.115	0.95108
Pdia3	0.869958	-0.149027	0.184	0.212	0.95108
Spop	0.869958	0.222322	0.184	0.212	0.95108
H2afy	0.872582	0.681885	0.263	0.288	0.951777
Gpr171	0.873395	0.384039	0.184	0.173	0.951777
Fundc1	0.877877	0.527529	0.132	0.154	0.954945
Gosr2	0.879111	1.25911	0.132	0.135	0.954945
Hnrnpdl	0.881496	0.864984	0.105	0.096	0.955014
Nedd8	0.885399	0.203217	0.368	0.404	0.955014
Ptma	0.885399	0.491221	0.342	0.423	0.955014
Eif4g2	0.885591	-0.101671	0.237	0.269	0.955014
Samd9l	0.886197	0.963369	0.184	0.231	0.955014
Psmb2	0.891559	0.5285	0.289	0.365	0.955749
Cstb	0.89307	-0.278491	0.316	0.308	0.955749
Dynlrb1	0.894014	0.488889	0.237	0.269	0.955749
Abracl	0.894279	0.293096	0.316	0.327	0.955749
Ccdc12	0.894279	0.233665	0.289	0.346	0.955749
Rbx1	0.89765	0.712137	0.184	0.212	0.955749
H2-Q7	0.89899	0.504011	0.132	0.154	0.955749
Mpc2	0.899143	-0.250967	0.237	0.231	0.955749
Rbm8a2	0.90005	-0.508379	0.184	0.192	0.955749
Cox6b1	0.90118	-0.259111	0.447	0.481	0.955749
S100a10	0.903139	-0.388593	0.5	0.519	0.955749
Hnrnpu	0.903918	0.296487	0.263	0.269	0.955749
Cd44	0.905151	0.0841143	0.237	0.25	0.955749
Sod2	0.90691	0.371487	0.184	0.212	0.956122
Eef2	0.911216	0.143162	0.447	0.462	0.958682
Tuba1a	0.912158	-0.0170711	0.184	0.173	0.958682
Mcemp1	0.914808	-0.383296	0.158	0.173	0.959984
Snord35b	0.920372	0.237616	0.474	0.538	0.963395
S100a8	0.920892	-0.212957	0.342	0.385	0.963395
Psma4	0.928515	-0.384953	0.184	0.192	0.969877
Oaz1	0.933214	0.354452	0.421	0.519	0.971646
Gpr65	0.93437	0.549463	0.105	0.115	0.971646
Cox7b	0.935924	0.132748	0.368	0.365	0.971646
Psmb1	0.935924	0.681455	0.342	0.385	0.971646
Cd86	0.941416	1.56527	0.132	0.154	0.974373
Txndc17	0.941416	2.02724	0.132	0.154	0.974373
Snord15b	0.943228	0.115241	0.632	0.635	0.974764
Pdcd6	0.944815	1.29424	0.158	0.173	0.974923
Gng10	0.948982	0.659527	0.316	0.327	0.977739
Ifi209	0.954837	0.817542	0.158	0.173	0.982283
Stx7	0.964865	1.11234	0.158	0.173	0.990638
Nhp2	0.966605	0.593606	0.184	0.192	0.990638
H2-K1	0.969506	0.211912	0.579	0.577	0.990638
Lsp1	0.969926	0.037294	0.605	0.654	0.990638
Snord73a	0.970243	0.550143	0.237	0.269	0.990638
Pfdn5	0.974037	0.679948	0.368	0.404	0.990713
Eif4g1	0.9749	1.13502	0.158	0.173	0.990713
AY036118	0.97537	0.242603	0.447	0.5	0.990713
Celf2	0.976143	1.57793	0.184	0.192	0.990713
Ssna1	0.984501	-0.181229	0.158	0.154	0.995347
Romo1	0.985685	0.555526	0.184	0.192	0.995347
Rnase6	0.986565	0.60191	0.211	0.231	0.995347
Tomm6	0.986565	0.905915	0.211	0.231	0.995347
Ift20	0.988968	-0.210517	0.132	0.135	0.996294
Eif6	0.994833	-0.154144	0.158	0.154	1
Dad1	0.995979	0.253745	0.289	0.308	1
Cggbp1	1	-0.184155	0.184	0.192	1
Cox6a1	1	0.580448	0.342	0.365	1
Hnrnpc	1	0.852042	0.158	0.173	1
