# Supplementary material for: Spatial and Temporal Mapping of Breast Cancer Lung Metastases Identify TREM2 Macrophages as Regulators of the Metastatic Boundary
Source: Cancer Discov. Author manuscript; Available in PMC 2025 Jul 22. (PMC7617931; doi:10.1158/2159-8290.CD-23-0299)
Supplement: Table s4 [file EMS206810-supplement-Table_s4.xlsx]

## Sheet: Mon_MHC-II_Mon_Fn1
	pathway	pval	padj	log2err	ES	NES	size	leadingEdge
1	GO_14_3_3_PROTEIN_BINDING	0.63017	0.97784	0.0772747	0.348621	0.864628	10	Sik1, Prkch, Hdac5
2	GO_1_PHOSPHATIDYLINOSITOL_3_KINASE_ACTIVITY	0.399061	0.90724	0.100991	0.441734	1.02978	8	Tlr9, Grb2, Ptpn6, Tlr13
3	GO_1_PHOSPHATIDYLINOSITOL_BINDING	0.714623	1	0.0692836	0.331173	0.799462	9	Wdfy1, Epb41, Zfyve9, Scarb1, Gsn, Snx10, Wdfy3, Snx9, Picalm
4	GO_2_IRON_2_SULFUR_CLUSTER_BINDING	0.218274	0.765959	0.118815	-0.518674	-1.23379	10	Cisd1, Ndufv2, Glrx2, Cisd2, Xdh
5	GO_2_OXOGLUTARATE_METABOLIC_PROCESS	0.286726	0.830959	0.103958	-0.545423	-1.17962	7	Stat5b, Idh3b, Got2
6	GO_3_5_EXONUCLEASE_ACTIVITY	0.00668069	0.15025	0.407018	0.655731	1.7937	13	Isg20, Cnot6, Exosc4, Exosc5, Trex1, Cnot1, Rexo2, Noct
7	GO_3_UTR_MEDIATED_MRNA_STABILIZATION	0.531863	0.938172	0.086795	0.370742	0.943007	11	Mapkapk3, Tirap, Myd88, Hnrnpa0, Mapkapk2, Ybx3, Mapk14
8	GO_4_HYDROXYPROLINE_METABOLIC_PROCESS	0.74911	1	0.0535669	-0.373792	-0.777274	6	Prdx4, Got2, Prdx1, P4hb, Prdx2
9	GO_4_IRON_4_SULFUR_CLUSTER_BINDING	0.693627	0.992387	0.0727141	0.324586	0.825606	11	Rsad2, Sdhb, Iscu, Ndufs8, Isca1
10	GO_7_METHYLGUANOSINE_RNA_CAPPING	0.580808	0.962221	0.0629395	-0.340898	-0.918925	16	Polr2i, Ncbp1, Gtf2h5, Polr2d, Trmt112, Polr2a
11	GO_90S_PRERIBOSOME	0.872566	1	0.0463228	-0.303975	-0.657423	7	Imp4, Wdr3
12	GO_ACETYLCHOLINE_RECEPTOR_SIGNALING_PATHWAY	0.65493	0.980511	0.0734381	0.358597	0.835971	8	Rgs10, Grk3, Gnaq
13	GO_ACETYLGLUCOSAMINYLTRANSFERASE_ACTIVITY	0.653302	0.980511	0.0738053	0.348172	0.840498	9	Gcnt2, Ogt, Hexb, Mgat1
14	GO_ACETYLTRANSFERASE_ACTIVITY	0.163666	0.712792	0.137251	-0.38846	-1.25931	34	Hcfc1, Acat1, Gnpat, Hgsnat, Mcrs1, Crat
15	GO_ACETYLTRANSFERASE_COMPLEX	0.885572	1	0.0614364	0.212977	0.732645	32	Crebbp, Ogt, Kansl3, Taf12, Kat2b, Morf4l2, Usp34
16	GO_ACIDIC_AMINO_ACID_TRANSPORT	0.787346	1	0.0507028	-0.386658	-0.750592	5	Slc7a11
17	GO_ACID_SECRETION	0.805842	1	0.0486034	-0.298481	-0.74661	12	Anxa1, Vamp3, Stx3, Gls
18	GO_ACROSOMAL_VESICLE	0.70197	0.993873	0.0723571	0.261168	0.843115	25	Sik1, Skil, Hexb, Tcirg1, Ctnna1, Tlr7, Notch2, Glipr1, Csf1r, Nrros
19	GO_ACTININ_BINDING	0.284038	0.830959	0.123257	0.510609	1.19034	8	Pdlim5, Nfkb2, Rela, Rel, Itgb1
20	GO_ACTIN_BASED_CELL_PROJECTION	0.609043	0.971166	0.0838361	0.237812	0.903014	47	Clic4, Ppp1r9b, Ube2k, Fgd2, Ngdn, Cnp, Dync1h1, Arl4c, Twf2, Slc9a3r1, Erbin, Slc4a7, Eps8, Vasp, Spata13, Myo1g, Myo5a
21	GO_ACTIN_BINDING	0.634551	0.978267	0.0940503	0.203542	0.924709	126	Ccr5, Ace, Pdlim5, Wipf2, Aif1, Ywhah, Mefv, Tns3, Flii, Gbp2, Bloc1s6, Ppp1r9b, Marcksl1, Fgd2, Gbp3
22	GO_ACTIN_CYTOSKELETON	0.278409	0.830959	0.0925529	-0.25986	-1.09139	149	Ints6l, Arpc1a, Nfe2, Dstn, Rcsd1, Bin3, Met, Rab31, Mcrs1, Actr10, Dctn2, Flot2, Iqgap2, Cap1, Flot1, Stx3, Rdx, Washc3, Ilk, Add3, Capn2, Fyn, Actr1a, Akap13, Cnn2, Myadm, Orc4, Rara, Sptan1, Rac2, Ahnak, Capg, Arpc5l, Was, Ppp1r12a, Pak2, Wipf1
23	GO_ACTIN_CYTOSKELETON_REORGANIZATION	0.671569	0.986072	0.0546808	-0.272082	-0.859375	29	Anxa1, Shc1, Tstd3, Rdx, Rap2c, Sptan1, Pak2, S100a9, Fry
24	GO_ACTIN_FILAMENT	0.956452	1	0.0378488	-0.194653	-0.645792	36	Rcsd1, Bin3, Iqgap2, Rdx, Fyn, Rac2, Pak2, Wipf1
25	GO_ACTIN_FILAMENT_BASED_MOVEMENT	0.989882	1	0.0383206	-0.184626	-0.532098	21	Rock1, Vim, Camk2d, Was, Wipf1
26	GO_ACTIN_FILAMENT_BASED_PROCESS	0.948252	1	0.0314929	-0.181014	-0.773378	165	Arpc1a, Dstn, Bin3, Coro7, Arhgap26, Ssh2, Anxa1, Prex1, Rock1, Trpm7, Shc1, Tstd3, Iqgap2, Tmsb10, Cap1, Dock4, Dock2, Rdx, Diaph1, Vim, Cul3, Diaph2, Add3, Capn2, Rap2c, Cnn2, Camk2d, Sptan1, Rac2, Cflar, Arpc5l, Was, Pak2, Wipf1, Taok1, Sptbn1, S100a9, Fry, Cyth1
27	GO_ACTIN_FILAMENT_BINDING	0.998483	1	0.0329431	-0.149364	-0.53625	52	Arpc1a, Rcsd1, Iqgap2, Rdx, Frg1, Add3, Macf1, Arpc5l, Wipf1, Sptbn1
28	GO_ACTIN_FILAMENT_BUNDLE	0.871237	1	0.0438002	-0.241204	-0.714779	23	Met, Ilk, Cnn2
29	GO_ACTIN_FILAMENT_BUNDLE_ORGANIZATION	0.698734	0.993232	0.0739901	0.253302	0.846883	28	Aif1, Itgb5, Pdcd10, Hsp90ab1, Eps8, Nedd9, Myo1g, Zyx, Coro1b
30	GO_ACTIN_FILAMENT_ORGANIZATION	0.746686	1	0.0450443	-0.217718	-0.845995	78	Arpc1a, Dstn, Bin3, Coro7, Prex1, Iqgap2, Tmsb10, Rdx, Diaph1, Cul3, Diaph2, Add3
31	GO_ACTIN_FILAMENT_POLYMERIZATION	0.445183	0.918937	0.0755015	-0.382009	-1.01912	15	Coro7, Prex1, Diaph1, Rac2, Was, Jak1, Rac1, Msrb1
32	GO_ACTIN_MEDIATED_CELL_CONTRACTION	0.490662	0.922606	0.0716527	-0.382755	-0.97675	13	Rock1, Vim, Camk2d
33	GO_ACTIN_MONOMER_BINDING	0.982699	1	0.0398407	-0.217619	-0.501003	9	Tmsb10
34	GO_ACTIN_MYOSIN_FILAMENT_SLIDING	0.436742	0.918169	0.0787114	-0.463974	-1.03318	8	Vim, Myh9, Actg1, Actn4, Myl6, Tpm4
35	GO_ACTIN_NUCLEATION	0.372852	0.893031	0.086795	-0.436475	-1.09178	12	Arpc1a, Iqgap2
36	GO_ACTIN_POLYMERIZATION_OR_DEPOLYMERIZATION	0.286678	0.830959	0.100991	-0.398737	-1.14918	21	Dstn, Coro7, Prex1, Diaph1, Rac2, Was, Wipf1, Jak1, Rac1, Msrb1
37	GO_ACTION_POTENTIAL	0.674528	0.986836	0.0721798	0.341599	0.824632	9	Ywhah, Gnaq, Sri
38	GO_ACTIVATING_TRANSCRIPTION_FACTOR_BINDING	0.651961	0.980511	0.0758887	0.281205	0.870249	20	Crebbp, Egr2, Eef1d, Rela, Smad2, Creb1, Rel, Hdac5
39	GO_ACTIVATION_OF_ADENYLATE_CYCLASE_ACTIVITY	0.809689	1	0.0487011	-0.313365	-0.72143	9	Cap1, Adrb2
40	GO_ACTIVATION_OF_CYSTEINE_TYPE_ENDOPEPTIDASE_ACTIVITY	0.808511	1	0.0691198	0.208576	0.792001	47	Ifi208, Fam162a, Ifi205, Ifi213, Hck, Nod1, Anp32b, Pmaip1, Ifi206, Apaf1
41	GO_ACTIVATION_OF_CYSTEINE_TYPE_ENDOPEPTIDASE_ACTIVITY_INVOLVED_IN_APOPTOTIC_SIGNALING_PATHWAY	0.890265	1	0.0454059	-0.287168	-0.621075	7	Tradd, Jak1, Jak2, Tyk2, Bax, Casp8, Smad2
42	GO_ACTIVATION_OF_GTPASE_ACTIVITY	0.33887	0.859112	0.0902635	-0.4224	-1.10861	14	Adprh, Rasgrp2, Akt1, Tiam1, Rhog, Coro1c
43	GO_ACTIVATION_OF_IMMUNE_RESPONSE	8.73862e-06	0.00108359	0.593325	0.358956	1.73134	220	H2-Eb1, H2-Ab1, H2-Aa, Cd86, Tnip2, C1qb, Tlr9, Pik3ap1, Ifi208, Wipf2, Elmo1, Crebbp, Psmd11, Ifi205, Irf7, Lgmn, Ifi213, Clec4n, Havcr2, Rftn1, Klrk1, Themis2, Nfkb2, Psen2, Tank, Tmem189, Senp6, Psme1, Hck, Bcl2, Stk11, Adam8, Fcgr1, Lsm14a, Nod1, Mapkapk3, Malt1, Grb2, Raf1, Tnfaip3, Fcgr2b, Clec4a3, Psmb8, Vav1, Prkcb, Psmb9, Prkcd, Clec4d, Kras, Mapk1, Ifi206, Tlr7, Psmd1, Psme2, Unc93b1, I…
44	GO_ACTIVATION_OF_INNATE_IMMUNE_RESPONSE	0.00343182	0.0990265	0.431708	0.32542	1.50966	149	Cd86, Tnip2, Tlr9, Pik3ap1, Ifi208, Crebbp, Psmd11, Ifi205, Irf7, Lgmn, Ifi213, Clec4n, Havcr2, Rftn1, Klrk1, Nfkb2, Tank, Tmem189, Senp6, Psme1, Hck, Adam8, Lsm14a, Nod1, Mapkapk3, Malt1, Raf1, Tnfaip3, Clec4a3, Psmb8, Psmb9, Prkcd, Clec4d, Kras, Ifi206, Tlr7, Psmd1, Psme2, Unc93b1, Itgb2, Hsp90ab1, Tirap, Tlr13, Ripk2, Nfkbia, Myd88, Ctss, Rela, Ubc
45	GO_ACTIVATION_OF_JUN_KINASE_ACTIVITY	0.82381	1	0.0628004	0.271898	0.724835	12	Daxx, Map3k3, Ptpn2, Dbnl, Map4k1
46	GO_ACTIVATION_OF_MAPKK_ACTIVITY	0.740099	1	0.0699459	0.257499	0.816721	23	Psen2, Raf1, Eif2ak2, Map3k3, Rapgef1, Map3k1
47	GO_ACTIVATION_OF_MAPK_ACTIVITY	0.235294	0.785684	0.155242	0.294758	1.14244	54	Cd74, Sik1, Il1b, Daxx, Avpi1, Adam8, Nod1, Mapkapk3, Dusp6, Dusp5
48	GO_ACTIVATION_OF_NF_KAPPAB_INDUCING_KINASE_ACTIVITY	0.429577	0.916272	0.096563	0.432214	1.00759	8	Malt1, Tlr7, Tlr13, Nrros
49	GO_ACTIVATION_OF_PHOSPHOLIPASE_C_ACTIVITY	0.974596	1	0.0534572	0.245494	0.501278	5	Prkcd, Gnaq, Prkch
50	GO_ACTIVATION_OF_PROTEIN_KINASE_ACTIVITY	0.0818717	0.564789	0.287805	0.299637	1.29676	101	Cd74, Strada, Sik1, Il1b, Daxx, Cab39, Psen2, Avpi1, Stk11, Adam8, Nod1, Mapkapk3, Malt1, Pilra, Dusp6, Raf1, Dusp5, Eif2ak2, Pilrb1, Prkcd, Map3k3, Pilrb2, Mapk1, Tlr7, Ptpn2, Rapgef1, Ptpn6, Tlr13, Ripk2, Ubc
51	GO_ACTIVATION_OF_PROTEIN_KINASE_B_ACTIVITY	0.0978648	0.595296	0.190023	-0.676975	-1.40772	6	Osbpl8
52	GO_ACTIVE_ION_TRANSMEMBRANE_TRANSPORTER_ACTIVITY	0.924242	1	0.0414044	-0.252977	-0.621547	11	Slc7a11
53	GO_ACTIVE_TRANSMEMBRANE_TRANSPORTER_ACTIVITY	0.502488	0.925399	0.0692836	-0.30203	-0.972716	33	Slc2a6, Abcd2, Slc7a11, Abca9
54	GO_ACTIVIN_RECEPTOR_SIGNALING_PATHWAY	0.381062	0.896112	0.102822	0.538263	1.09909	5	Tgif1, Smad2, Cited2
55	GO_ACTOMYOSIN	0.845638	1	0.0453152	-0.242968	-0.736964	25	Met, Stx3, Ilk, Cnn2
56	GO_ACTOMYOSIN_STRUCTURE_ORGANIZATION	0.861897	1	0.044064	-0.235706	-0.710578	24	Trpm7, Tstd3, Cul3, Capn2, Cnn2, Cflar, Mef2c, Prkar1a, Rhoa, Myh9, Actg1, Mef2a, Actn4
57	GO_ACUTE_INFLAMMATORY_RESPONSE	0.090301	0.578947	0.191892	-0.478031	-1.41659	23	Fn1, Saa3, Hp, Prtn3, S100a8, Stat5b, Ugt1a1
58	GO_ACUTE_PHASE_RESPONSE	0.154485	0.696517	0.142901	-0.480836	-1.28276	15	Fn1, Saa3, Hp, Stat5b, Ugt1a1
59	GO_ACYLGLYCEROL_BIOSYNTHETIC_PROCESS	0.0720562	0.537237	0.222056	-0.735995	-1.42874	5	Dgat2, Agpat2
60	GO_ACYLGLYCEROL_HOMEOSTASIS	0.571174	0.958854	0.0664364	-0.440288	-0.915549	6	Dgat2
61	GO_ACYLGLYCEROL_O_ACYLTRANSFERASE_ACTIVITY	0.0672566	0.521239	0.231127	-0.673105	-1.45576	7	Dgat2, Agpat2, Mboat1
62	GO_ACYL_COA_BIOSYNTHETIC_PROCESS	0.863208	1	0.0601186	0.273698	0.660717	9	Elovl5, Mpc2, Hsd17b12
63	GO_ACYL_COA_METABOLIC_PROCESS	0.91067	1	0.0599892	0.225359	0.662967	17	Elovl5, Ogdh, Hsd17b4, Far1, Mpc2, Hsd17b12
64	GO_ADAPTATION_OF_SIGNALING_PATHWAY	0.450178	0.918937	0.0785029	-0.501913	-1.04369	6	Grk6, Adrb2
65	GO_ADAPTIVE_IMMUNE_RESPONSE	7.64488e-05	0.00594486	0.538434	0.431772	1.83012	93	H2-Eb1, H2-Ab1, Cd74, Cd86, C1qb, Erap1, Irf7, Tap2, Lair1, Clec4n, Havcr2, Rftn1, H2-M3, Klrk1, Nfkb2, H2-Q7, Fcgr1, Pou2f2, Lilr4b, Il4ra, Lilrb4a, Clec4a3, Prkcb, Dclre1c, Prkcd, Clec4d, Tap1, Kras
66	GO_ADAPTIVE_IMMUNE_RESPONSE_BASED_ON_SOMATIC_RECOMBINATION_OF_IMMUNE_RECEPTORS_BUILT_FROM_IMMUNOGLOBULIN_SUPERFAMILY_DOMAINS	0.00116143	0.045544	0.45506	0.525539	1.91154	41	H2-Eb1, H2-Ab1, Cd74, C1qb, Irf7, Rftn1, Nfkb2, Pou2f2, Il4ra
67	GO_ADENYLATE_CYCLASE_ACTIVATING_DOPAMINE_RECEPTOR_SIGNALING_PATHWAY	0.799076	1	0.0628004	0.33508	0.684207	5	Slc9a3r1, Gnb1, Gnas, Gnb2, Gng2
68	GO_ADENYLATE_CYCLASE_ACTIVATING_G_PROTEIN_COUPLED_RECEPTOR_SIGNALING_PATHWAY	0.9	1	0.0585938	0.240435	0.640959	12	Gna13, Gnaq, Tlr7, Slc9a3r1, Nrros, Pde4b, Gnb1
69	GO_ADENYLATE_CYCLASE_INHIBITING_G_PROTEIN_COUPLED_RECEPTOR_SIGNALING_PATHWAY	0.0938967	0.586918	0.224966	0.627902	1.46378	8	Rgs1, Ric8a, Tlr7, Nrros, Psap
70	GO_ADENYLATE_CYCLASE_MODULATING_G_PROTEIN_COUPLED_RECEPTOR_SIGNALING_PATHWAY	0.422983	0.913606	0.0999277	0.321307	1.0064	21	Rgs1, Gna13, Ric8a, Gnaq, Tlr7, Slc9a3r1
71	GO_ADENYLYLTRANSFERASE_ACTIVITY	0.0162669	0.254963	0.352488	0.757702	1.68972	7	Oas2, Oasl1, Oas3, Oasl2
72	GO_ADENYL_NUCLEOTIDE_BINDING	0.989899	1	0.0925529	0.160781	0.817919	332	Strada, Sik1, Abcg3, Ube2j1, Nrbp1, Atad2b, Nek9, Tap2, Ddx27, Pfkfb4, Gsk3b, Oas2, Csnk1d, Ppip5k2, Oasl1, Dhx15, Sarnp, Abr, Hck, Cyb5r3, Smc6, Stk11, Nlrc5, Ube2k, Nod1, Mapkapk3, Mknk2, Slfn9, Thrap3, Stk4, Ipmk, Slfn4, Raf1, Oas3, Ddx18, Cct4, Stk24, Timm44, Ehd4, Hspa8, Eif2ak2, Afg3l1, Grk3, Vrk3, Myo9b, Prkcb, Ddx28, Ddx24, Mark3, Slfn5, Wnk1, Hk2, Prkcd, Dync1h1, Clcn4, Tap1, Paics, Map3…
73	GO_ADHERENS_JUNCTION_ASSEMBLY	0.955189	1	0.0553643	0.2222	0.536399	9	Bcl2, Fermt3, Vcl, Taok3, Ctnnb1, Ptk2b
74	GO_ADHERENS_JUNCTION_ORGANIZATION	0.90404	1	0.042417	-0.238232	-0.642179	16	Plec, Hipk1, Rab8b, Taok1
75	GO_ADIPOSE_TISSUE_DEVELOPMENT	0.0160746	0.254963	0.352488	-0.694738	-1.6526	10	Acat1, Dgat2, Cd93, Dyrk1a
76	GO_ADP_BINDING	0.750605	1	0.0681513	0.287134	0.785431	13	Cyb5r3, Myo9b, Tap1, Apaf1
77	GO_ADP_METABOLIC_PROCESS	0.19	0.753366	0.159647	0.446202	1.25737	15	Pfkfb4, Ogdh, Hk2, Hk3, Eno1, Pgk1, Eno1b, Pkm
78	GO_ADRENERGIC_RECEPTOR_BINDING	0.220455	0.765959	0.1396	0.589068	1.27788	6	Grk3, Slc9a3r1, Grk2, Pde4b, Gnas
79	GO_ADULT_BEHAVIOR	0.645425	0.980511	0.05653	-0.276714	-0.874007	29	Prex1, Oxr1, Tpgs1, Ntan1, Hipk1, Ppt1, Hdac1, Id2, Sptbn1
80	GO_ADULT_LOCOMOTORY_BEHAVIOR	0.78203	1	0.048506	-0.257581	-0.776523	24	Prex1, Oxr1, Ntan1, Hipk1, Ppt1, Id2, Sptbn1
81	GO_ADULT_WALKING_BEHAVIOR	0.915094	1	0.0573667	0.253589	0.612173	9	Htra2, Abhd12, Cln8
82	GO_AEROBIC_RESPIRATION	0.658291	0.981986	0.0567672	-0.294344	-0.860336	22	Sdhd, Ndufv1, Cs, Mdh2, Idh3b, Sdhc
83	GO_AGGRESOME	0.117647	0.632356	0.204295	0.477838	1.37822	16	Psen2, Slfn9, Cabin1, Ccz1, Ubqln1, Slfn5
84	GO_AGING	0.028081	0.342648	0.352488	0.324232	1.38101	89	Ccr5, Cd86, Sik1, Il1b, Cat, Gsk3b, Mbd2, Nfkb2, Ccl5, Bcl2, Smc6, Pla2g4a, Ppp1r9b, Stat1, Tnfrsf1b, Cnp, Prkcd, Ctnna1, Kras, Mif, Apaf1, Eif2s1, Npm1, Itgb2, Sirt2, Zmiz1, Rela, Romo1, Ccl2, Sod2, Cln8, Mbp
85	GO_ALCOHOL_BINDING	0.284653	0.830959	0.126876	0.351893	1.11612	23	Erlin1, Stard3, Apoe, Itpr1, Cdipt
86	GO_ALCOHOL_BIOSYNTHETIC_PROCESS	0.281924	0.830959	0.100991	-0.350223	-1.12793	33	Sgms2, Cds2, Impa1, Pgp, Ebp, Gba, Sgms1, G6pdx, Impa2
87	GO_ALCOHOL_CATABOLIC_PROCESS	0.9125	1	0.0602484	0.227735	0.641743	15	Apoe, Aldh1b1, Gpd2, Aldh3b1, Synj1
88	GO_ALCOHOL_METABOLIC_PROCESS	0.490539	0.922606	0.0640704	-0.252599	-0.989496	83	Sgms2, Osbpl8, Dgat2, Rxra, Cds2, Impa1, Pgp, Ebp, Plcb1, Dpm1, Mboat1, Gba, Sgms1, Lipa, G6pdx, Hdlbp, Dbi, Impa2
89	GO_ALDEHYDE_CATABOLIC_PROCESS	0.938967	1	0.0559429	0.245498	0.572311	8	Oat, Aldh3b1, Adh5, Esd
90	GO_ALDEHYDE_DEHYDROGENASE_NAD_ACTIVITY	0.526559	0.937594	0.0840746	0.452956	0.924899	5	Aldh1b1, Aldh3b1, Adh5, Aldh9a1
91	GO_ALDITOL_METABOLIC_PROCESS	0.514938	0.930244	0.0709609	-0.507624	-0.985416	5	Dgat2, Pgp
92	GO_ALDITOL_PHOSPHATE_METABOLIC_PROCESS	0.536364	0.941046	0.0822055	0.423892	0.919562	6	Pla2g4a, Abhd12, Gpd2
93	GO_ALKALI_METAL_ION_BINDING	0.407733	0.909355	0.0831291	-0.557996	-1.0832	5	Impa1, Capn2
94	GO_ALPHA_AMINO_ACID_BIOSYNTHETIC_PROCESS	0.285229	0.830959	0.101714	-0.457489	-1.16746	13	Plod3, Mri1, Got2, Gls, Pycr2, Asnsd1, Glul
95	GO_ALPHA_AMINO_ACID_CATABOLIC_PROCESS	0.402062	0.90724	0.0826646	-0.422826	-1.05764	12	Hdc, Auh, Got2, Gls
96	GO_ALPHA_AMINO_ACID_METABOLIC_PROCESS	0.0521504	0.458364	0.321776	-0.431494	-1.44282	38	Hdc, Icmt, Prdx4, Plod3, Stat5b, Auh, Mri1, Ggh, Ctps2, Got2, Gls, Ahcyl1, Pycr2, Sars, Ahcyl2, Prdx1
97	GO_ALPHA_BETA_T_CELL_ACTIVATION	0.561097	0.955074	0.0847985	0.293386	0.931733	24	Rsad2, H2-M3, H2-Q7, Bcl2, Raf1
98	GO_ALPHA_BETA_T_CELL_DIFFERENTIATION	0.595642	0.967103	0.0799859	0.331252	0.906113	13	Rsad2, Bcl2, Raf1
99	GO_ALPHA_LINOLENIC_ACID_METABOLIC_PROCESS	0.776991	1	0.0516356	-0.347979	-0.752594	7	Abcd2
100	GO_ALPHA_TUBULIN_BINDING	0.212815	0.765959	0.142901	0.572545	1.27681	7	Arl8a, Arl4c, Hspa4, Arl8b
101	GO_ALTERNATIVE_MRNA_SPLICING_VIA_SPLICEOSOME	0.794811	1	0.0640704	0.299978	0.724157	9	Srsf1, Rbm17, Sfpq, Rsrc1
102	GO_AMEBOIDAL_TYPE_CELL_MIGRATION	0.960422	1	0.0603786	0.185323	0.674073	41	Tns3, Stat1, Sgpl1, Zfand5, Ric8a, Itgb2, Ptpn6, Csf1r, Gipc1, Fermt3, Coro1b, Wasf2, Nr4a1, Itgb1, Sema4d
103	GO_AMIDE_BINDING	1.61209e-06	0.000273936	0.643552	0.5533	2.24109	67	H2-Eb1, H2-Ab1, H2-Aa, Cd74, Hfe, Ppie, Erap1, Cltb, Ap2b1, Kpnb1, H2-M3, Lta4h, Ogt, Csnk1d, Apoe, H2-Q7
104	GO_AMIDE_BIOSYNTHETIC_PROCESS	0.240793	0.794219	0.100991	-0.263303	-1.11519	156	Mrps9, Sgms2, Mrpl37, Mrpl30, St8sia4, St3gal4, Mrpl40, Eif1a, Eprs, Eif1b, Mrpl27, Mrps16, Cars2, Hagh, Gba, Wars, Sgms1, Eif4ebp2, Mrpl20, Mrpl32, Mrpl57, Mrpl35, Eif1, Cdc123, Rsl24d1, Sars, Mrpl34, Eif3c, Trmt112, Nars, Mrpl2, Asnsd1, Mrps23, Akt1, Eif4ebp1, Mrpl51, Mrps7, Aurkaip1, Mrpl42, Slc25a4, Mrpl54, Eif3d, Mrpl33, Eif3h, Mrps11, Tars, Eif5a, Cers5
105	GO_AMIDE_TRANSMEMBRANE_TRANSPORTER_ACTIVITY	0.073903	0.544249	0.252961	0.744205	1.51961	5	Tap2, Tapbp, Tap1, Slc15a3
106	GO_AMIDE_TRANSPORT	0.111663	0.620447	0.2114	0.458801	1.34971	17	Il1rn, Tap2, Stxbp3, Raf1, Tapbp, Tap1, Rab1a, Slc9a3r1, Myo5a, Smad2
107	GO_AMINE_BIOSYNTHETIC_PROCESS	0.471002	0.920339	0.0755015	-0.527019	-1.02307	5	Hdc
108	GO_AMINE_METABOLIC_PROCESS	0.211314	0.765959	0.119888	-0.401676	-1.21092	24	Sgms2, Hdc, Cds2, Mboat1, Sgms1, Dbi
109	GO_AMINOGLYCAN_BIOSYNTHETIC_PROCESS	0.377076	0.893794	0.0843144	-0.410079	-1.07627	14	Vcan, St3gal4, Hexa
110	GO_AMINOGLYCAN_CATABOLIC_PROCESS	0.00745618	0.1629	0.407018	-0.625293	-1.68554	16	Chil3, Vcan, Hgsnat, Pglyrp1, Glb1, Fuca1, Hexa
111	GO_AMINOGLYCAN_METABOLIC_PROCESS	0.0375866	0.39296	0.321776	-0.485846	-1.53455	29	Chil3, Vcan, Hgsnat, St3gal4, Pglyrp1, Glb1, Fuca1, Hexa
112	GO_AMINOPEPTIDASE_ACTIVITY	0.612591	0.971273	0.0785029	0.324346	0.887222	13	Erap1, Lta4h, Dpep2
113	GO_AMINO_ACID_ACTIVATION	0.318182	0.850107	0.0946646	-0.462272	-1.13577	11	Eprs, Cars2, Wars, Sars, Nars, Tars, Qars
114	GO_AMINO_ACID_BETAINE_METABOLIC_PROCESS	0.449912	0.918937	0.077884	-0.53673	-1.04192	5	Crat, Por
115	GO_AMINO_ACID_BINDING	0.880299	1	0.0618406	0.224925	0.714315	24	Cd300c2, Pin1, Cd300e, Hspa8, Gfpt1
116	GO_AMINO_ACID_TRANSMEMBRANE_TRANSPORT	0.40354	0.90724	0.0840746	-0.490522	-1.06088	7	Slc7a11, Slc7a7, Slc38a2, Slc16a10
117	GO_AMINO_ACID_TRANSMEMBRANE_TRANSPORTER_ACTIVITY	0.642978	0.980227	0.0583453	-0.368169	-0.875779	10	Slc7a11, Slc7a7, Slc38a2, Slc16a10
118	GO_AMINO_ACID_TRANSPORT	0.802345	1	0.0476387	-0.265368	-0.775641	22	Slc7a11, Vamp3, Stx3, Gls
119	GO_AMINO_SUGAR_METABOLIC_PROCESS	0.458478	0.918958	0.0760837	-0.440203	-1.01344	9	Chil3
120	GO_AMMONIUM_ION_BINDING	0.129893	0.64901	0.16318	-0.647649	-1.34674	6	Adrb2, Rasgrp2, Chka, Chmp2a
121	GO_AMMONIUM_ION_METABOLIC_PROCESS	0.0129098	0.231362	0.38073	-0.499096	-1.65583	36	Sgms2, Hdc, Icmt, Comt, Cds2, Crat, Hprt, Mboat1, Gba, Sgms1, Por
122	GO_AMMONIUM_TRANSPORT	0.17	0.722185	0.169571	0.466602	1.29191	14	Sik1, Psen2, Slc44a2, Cpt1a, Sec14l1
123	GO_AMP_METABOLIC_PROCESS	0.497364	0.924101	0.0727141	-0.514479	-0.998722	5	Aprt, Prps1, Adss
124	GO_ANAPHASE_PROMOTING_COMPLEX	0.995381	1	0.0524828	0.213491	0.435931	5	Anapc5, Anapc16
125	GO_ANAPHASE_PROMOTING_COMPLEX_DEPENDENT_CATABOLIC_PROCESS	0.996904	1	0.0339724	-0.157667	-0.559599	50	Psmc3, Psmd14, Psmd6, Cdc26, Psma1, Psmb1, Psmc5, Ube2d3, Psmb4, Anapc11, Psma5, Ube2e1, Psmc6, Psmc4, Psmb6, Pttg1, Psmd7
126	GO_ANATOMICAL_STRUCTURE_ARRANGEMENT	0.846682	1	0.0596037	0.302639	0.674901	7	Egr2, Hspa8, Hspa5, Hspa1a
127	GO_ANATOMICAL_STRUCTURE_FORMATION_INVOLVED_IN_MORPHOGENESIS	0.768194	1	0.0396787	-0.19909	-0.872103	196	Mmp8, Fn1, Gnpat, Sp3, Pofut2, Hopx, Cib1, Mmp19, Il18, Shc1, Kdm6b, Aggf1, Tstd3, Dyrk1a, Sbno2, Herc1, Map2k2, Wars, Thbs1, Cul3, Anxa2, Ilk, Ssbp4, Tpgs1, Trp53, Capn2, Sec24b, Bcl3, Ptpn11, Smad4, Kdm2a, Rara, Plxnb2, Hipk1, Tmed2, Ppp3ca, Cflar, Rab8b, Ctr9
128	GO_ANATOMICAL_STRUCTURE_HOMEOSTASIS	0.465839	0.919833	0.10882	0.233462	0.97896	80	Serpina3g, Tlr9, Gcnt2, Bcl2, Smc6, Pla2g4a, Stk11, Trf, Chmp2b, Sash3, Hspa8, Vps54, Dclre1c, Tpp1, Kras, Smg1, Tlr7, Cst3, Fbxo4, Ptpn6, Tlr13, Ctss, Cln8, Kmt2a, Nras, Tep1, Ankrd11, Hspa5, Nrros
129	GO_ANATOMICAL_STRUCTURE_MATURATION	0.484848	0.921699	0.0718276	-0.398133	-0.978188	11	Lyl1, Thbs1, Plxnb2, Rere, Ano6, Aldh2, Rhoa
130	GO_ANCHORED_COMPONENT_OF_MEMBRANE	0.135	0.661197	0.191892	0.473435	1.33411	15	Ly6a, Ly6i, Ggta1, Dpep2
131	GO_ANCHORING_JUNCTION	0.990528	1	0.0276589	-0.164475	-0.717606	191	Ndrg1, Arpc1a, Plec, Arhgap26, Flot2, Anxa1, Lims1, Nme1, Limd1, Adam10, Pnn, Grk6, Tstd3, Iqgap2, Cap1, Map2k2, Flot1, Rdx, Vim, Ilk, Add3, Capn2, Cnn2, Asap1, Macf1, Rac2, Rsu1, Tle3, Ahnak, Rab8b, Cd44, Arpc5l, Pdia3, Ppp1r12a, Pak2
132	GO_ANDROGEN_METABOLIC_PROCESS	0.804545	1	0.0617054	0.315314	0.684021	6	Sgpl1, Hsd17b4, Tiparp, Scarb1
133	GO_ANDROGEN_RECEPTOR_BINDING	0.705736	0.996014	0.0727141	0.268605	0.853035	24	Crebbp, Daxx, Ran, Prkcb, Kdm3b, Ncoa3, Nsd1, Nsd3
134	GO_ANDROGEN_RECEPTOR_SIGNALING_PATHWAY	0.310174	0.847537	0.120985	0.378127	1.11238	17	Daxx, Ran, Arid1b, Thrap3, Med13l, Kdm3b, Ncoa3
135	GO_ANGIOGENESIS	0.435435	0.918169	0.0714786	-0.268689	-1.01988	70	Fn1, Cib1, Mmp19, Il18, Shc1, Aggf1, Tstd3, Wars, Thbs1, Anxa2
136	GO_ANGIOGENESIS_INVOLVED_IN_WOUND_HEALING	0.806005	1	0.0623861	0.331689	0.677283	5	Hpse, Pik3cd, Gpx1, Prcp, Adipor2
137	GO_ANGIOTENSIN_RECEPTOR_BINDING	0.771226	1	0.0655321	0.312346	0.754013	9	Gna13, Gnb1, Tyk2, Arap1, Arrb1, Jak2, Gnb2, Gng2, Jak1
138	GO_ANION_CHANNEL_ACTIVITY	0.570755	0.958854	0.0808589	0.372578	0.899415	9	Clic4, Vdac3, Clcn4, Vdac2
139	GO_ANION_HOMEOSTASIS	0.742647	1	0.0692836	0.311174	0.791493	11	Sik1, Apoe, Sirt2, Slc9a3r1
140	GO_ANION_TRANSMEMBRANE_TRANSPORT	0.980066	1	0.0380842	-0.186177	-0.574978	27	Slc7a11, Emb, Clcc1, Ano6, Slc35b1, Slc7a7, Pcyox1, Slc38a2, Abcc1, Slc16a10, Prkag1, Lrrc8c
141	GO_ANION_TRANSMEMBRANE_TRANSPORTER_ACTIVITY	0.988543	1	0.0369933	-0.168891	-0.547513	34	Slc7a11, Emb, Clcc1, Ano6, Slc7a7, Pcyox1, Mfsd5, Slc38a2, Slc25a4, Abcc1
142	GO_ANION_TRANSPORT	0.734904	1	0.0457704	-0.218696	-0.849793	78	Abcd2, Slc7a11, Pitpnb, Osbpl8, Anxa1, Rxra, Vamp3, Hba-a1, Tmem30a, Stx3, Got2, Gls, Emb, Clcc1, Acsl5, Ano6, Slc35b1, Slc7a7, Pcyox1, Mfsd5, Slc38a2, Slc25a4, Tspo, Abcc1
143	GO_ANKYRIN_BINDING	0.0843585	0.56927	0.204295	-0.727231	-1.41172	5	Plec, Sptan1, Macf1, Sptbn1
144	GO_ANNEALING_ACTIVITY	0.439367	0.918937	0.0791317	-0.544386	-1.05678	5	Anxa1
145	GO_ANTERIOR_POSTERIOR_AXIS_SPECIFICATION	0.391459	0.902973	0.0860347	-0.529453	-1.10096	6	Smad4, Tmed2, Ets2
146	GO_ANTERIOR_POSTERIOR_PATTERN_SPECIFICATION	0.925831	1	0.0606404	0.2069	0.697958	30	Crebbp, Psen2, Aldh1b1, Kat2b, Ctnnbip1, Notch2
147	GO_ANTEROGRADE_AXONAL_TRANSPORT	0.469108	0.919833	0.0899861	0.434331	0.968583	7	Bloc1s6, Rab21
148	GO_ANTEROGRADE_SYNAPTIC_VESICLE_TRANSPORT	0.713626	1	0.0683111	0.366252	0.747857	5	Bloc1s6, Bloc1s1, Ap3m1, Ap3b1, Bloc1s2
149	GO_ANTIGEN_BINDING	1.1872e-08	6.80859e-06	0.74774	0.718303	2.53268	36	H2-Eb1, H2-Ab1, H2-Aa, Cd74, H2-DMb1, Hfe, Crebbp, H2-DMa, H2-M3, Cd40, H2-Q7, Ppp2r1a, Lilr4b, Hspa8, Lilrb4a
150	GO_ANTIGEN_PROCESSING_AND_PRESENTATION	9.6945e-07	0.000185327	0.643552	0.458548	2.07374	123	H2-Eb1, H2-Ab1, H2-Aa, Cd74, H2-DMb1, Ace, Hfe, Psmd11, Erap1, Lgmn, Itgb5, Tap2, H2-DMa, Ap2b1, Rftn1, H2-M3, H2-Q7, Psme1, Fcgr1, Dync1i2, Ap1g1
151	GO_ANTIGEN_PROCESSING_AND_PRESENTATION_OF_ENDOGENOUS_ANTIGEN	0.00352409	0.100546	0.431708	0.694354	1.92249	14	Cd74, Erap1, Tap2, H2-M3, H2-Q7, Tapbp, Tap1, H2-K1, H2-D1, Atg5, Lnpep
152	GO_ANTIGEN_PROCESSING_AND_PRESENTATION_OF_ENDOGENOUS_PEPTIDE_ANTIGEN	0.0144442	0.250075	0.38073	0.6703	1.78691	12	Erap1, Tap2, H2-M3, H2-Q7, Tapbp, Tap1, H2-K1, H2-D1, Lnpep
153	GO_ANTIGEN_PROCESSING_AND_PRESENTATION_OF_EXOGENOUS_PEPTIDE_ANTIGEN_VIA_MHC_CLASS_I	0.417391	0.913116	0.111463	0.257913	1.0023	55	Psmd11, Itgb5, H2-M3, H2-Q7, Psme1, Fcgr1, Ncf1, Psmb8, Psmb9, Psmd1, H2-K1, Psme2, Psmd12, H2-D1, Lnpep, Psmd13, Psmd5, Psma4, Itgb1, Psmd8, H2-T22, Cyba, Fcer1g, B2m, Psme2b, Psmd2, Psmb7, Psmd4
154	GO_ANTIGEN_PROCESSING_AND_PRESENTATION_OF_PEPTIDE_ANTIGEN	4.46996e-07	0.000102541	0.674963	0.487229	2.13278	107	H2-Eb1, H2-Ab1, H2-Aa, Cd74, H2-DMb1, Ace, Hfe, Psmd11, Erap1, Lgmn, Itgb5, Tap2, H2-DMa, Ap2b1, H2-M3, H2-Q7, Psme1, Fcgr1, Dync1i2, Ap1g1
155	GO_ANTIGEN_PROCESSING_AND_PRESENTATION_OF_PEPTIDE_ANTIGEN_VIA_MHC_CLASS_I	0.0313909	0.364136	0.321776	0.35683	1.45768	70	Ace, Hfe, Psmd11, Erap1, Itgb5, Tap2, H2-M3, H2-Q7, Psme1, Fcgr1, Ncf1, Psmb8, Sec24c, Psmb9, Tapbp, Tap1, Psmd1, H2-K1, Psme2
156	GO_ANTIGEN_PROCESSING_AND_PRESENTATION_OF_PEPTIDE_ANTIGEN_VIA_MHC_CLASS_II	1.25896e-05	0.00137527	0.593325	0.592263	2.21676	44	H2-Eb1, H2-Ab1, H2-Aa, Cd74, H2-DMb1, Lgmn, H2-DMa, Ap2b1, Dync1i2, Ap1g1
157	GO_ANTIGEN_PROCESSING_AND_PRESENTATION_OF_PEPTIDE_OR_POLYSACCHARIDE_ANTIGEN_VIA_MHC_CLASS_II	1.25896e-05	0.00137527	0.593325	0.592263	2.21676	44	H2-Eb1, H2-Ab1, H2-Aa, Cd74, H2-DMb1, Lgmn, H2-DMa, Ap2b1, Dync1i2, Ap1g1
158	GO_ANTIGEN_PROCESSING_AND_PRESENTATION_VIA_MHC_CLASS_IB	0.0851582	0.56927	0.24134	0.599404	1.4866	10	Tap2, H2-M3, H2-Q7, Tap1, H2-K1, H2-D1
159	GO_ANTIGEN_RECEPTOR_MEDIATED_SIGNALING_PATHWAY	6.44018e-05	0.00518378	0.538434	0.421835	1.86429	110	H2-Eb1, H2-Ab1, H2-Aa, Ifi208, Psmd11, Ifi205, Ifi213, Rftn1, Themis2, Nfkb2, Psen2, Tmem189, Psme1, Hck, Bcl2, Stk11, Malt1, Psmb8, Vav1, Prkcb, Psmb9, Prkcd, Kras, Mapk1, Ifi206, Psmd1, Psme2, Fyb, Ptpn6, Ripk2, Nfkbia, Rela, Ubc, Psmd12
160	GO_ANTIMICROBIAL_HUMORAL_RESPONSE	0.609635	0.971166	0.0599892	-0.335721	-0.89563	15	Slpi
161	GO_ANTIOXIDANT_ACTIVITY	0.0130473	0.231362	0.38073	-0.538694	-1.66367	27	Hp, Mgst1, Selenos, Gpx3, Prdx4, Mgst3, Hba-a1, Prdx6
162	GO_ANTIPORTER_ACTIVITY	0.878683	1	0.0450443	-0.300728	-0.669659	8	Slc7a11
163	GO_AORTA_DEVELOPMENT	0.934343	1	0.0409056	-0.248954	-0.611664	11	Sec24b, Dctn5, Plxnb2, Ap1b1
164	GO_APICAL_JUNCTION_ASSEMBLY	0.965686	1	0.0566484	0.215045	0.54698	11	F11r, Ctnna1, Strn3, Itgb1, Vcl
165	GO_APICAL_JUNCTION_COMPLEX	0.493827	0.924101	0.0913924	0.30322	0.962211	22	F11r, Jaml, Ash1l, Rap2b, Wnk1, Ctnna1, Strn3, Vasp
166	GO_APICAL_PART_OF_CELL	0.345588	0.864065	0.0824344	-0.272878	-1.06345	80	Fn1, Mgst1, Cib1, Cd300lg, Slc30a5, Flot2, Anxa1, Vamp3, Trpm7, Tstd3, Tmem30a, Adrb2, Flot1, Stx3, Ripor2, Rdx, Il6ra, Ahcyl1
167	GO_APICAL_PLASMA_MEMBRANE	0.177542	0.728588	0.12564	-0.322429	-1.19823	64	Fn1, Cib1, Cd300lg, Slc30a5, Flot2, Anxa1, Vamp3, Trpm7, Tstd3, Tmem30a, Adrb2, Flot1, Stx3, Ripor2, Rdx, Il6ra, Ahcyl1
168	GO_APICAL_PROTEIN_LOCALIZATION	0.694974	0.992387	0.0558265	-0.36959	-0.823001	8	Rdx, Rab4b
169	GO_APOPTOTIC_CELL_CLEARANCE	0.273196	0.829842	0.105125	-0.468784	-1.1726	12	Txndc5, Thbs1, Rara, Rab4b, Rac2
170	GO_APOPTOTIC_MITOCHONDRIAL_CHANGES	0.146835	0.679712	0.184706	0.385904	1.29022	28	Ifit2, Bcl2a1b, Bcl2a1d, Bcl2, Mff, Pmaip1, Hk2, Mcl1, Hk3, Sod2, Ppp2cb
171	GO_APOPTOTIC_NUCLEAR_CHANGES	0.357019	0.876406	0.0897105	-0.489309	-1.08959	8	Top2b, Tardbp, Acin1
172	GO_APOPTOTIC_PROCESS_INVOLVED_IN_DEVELOPMENT	0.17849	0.729551	0.157403	0.591281	1.31859	7	Ppp2r1a, Spi1, Notch2, Zpr1, Bax, Bcl2l11
173	GO_APOPTOTIC_PROCESS_INVOLVED_IN_MORPHOGENESIS	0.111364	0.620447	0.202072	0.673854	1.46181	6	Ppp2r1a, Spi1, Notch2, Bax, Bcl2l11
174	GO_APOPTOTIC_SIGNALING_PATHWAY	0.0970874	0.595296	0.261664	0.271393	1.21778	118	Sik1, Ifi208, Bcl2a1b, Crebbp, Ifi205, Bcl2a1d, Ifi213, Xpa, Il1b, Daxx, Gsk3b, Itpr1, Nupr1, Cd40, Bcl2, Stk11, Ube2k, Mknk2, Raf1, Htra2, Tnfrsf1b, Sgpl1, Stk24, Ppp2r5c, Mff, Prkcb, Pmaip1, Pdcd10, Prkcd, Kras, Mcl1, Ifi206, Tlr7, Apaf1
175	GO_APPENDAGE_DEVELOPMENT	0.321519	0.850107	0.119888	0.321169	1.07379	28	Crebbp, Psen2, Aldh1b1, Ift172, Gna13, Dync1h1, Gnaq, Notch2, Ece1
176	GO_AP_TYPE_MEMBRANE_COAT_ADAPTOR_COMPLEX	0.940199	1	0.0400032	-0.232407	-0.62001	15	Eps15, Ap1m1, Ap1s1, Ap1b1, Ap2a2, Ap3b1
177	GO_ARACHIDONIC_ACID_METABOLIC_PROCESS	0.0191401	0.284681	0.352488	0.719605	1.67756	8	Pla2g4a, Cyp4f18, Cyp4f13, Cyp4f16, Mapk1
178	GO_ARF_GUANYL_NUCLEOTIDE_EXCHANGE_FACTOR_ACTIVITY	0.581236	0.962221	0.0782955	0.398477	0.888625	7	Psd4, Arf5, Cyth4
179	GO_ARMADILLO_REPEAT_DOMAIN_BINDING	0.413636	0.91151	0.0968878	0.474732	1.02985	6	Cnot1, Ctnnbip1, Strn3, Chd7, Axin1
180	GO_ARP2_3_COMPLEX_MEDIATED_ACTIN_NUCLEATION	0.362098	0.882266	0.0875697	-0.453695	-1.07922	10	Arpc1a, Iqgap2
181	GO_ARP2_3_PROTEIN_COMPLEX	0.477509	0.921699	0.0739901	-0.434691	-1.00075	9	Arpc1a
182	GO_ARTERY_DEVELOPMENT	0.4575	0.918937	0.096563	0.329252	0.981584	18	Ap2b1, Apoe, Hpgd, Prdm1, Notch2, Zmiz1
183	GO_ARTERY_MORPHOGENESIS	0.128954	0.64901	0.193813	0.542033	1.34432	10	Apoe, Hpgd, Prdm1, Notch2, Zmiz1
184	GO_ASPARTATE_FAMILY_AMINO_ACID_BIOSYNTHETIC_PROCESS	0.323894	0.850107	0.096563	-0.526264	-1.13818	7	Plod3, Mri1, Got2, Asnsd1
185	GO_ASPARTATE_FAMILY_AMINO_ACID_METABOLIC_PROCESS	0.702658	0.993873	0.0533478	-0.311104	-0.829956	15	Plod3, Mri1, Got2, Ahcyl1, Ahcyl2, Asnsd1
186	GO_ASPARTIC_TYPE_PEPTIDASE_ACTIVITY	0.59646	0.967103	0.0640704	-0.417373	-0.902677	7	Ctsd, Sppl2a, Ddi2
187	GO_ASSOCIATIVE_LEARNING	0.460784	0.919833	0.0949752	0.319453	0.988615	20	Raf1, Ric8a, Kras, Rgs14, Ift20, Cln8, Kmt2a, Nras, Csf1r, Creb1, Sgk3, Itgb1
188	GO_ASTROCYTE_DEVELOPMENT	0.684956	0.987561	0.0574877	-0.377826	-0.817146	7	S100a8, Vim
189	GO_ASTROCYTE_DIFFERENTIATION	0.845515	1	0.0448645	-0.265685	-0.708789	15	S100a8, Map2k2, Vim, Ptpn11
190	GO_ASYMMETRIC_CELL_DIVISION	0.654545	0.980511	0.0718276	0.377471	0.818859	6	Rgs14, Rab10, Actr3, Actr2
191	GO_ASYMMETRIC_PROTEIN_LOCALIZATION	0.955857	1	0.0402478	-0.228742	-0.583726	13	Rdx, Rab4b, Rab8b
192	GO_ATPASE_ACTIVATOR_ACTIVITY	0.320755	0.850107	0.11524	0.466161	1.12533	9	Dnajc7, Dnajc2, Tor1aip2, Tor1aip1, Ahsa1, Dnajb1
193	GO_ATPASE_ACTIVITY	0.986861	1	0.031637	-0.170333	-0.673056	89	Ddx47, Top2b, Abcd2, Abca9, Anxa1, Top1, Psmc3, Acin1, Psmd6, Lonp2, Ddx46, Kif5b
194	GO_ATPASE_ACTIVITY_COUPLED	0.905045	1	0.0365315	-0.192703	-0.737067	71	Ddx47, Top2b, Abcd2, Abca9, Anxa1, Top1, Psmc3
195	GO_ATPASE_ACTIVITY_COUPLED_TO_MOVEMENT_OF_SUBSTANCES	0.504762	0.927611	0.0880945	0.360064	0.95987	12	Abcg3, Tap2, Tcirg1, Tapbp, Tap1
196	GO_ATPASE_BINDING	0.218333	0.765959	0.117766	-0.36993	-1.19077	32	Ufd1, Selenos, Nr1h2, S100a1, Dnajc10, Rdx
197	GO_ATPASE_REGULATOR_ACTIVITY	0.255	0.808293	0.135741	0.427479	1.18358	14	Sik1, Dnajc7, Dnajc2, Tor1aip2, Tor1aip1, Ahsa1, Dnajb1, Pfn1
198	GO_ATP_BIOSYNTHETIC_PROCESS	0.970252	1	0.0532386	0.233705	0.521175	7	Tcirg1, Pkm, Aldoa, Stoml2, Prkag1, Tgfb1, Surf1
199	GO_ATP_DEPENDENT_CHROMATIN_REMODELING	0.153465	0.69575	0.17822	0.398292	1.26328	23	Mbd2, Snrpa1, Arid1b, Spty2d1, Chd4, Npm1, Rbbp7, Smarca5, Mta2
200	GO_ATP_DEPENDENT_DNA_HELICASE_ACTIVITY	0.945455	1	0.0541201	0.26642	0.577953	6	Chd4, Ascc3, Ddx3x
201	GO_ATP_GENERATION_FROM_ADP	0.062954	0.503666	0.282013	0.552945	1.51254	13	Pfkfb4, Ogdh, Hk2, Hk3, Eno1, Pgk1, Eno1b, Pkm
202	GO_AUDITORY_RECEPTOR_CELL_DEVELOPMENT	0.938967	1	0.0559429	0.244213	0.569317	8	Clic4, Slc9a3r1, Slc4a7
203	GO_AUDITORY_RECEPTOR_CELL_DIFFERENTIATION	0.823529	1	0.0642141	0.275531	0.700831	11	Clic4, Notch2, Slc9a3r1, Slc4a7
204	GO_AUDITORY_RECEPTOR_CELL_MORPHOGENESIS	0.977273	1	0.0525899	0.241107	0.52304	6	Clic4, Slc9a3r1
205	GO_AUTONOMIC_NERVOUS_SYSTEM_DEVELOPMENT	0.807829	1	0.0500923	-0.34388	-0.715074	6	Trp53, Plxnb2, Nav1
206	GO_AUTOPHAGOSOME	0.0990099	0.595296	0.224966	0.428745	1.35987	23	Mefv, Igtp, Il1b, Ubqln1, Irgm1, Vps33a, Gabarap, Tecpr1, Vmp1, Atg5, Rab24, Rala, Ralb, Cln3, Sqstm1, Pip4k2a
207	GO_AUTOPHAGOSOME_MEMBRANE	0.141119	0.670938	0.184706	0.534525	1.32569	10	Igtp, Irgm1, Gabarap, Tecpr1, Vmp1
208	GO_AUTOPHAGOSOME_ORGANIZATION	0.249169	0.801537	0.10882	-0.445773	-1.18922	15	Wdr45b, Atg101, Rb1cc1, Atg4d, Atg3
209	GO_AUTOPHAGY	0.680398	0.986965	0.0476387	-0.216341	-0.909718	150	Hp, S100a8, Anxa7, Wdr45b, Trim30c, Yipf1, Vps51, Plod3, Trim17, Ctsd, Cd93, Nme1, Atg7, Vps25, Atg101, Rb1cc1, Map2k2, C3, Atg4d, Acin1, Tmem203
210	GO_AU_RICH_ELEMENT_BINDING	0.117371	0.632356	0.199915	0.604646	1.40957	8	Exosc4, Zfp36l1, Apobec1, Hnrnpa0
211	GO_AXIS_SPECIFICATION	0.956416	1	0.05653	0.203976	0.557958	13	Ift172, Notch2, Setdb2, Smad2, Cited2
212	GO_AXON	0.997147	1	0.0299907	-0.159578	-0.639847	102	Hcfc1, Tubb6, Cib1, Rxra, Comt, Vamp3, Iqgap2, Fkbp4, Adrb2, P2rx4, Ilk, Maf1, Tpgs1, Camk2d, Sptan1, Ppt1, Pak2, Bloc1s2, Ap1s1, Sptbn1, Glul, Slc38a2
213	GO_AXONEMAL_DYNEIN_COMPLEX_ASSEMBLY	0.328638	0.850107	0.113313	0.479151	1.11701	8	Senp6, Dync1h1, Tlr7, Tlr13, Nrros
214	GO_AXONEME_ASSEMBLY	0.602381	0.967305	0.0785029	0.330946	0.882247	12	Senp6, Dync1h1, Tlr7, Tlr13, Nrros, Ube2a
215	GO_AXON_CYTOPLASM	0.457421	0.918937	0.0949752	0.401376	0.995467	10	Bloc1s6, Rab21
216	GO_AXON_ENSHEATHMENT	0.316498	0.850107	0.0949752	-0.394263	-1.12848	20	Ndrg1, Gnpat, Hexa, Tstd3, Ilk, Atrn
217	GO_AXON_EXTENSION	0.606327	0.968603	0.0629395	-0.465641	-0.903918	5	Plxnb2, Ppp3ca
218	GO_AXON_PART	0.992013	1	0.0356933	-0.153891	-0.536922	47	Tubb6, Vamp3, Fkbp4, P2rx4, Ilk, Camk2d, Sptan1, Bloc1s2, Ap1s1, Sptbn1, Glul, Ap3b1, Tiam1, Hnrnpk, Rab7, Sod1, Hnrnpr, Stxbp2, App
219	GO_AXON_REGENERATION	0.722704	1	0.0540088	-0.35663	-0.794142	8	Rxra, Tstd3
220	GO_AXO_DENDRITIC_TRANSPORT	0.541667	0.942556	0.0857844	0.367178	0.933943	11	Bloc1s6, Rab21
221	GO_A_BAND	0.213058	0.765959	0.121543	-0.493517	-1.23446	12	Nsrp1, S100a1, Sptan1, Ppp1r12a, Sptbn1
222	GO_BAF_TYPE_COMPLEX	0.161663	0.71113	0.166934	0.677571	1.38355	5	Arid1b, Brd7, Pbrm1, Smarca4
223	GO_BARBED_END_ACTIN_FILAMENT_CAPPING	0.98308	1	0.0387962	-0.205055	-0.487774	10	Add3, Capg
224	GO_BASAL_PART_OF_CELL	0.574209	0.95996	0.0822055	0.366577	0.90916	10	Hfe, Trf, Myof, Erbin, Myo1g
225	GO_BASAL_PLASMA_MEMBRANE	0.669039	0.985186	0.0588438	-0.40442	-0.840962	6	Met
226	GO_BASAL_TRANSCRIPTION_MACHINERY_BINDING	0.414591	0.911861	0.0828962	-0.519949	-1.0812	6	Smyd3, Elp2, Ctr9
227	GO_BASEMENT_MEMBRANE	0.0389221	0.396452	0.321776	-0.660772	-1.57181	10	Fn1, Thbs1, Anxa2
228	GO_BASE_EXCISION_REPAIR	0.207852	0.763701	0.145516	0.650017	1.32728	5	Xpa, Usp47
229	GO_BASOLATERAL_PLASMA_MEMBRANE	0.248	0.801537	0.10673	-0.335025	-1.15882	45	Met, Plec, Cd300lg, Flot2, Anxa1, Orai1, Tstd3, Flot1, Stx3, Rdx, Anxa2, Il6ra
230	GO_BEHAVIOR	0.993569	1	0.0683111	0.15464	0.696251	120	Crebbp, Il1b, Mbd2, Psen2, Itpr1, Aldh1b1, Bcl2, Hexb, Stat1, Egr2, Cx3cr1, Raf1, Htra2, Abhd12, Kat2b, Prkcb, Cnp, Ric8a, Gnaq, Kras, Mafk, Cpt1a, Rgs14, Ift20, Uba1, Strn3, Cln8, Eif4g1, Vdac2, Slc4a7, Eps8, Kmt2a, Nras, Csf1r, Myo5a
231	GO_BETA_2_MICROGLOBULIN_BINDING	0.0663616	0.5189	0.266351	0.69177	1.54268	7	Hfe, H2-M3, H2-Q7, H2-K1, H2-D1
232	GO_BETA_AMYLOID_BINDING	0.0875912	0.57603	0.237794	0.594593	1.47467	10	Cd74, Apoe, Cst3, Itm2c
233	GO_BETA_CATENIN_BINDING	0.118227	0.632356	0.204295	0.421098	1.35941	25	Crebbp, Gsk3b, Psen2, Cd2ap, Pin1, Ctnnbip1, Tbl1xr1, Ctnna1, Lpxn, Klf2, Slc9a3r1
234	GO_BETA_CATENIN_DESTRUCTION_COMPLEX	0.237089	0.788484	0.13649	0.53703	1.25194	8	Gsk3b, Ctnnbip1, Cacybp
235	GO_BETA_CATENIN_DESTRUCTION_COMPLEX_DISASSEMBLY	0.389671	0.900904	0.102449	0.449043	1.04682	8	Gsk3b, Axin1, Ctnnb1, Apc, Ppp1cb, Lrp1, Csnk1a1, Ppp1ca
236	GO_BETA_CATENIN_TCF_COMPLEX_ASSEMBLY	0.83564	1	0.0472587	-0.304415	-0.700824	9	Bmyc, Tle3, Hdac1, Kat5
237	GO_BETA_TUBULIN_BINDING	0.112745	0.623974	0.208955	0.547007	1.39135	11	Arl8a, Pdcd5, Vapb, Sirt2, Gabarap, Emd, Rgs2
238	GO_BHLH_TRANSCRIPTION_FACTOR_BINDING	0.283019	0.830959	0.123842	0.485238	1.17138	9	Crebbp, Usf2, Sirt2, Smad2
239	GO_BICELLULAR_TIGHT_JUNCTION_ASSEMBLY	0.784897	1	0.0632191	0.329365	0.734501	7	F11r, Strn3, Itgb1
240	GO_BILE_ACID_AND_BILE_SALT_TRANSPORT	0.702988	0.993873	0.0559429	-0.430967	-0.836606	5	Rxra
241	GO_BINDING_BRIDGING	0.355725	0.875634	0.0828962	-0.303601	-1.08469	51	Bin3, Trim30c, Plec, Trim17, Anxa1, Shc1, Fkbp4, Pik3r1, Stx3, Bcl3, Ptpn11, Akap13, Tradd
242	GO_BINDING_OF_SPERM_TO_ZONA_PELLUCIDA	0.8375	1	0.0643583	0.257384	0.712633	14	Cct4, Hspa8, Glipr1, Hspa5, Hspa1a, Cct8
243	GO_BIOLOGICAL_ADHESION	0.123506	0.639157	0.257206	0.231526	1.12917	242	Cd74, Ccl7, Rsad2, Ccnd2, Ccl4, Cd86, Sik1, Mafb, Elmo1, Crebbp, F11r, Itgb5, Clec4n, Adgre4, Il1b, H2-M3, Themis2, Cd300c2, Jaml, Psen2, Stxbp3, H2-Q7, Ccl5, Hck, Bcl2, Lgals3bp, Stk11, Adam8, Nlrc5, Cd2ap, Azi2, Lilr4b, Malt1, Cx3cr1, Cd300e, Raf1
244	GO_BIOMINERAL_TISSUE_DEVELOPMENT	0.152513	0.694866	0.147331	-0.587876	-1.30908	8	Klf10, Sbno2, Ano6
245	GO_BLASTOCYST_DEVELOPMENT	0.0913621	0.579931	0.190023	-0.530161	-1.39143	14	Sp3, Hopx, Psmc3, Cul3, Capn2, Dad1, Ctr9
246	GO_BLASTOCYST_FORMATION	0.297153	0.838876	0.10208	-0.56448	-1.1738	6	Sp3, Hopx, Cul3, Ctr9
247	GO_BLOC_1_COMPLEX	0.715909	1	0.0673624	0.354602	0.769248	6	Bloc1s6, Washc4, Stx12, Kxd1
248	GO_BLOC_COMPLEX	0.768879	1	0.0642141	0.338731	0.755389	7	Bloc1s6, Washc4, Stx12, Kxd1, Hps3
249	GO_BLOOD_MICROPARTICLE	0.259016	0.810441	0.105521	-0.353377	-1.15312	35	Fn1, Hp, F13a1, Hba-a1, Cfh, C3, Rdx
250	GO_BLOOD_VESSEL_ENDOTHELIAL_CELL_MIGRATION	0.692488	0.992387	0.0706196	0.347115	0.809204	8	Nr4a1, Itgb1, Scarb1, Ptk2b, Id1
251	GO_BLOOD_VESSEL_MORPHOGENESIS	0.9	1	0.0356933	-0.193143	-0.760508	85	Fn1, Cib1, Mmp19, Il18, Shc1, Aggf1, Tstd3, Wars, Thbs1, Anxa2
252	GO_BLOOD_VESSEL_REMODELING	0.0800915	0.563408	0.24134	0.678957	1.51411	7	Ccr5, Ace, Atg5
253	GO_BODY_FLUID_SECRETION	0.32605	0.850107	0.0931455	-0.390931	-1.10513	19	Stat5b, Nme1, Vamp3, Aprt, Anxa2, Rab4b, Ncor1
254	GO_BODY_MORPHOGENESIS	0.991511	1	0.0385579	-0.184779	-0.471536	13	Csrnp1, Ssbp4, Ptpn11
255	GO_BONE_CELL_DEVELOPMENT	0.904412	1	0.0597318	0.244315	0.621431	11	Crebbp, Ptpn6, Csf1r, Wasf2
256	GO_BONE_DEVELOPMENT	0.348404	0.865077	0.117766	0.28022	1.06273	46	Crebbp, Prpsap1, Sulf2, Senp6, Ift172, Trf, Glg1, Pex7, Tlr7, Ptpn6, Tlr13, Csgalnact2, Nab1, Nsd1, Nsd3, Csf1r, Ankrd11, Sbds, Nrros
257	GO_BONE_MATURATION	0.3058	0.844244	0.0995791	-0.595769	-1.15652	5	Thbs1, Plxnb2, Ano6, Rhoa
258	GO_BONE_MINERALIZATION	0.133568	0.65752	0.159647	-0.679797	-1.31964	5	Klf10, Sbno2, Ano6
259	GO_BONE_MORPHOGENESIS	0.825666	1	0.0635008	0.267066	0.730535	13	Trf, Glg1, Pex7, Csgalnact2, Nab1
260	GO_BONE_REMODELING	0.894737	1	0.0432769	-0.257866	-0.658047	13	Adrb2, Rac2, Rab3d, Tgfb1, Rac1, Rab7
261	GO_BONE_RESORPTION	0.745675	1	0.0524828	-0.340782	-0.784548	9	Adrb2, Rac2, Rab3d, Rac1, Rab7
262	GO_BRAIN_MORPHOGENESIS	0.312207	0.849689	0.116739	0.494059	1.15176	8	Psen2, Ctnna1, Slc4a7, Uchl5, Pafah1b1
263	GO_BRANCHED_CHAIN_AMINO_ACID_METABOLIC_PROCESS	0.00652211	0.148136	0.407018	-0.78744	-1.70304	7	Acat1, Stat5b, Auh, Bckdha, Hsd17b10
264	GO_BRANCHING_INVOLVED_IN_URETERIC_BUD_MORPHOGENESIS	0.530249	0.937983	0.0701132	-0.457951	-0.952277	6	Bmyc, Ilk, Smad4
265	GO_BRANCHING_MORPHOGENESIS_OF_AN_EPITHELIAL_TUBE	0.320197	0.850107	0.118288	0.333206	1.07567	25	Ccl7, Clic4, Bcl2, Stk4, Gna13, Ctnnbip1, Spi1, Kras, Notch2
266	GO_BROWN_FAT_CELL_DIFFERENTIATION	0.206239	0.761542	0.124434	-0.563066	-1.25383	8	Lrg1, Adrb2
267	GO_BRUSH_BORDER	0.960317	1	0.0605093	0.175016	0.629653	39	Flii, Itpr1, Tcirg1, Gna13, Hsp90ab1, Slc9a3r1, Mfsd10, Eps8, Myo1g, Gipc1, Actr3
268	GO_BRUSH_BORDER_MEMBRANE	0.36983	0.889942	0.107972	0.43015	1.06683	10	Tcirg1, Gna13, Hsp90ab1, Slc9a3r1, Mfsd10
269	GO_B_CELL_ACTIVATION	0.865815	1	0.0419926	-0.215846	-0.748724	46	Gapt, Sp3, Ctps2, Pik3r1, Tpd52, Lat2, Lyl1, Lgals1, Bcl3, Batf
270	GO_B_CELL_ACTIVATION_INVOLVED_IN_IMMUNE_RESPONSE	0.188552	0.750284	0.128789	-0.519559	-1.27652	11	Gapt, Lgals1, Bcl3, Batf, Plcl2
271	GO_B_CELL_DIFFERENTIATION	0.895	1	0.0611693	0.217925	0.723284	27	Crebbp, Bcl2, Pou2f2, Malt1, Dclre1c, Cmtm7, Notch2, Ptpn2
272	GO_B_CELL_HOMEOSTASIS	0.460481	0.919833	0.0755015	-0.396114	-0.990824	12	Gapt, Tnfrsf13b, Pkn1
273	GO_B_CELL_MEDIATED_IMMUNITY	0.000674747	0.0289321	0.477271	0.637185	1.9958	21	H2-Eb1, H2-Ab1, Cd74, C1qb, Irf7, Pou2f2, Il4ra
274	GO_B_CELL_PROLIFERATION	0.718855	1	0.052913	-0.327087	-0.803631	11	Gapt, Ctps2
275	GO_B_CELL_RECEPTOR_SIGNALING_PATHWAY	0.0278117	0.341318	0.352488	0.471577	1.58156	29	Ifi208, Ifi205, Ifi213, Rftn1, Hck, Bcl2, Vav1, Prkcb, Mapk1, Ifi206, Ptpn6
276	GO_C2H2_ZINC_FINGER_DOMAIN_BINDING	0.281818	0.830959	0.121543	0.552031	1.19754	6	Mbd2, Ehmt2, Srrm2
277	GO_CADHERIN_BINDING	0.529611	0.937983	0.067676	-0.401671	-0.955471	10	Ndrg1, P2rx4
278	GO_CAJAL_BODY	0.537815	0.941903	0.0665892	-0.333877	-0.943842	19	Trim30c, Fam118b, Xpo1, Ddx46, Frg1, Nhp2, Nop10, Trim12a
279	GO_CALCIUM_CHANNEL_COMPLEX	0.973422	1	0.0383996	-0.208126	-0.555235	15	Herpud1, Camk2d
280	GO_CALCIUM_CHANNEL_REGULATOR_ACTIVITY	0.5	0.925399	0.0902635	0.37782	0.961011	11	Itpr1, Tspan13, Prkcb, Sri, Sgk3, Gnb1, Sgk1
281	GO_CALCIUM_DEPENDENT_PHOSPHOLIPID_BINDING	0.326565	0.850107	0.0934449	-0.468687	-1.11489	10	Anxa7, Anxa1, Anxa2
282	GO_CALCIUM_DEPENDENT_PROTEIN_BINDING	0.0784314	0.560364	0.204295	-0.445309	-1.40652	29	Anxa7, S100a1, Anxa1, Vamp3, Stx3, Tardbp, Anxa2, S100a4, S100a6, Rac2
283	GO_CALCIUM_DEPENDENT_PROTEIN_KINASE_ACTIVITY	0.361556	0.882266	0.105521	0.48539	1.08245	7	Mapkapk3, Mknk2, Prkcb, Mapkapk2
284	GO_CALCIUM_ION_BINDING	0.0211708	0.297371	0.352488	-0.338956	-1.36772	112	Mmp8, Vcan, S100a8, Anxa7, Prkcsh, Cib1, S100a1, Eps15, Mmp19, Anxa1, S100a10, Cd93, Bnip2, Cetn2, Cblb, Iqgap2, Plcb1, Tardbp, Creld2, Tpd52, Thbs1, Anxa2, S100a4, F10, Capn2, Edem2, Sptan1, Macf1, S100a6, Ppp3ca
285	GO_CALCIUM_ION_IMPORT	0.138958	0.666881	0.188204	0.443416	1.30445	17	Ccr5, Itpr1, Hck
286	GO_CALCIUM_ION_IMPORT_INTO_CYTOSOL	0.036155	0.38398	0.321776	0.62575	1.66814	12	Ccr5, Itpr1, Hck
287	GO_CALCIUM_ION_REGULATED_EXOCYTOSIS	0.8875	1	0.0615707	0.238371	0.671715	15	Psen2, Bloc1s6, Stx4a, Myof, Dnajc5, Synj1
288	GO_CALCIUM_ION_TRANSMEMBRANE_IMPORT_INTO_CYTOSOL	0.036155	0.38398	0.321776	0.62575	1.66814	12	Ccr5, Itpr1, Hck
289	GO_CALCIUM_ION_TRANSMEMBRANE_TRANSPORT	0.232673	0.781667	0.142057	0.371345	1.17781	23	Ccr5, Psen2, Itpr1, Hck
290	GO_CALCIUM_ION_TRANSMEMBRANE_TRANSPORTER_ACTIVITY	0.848837	1	0.0446854	-0.271125	-0.711581	14	Trpm7, Orai1, Dennd5a, Trpc4ap, Orai3, Mcub
291	GO_CALCIUM_ION_TRANSPORT	0.180593	0.734532	0.170932	0.31458	1.19503	48	Ccl7, Ccr5, Psen2, Itpr1, Ccl5, Hck
292	GO_CALCIUM_MEDIATED_SIGNALING	0.69802	0.993232	0.0728939	0.266314	0.844682	23	Ccr5, Ppp1r9b
293	GO_CALMODULIN_BINDING	0.849117	1	0.0431037	-0.214592	-0.732034	41	Nsrp1, Vamp3, Orai1, Iqgap2, Plcb1, Mknk1, Add3, Cnn2, Camk2d, Sptan1, Ppp3ca
294	GO_CALMODULIN_DEPENDENT_PROTEIN_KINASE_ACTIVITY	0.794811	1	0.0640704	0.301842	0.728657	9	Mapkapk3, Mknk2, Mapkapk2
295	GO_CAMERA_TYPE_EYE_MORPHOGENESIS	0.77451	1	0.0672065	0.267827	0.772491	16	Tdrd7, Aldh1b1, Arid1b, Tlr7
296	GO_CANONICAL_WNT_SIGNALING_PATHWAY	0.418317	0.913116	0.101351	0.318202	1.00926	23	Gsk3b, Psen2, Stk11, Rab5c, Tbl1xr1, Klf2
297	GO_CARBOHYDRATE_BINDING	0.0591806	0.487469	0.227987	-0.369921	-1.37134	62	Chil3, Vcan, Galnt9, Sell, Clec4e, Plod3, Cd93, Fuca1, Dpm1, C3, G6pdx, Lgals1, Emc7, Atrn, Mlec, Gpcpd1, Uap1, Clec5a, Chil1, Lgals9
298	GO_CARBOHYDRATE_BIOSYNTHETIC_PROCESS	0.190164	0.753366	0.126254	-0.374903	-1.22337	35	Mpdu1, Impa1, Pgp, Gyg, Mdh2, Nans, G6pdx, Got2, Impa2, Pgd, Atf4, Taldo1, Akt1
299	GO_CARBOHYDRATE_CATABOLIC_PROCESS	0.0903226	0.578947	0.188204	-0.409761	-1.35945	36	Chil3, Khk, Dera, Glb1, Hexa, Rpe, Gyg
300	GO_CARBOHYDRATE_DERIVATIVE_BIOSYNTHETIC_PROCESS	0.24569	0.799498	0.100633	-0.27421	-1.11443	116	Vcan, Galnt9, Stt3a, Pofut2, Trak2, Pigc, Prkcsh, St8sia4, St3gal4, Mpdu1, Pigk, Nme1, Hexa, Aprt, Dpm1, Ctps2, Hprt, Nans, Thbs1, G6pdx, Pqlc3
301	GO_CARBOHYDRATE_DERIVATIVE_CATABOLIC_PROCESS	0.0366166	0.387984	0.321776	-0.461418	-1.53083	36	Chil3, Vcan, Hgsnat, Pglyrp1, Dera, Glb1, Fuca1, Hexa, Hprt, Gba
302	GO_CARBOHYDRATE_DERIVATIVE_METABOLIC_PROCESS	0.0161926	0.254963	0.352488	-0.310987	-1.39724	244	Chil3, Vcan, Galnt9, Dguok, Stt3a, Pofut2, Icmt, Trak2, Pigc, Ndufa9, Prkcsh, Hgsnat, Khk, St8sia4, St3gal4, Pglyrp1, Dera, Mpdu1, Pigk, Glb1, Fuca1, Ndufv1, Nme1, Ndufa12, Hexa, Ndufs5, Mri1, Aprt, Ndufs4, Rpe, Dpm1, Ctps2, Hprt, Mboat1, Gba, Mocs2, Nans, Thbs1, G6pdx, Pqlc3, Ndufv2, Sdhc, Ndufb11, Ahcyl1, Erh, Asah1, Ndufa11, Cox7b, Pgd, Edem2, Cox6b1, Uap1, Bad, Chil1, Ostc, Il15, Ndufb5, Nduf…
303	GO_CARBOHYDRATE_DERIVATIVE_TRANSPORT	0.951338	1	0.057006	0.224452	0.556671	10	Slc35c2, Npc2, Ldlr, Slc25a5, Scarb1
304	GO_CARBOHYDRATE_DERIVATIVE_TRANSPORTER_ACTIVITY	0.720641	1	0.0553643	-0.385103	-0.800795	6	Slc35b1, Slc25a4, Gltp
305	GO_CARBOHYDRATE_HOMEOSTASIS	0.255618	0.808685	0.144631	0.294738	1.12359	50	Sik1, Crebbp, Il1b, Oas2, Ogt, Stk11, Stat1, Raf1, Oas3, Hk2, Pdk3, Sidt2, Ptpn2, Hk3, Sirt2, Ptpn6
306	GO_CARBOHYDRATE_KINASE_ACTIVITY	0.736364	1	0.0659816	0.345344	0.749166	6	Pfkfb4, Hk2, Hk3
307	GO_CARBOHYDRATE_METABOLIC_PROCESS	0.144866	0.676493	0.135002	-0.275396	-1.17414	163	Chil3, Galnt9, Stt3a, Pofut2, Trak2, Prkcsh, Khk, St8sia4, St3gal4, Dera, Dgat2, Mpdu1, Glb1, Fuca1, Ugt1a1, Hexa, Impa1, Pgp, Cyb5a, Cs, Rpe, Hagh, Gyg, Dpm1, Gba, Me2, Mdh2, Nans, Thbs1, G6pdx, Got2, Impa2, Mlec, Pgd, Edem2, Bad, Atf4, Chil1, Ostc, Dad1, Srd5a3, Tmem165, Nagpa
308	GO_CARBOHYDRATE_PHOSPHORYLATION	0.736364	1	0.0659816	0.345344	0.749166	6	Pfkfb4, Hk2, Hk3
309	GO_CARBOHYDRATE_TRANSPORT	0.564784	0.955116	0.0636424	-0.335391	-0.940798	18	Slc2a6, Rdx, Sort1, Rab4b, Slc35b1, Akt1, Slc35e1
310	GO_CARBON_CARBON_LYASE_ACTIVITY	0.1633	0.712185	0.1396	-0.533011	-1.30957	11	Hdc, Dera, Me2, Bckdha, Urod, Glul
311	GO_CARBON_OXYGEN_LYASE_ACTIVITY	0.157807	0.704723	0.141225	-0.491926	-1.29108	14	Uba5, Auh, Hadhb, Pts
312	GO_CARBOXYLIC_ACID_BIOSYNTHETIC_PROCESS	0.161383	0.710582	0.188204	0.323083	1.23755	51	Cd74, Sik1, Ggta1, Elovl5, Lta4h, Oat, Aldh1b1, Pla2g4a
313	GO_CARBOXYLIC_ACID_CATABOLIC_PROCESS	0.197115	0.759799	0.122108	-0.361905	-1.22252	39	Hdc, Acat1, Abcd2, Auh, Crat, Hadhb, Bckdha, Got2, Ech1, Gls, Hsd17b10
314	GO_CARBOXYLIC_ESTER_HYDROLASE_ACTIVITY	0.988215	1	0.0383206	-0.169398	-0.484861	20	Ptrhd1, Lipa
315	GO_CARBOXYPEPTIDASE_ACTIVITY	0.288636	0.830959	0.119888	0.545075	1.18245	6	Ace, Ctsa
316	GO_CARBOXY_LYASE_ACTIVITY	0.327556	0.850107	0.0946646	-0.503797	-1.12185	8	Hdc, Me2, Bckdha, Urod, Glul
317	GO_CARBOXY_TERMINAL_DOMAIN_PROTEIN_KINASE_COMPLEX	0.665487	0.982701	0.0588438	-0.384254	-0.831047	7	Puf60
318	GO_CARDIAC_ATRIUM_DEVELOPMENT	0.496536	0.924101	0.0873098	0.472508	0.964823	5	Notch2, Nsd1, Nsd3
319	GO_CARDIAC_CELL_DEVELOPMENT	0.928922	1	0.0584693	0.237749	0.60473	11	Pdlim5, Notch2, Atg5
320	GO_CARDIAC_CHAMBER_DEVELOPMENT	0.528053	0.937594	0.0665892	-0.293881	-0.946156	31	Plec, Ptcd2, Rxra, Trip11, Smad4, Dctn5, Rara, Plxnb2, Ap1b1, Id2
321	GO_CARDIAC_CHAMBER_MORPHOGENESIS	0.409015	0.909355	0.0802023	-0.375559	-1.03806	17	Plec, Ptcd2, Rxra
322	GO_CARDIAC_CONDUCTION	0.220539	0.765959	0.117766	-0.499559	-1.22738	11	Plec, Tstd3, Camk2d, Sptbn1, Mef2c
323	GO_CARDIAC_EPITHELIAL_TO_MESENCHYMAL_TRANSITION	0.815909	1	0.0610364	0.312907	0.678798	6	Notch2, Rtn4, Tgfbr1
324	GO_CARDIAC_MUSCLE_CELL_DIFFERENTIATION	0.871022	1	0.043888	-0.245681	-0.718099	22	Rxra, Kdm6b, Tstd3, Lmna, Akap13, Camk2d, Rara
325	GO_CARDIAC_MUSCLE_TISSUE_DEVELOPMENT	0.609677	0.971166	0.0585938	-0.273955	-0.908891	36	Plec, Ptcd2, Rxra, Kdm6b, Tstd3, Ndufv2, Lmna, Akap13, Camk2d, Rara
326	GO_CARDIAC_MUSCLE_TISSUE_MORPHOGENESIS	0.0315286	0.364136	0.321776	-0.697201	-1.55253	8	Plec, Ptcd2, Rxra
327	GO_CARDIAC_SEPTUM_DEVELOPMENT	0.865546	1	0.0443293	-0.256957	-0.726394	19	Trip11, Smad4, Dctn5, Rara, Plxnb2, Ap1b1, Id2
328	GO_CARDIAC_SEPTUM_MORPHOGENESIS	0.892449	1	0.0571259	0.282394	0.629754	7	Notch2, Nsd1, Nsd3, Cited2
329	GO_CARDIAC_VENTRICLE_DEVELOPMENT	0.720466	1	0.0522693	-0.272835	-0.822511	24	Plec, Ptcd2, Rxra, Trip11, Dctn5, Ap1b1, Id2
330	GO_CARDIAC_VENTRICLE_MORPHOGENESIS	0.172589	0.724377	0.135741	-0.54557	-1.29777	10	Plec, Ptcd2, Rxra
331	GO_CARDIOCYTE_DIFFERENTIATION	0.892027	1	0.042417	-0.223929	-0.691568	27	Rxra, Kdm6b, Tstd3, Lmna, Akap13, Smad4, Camk2d, Rara
332	GO_CARDIOVASCULAR_SYSTEM_DEVELOPMENT	0.935849	1	0.0795565	0.1738	0.827275	185	Pdlim5, Sik1, Crebbp, Erap1, Ap2b1, Gsk3b, Mbd2, Psen2, Clic4, Apoe, Aldh1b1, Ift172, Stk11, Adam8, Arid1b, Hpgd, Stk4, Raf1, Sgpl1, Zfand5, Gna13, Kat2b, Grk3, Anp32b, Vav1, Zfp36l1, Prkcb, Pdcd10, Spi1, Ric8a, Dync1h1, Pdcl3, Map3k3, Gnaq, Mapk1, Tlr7, Prdm1, Aamp, Notch2, Ift20, Rapgef1, Rtn4, Sirt2, Zmiz1, Ptpn6, Ece1, Setdb2
333	GO_CARGO_RECEPTOR_ACTIVITY	0.0245706	0.323009	0.352488	0.676203	1.67708	10	Cxcl16, Msr1, Lrp10, Lgals3bp
334	GO_CARNITINE_METABOLIC_PROCESS	0.449912	0.918937	0.077884	-0.53673	-1.04192	5	Crat, Por
335	GO_CARTILAGE_DEVELOPMENT	0.994992	1	0.0376143	-0.170923	-0.472436	17	Thbs1, Chil1, Rara, Cd44, Mef2c, Tgfb1
336	GO_CATALYTIC_COMPLEX	0.126238	0.645007	0.135741	-0.24925	-1.15902	335	Hcfc1, Fbxw5, Ints6l, Polr2i, Stt3a, Pop5, Shoc2, Polr3k, Ndufa9, Mcrs1, Fbxo11, Actr8, Sdhd, Wdr61, Yy1, Dctn2, Pigk, Ndufv1, Pycard, Dcaf11, Ndufa12, Ccnl2, Ndufs5, Senp3, Cul1, Ndufs4, Csnk2a2, Rb1cc1, Fbxl5, Dpm1, Pik3r1, Puf60, Dpy30, Snrpert, Ing4, Cul3, Bckdha, Prdx3, Ndufv2, Spop, Ppp4r1, Cdkn1b, Pik3r5, Sdhc, Ndufb11, Aup1, Spcs1, Ube2l3, Trp53, Erh, Gtf2e2, Polr2d, Naa10, Snrpe, Atg3, N…
337	GO_CATALYTIC_STEP_2_SPLICEOSOME	0.73716	1	0.0467883	-0.225704	-0.842555	65	Lsm7, Prpf6, Syf2, Pnn, Magohb, Cwc15, Snrpert, Frg1, Snrnp40, Snrpe, Slu7, Lsm2, Phf5a, Snrnp200, Isy1, Cdc40, Rbm8a, Hnrnpf, Bcas2, Hnrnpk, Snrpg, Rbm8a2, Hnrnpu, Snrpd3, Srrm1, Prpf8, Hnrnpr, Dhx38, Ddx5, Cdc5l
338	GO_CATECHOLAMINE_METABOLIC_PROCESS	0.00497537	0.127627	0.407018	-0.833957	-1.73415	6	Hdc, Comt, Hprt
339	GO_CATECHOL_CONTAINING_COMPOUND_METABOLIC_PROCESS	0.00497537	0.127627	0.407018	-0.833957	-1.73415	6	Hdc, Comt, Hprt
340	GO_CATION_CHANNEL_ACTIVITY	0.471761	0.920604	0.0725352	-0.374608	-0.999372	15	Trpm7, Orai1, P2rx4, Dennd5a, Ano6, Trpc4ap, Abcc1, Orai3, Mcub
341	GO_CATION_CHANNEL_COMPLEX	0.607744	0.970529	0.0607719	-0.314003	-0.898758	20	Herpud1, Vamp3, Stx3, Camk2d
342	GO_CATION_TRANSMEMBRANE_TRANSPORTER_ACTIVITY	0.472136	0.920604	0.0689567	-0.279174	-0.990859	50	Slc2a6, Slc30a5, Cyb5a, Trpm7, Orai1, P2rx4, Cox7b, Cox6b1, Dennd5a, Ano6, Surf1, Slc39a7, Trpc4ap, Abcc1, Cox6c, Orai3, Cox8a, Cox5b, Cox4i1, Coa6
343	GO_CATION_TRANSPORT	0.995665	1	0.0307037	-0.160314	-0.65385	121	Slc2a6, Ndufa9, Slc30a5, Cyb5a, Trpm7, Orai1, Ndfip1, Fkbp4, P2rx4, Saraf, Cdkn1b, Cox7b, Fyn, Cox6b1, Mcur1, Camk2d, Dennd5a, Ppp3ca, Ccr2, Nsf, Tmem165, Tcn2, Ano6, Surf1, Slc39a7, Sfxn3, Ibtk, Slc38a2, Trpc4ap, Abcc1, Chp1, Cox6c, Orai3, Cox8a, Cox5b, Vps4b, Cox4i1, Coa6, Cox17, Syk, Mcub, Coro1c, Taf7, Prkag1, Picalm
344	GO_CCR4_NOT_COMPLEX	0.508083	0.928631	0.0860347	0.461941	0.943246	5	Cnot6, Cnot1
345	GO_CCR_CHEMOKINE_RECEPTOR_BINDING	0.0100665	0.196532	0.38073	0.611647	1.79936	17	Ccl7, Ccr5, Ccl4, Ccl5, Stat1, Creb3
346	GO_CD40_RECEPTOR_COMPLEX	0.455378	0.918937	0.0916795	0.450369	1.00435	7	Cd40, Htra2
347	GO_CD4_POSITIVE_ALPHA_BETA_T_CELL_ACTIVATION	0.60049	0.967305	0.0802023	0.350044	0.89036	11	Rsad2, Raf1, Rela
348	GO_CELLULAR_ALDEHYDE_METABOLIC_PROCESS	0.731667	1	0.0516356	-0.257474	-0.828786	32	Khk, Dera, Rpe, Hagh, G6pdx, Bckdha, Pgd
349	GO_CELLULAR_AMIDE_METABOLIC_PROCESS	0.473684	0.921192	0.0621124	-0.226106	-0.998527	214	Mrps9, Sgms2, Mgst1, Mrpl37, Mrpl30, St8sia4, St3gal4, Sec11c, Mrpl40, Stat5b, Eif1a, Eprs, Ethe1, Eif1b, Hexa, Mrpl27, Mrps16, Cars2, Hagh, Ggh, Sppl2a, Gstm1, Gba, Wars, Rnpepl1, Sgms1, Eif4ebp2, Mrpl20, G6pdx, Mrpl32, F10, Spcs1, Mrpl57, Asah1, Mrpl35, Gsr, Eif1, Cdc123, Rsl24d1, Sars, Mrpl34, Eif3c, Trmt112, Nars, Mrpl2, Asnsd1, Mrps23, Akt1, Eif4ebp1, Mrpl51, Mrps7, Glrx2, Aurkaip1, Mrpl42, …
350	GO_CELLULAR_AMINO_ACID_BIOSYNTHETIC_PROCESS	0.285229	0.830959	0.101714	-0.457489	-1.16746	13	Plod3, Mri1, Got2, Gls, Pycr2, Asnsd1, Glul
351	GO_CELLULAR_AMINO_ACID_CATABOLIC_PROCESS	0.111111	0.620447	0.172324	-0.510417	-1.37588	16	Hdc, Acat1, Auh, Bckdha, Got2, Gls, Hsd17b10
352	GO_CELLULAR_AMINO_ACID_METABOLIC_PROCESS	0.00583485	0.142015	0.407018	-0.447138	-1.64228	60	Hdc, Acat1, Icmt, Prdx4, Plod3, Stat5b, Eprs, Auh, Mri1, Cars2, Ggh, Ctps2, Wars, Pts, Bckdha, Got2, Gls, Ahcyl1, Pycr2, Hsd17b10, Atf4, Sars, Ahcyl2, Prdx1, Slc7a7, Nars, Asnsd1, Pcyox1
353	GO_CELLULAR_ANION_HOMEOSTASIS	0.615114	0.971273	0.062249	-0.462555	-0.897927	5	Xpr1, Gpcpd1, Abcc1
354	GO_CELLULAR_CARBOHYDRATE_BIOSYNTHETIC_PROCESS	0.229236	0.778486	0.114267	-0.450745	-1.20249	15	Impa1, Pgp, Gyg, Nans, Impa2
355	GO_CELLULAR_CARBOHYDRATE_CATABOLIC_PROCESS	0.880623	1	0.0448645	-0.280907	-0.646705	9	Gyg
356	GO_CELLULAR_CARBOHYDRATE_METABOLIC_PROCESS	0.648	0.980511	0.0553643	-0.257211	-0.889672	45	Khk, Dgat2, Glb1, Impa1, Pgp, Rpe, Gyg, Nans, Impa2, Pgd
357	GO_CELLULAR_CATABOLIC_PROCESS	0.798517	1	0.0338245	-0.189434	-0.889658	406	Vcan, Ufd1, Fbxw5, Hdc, Acat1, Selenos, Lsm7, Herc4, Abcd2, Upf3a, Gpx3, Prdx4, Fbxo11, Gda, Dera, Dctpp1, Glb1, Ncbp1, Herpud1, Auh, Ugt1a1, Comt, Ube3a, Hexa, Vps25, Crat, Hba-a1, Prdx6, Cul1, Lsm6, Magohb, Ube2w, Ndfip1, Rnf44, Hagh, Psmc3, Gyg, Fbxl5, Rnaseh2c, Herc1, Hprt, Gstm1, Gba, Derl2, Psmd14, Rnpepl1, Hadhb, Exosc1, Dnajc10, Ube2g1, Por, Rlim, Cul3, Bckdha, Prdx3, Spop, Psmd6, Lonp2, …
358	GO_CELLULAR_CHEMICAL_HOMEOSTASIS	0.655738	0.980511	0.0913924	0.198193	0.918359	145	Ccl7, Ccr5, Abcg3, Hfe, Crebbp, Tgm2, Il1b, Psen2, Ogt, Clic4, Apoe, Itpr1, Cd40, Ccl5, Hck, Bcl2, Hexb, Slc31a1, Trf, Tcirg1, Raf1
359	GO_CELLULAR_COMPONENT_ASSEMBLY_INVOLVED_IN_MORPHOGENESIS	0.819149	1	0.0684715	0.207579	0.788217	47	Csnk1d, Senp6, Ift172, Ehd4, Bbip1, Dync1h1, Rab1a, Tlr7, Tbpl1, B9d2, Ift20, Ogfr, Tlr13, Tmf1, Rab10, Nrros, Ube2a
360	GO_CELLULAR_COMPONENT_DISASSEMBLY	0.0449967	0.422177	0.321776	-0.299513	-1.30308	190	Mmp8, Fn1, Mrps9, Hp, Prtn3, Mrpl37, Nfe2, Top2b, Dstn, Mrpl30, Wdr45b, Yipf1, Plod3, Mrpl40, Mmp19, Cd93, Rock1, Nme1, Adam10, Mrpl27, Mrps16, Map2k2, Vrk1, C3, Atg4d, Flot1, Tardbp, Acin1, Mrpl20, Tmem203
361	GO_CELLULAR_COMPONENT_DISASSEMBLY_INVOLVED_IN_EXECUTION_PHASE_OF_APOPTOSIS	0.482471	0.921699	0.0716527	-0.355072	-0.981432	17	Top2b, Rock1, Tardbp, Acin1
362	GO_CELLULAR_COMPONENT_MORPHOGENESIS	0.489824	0.922373	0.0607719	-0.226392	-0.988286	194	Fn1, Gnpat, Top2b, Bin3, Met, Cib1, Trim28, Plod3, Ssh2, Prex1, Lims1, Rock1, Vamp3, Tstd3, Zswim6, Iqgap2, Cap1, Hprt, Flot1, Rdx, Lipa, Cul3, S100a4, Ilk, Kif5b, Tpgs1, Add3, Capn2, Sec24b, Wfdc17, Fyn, Ptpn11, Smad4, Camk2d, Asap1, Plxnb2, Sptan1, S100a6, Rac2, Ppp3ca, Cflar, Rab8b, Rere
363	GO_CELLULAR_COPPER_ION_HOMEOSTASIS	0.481221	0.921699	0.0899861	0.416298	0.970485	8	Slc31a1, Sco2, Slc31a2, Atox1
364	GO_CELLULAR_DEFENSE_RESPONSE	0.00122005	0.047437	0.45506	0.516897	1.89694	42	Ccr5, Ifi208, Ifi205, Ifi213, H2-M3, Cd300c2, H2-Q7, Lgals3bp, Lilr4b, Tcirg1, Cx3cr1, Cd300e, Lilrb4a, Ncf1, Ifi206, H2-K1, Rela, Pirb, Cd300a, H2-D1, Ifi209
365	GO_CELLULAR_EXTRAVASATION	0.94	1	0.0588438	0.209028	0.589029	15	Jaml, Rock2, Itgb2, Ccl2
366	GO_CELLULAR_GLUCAN_METABOLIC_PROCESS	0.904177	1	0.0598603	0.222546	0.677165	19	Gsk3b, Il6st, Stk40, Ubc, Ugp2, Calm1
367	GO_CELLULAR_GLUCOSE_HOMEOSTASIS	0.750831	1	0.0502948	-0.263628	-0.814172	27	Fn1, Nme1, Pik3r1, Lgals1
368	GO_CELLULAR_HOMEOSTASIS	0.592141	0.966322	0.0518458	-0.217095	-0.944344	187	Fn1, Lcn2, Saa3, Prtn3, Selenos, S100a8, Anxa7, Prdx4, Txndc5, Bmyc, Dgat2, Slc30a5, Herpud1, Nme1, Hexa, Trpm7, Ndfip1, Pik3r1, Dnajc10, Mt1, Ccl9, Tmem203, Lgals1, Xpr1, Add3, Capn2, Ttc7, Gpcpd1, Gsr, Smad4, Mcur1, Camk2d, Nptn, Txndc11, Prdx1, Ppp3ca, Ppt1, Ccr2, Tmem165, Pdia3, Glrx, Ano6
369	GO_CELLULAR_HORMONE_METABOLIC_PROCESS	0.63289	0.978232	0.0582216	-0.315243	-0.884281	18	Dgat2, Stat5b, Ugt1a1, Comt
370	GO_CELLULAR_IRON_ION_HOMEOSTASIS	0.478114	0.921699	0.0725352	-0.362843	-0.97808	16	Lcn2, Bmyc, Ndfip1, Ttc7, Smad4
371	GO_CELLULAR_KETONE_METABOLIC_PROCESS	0.604651	0.968352	0.0603786	-0.338365	-0.902683	15	Ndufa9, Stat5b, Cryzl1, Hagh, Got2
372	GO_CELLULAR_LIPID_CATABOLIC_PROCESS	0.740741	1	0.0732559	0.23147	0.832761	39	Apoe, Pla2g4a, Hexb, Cyp4f18, Sgpl1, Abhd12, Hsd17b4, Cyp4f13, Gde1, Cyp4f16, Pex7, Cpt1a, Hadha, Sirt2
373	GO_CELLULAR_LIPID_METABOLIC_PROCESS	0.434548	0.918169	0.0662842	-0.230588	-1.01832	214	Sgms2, Gnpat, Nr1h2, Abcd2, Ptgr1, Pigc, St8sia4, St3gal4, Dgat2, Mpdu1, Stat5b, Pigk, Agpat2, Glb1, Rxra, Auh, Ugt1a1, Hexa, Cds2, Impa1, Crat, Pgp, Plcb1, Dpm1, C3, Pik3r1, Mboat1, Gba, Rnpepl1, Hadhb, Sgms1, Por, Lipa, Efr3a, Nans, Pqlc3, Pik3r5, Ech1, Dbi, Asah1, Impa2, Ttc7, Gpcpd1, Fyn, Ptpn11
374	GO_CELLULAR_MACROMOLECULAR_COMPLEX_ASSEMBLY	0.344538	0.862378	0.153159	0.205698	1.02259	273	H2-Eb1, H2-Ab1, H2-DMb1, Cox20, Ndufaf3, Aif1, Crebbp, Celf1, Psmd11, H2-DMa, Atf1, Ap2b1, Xpa, Kpnb1, Daxx, Mbd2, Csnk1d, Scaf11, Senp6, Ccl5, Pfdn6, Lsm14a, Uvrag, Ube2k, Pilra, Tcirg1, Spty2d1, Eif3i, Eif3f, Stx4a, Ago2, Anp32b, Cabin1, Srsf1, Sco2, Gemin7, Ddx28, Pilrb1, Eif3j2, Dync1h1, Tmem33, Vma21, Mrto4, Snrpf, Eif3m, Eif3e, Rab1a, Pilrb2
375	GO_CELLULAR_MACROMOLECULE_LOCALIZATION	0.981595	1	0.0228694	-0.165566	-0.779537	418	Ufd1, Selenos, Icmt, Trak2, Wdr45b, Rpain, Rab31, Osbpl8, Bid, Dctn2, Lrwd1, Pigk, Flot2, S100a10, Herpud1, Stxbp6, Rock1, Golga4, Ssr2, Vps25, Stx8, Vamp3, Ap1m1, Xpo1, Cblb, Rab2a, Tstd3, Tmem30a, Tmsb10, Herc1, Pik3r1, Derl2, Atg4d, Flot1, Stx3, Adprh, Rdx, Acap2, Efr3a, Stx18, Diaph1, Zfand6, Erp29, Rab18, Anxa2, Ipo7, Lonp2, Vps36, Aup1, Ahcyl1, Spcs1, Phb2, Trp53, Lmna, Capn2, Ttc7, Atg3, S…
376	GO_CELLULAR_METABOLIC_COMPOUND_SALVAGE	0.0444796	0.422177	0.321776	-0.660768	-1.52122	9	Dguok, Mri1, Aprt, Hprt
377	GO_CELLULAR_MODIFIED_AMINO_ACID_BIOSYNTHETIC_PROCESS	0.219469	0.765959	0.121543	-0.584125	-1.26332	7	Plod3, Hagh
378	GO_CELLULAR_MODIFIED_AMINO_ACID_METABOLIC_PROCESS	0.0548387	0.472932	0.245042	-0.407467	-1.40134	44	Mgst1, Icmt, Prdx4, Plod3, Stat5b, Ethe1, Mri1, Hagh, Ggh, Gstm1, Mboat1, G6pdx, Got2, Ahcyl1, Gsr, Sars, Ahcyl2, Prdx1
379	GO_CELLULAR_MONOVALENT_INORGANIC_ANION_HOMEOSTASIS	0.615114	0.971273	0.062249	-0.462555	-0.897927	5	Xpr1, Gpcpd1, Abcc1
380	GO_CELLULAR_MONOVALENT_INORGANIC_CATION_HOMEOSTASIS	0.611794	0.971273	0.0793435	0.291413	0.886716	19	Clic4, Bcl2, Tcirg1, Clcn4, Mafk, Slc4a7
381	GO_CELLULAR_PIGMENTATION	0.564784	0.955116	0.0636424	-0.334743	-0.938979	18	Lyst, Dctn2, Ap1m1
382	GO_CELLULAR_PIGMENT_ACCUMULATION	0.56351	0.955074	0.08042	0.431108	0.880287	5	Bloc1s6, Ap1g1
383	GO_CELLULAR_PROCESS_INVOLVED_IN_REPRODUCTION_IN_MULTICELLULAR_ORGANISM	0.436782	0.918169	0.107972	0.252539	0.988469	56	Sik1, Ube2j1, Celf1, Il1b, Ran, Bcl2, Stk11, Hexb, Hspa8, Kdm3b, Dpy19l1, Tlr7, Chd4, Prdm1, Tbpl1, Zmiz1, Tmf1, Csf1r, Hspa5, Nrros, Ube2a, Ybx3, Pabpc1, Slirp, Eif2s2, Hspa1a
384	GO_CELLULAR_PROTEIN_COMPLEX_ASSEMBLY	0.0502902	0.450648	0.321776	0.272178	1.26657	152	H2-Eb1, H2-Ab1, H2-DMb1, Cox20, Ndufaf3, Aif1, Psmd11, H2-DMa, Atf1, Ap2b1, Kpnb1, Mbd2, Csnk1d, Senp6, Ccl5, Pfdn6, Uvrag, Ube2k, Pilra, Tcirg1
385	GO_CELLULAR_PROTEIN_COMPLEX_DISASSEMBLY	0.16018	0.708	0.132147	-0.324849	-1.21937	66	Mrps9, Mrpl37, Dstn, Mrpl30, Mrpl40, Mrpl27, Mrps16, Mrpl20, Mrpl32, Mrpl35, Mrpl34, Trmt112, Mrpl2, Mrps23, Mrpl51, Mrps7, Aurkaip1, Mrpl42, Mrpl54, Mrpl33, Mrps11
386	GO_CELLULAR_PROTEIN_COMPLEX_LOCALIZATION	0.684575	0.987561	0.05653	-0.373772	-0.832315	8	Stxbp6, Rdx
387	GO_CELLULAR_RESPIRATION	0.0578635	0.483566	0.227987	-0.351564	-1.34469	71	Ndufa9, Sdhd, Ndufv1, Ndufa12, Ndufs5, Cs, Ndufs4, Mdh2, Ndufv2, Idh3b, Sdhc, Ndufb11, Ndufa11, Cox7b, Cox6b1, Ndufb5, Ndufa1, Ndufs7, Ndufc2, Cyc1, Surf1, Ndufa10, Ndufb3, Cox6c, Ndufa8, Cox8a, Cox5b, Cox4i1, Coa6, Ndufa7, Ndufa2, Ndufc1, Ndufa13, Cox6a1, Ndufb7, Ndufa4, Pdhb
388	GO_CELLULAR_RESPONSE_TO_ABIOTIC_STIMULUS	0.328904	0.850107	0.138022	0.240929	1.0438	102	Sik1, Ifi208, Crebbp, Ifi205, Ifi213, Xpa, Il1b, Usp47, Cab39, Gsk3b, Nfkb2, Cd40, Senp6, Stk11, Grb2, Sipa1, Eef1d, Psmb9, Map3k3, Gnaq, Mapk1, Ifi206, Tlr7, Eif2s1, Sirt2, Tlr13, Myd88, Rela
389	GO_CELLULAR_RESPONSE_TO_ACETYLCHOLINE	0.65493	0.980511	0.0734381	0.358597	0.835971	8	Rgs10, Grk3, Gnaq
390	GO_CELLULAR_RESPONSE_TO_ACID_CHEMICAL	0.682584	0.987561	0.0806388	0.226707	0.864246	50	Sik1, Crebbp, Il1b, Ogt, Aldh1b1, Ccl5, Htra2, Sipa1
391	GO_CELLULAR_RESPONSE_TO_ALCOHOL	0.0892857	0.578947	0.24134	0.39488	1.38454	35	Ccl7, Sik1, Abcg3, Crebbp, Itpr1, Sarnp, Ccl5, Spi1, Ctnna1, Rock2, Klf2, Ncoa3, Ccl2
392	GO_CELLULAR_RESPONSE_TO_ALKALOID	0.128954	0.64901	0.193813	0.545161	1.35207	10	Aif1, Nfkb2, Ccl5, Ppp1r9b
393	GO_CELLULAR_RESPONSE_TO_AMINO_ACID_STARVATION	0.953431	1	0.0572461	0.225801	0.57434	11	Seh1l, Eif2ak2, Eif2s1
394	GO_CELLULAR_RESPONSE_TO_AMINO_ACID_STIMULUS	0.988372	1	0.0376923	-0.18989	-0.498375	14	Capn2, Lamtor2, Hnrnpk, Lamtor4
395	GO_CELLULAR_RESPONSE_TO_ANTIBIOTIC	0.34	0.860051	0.11524	0.39922	1.10534	14	Crebbp, Il1b, Pla2g4a, Hspa8, Rab10, Hspa5, Hspa1a, Ppp1r15a
396	GO_CELLULAR_RESPONSE_TO_ARSENIC_CONTAINING_SUBSTANCE	0.658579	0.981986	0.0583453	-0.385681	-0.858834	8	Mknk1, Atf4, Urod, Zfand2b
397	GO_CELLULAR_RESPONSE_TO_ATP	0.47487	0.921699	0.0743625	-0.451982	-1.00647	8	Ssh2, P2rx4
398	GO_CELLULAR_RESPONSE_TO_BIOTIC_STIMULUS	0.0133091	0.234854	0.38073	0.34599	1.46155	86	Cxcl16, Ccr5, Cd86, Tnip2, Cxcl10, Il1b, Havcr2, Klrk1, Gsk3b, Nfkb2, Ogt, Cd40, Senp6, Ccl5, Hck, Lilr4b, Cx3cr1, Tnfrsf1b, Tnfaip3, Hspa8, Lilrb4a, Mapk1, Tlr7, Apaf1, Sirt2, Tirap, Tlr13, Ripk2, Cmpk2, Nfkbia, Rela, Ccl2, Pirb
399	GO_CELLULAR_RESPONSE_TO_BMP_STIMULUS	0.700337	0.993548	0.0541201	-0.30933	-0.833828	16	Fn1, Tstd3, Vsir, Smad4
400	GO_CELLULAR_RESPONSE_TO_CALCIUM_ION	0.74092	1	0.0687943	0.289305	0.791369	13	Clic4, Fus, Raf1
401	GO_CELLULAR_RESPONSE_TO_CAMP	0.41	0.91014	0.103197	0.376182	1.04156	14	Crebbp, Itpr1, Rapgef1, Rap1b, Pde4b, Pik3cg
402	GO_CELLULAR_RESPONSE_TO_CARBOHYDRATE_STIMULUS	0.625	0.97534	0.0791317	0.269399	0.894123	27	Crebbp, Il1b, Nfkb2, Ogt, Raf1, Prkcb, Pdk3
403	GO_CELLULAR_RESPONSE_TO_CORTICOSTEROID_STIMULUS	0.424318	0.913606	0.100633	0.345092	1.0152	17	Abcg3, Crebbp, Ran, Sarnp
404	GO_CELLULAR_RESPONSE_TO_CYTOKINE_STIMULUS	2.26666e-08	1.03994e-05	0.733762	0.39421	1.93829	252	H2-Eb1, H2-Ab1, H2-Aa, Cd74, Ccl7, Ccr5, Ifit1, Ifit3b, Isg20, Rsad2, Ifitm1, Ccl4, Ifit3, Ifit2, Cd86, Tnip2, Cxcl10, Mx1, Ifit1bl1, Il2rg, Stat2, Aif1, Psmd11, Irf7, Il1b, Gbp2, Daxx, H2-M3, Gsk3b, Oas2, Nfkb2, Cd40, Oasl1, H2-Q7, Il1r2, Isg15, Ccl5, Psme1, Hck, Fcgr1, Ube2k, Stat1, Il10ra, Gbp3, Cx3cr1, Oas3, Htra2, Tnfrsf1b, Il4ra
405	GO_CELLULAR_RESPONSE_TO_DEXAMETHASONE_STIMULUS	0.25	0.801537	0.132846	0.501156	1.20981	9	Abcg3, Crebbp, Sarnp
406	GO_CELLULAR_RESPONSE_TO_DNA_DAMAGE_STIMULUS	0.542636	0.942556	0.113313	0.203411	0.979493	224	Brd3, Sik1, Ifi208, Bcl2a1b, Ppie, Crebbp, Ifi205, Irf7, Bcl2a1d, Ifi213, Brd4, Xpa, Usp47, Arid3a, Psen2, Csnk1d, Nupr1, Cnot6, Tmem189, Isg15, Bcl2, Smc6, Polr2g, Stk11, Uvrag, Mapkapk3, Grb2, Cdk5rap3, Htra2, Tnfrsf1b, Sumo3, Susd6, Dtx3l, Hspa8, Trex1, Vav1, Ppp2r5c, Alkbh3, Morf4l2, Pmaip1, Ascc1, Cnot1, Dclre1c, Zbtb38, Nsmce1, Stub1, Rad23a, Polr2j, Ube2l6, Mif, Trip12, Cops6, Mapk1, Mcl1,…
407	GO_CELLULAR_RESPONSE_TO_DRUG	0.621483	0.973827	0.0806388	0.268691	0.906404	30	Cd69, Sik1, Crebbp, Il1b, Raf1, Rap2b, Tlr7, Tlr13, Rnf149, Ccl2
408	GO_CELLULAR_RESPONSE_TO_DSRNA	0.0379628	0.393168	0.321776	0.551424	1.64393	18	Ifit1, Ifit1bl1, Prkra, Nfkb2, Ago2, Tlr7, Npm1, Zc3hav1, Tlr13
409	GO_CELLULAR_RESPONSE_TO_ELECTRICAL_STIMULUS	0.711316	0.999471	0.0684715	0.367825	0.751068	5	Psmb9, Adssl1, Hpcal1, Hif1a
410	GO_CELLULAR_RESPONSE_TO_ENDOGENOUS_STIMULUS	0.930142	1	0.0285744	-0.17951	-0.822516	293	Fn1, Polr2i, Selenos, Shoc2, Nr1h2, Klf10, Rab31, Cib1, Plod3, Stat5b, Ssh2, Anxa1, Ncbp1, Cd93, Lims1, Rxra, Smyd3, Rock1, Ugt1a1, Ube3a, Vamp3, Aprt, Shc1, Tstd3, Iqgap2, Fkbp4, Gstm1, Pik3r1, Dusp22, P2rx4, Eif4ebp2, Por, Rdx, Acap2, Diaph1, Sort1, Ahcyl1, Ube2l3, Vsir, Polr2d, Capn2, Wfdc17, Fyn, Ptpn11, Smad4, Lamtor2, Bad, Rnf4, Camk2d, Rara, Rab4b, Casp4, Hipk1, Ahcyl2, Trem2, Rab8b, Acsl5…
411	GO_CELLULAR_RESPONSE_TO_EPIDERMAL_GROWTH_FACTOR_STIMULUS	0.1633	0.712185	0.1396	-0.533502	-1.31078	11	Stat5b, Iqgap2
412	GO_CELLULAR_RESPONSE_TO_ESTROGEN_STIMULUS	0.977273	1	0.0525899	0.242445	0.525942	6	Wbp2, Ncoa3
413	GO_CELLULAR_RESPONSE_TO_ETHANOL	0.0586854	0.487093	0.287857	0.657936	1.5338	8	Ccl7, Sik1, Itpr1, Ccl5, Spi1
414	GO_CELLULAR_RESPONSE_TO_EXOGENOUS_DSRNA	0.17217	0.724377	0.16318	0.548532	1.32417	9	Ifit1, Ifit1bl1, Tlr7, Zc3hav1, Tlr13, Nrros, Rala, Ralb
415	GO_CELLULAR_RESPONSE_TO_EXTERNAL_STIMULUS	0.0337252	0.372846	0.321776	0.313646	1.37294	107	Sik1, Ifi208, Hfe, Aif1, Ifi205, Max, Ifi213, Chmp1a, Il1b, Gsk3b, Nfkb2, Cd40, Senp6, Ccl5, Bcl2, Ppp1r9b, Seh1l, Sipa1, Hspa8, Eif2ak2, Pmaip1, Map3k3, Ehmt2, Mapk1, Ifi206, Tlr7, Eif2s1, Usf2, Sirt2, Tlr13, Gabarap, Myd88, Map3k1, Ifi209, Ctsb, Atg5, Hspa5, Casp1, Nrros, Gsdmd, Dnajc15, Irf1, Mndal, Ifi203, Ifi211, Hspa1a, Wdr24, Ppp1r15a, Ldlr, Casp8, Rala, Itgb1, Ralb, Hdac5
416	GO_CELLULAR_RESPONSE_TO_EXTRACELLULAR_STIMULUS	0.0755287	0.54758	0.287857	0.324312	1.33195	73	Sik1, Ifi208, Hfe, Aif1, Ifi205, Max, Ifi213, Chmp1a, Ccl5, Bcl2, Ppp1r9b, Seh1l, Sipa1, Hspa8, Eif2ak2, Pmaip1, Ehmt2, Ifi206, Eif2s1, Usf2, Sirt2, Gabarap
417	GO_CELLULAR_RESPONSE_TO_FATTY_ACID	0.312187	0.849689	0.095288	-0.409416	-1.13164	17	Fn1, Dgat2, Nme1
418	GO_CELLULAR_RESPONSE_TO_FLUID_SHEAR_STRESS	0.934091	1	0.0546808	0.27012	0.58598	6	Klf2, Ptk2b, Xbp1
419	GO_CELLULAR_RESPONSE_TO_GAMMA_RADIATION	0.0913884	0.579931	0.195789	-0.714958	-1.3879	5	Tmem109, Gtf2h5, Tlk1
420	GO_CELLULAR_RESPONSE_TO_GLUCAGON_STIMULUS	0.42461	0.913606	0.0802023	-0.469533	-1.04556	8	Gng10, Prkar1a, Gng5, Gng2, Gnb2
421	GO_CELLULAR_RESPONSE_TO_GLUCOSE_STARVATION	0.0292951	0.350015	0.352488	0.489259	1.57945	25	Sik1, Ifi208, Ifi205, Ifi213, Bcl2, Hspa8, Pmaip1, Ifi206, Ifi209, Hspa5, Mndal, Ifi203, Ifi211, Hspa1a, Ldlr
422	GO_CELLULAR_RESPONSE_TO_GROWTH_HORMONE_STIMULUS	0.835314	1	0.0464155	-0.27887	-0.711647	13	Stat5b, Pik3r1
423	GO_CELLULAR_RESPONSE_TO_HEAT	0.814815	1	0.0650878	0.243345	0.772208	22	Cxcl10, Htra2, Hspa8, Eif2s1, Myof, Rbbp7
424	GO_CELLULAR_RESPONSE_TO_HEPATOCYTE_GROWTH_FACTOR_STIMULUS	0.153318	0.69575	0.170932	0.61068	1.36185	7	Gsk3b, Sirt2, Rela, Creb1, Rel, Vill
425	GO_CELLULAR_RESPONSE_TO_HORMONE_STIMULUS	0.761024	1	0.0425878	-0.207984	-0.878395	154	Fn1, Selenos, Nr1h2, Rab31, Plod3, Stat5b, Anxa1, Cd93, Rxra, Smyd3, Rock1, Ugt1a1, Ube3a, Vamp3, Aprt, Shc1, Fkbp4, Pik3r1, Eif4ebp2, Por, Rdx
426	GO_CELLULAR_RESPONSE_TO_HYDROGEN_PEROXIDE	0.200495	0.761542	0.154191	0.383477	1.21629	23	Sik1, Crebbp, Gsk3b, Tnfaip3, Stk24, Pdcd10, Prkcd, Sirt2, Klf2, Rela
427	GO_CELLULAR_RESPONSE_TO_INORGANIC_SUBSTANCE	0.381579	0.896161	0.111011	0.278496	1.02994	43	Cd86, Hfe, Gsk3b, Clic4, Fus, Slfn9, Trf, Raf1, Hspa8
428	GO_CELLULAR_RESPONSE_TO_INSULIN_STIMULUS	0.4112	0.91014	0.0776799	-0.297635	-1.02949	45	Selenos, Rab31, Rxra, Vamp3, Aprt, Shc1, Pik3r1, Eif4ebp2
429	GO_CELLULAR_RESPONSE_TO_INTERFERON_BETA	0.935484	1	0.0587186	0.212299	0.624546	17	Ube2k, Stat1, Htra2, Tlr7, Tlr13, Nrros, Irf1
430	GO_CELLULAR_RESPONSE_TO_INTERFERON_GAMMA	3.0411e-07	7.75143e-05	0.674963	0.571123	2.30153	65	H2-Eb1, H2-Ab1, H2-Aa, Ccl7, Ccl4, Aif1, Irf7, Gbp2, H2-M3, Oas2, Oasl1, H2-Q7, Ccl5, Hck, Fcgr1, Stat1, Gbp3, Oas3
431	GO_CELLULAR_RESPONSE_TO_INTERLEUKIN_1	0.528796	0.93781	0.0908241	0.261281	0.937776	38	Ccl7, Ccl4, Tnip2, Nfkb2, Ccl5
432	GO_CELLULAR_RESPONSE_TO_INTERLEUKIN_4	0.404467	0.90724	0.103576	0.352443	1.03682	17	Il2rg, Il4ra, Hspa8, Tuba1b, Hsp90ab1, Hspa5, Coro1b, Hspa1a, Stat6
433	GO_CELLULAR_RESPONSE_TO_INTERLEUKIN_6	0.915	1	0.0601186	0.224203	0.631793	15	Nfkb2, Stat1, Il6st, Rela, Ccl2
434	GO_CELLULAR_RESPONSE_TO_IONIZING_RADIATION	0.485	0.921699	0.0931455	0.295083	0.979367	27	Ifi208, Ifi205, Ifi213, Grb2, Eef1d, Ifi206, Sirt2, Ifi209, Dnm2, Mndal, Ifi203, Ifi211, Itgb1, Clock, Nipbl, Cyba, Mapk14, Ifi207
435	GO_CELLULAR_RESPONSE_TO_KETONE	0.683544	0.987561	0.0751182	0.256405	0.857257	28	Sik1, Abcg3, Crebbp, Sarnp, Ccl5
436	GO_CELLULAR_RESPONSE_TO_LEPTIN_STIMULUS	0.356818	0.876382	0.10592	0.498796	1.08205	6	Stat1, Sirt2, Nr4a2
437	GO_CELLULAR_RESPONSE_TO_LIGHT_STIMULUS	0.507389	0.928631	0.0897105	0.299498	0.966853	25	Sik1, Crebbp, Xpa, Usp47, Stk11
438	GO_CELLULAR_RESPONSE_TO_LIPID	0.0396763	0.400077	0.321776	0.280344	1.3055	156	Cxcl16, Ccr5, Cd86, Tnip2, Cxcl10, Sik1, Abcg3, Crebbp, Ywhah, Il1b, Havcr2, Daxx, Klrk1, Nfkb2, Ogt, Ran, Cd40, Aldh1b1, Senp6, Sarnp, Ccl5, Hck, Arid1b, Lilr4b, Thrap3, Cx3cr1, Htra2, Tnfrsf1b, Tnfaip3, Lilrb4a
439	GO_CELLULAR_RESPONSE_TO_LIPOPROTEIN_PARTICLE_STIMULUS	0.551487	0.949173	0.0810802	0.409438	0.913069	7	Ccl5, Itgb2, Ccl2, Itgb1, Fcer1g
440	GO_CELLULAR_RESPONSE_TO_LITHIUM_ION	0.704388	0.994991	0.0689567	0.36888	0.753224	5	Gsk3b, Calr, Ctnnb1
441	GO_CELLULAR_RESPONSE_TO_MECHANICAL_STIMULUS	0.165789	0.714733	0.176694	0.348185	1.23721	37	Sik1, Il1b, Gsk3b, Nfkb2, Cd40, Senp6, Map3k3, Mapk1, Tlr7, Tlr13, Myd88, Map3k1, Ctsb, Casp1, Nrros, Irf1
442	GO_CELLULAR_RESPONSE_TO_NITROGEN_COMPOUND	0.734483	1	0.0878313	0.192467	0.909058	168	Ifit1, Sik1, Ifit1bl1, Aif1, Crebbp, Max, Prkra, Il1b, Gsk3b, Nfkb2, Ogt, Itpr1, Rgs10, Ccl5, Ppp1r9b, Stat1, Nod1, Grb2, Tcirg1, Kat2b, Grk3, Ago2, Prkcd, Ctnna1, Gfpt1, Apobec1, Gnaq, Mapk1, Tlr7, Npm1, Ptpn2, Zc3hav1, Rapgef1, Sirt2, Lpxn, Klf2, Hsp90ab1, Tlr13, Ripk2, Rela, Ccl2
443	GO_CELLULAR_RESPONSE_TO_NITROGEN_LEVELS	0.671353	0.986072	0.0580984	-0.441087	-0.856253	5	Atg7
444	GO_CELLULAR_RESPONSE_TO_NITROGEN_STARVATION	0.671353	0.986072	0.0580984	-0.441087	-0.856253	5	Atg7
445	GO_CELLULAR_RESPONSE_TO_NUTRIENT	0.351415	0.868692	0.10925	0.452335	1.09195	9	Chmp1a, Ccl5, Usf2, Itgb1, Ncoa1
446	GO_CELLULAR_RESPONSE_TO_ORGANIC_CYCLIC_COMPOUND	0.429508	0.916272	0.117766	0.217225	1.00654	145	Ifit1, Ifit1bl1, Abcg3, Aif1, Crebbp, Ywhah, Prkra, Il1b, Daxx, Gsk3b, Nfkb2, Itpr1, Ran, Msr1, Sarnp, Ccl5, Ppp1r9b, Arid1b, Stat1, Thrap3, Ago2, Med13l, Kdm3b, Ctnna1, Wbp2, Tlr7, Rock2, Npm1, Zc3hav1, Rapgef1, Sirt2, Klf2, Hsp90ab1, Tlr13, Ncoa3, Nfkbia, Rela, Ccl2
447	GO_CELLULAR_RESPONSE_TO_OSMOTIC_STRESS	0.888889	1	0.0431902	-0.272082	-0.668487	11	Rcsd1
448	GO_CELLULAR_RESPONSE_TO_OXIDATIVE_STRESS	0.955423	1	0.0340464	-0.185851	-0.715655	75	Mgst1, Selenos, Gpx3, Prdx4, Anxa1, Kdm6b, Oxr1, Vrk1, G6pdx, Prdx3, Pycr2, Trp53, Atf4, Prdx1, Prdx5, Map3k5, Hdac1, Vrk2
449	GO_CELLULAR_RESPONSE_TO_OXYGEN_CONTAINING_COMPOUND	0.392713	0.904047	0.1396	0.207258	1.02218	260	Ccl7, Cxcl16, Ccr5, Cd86, Tnip2, Cxcl10, Sik1, Abcg3, Aif1, Crebbp, Max, Il1b, Havcr2, Klrk1, Gsk3b, Nfkb2, Ogt, Itpr1, Cd40, Aldh1b1, Rgs10, Senp6, Sarnp, Ccl5, Hck, Stat1, Nod1, Lilr4b, Grb2, Tcirg1, Cx3cr1, Raf1, Htra2, Tnfrsf1b, Sipa1, Tnfaip3, Stk24, Lilrb4a, Kat2b, Grk3, Prkcb, Pdcd10, Spi1, Prkcd, Ctnna1, Gfpt1, Apobec1, Pdk3, Gnaq, Twf2, Mapk1, Cpt1a, Tlr7, Rock2, Ptpn2, Rapgef1, Sirt2, L…
450	GO_CELLULAR_RESPONSE_TO_OXYGEN_LEVELS	0.816092	1	0.0725352	0.207769	0.813236	56	Sik1, Crebbp, Fam162a, Daxx, Senp6, Bcl2, Adam8, Ubqln1, Pmaip1, Pdk3, Notch2, Sirt2, Tlr13, Ubc, Bach1
451	GO_CELLULAR_RESPONSE_TO_OXYGEN_RADICAL	0.481416	0.921699	0.0747385	-0.463752	-1.00298	7	Prdx4, Prdx1, Glrx2, Prdx2, Sod1
452	GO_CELLULAR_RESPONSE_TO_PEPTIDE	0.545714	0.94383	0.0580984	-0.238756	-0.950358	92	Selenos, Klf10, Rab31, Stat5b, Cd93, Rxra, Vamp3, Aprt, Shc1, Pik3r1, Eif4ebp2, Por, Ahcyl1, Fyn, Camk2d, Casp4, Ahcyl2, Rab8b, Gng10, Pak2, Akt1, Ptpra, Eif4ebp1
453	GO_CELLULAR_RESPONSE_TO_PH	0.943761	1	0.042417	-0.279773	-0.543105	5	Chp1, Impact, Cybb, Rab11b
454	GO_CELLULAR_RESPONSE_TO_PROSTAGLANDIN_E_STIMULUS	0.285962	0.830959	0.102822	-0.521637	-1.16158	8	Fn1
455	GO_CELLULAR_RESPONSE_TO_PROSTAGLANDIN_STIMULUS	0.285962	0.830959	0.102822	-0.521637	-1.16158	8	Fn1
456	GO_CELLULAR_RESPONSE_TO_RADIATION	0.243836	0.799225	0.146416	0.29655	1.12532	49	Sik1, Ifi208, Crebbp, Ifi205, Ifi213, Xpa, Usp47, Stk11, Grb2, Eef1d
457	GO_CELLULAR_RESPONSE_TO_REACTIVE_NITROGEN_SPECIES	0.936731	1	0.0427591	-0.290382	-0.563699	5	Map3k5, Hif1a, Hnrnpd, Stat6, Dnm2
458	GO_CELLULAR_RESPONSE_TO_REACTIVE_OXYGEN_SPECIES	0.714286	1	0.0751182	0.236975	0.852566	39	Sik1, Crebbp, Gsk3b, Tnfaip3, Stk24, Pdcd10, Prkcd, Sirt2, Lpxn, Klf2, Rela, Romo1, Sod2
459	GO_CELLULAR_RESPONSE_TO_RETINOIC_ACID	0.122549	0.637934	0.199915	0.472653	1.36327	16	Crebbp, Ogt, Aldh1b1, Htra2, Twf2, Klf2, Ccl2
460	GO_CELLULAR_RESPONSE_TO_STARVATION	0.202941	0.761542	0.168238	0.302394	1.17204	54	Sik1, Ifi208, Hfe, Ifi205, Max, Ifi213, Bcl2, Seh1l, Hspa8, Eif2ak2, Pmaip1, Ehmt2, Ifi206, Eif2s1, Sirt2, Gabarap, Ifi209, Atg5, Hspa5, Dnajc15, Mndal, Ifi203, Ifi211, Hspa1a, Wdr24, Ppp1r15a, Ldlr, Rala, Ralb
461	GO_CELLULAR_RESPONSE_TO_STEROID_HORMONE_STIMULUS	0.816265	1	0.0419926	-0.216452	-0.791508	57	Nr1h2, Anxa1, Rxra, Smyd3, Rock1, Ugt1a1, Ube3a, Fkbp4
462	GO_CELLULAR_RESPONSE_TO_SUPEROXIDE	0.481416	0.921699	0.0747385	-0.463752	-1.00298	7	Prdx4, Prdx1, Glrx2, Prdx2, Sod1
463	GO_CELLULAR_RESPONSE_TO_THYROID_HORMONE_STIMULUS	0.980936	1	0.0400032	-0.220302	-0.490569	8	Rdx, Ctsl, Ezr, Msn, Ctsh, Csf1r, Ctsb, Ctss
464	GO_CELLULAR_RESPONSE_TO_TOPOLOGICALLY_INCORRECT_PROTEIN	0.833832	1	0.0407404	-0.210604	-0.790532	66	Ufd1, Selenos, Herpud1, Atf6, Ube2w, Shc1, Derl2, Lmna, Add3, Dnajc3, Edem2, Atf4, Sec61g, Casp4, Sec61b, Sec63, Vcp, Mydgf, Srpr
465	GO_CELLULAR_RESPONSE_TO_TOXIC_SUBSTANCE	0.0775	0.55732	0.257206	0.477953	1.4249	18	Crebbp, Il1b, Ogt, Pla2g4a, Ppp1r9b, Hspa8
466	GO_CELLULAR_RESPONSE_TO_UV	0.359413	0.879929	0.110122	0.341099	1.06839	21	Sik1, Crebbp, Xpa, Usp47, Stk11
467	GO_CELLULAR_RESPONSE_TO_VASCULAR_ENDOTHELIAL_GROWTH_FACTOR_STIMULUS	0.273196	0.829842	0.105125	-0.467928	-1.17046	12	Fn1
468	GO_CELLULAR_RESPONSE_TO_VIRUS	0.850498	1	0.0445962	-0.270667	-0.710378	14	Trim30c, Bad, Lgals9, Trim12a, Ifih1, Adar, Trim30d
469	GO_CELLULAR_SENESCENCE	0.898305	1	0.059476	0.230202	0.629698	13	Smc6, Prkcd, Kras, Sirt2, Nras
470	GO_CELLULAR_TRANSITION_METAL_ION_HOMEOSTASIS	0.459902	0.919833	0.0730744	-0.308468	-0.982414	30	Lcn2, S100a8, Bmyc, Slc30a5, Ndfip1, Mt1, Ttc7, Smad4
471	GO_CELL_ACTIVATION	0.730821	1	0.0419082	-0.203693	-0.898279	212	Fn1, Gapt, Ndrg1, Saa3, Sp3, Slc7a11, Clec4e, Stat5b, Tspan32, Lilra6, Anxa1, Prex1, F5, Cd93, Il18, Pycard, Adam10, Vamp3, Tstd3, Sbno2, Plcb1, Dock4, Ctps2, Hprt, Pik3r1, P2rx4, Mt1, Dock2, Tpd52, Lat2, Lyl1, Lgals1, Ilk, Pik3r5, Il17ra, Foxp1, Fyn, Bcl3, Ptpn11, Rap2c, Smad4
472	GO_CELL_ACTIVATION_INVOLVED_IN_IMMUNE_RESPONSE	0.54697	0.94383	0.0607719	-0.258358	-0.959943	63	Gapt, Clec4e, Lilra6, Pycard, Vamp3, Sbno2, Dock4, Dock2, Lat2, Lgals1, Foxp1, Bcl3, Batf
473	GO_CELL_ADHESION_MOLECULE_BINDING	0.0639269	0.507949	0.21925	-0.378574	-1.37374	55	Fn1, Ndrg1, Sell, Anxa7, Plec, Lilra6, Adam10, Tstd3, P2rx4, Rdx, Thbs1, Ilk
474	GO_CELL_AGING	0.648649	0.980511	0.0762797	0.267391	0.876351	26	Sik1, Bcl2, Smc6, Prkcd, Kras, Mif, Npm1, Sirt2, Zmiz1, Romo1
475	GO_CELL_BODY	0.419142	0.913116	0.119888	0.219414	1.01267	143	Ccr5, Smurf2, Aif1, Tubb5, Daxx, Gsk3b, Elovl5, Psen2, Ogt, Apoe, Itpr1, Fus, Ppp1r9b, Rab5c, Lsm1, Slc31a1, Dhodh, Cx3cr1, Raf1, Tnfrsf1b, Cct4, Hspa8
476	GO_CELL_CELL_ADHERENS_JUNCTION	0.0240348	0.319628	0.352488	-0.645338	-1.61422	12	Ndrg1, Plec, Flot2, Flot1
477	GO_CELL_CELL_ADHESION	0.100334	0.595296	0.261664	0.256926	1.19782	154	Cd74, Rsad2, Ccnd2, Cd86, Mafb, Elmo1, Crebbp, Itgb5, Il1b, H2-M3, Jaml, Psen2, Stxbp3, H2-Q7, Ccl5, Hck, Bcl2, Stk11, Adam8, Nlrc5, Cd2ap, Azi2, Lilr4b, Malt1
478	GO_CELL_CELL_ADHESION_VIA_PLASMA_MEMBRANE_ADHESION_MOLECULES	0.857843	1	0.062249	0.266679	0.678315	11	Jaml, Cd164, Ric8a
479	GO_CELL_CELL_CONTACT_ZONE	0.305882	0.844244	0.0968878	-0.397562	-1.12387	19	Plec, Flot2, Tstd3, Flot1, Rap2c, Camk2d, Ahnak, Pak2
480	GO_CELL_CELL_JUNCTION	0.534286	0.939335	0.0590955	-0.240486	-0.957243	92	Ndrg1, Plec, Flot2, Lims1, Pnn, Tstd3, Iqgap2, Map2k2, Pik3r1, Flot1, Stx3, Ilk, Vsir, Add3, Arhgap17, Ptpn11, Rap2c, Cnn2, Myadm, Pkn1, Camk2d, Ahnak, Was, Pak2
481	GO_CELL_CELL_JUNCTION_ASSEMBLY	0.866444	1	0.0439759	-0.25298	-0.699245	17	Gnpat, Tstd3
482	GO_CELL_CELL_RECOGNITION	0.914141	1	0.0419082	-0.230136	-0.658708	20	Dock4, Cct7, Dock2
483	GO_CELL_CELL_SIGNALING	0.0376416	0.39296	0.321776	0.290795	1.33422	134	Ccl7, Ccr5, Ccl4, Cd86, Cxcl10, Sik1, Il1rn, Il1b, Gsk3b, Psen2, Stxbp3, Apoe, Bloc1s6, Unc119, Rgs10, Ccl5, Ppp1r9b, Lilr4b, Grb2, Raf1, Hspa8, Lilrb4a, Stx4a, Grk3, Tmed5, Ash1l, Sirpb1a, Prkcb, Cnp
484	GO_CELL_CHEMOTAXIS	0.0906433	0.579208	0.257206	0.334734	1.34361	63	Ccl7, Cxcl16, Ccr5, Ccl4, Cxcl10, Elmo1, Adgre4, Il1b, Jaml, Ccl5, Adam8
485	GO_CELL_COMMUNICATION_INVOLVED_IN_CARDIAC_CONDUCTION	0.126538	0.645779	0.164406	-0.684026	-1.32785	5	Plec, Tstd3
486	GO_CELL_CORTEX	0.834286	1	0.0385579	-0.203723	-0.81091	92	Dstn, Osbpl8, Flot2, Stxbp6, Grk6, Ndfip1, Cap1, Map2k2, Flot1, Rdx, Anxa2, Add3, Capn2, Akap13, Myadm, Sptan1, Rab8b, Exoc2, Wipf1, Cd302, Akt1, Sptbn1, Fry
487	GO_CELL_CORTEX_PART	0.25832	0.809809	0.103576	-0.330102	-1.15517	48	Dstn, Osbpl8, Flot2, Stxbp6, Cap1, Flot1, Rdx, Capn2, Akap13, Myadm, Sptan1, Rab8b, Exoc2, Wipf1, Sptbn1
488	GO_CELL_CYCLE	0.5	0.925399	0.140406	0.189742	0.991985	404	Pom121, Map4, Ccnd2, Brd3, Strada, Ensa, Esco1, Sik1, Tnks2, Ifi208, Scimp, Tubb5, Crebbp, Skil, Psmd11, Ifi205, Nek9, Zwint, Ifi213, Brd4, Chmp1a, Tsg101, Kpnb1, Arid3a, Cab39, Arl8a, Gsk3b, Csnk1d, Ran, Cnot6, Avpi1, Psme1, Stk11, Dync1i2, Ppp1r9b, Cd2ap, Ppp2r1a, Uvrag, Azi2, Mapkapk3, Pin1, Mapre2, Chmp2b, Cdk5rap3, Seh1l, Anapc5, Dpep2, Stk24, Hspa8, Kat2b, Psmb8, Rbm7, Ppp2r5c, Brd7, Prkcb,…
489	GO_CELL_CYCLE_ARREST	0.530997	0.937983	0.0922597	0.246803	0.93756	48	Strada, Sik1, Skil, Tsg101, Cab39, Stk11, Ppp1r9b
490	GO_CELL_CYCLE_CHECKPOINT	0.761905	1	0.077884	0.217123	0.834571	53	Sik1, Crebbp, Zwint, Arid3a, Cnot6, Mapkapk3, Cdk5rap3, Ppp2r5c, Cnot1, Kras, Npm1, Ptpn6, Ubc
491	GO_CELL_CYCLE_G1_S_PHASE_TRANSITION	0.584027	0.962221	0.0621124	-0.30467	-0.918484	24	Cul1, Iqgap2, Cul3, Cdkn1b, Cdkn2d, Camk2d, Orc4, Ppp3ca, Id2, Eif4ebp1
492	GO_CELL_CYCLE_G2_M_PHASE_TRANSITION	0.513298	0.929201	0.0934449	0.24931	0.946675	47	Ensa, Sik1, Tubb5, Csnk1d, Dync1i2, Ppp2r1a, Tuba1b, Dync1h1, Tlr7, Hsp90ab1, Ogfr, Ubc, Bach1
493	GO_CELL_CYCLE_PHASE_TRANSITION	0.787234	1	0.0772747	0.199874	0.830226	75	Brd3, Ensa, Sik1, Tubb5, Brd4, Csnk1d, Dync1i2, Ppp2r1a
494	GO_CELL_CYCLE_PROCESS	0.541237	0.942556	0.133555	0.192493	0.979631	335	Pom121, Map4, Brd3, Strada, Ensa, Esco1, Sik1, Tnks2, Scimp, Tubb5, Crebbp, Skil, Psmd11, Nek9, Zwint, Brd4, Chmp1a, Tsg101, Kpnb1, Arid3a, Cab39, Arl8a, Gsk3b, Csnk1d, Ran, Cnot6, Psme1, Stk11, Dync1i2, Ppp1r9b, Cd2ap, Ppp2r1a, Uvrag, Mapkapk3, Mapre2, Chmp2b, Cdk5rap3, Seh1l, Anapc5, Dpep2, Hspa8, Kat2b, Psmb8, Ppp2r5c, Prkcb, Pdcd6ip, Ranbp1, Birc6, Cnot1, Psmb9, Sirt7, Tuba1b, Dync1h1, Kras, …
495	GO_CELL_DEATH	0.890625	1	0.100633	0.173896	0.898472	375	Ccr5, Ifit2, Tnip2, Mx1, Sik1, Ifi208, Bcl2a1b, Elmo1, Crebbp, Fam162a, Ifi205, Max, Sulf2, Bcl2a1d, Ifi213, Xpa, Il1b, Traf1, Usp47, Kpnb1, Daxx, Gsk3b, Nfkb2, Psen2, Ogt, Clic4, Itpr1, Nupr1, Cd40, Hck, Bcl2, Polr2g, Stk11, Ppp2r1a, Ube2k, Stat1, Nod1, Mknk2, Stk4, Cdk5rap3, Raf1, Htra2, Tnfrsf1b, Sgpl1, Susd6, Tnfaip3, Stk24, Bfar, Sltm, Anp32b, Ppp2r5c, Mff, Zfp36l1, Prkcb, Pdcd6ip, Pmaip1, P…
496	GO_CELL_DEATH_IN_RESPONSE_TO_OXIDATIVE_STRESS	0.151961	0.693727	0.17822	0.522107	1.32801	11	Bcl2, Stk24, Pdcd10, Prkcd, Arl6ip5
497	GO_CELL_DEVELOPMENT	0.329897	0.850107	0.077884	-0.228821	-1.0505	300	Fn1, Ndrg1, Aff4, Top2b, S100a8, Bin3, Met, Cib1, Arid4b, Trim28, Plod3, Ptcd2, Prex1, Mtch1, Lims1, Rxra, Smyd3, Rock1, Limd1, Hexa, Vamp3, Trpm7, Shc1, Tstd3, Zswim6, Iqgap2, Herc1, Hprt, Gstm1, Flot1, Stx3, Ripor2, Rdx, Diaph1, Vim, G6pdx, Cul3, Anxa2, S100a4, Ilk, Kif5b, Diaph2, Tpgs1, Fosl2, Foxp1, Trp53, Lmna, Capn2, Sec24b, Wfdc17, Fyn, Ptpn11, Rap2c, Smad4, Myadm, Clec5a, Ctf1, Camk2d, Ra…
498	GO_CELL_DIFFERENTIATION_INVOLVED_IN_EMBRYONIC_PLACENTA_DEVELOPMENT	0.936731	1	0.0427591	-0.29278	-0.568354	5	Socs3
499	GO_CELL_DIFFERENTIATION_INVOLVED_IN_KIDNEY_DEVELOPMENT	0.975669	1	0.0558265	0.204466	0.507103	10	Stat1, Notch2
500	GO_CELL_DIFFERENTIATION_IN_SPINAL_CORD	0.0772727	0.55732	0.245042	0.702142	1.52318	6	Ift172, Dync1h1, Notch2, Cln8
501	GO_CELL_DIVISION	0.595469	0.967103	0.0962406	0.206364	0.942343	130	Map4, Ccnd2, Ensa, Sik1, Tnks2, Tubb5, Nek9, Zwint, Chmp1a, Tsg101, Arl8a, Ran, Cd2ap, Mapre2, Chmp2b, Seh1l, Anapc5
502	GO_CELL_DIVISION_SITE	0.436455	0.918169	0.0768737	-0.341889	-1.01315	23	Ssh2, Tubgcp4, Rdx, Pkn1, Rhoa, Pitpnm1, Ppp1ca, Myh9, Maea, Svil, Rab11b
503	GO_CELL_FATE_COMMITMENT	0.834586	1	0.0646485	0.221983	0.771517	33	Psen2, Bcl2, Ifrd1, Fkbp8, Mcl1, Chd4, Prdm1, Notch2, Klf2
504	GO_CELL_FATE_DETERMINATION	0.14554	0.676493	0.17822	0.582004	1.35678	8	Ifrd1, Mcl1, Notch2, Klf2
505	GO_CELL_FATE_SPECIFICATION	0.15493	0.697196	0.172324	0.576797	1.34464	8	Psen2, Fkbp8, Notch2, Itgb1, Ppdpf
506	GO_CELL_GROWTH	0.929032	1	0.0391956	-0.208546	-0.69733	38	Bin3, Iqgap2, Sgms1, Lamtor2, Camk2d, Rara, Plxnb2, Ppp3ca, Rasgrp4, Impact, Tgfb1, Tiam1, Dgkd
507	GO_CELL_JUNCTION	0.973913	1	0.0850427	0.159703	0.802947	291	Ccnd2, Ctbp2, Pdlim5, Sik1, Dcp2, Ywhah, F11r, Tns3, Itgb5, Krt80, Arhgap31, Tgm2, Havcr2, Flii, Cat, Jaml, Psen2, Clic4, Gtf2f1, Abr, Hck, Ppp1r9b, Cd2ap, Grb2, Tcirg1, Rab21, Nmt1, Gna13, Ehd4, Hspa8, Stx16, Mprip, Vav1, Ash1l, Mff, Prkcb, Pdcd6ip, Rap2b, Wnk1, Rexo2, Prkcd, Ctnna1, Kras, Tor1a, Twf2, Mapk1, Cpt1a, Rgs14, Lasp1, Notch2, Npm1, Myof, Sirt2, Lpxn, Hsp90ab1, Ptpn6, Uba1, Erbin, Str…
508	GO_CELL_JUNCTION_ASSEMBLY	0.250415	0.802148	0.108394	-0.359231	-1.15694	33	Fn1, Gnpat, Plec, Lims1, Tstd3, Ilk, Pkn1, Macf1, Hipk1
509	GO_CELL_JUNCTION_ORGANIZATION	0.224	0.771066	0.113313	-0.342501	-1.18468	45	Fn1, Gnpat, Plec, Lims1, Tstd3, Ilk, Myadm, Pkn1, Ccm2, Macf1, Hipk1, Rac2, Rab8b
510	GO_CELL_KILLING	0.145485	0.676493	0.148262	-0.440783	-1.30621	23	Lyst, Prtn3, Tubb6, Prdx4, Vamp3, Ptpn11, Bad, Prdx1, Ccr2
511	GO_CELL_LEADING_EDGE	0.934566	1	0.0330163	-0.181902	-0.758361	138	Rab31, Cib1, Flot2, Ssh2, Rock1, Nme1, Trpm7, Iqgap2, Flot1, Stx3, Rdx, Diaph1, Vim, Anxa2, Ilk, Arhgap17, Fyn, Myadm, Pkn1, Atf4, Asap1, Plxnb2, Sptan1, Macf1, S100a6, Rac2, Samsn1, Pak2, Wipf1, Rasgrp2, Akt1, Sptbn1, Cyth1
512	GO_CELL_MATRIX_ADHESION	0.466667	0.919833	0.0732559	-0.309175	-0.995204	32	Fn1, Trpm7, Tstd3, Thbs1, Ilk, Rac2, Cd44, Taok1, Itga4, Tiam1, Rac1, Itgb7
513	GO_CELL_MATURATION	0.978261	1	0.0384787	-0.19082	-0.565472	23	Mtch1, G6pdx, Il15, Id2, Sptbn1
514	GO_CELL_MORPHOGENESIS_INVOLVED_IN_DIFFERENTIATION	0.227866	0.778486	0.10592	-0.280037	-1.12997	112	Fn1, Top2b, Met, Cib1, Trim28, Plod3, Prex1, Lims1, Rock1, Vamp3, Tstd3, Hprt, Flot1, Rdx, Cul3, S100a4, Ilk, Kif5b, Sec24b, Wfdc17, Fyn, Ptpn11, Smad4, Plxnb2, Sptan1, S100a6, Rac2, Ppp3ca, Rab8b, Rere, Pak2, Id2, Ptpra, Sptbn1
515	GO_CELL_MORPHOGENESIS_INVOLVED_IN_NEURON_DIFFERENTIATION	0.929012	1	0.0696133	0.180174	0.748398	76	Tlr9, Sik1, Gsk3b, Clic4, Bcl2, Stk11, Grb2, Egr2, Afg3l1, Cnp, Prkcd, Ctnna1, Kras, Mapk1, Tlr7, Notch2, Ptpn6, Tlr13, Slc9a3r1
516	GO_CELL_MOTILITY	0.647137	0.980511	0.0469759	-0.207823	-0.931401	241	Fn1, Vcan, Lyst, Cd177, Saa3, Sell, Prtn3, Top2b, S100a8, Bin3, Slc7a11, Tubb6, Stat5b, Anxa1, Prex1, Rock1, Limd1, Hexa, Shc1, Tstd3, Cap1, Parp9, Irak4, Dock4, Map2k2, C3, Pik3r1, Prpf40a, Cd84, Ccl9, Dock2, Rdx, Thbs1, Cul3, Ilk, Il17ra, Il6ra
517	GO_CELL_PART_MORPHOGENESIS	0.72093	1	0.086795	0.197405	0.894076	125	Tlr9, Sik1, Gsk3b, Csnk1d, Senp6, Snx2, Bcl2, Ift172, Stk11, Grb2, Egr2, Plekho1, Ehd4, Afg3l1, Mff, Cnp, Bbip1, Prkcd, Dync1h1, Ctnna1, Kras, Rab1a, Mapk1, Tlr7, Notch2, B9d2, Ift20, Ptpn6, Ogfr, Tlr13
518	GO_CELL_PROJECTION	0.575269	0.96023	0.132147	0.186707	0.977717	436	Ccr5, Map4, Smurf2, Pdlim5, Sik1, Nrbp1, Scimp, Aif1, Tubb5, Cep295, Mefv, Igtp, Max, Cltb, Zwint, Arhgap31, Adgre4, Daxx, Gsk3b, Elovl5, Nfkb2, Zmynd8, Psen2, Ogt, Csnk1d, Clic4, Apoe, Itpr1, Ran, Fus, Bloc1s6, Senp6, Snx2, Hck, Ift172, Ppp1r9b, Cd2ap, Ube2k, Stat1, Rab5c, Fgd2, Pin1, Lsm1, Tcirg1, Rab21, Cx3cr1, Raf1, Tnfrsf1b, Plekho1, Ngdn, Cct4, Gna13, Ehd4, Stx4a, Grk3, Ago2, Trappc4, Myo9b…
519	GO_CELL_PROJECTION_ASSEMBLY	0.178571	0.729551	0.181383	0.289018	1.18066	70	Aif1, Csnk1d, Senp6, Ift172, Ppp1r9b, Cd2ap, Fgd2, Stk24, Ehd4, Vav1, Bbip1, Rap2b, Dync1h1, Rab1a, Tlr7, Rock2, B9d2, Ift20, Ogfr, Tlr13, Slc9a3r1, Spata13, Myo1g, Csf1r, Rab10, Dbnl, Nrros, Ube2a, Dnm2
520	GO_CELL_PROJECTION_CYTOPLASM	0.7075	0.996932	0.0727141	0.287767	0.81091	15	Bloc1s6, Rab21, Mapk1
521	GO_CELL_PROJECTION_MEMBRANE	0.969072	1	0.0329431	-0.180278	-0.700514	78	Arpc1a, Cib1, Eps15, Nme1, Grk6, Trpm7, Ripor2, Rdx, Diaph1, Fyn, Atf4, Sptan1, Macf1, Rac2, Pak2, Rasgrp2, Akt1, Sptbn1
522	GO_CELL_PROJECTION_ORGANIZATION	0.723485	1	0.0940503	0.191382	0.914812	203	Map4, Tlr9, Sik1, Aif1, Gsk3b, Csnk1d, Clic4, Apoe, Bloc1s6, Senp6, Snx2, Bcl2, Ift172, Stk11, Ppp1r9b, Cd2ap, Fgd2, Grb2, Egr2, Plekho1, Stk24, Ehd4, Afg3l1, Trappc4, Vav1, Cnp, Bbip1, Rap2b, Prkcd, Dync1h1, Ctnna1, Kras, Tor1a, Rab1a, Twf2, Mapk1, Tlr7, Rock2, Notch2, B9d2, Ift20, Rtn4, Plek, Ptpn6, Ogfr, Tlr13, Uba1, Slc9a3r1
523	GO_CELL_PROJECTION_PART	0.954373	1	0.078921	0.167895	0.809561	217	Map4, Scimp, Aif1, Tubb5, Cltb, Adgre4, Gsk3b, Zmynd8, Psen2, Fus, Bloc1s6, Ift172, Ppp1r9b, Ube2k, Rab5c, Fgd2, Tcirg1, Rab21, Tnfrsf1b, Plekho1, Gna13, Ehd4, Stx4a, Prkcb, Hk2, Dync1h1, Ift22, Ctnna1, Tor1a, Twf2, Mapk1, Rgs14, Tlr7, Klc1, B9d2, Ift20, Rtn4, Plek, Sirt2, Hsp90ab1, Ogfr, Tirap, Slc9a3r1, Gabarap, Erbin, Strn3, Ccl2, Mfsd10, Mob2, Cript, Ap1s2, Mbp, Glipr1, Eps8, Gak, Vasp, Pfn1,…
524	GO_CELL_PROLIFERATION	0.745247	1	0.0925529	0.189692	0.90748	204	Cd74, Isg20, Ccnd2, Cd86, Ace, Ifi208, Crebbp, Ifi205, Ifi213, Psen2, Cd40, Pes1, Senp6, Cdv3, Bcl2, Azi2, Stat1, Lilr4b, Malt1, Mapre2, Cdk5rap3, Raf1, Sipa1, Lilrb4a, Kat2b, Alkbh3, Morf4l2, Zfp36l1, Prkcd, Cbfa2t3, Kras, Mif, Mapk1, Sidt2, Ifi206, Tlr7, Prdm1, Notch2, Ift20, Nudc, Ptpn6, Runx1, Tlr13, Ripk2, Csgalnact2, Purb, Rbbp7, Hdgf, Pirb
525	GO_CELL_RECOGNITION	0.390365	0.901357	0.0824344	-0.336729	-1.03993	27	Vcan, Dock4, Cct7, Dock2
526	GO_CELL_REDOX_HOMEOSTASIS	0.0808581	0.563795	0.202072	-0.434936	-1.40028	31	Selenos, Prdx4, Txndc5, Dnajc10, Gsr, Txndc11, Prdx1, Pdia3, Glrx, Glrx2
527	GO_CELL_SEPARATION_AFTER_CYTOKINESIS	0.359155	0.879767	0.107554	0.469693	1.09496	8	Chmp1a, Chmp2b, Pdcd6ip, Mitd1, Chmp5
528	GO_CELL_SUBSTRATE_ADHERENS_JUNCTION_ASSEMBLY	0.770455	1	0.0637845	0.336627	0.730255	6	Bcl2, Fermt3, Taok3, Ptk2b
529	GO_CELL_SUBSTRATE_ADHESION	0.426016	0.913721	0.0766747	-0.300139	-1.02168	42	Fn1, Vamp3, Trpm7, Tstd3, Thbs1, Ilk, Rac2, Cd44, Taok1, Prkx, Itga4, Fes, Tiam1, Rac1, Itgb7, Coro1c
530	GO_CELL_SUBSTRATE_JUNCTION	1	1	0.0283628	-0.148621	-0.641565	180	Arpc1a, Plec, Arhgap26, Flot2, Anxa1, Lims1, Nme1, Limd1, Adam10, Grk6, Iqgap2, Cap1, Map2k2, Flot1, Rdx, Vim, Ilk, Add3, Capn2, Cnn2, Asap1, Macf1, Rac2, Rsu1, Tle3, Ahnak, Rab8b, Cd44, Arpc5l, Pdia3, Ppp1r12a, Pak2
531	GO_CELL_SUBSTRATE_JUNCTION_ASSEMBLY	0.220539	0.765959	0.117766	-0.497581	-1.22252	11	Fn1, Plec
532	GO_CELL_SURFACE	0.0020137	0.0679328	0.431708	0.318928	1.52322	180	H2-Eb1, H2-Ab1, Cd74, Ccr5, Cd86, Ace, Cd69, Cxcl10, Cd83, Hfe, Il2rg, Sulf2, Tns3, Itgb5, H2-DMa, Havcr2, H2-M3, Ggta1, Klrk1, Psen2, Clic4, Cd40, H2-Q7, Senp6, Sarnp, Adam8, Lilr4b, Trf, Rab21
533	GO_CELL_SURFACE_RECEPTOR_SIGNALING_PATHWAY_INVOLVED_IN_CELL_CELL_SIGNALING	0.819757	1	0.048215	-0.325531	-0.724892	8	Adrb2, Ppp3ca, Akt1, Tspo, Mef2c
534	GO_CELL_TRAILING_EDGE	0.377327	0.893794	0.0852885	-0.446962	-1.06321	10	Flot2, Flot1, Rdx
535	GO_CELL_VOLUME_HOMEOSTASIS	0.467128	0.919833	0.0751182	-0.438582	-1.0097	9	Anxa7, Add3, Ano6
536	GO_CENTRAL_NERVOUS_SYSTEM_DEVELOPMENT	0.971545	1	0.0287155	-0.169631	-0.744812	205	Vcan, Acat1, Gnpat, Top2b, S100a8, Slc7a11, S100a1, Bid, Nme1, Ube3a, Shc1, Ndufs4, Kdm6b, Plcb1, Herc1, Map2k2, Hprt, Pts, Vim, G6pdx, Rab18, Ssbp4, Atrn, Foxp1, Sec24b, Cox7b, Fyn, Ptpn11, Cox6b1, Bad, Kdm2a, Rara, Plxnb2, Hook3, Casp4, Rac2, Ppp3ca, Ppt1, Ccr2
537	GO_CENTRAL_NERVOUS_SYSTEM_NEURON_AXONOGENESIS	0.980969	1	0.0399219	-0.221163	-0.509162	9	Plxnb2, Sptbn1
538	GO_CENTRAL_NERVOUS_SYSTEM_NEURON_DEVELOPMENT	0.983389	1	0.0379271	-0.191619	-0.511199	15	Hprt, Plxnb2, Rac2, Sptbn1
539	GO_CENTRAL_NERVOUS_SYSTEM_NEURON_DIFFERENTIATION	0.516456	0.931407	0.0902635	0.284386	0.95081	28	Psen2, Ift172, Ogdh, Dync1h1, Gnaq, Tlr7, Chd4, Cln8, Slc4a7, Csf1r, Nrros
540	GO_CENTRAL_NERVOUS_SYSTEM_PROJECTION_NEURON_AXONOGENESIS	0.973451	1	0.041321	-0.236833	-0.512213	7	Plxnb2, Sptbn1
541	GO_CENTRIOLAR_SATELLITE	0.405975	0.908112	0.0833634	-0.55853	-1.08424	5	Flot1, Hook3
542	GO_CENTRIOLE	0.751232	1	0.0689567	0.252704	0.81579	25	Sik1, Cep295, Ran, Hspa8, Tlr7, Rock2, Ift20, Sirt2, Ogfr
543	GO_CENTROMERE_COMPLEX_ASSEMBLY	0.502273	0.925399	0.0857844	0.438516	0.951285	6	Npm1, Rbbp7, Smarca5
544	GO_CENTROSOME	0.504854	0.927611	0.106323	0.217476	0.975846	118	Sik1, Tnks2, Cep295, Nek9, Gsk3b, Psen2, Csnk1d, Clic4, Ran, Unc119, Hck, Dync1i2, Uvrag, Mapkapk3, Cdk5rap3, Cct4, Stk24, Hspa8, Ranbp1, Nin, Dync1h1, Ift22, Rgs14, Tlr7, Chd4, Rock2, Npm1, B9d2, Ift20, Cep350, Pcgf5, Sirt2, Ogfr, Slc9a3r1
545	GO_CENTROSOME_CYCLE	0.174281	0.724497	0.135002	-0.545337	-1.29722	10	Fbxw5, Rock1, Cetn2, Tubgcp4
546	GO_CENTROSOME_DUPLICATION	0.158363	0.704723	0.146416	-0.624294	-1.29818	6	Fbxw5, Rock1, Cetn2, Tubgcp4
547	GO_CENTROSOME_LOCALIZATION	0.856153	1	0.0462303	-0.307458	-0.684647	8	Rdx, Plxnb2
548	GO_CERAMIDE_BIOSYNTHETIC_PROCESS	0.278351	0.830959	0.103958	-0.464474	-1.16182	12	St8sia4, St3gal4, Gba
549	GO_CERAMIDE_CATABOLIC_PROCESS	0.683656	0.987561	0.0572461	-0.437981	-0.850222	5	Hexa, Gba
550	GO_CERAMIDE_METABOLIC_PROCESS	0.80344	1	0.0655321	0.241013	0.789901	26	Hexb, Ppp2r1a, Htra2, Sgpl1, Nsmaf, Cers2, Sptlc2, Cln8, Ppp2cb, Naga, Neu1, Ormdl2
551	GO_CEREBELLAR_CORTEX_DEVELOPMENT	0.89701	1	0.0421619	-0.249153	-0.664686	15	Herc1, Map2k2, Ptpn11, Rere, Sptbn1
552	GO_CEREBELLAR_CORTEX_FORMATION	0.274021	0.829842	0.10714	-0.577784	-1.20146	6	Herc1, Map2k2, Ptpn11
553	GO_CEREBELLAR_CORTEX_MORPHOGENESIS	0.295575	0.836509	0.10208	-0.541554	-1.17125	7	Herc1, Map2k2, Ptpn11, Sptbn1
554	GO_CEREBELLAR_PURKINJE_CELL_LAYER_DEVELOPMENT	0.949827	1	0.0414044	-0.245064	-0.564186	9	Herc1, Rere, Sptbn1
555	GO_CEREBRAL_CORTEX_CELL_MIGRATION	0.479319	0.921699	0.0922597	0.392813	0.974229	10	Psen2, Cx3cr1, Rtn4
556	GO_CEREBRAL_CORTEX_DEVELOPMENT	0.95086	1	0.0574877	0.181093	0.593518	26	Gsk3b, Psen2, Cx3cr1, Tra2b, Rtn4, Tacc1
557	GO_CEREBRAL_CORTEX_NEURON_DIFFERENTIATION	0.95881	1	0.0537873	0.239676	0.53449	7	Psen2, Chd4
558	GO_CEREBRAL_CORTEX_RADIALLY_ORIENTED_CELL_MIGRATION	0.888496	1	0.0454968	-0.28829	-0.623502	7	Rac2, Rac1, Mboat7
559	GO_CHANNEL_INHIBITOR_ACTIVITY	0.56	0.955074	0.0850427	0.325469	0.917155	15	Ensa, Itpr1, Bcl2, Wnk1
560	GO_CHANNEL_REGULATOR_ACTIVITY	0.45202	0.918937	0.0978773	0.289572	0.988866	31	Ensa, Ywhah, Itpr1, Tspan13, Bcl2, Prkcb, Wnk1
561	GO_CHAPERONE_BINDING	0.732984	1	0.0732559	0.234956	0.843293	38	Ubl4a, H2-M3, H2-Q7, Pfdn6, Ogdh, Timm44, Hspa8, Ahsa1, H2-K1, Dnajb1, H2-D1, Hspa5, Usp5, Ctsc, Cdc37l1, Hspa1a, Cdc37
562	GO_CHAPERONE_MEDIATED_PROTEIN_COMPLEX_ASSEMBLY	0.415909	0.912617	0.096563	0.472366	1.02472	6	Pfdn6, Hsp90ab1, Hspa4, Cct2, Hsp90b1, Hsp90aa1
563	GO_CHAPERONE_MEDIATED_PROTEIN_FOLDING	0.228501	0.778486	0.142901	0.355916	1.16649	26	Cd74, Dnajc7, Hspa8, Fkbp2, Fkbp8, Tor1a
564	GO_CHD_TYPE_COMPLEX	0.948529	1	0.0574877	0.22944	0.583596	11	Mbd2, Chd4, Rbbp7, Gatad2a, Mta2
565	GO_CHEMICAL_HOMEOSTASIS	0.171206	0.724377	0.213928	0.231233	1.1085	210	Ccl7, Ccr5, Ifit1, Sik1, Ifit1bl1, Abcg3, Hfe, Crebbp, Tap2, Tgm2, Il1b, Oas2, Psen2, Ogt, Clic4, Apoe, Itpr1, Cd40, Ccl5, Hck, Bcl2, Pla2g4a, Stk11, Hexb, Stat1, Slc31a1, Trf, Tcirg1, Raf1, Oas3, Cyp4f18, Gna13, Ehd4, Rap1gds1, Med13l, Sco2, Prkcb, Cyp4f13, Hk2, Cyp4f16, Clcn4, Tap1, Pdk3, Mafk, Slc31a2, Sidt2, Ptpn2, Vapb, Hk3, Usf2, Fth1, Sirt2, Atox1, Hsp90ab1, Ptpn6
566	GO_CHEMOATTRACTANT_ACTIVITY	0.348673	0.865077	0.0922597	-0.5155	-1.1149	7	Saa3, Ccl9
567	GO_CHEMOKINE_ACTIVITY	0.00445308	0.121612	0.407018	0.715636	1.90776	12	Ccl7, Cxcl16, Ccl4, Cxcl10, Ccl5
568	GO_CHEMOKINE_BINDING	0.221968	0.768595	0.1396	0.562584	1.25459	7	Ccr5, Cx3cr1
569	GO_CHEMOKINE_MEDIATED_SIGNALING_PATHWAY	0.00512868	0.130724	0.407018	0.634012	1.82867	16	Ccl7, Ccr5, Ccl4, Cxcl10, Ccl5, Cx3cr1
570	GO_CHEMOKINE_RECEPTOR_BINDING	0.000429752	0.0203268	0.498493	0.638138	2.02401	23	Ccl7, Cxcl16, Ccr5, Ccl4, Cxcl10, Ccl5, Stat1
571	GO_CHLORIDE_CHANNEL_REGULATOR_ACTIVITY	0.577855	0.961624	0.0645031	-0.398272	-0.916902	9	Stx8, Stx3, Stx7
572	GO_CHLORIDE_TRANSPORT	0.970803	1	0.0560596	0.209613	0.519869	10	Clic4, Clcn4, Slc4a7
573	GO_CHOLESTEROL_EFFLUX	0.220455	0.765959	0.1396	0.590229	1.2804	6	Apoe, Npc2, Stx12, Scarb1, Abcg1
574	GO_CHOLESTEROL_HOMEOSTASIS	0.412354	0.910435	0.0797706	-0.375289	-1.03731	17	Nr1h2, Dgat2
575	GO_CHONDROCYTE_DIFFERENTIATION	0.849765	1	0.0606404	0.286629	0.668197	8	Sulf2, Runx1, Tgfbi, Mapk14
576	GO_CHROMATIN	0.952312	1	0.0328701	-0.186479	-0.760567	121	Hmgn5, Aff4, Top2b, Mcrs1, Trim28, Actr8, Wdr61, Yy1, Lrwd1, Hp1bp3, Rxra, Csnk2a2, Plcb1, Bud31, Tardbp, Usp3, Trp53, Capn2, Hmgn2, Smad4, Rara, Mphosph8, Morf4l1, Ctr9, Ncor1, Mbd3, Hdac1
577	GO_CHROMATIN_ASSEMBLY_OR_DISASSEMBLY	0.701639	0.993873	0.052805	-0.260183	-0.849017	35	Nfe2, Hp1bp3, Smyd3, Nap1l1
578	GO_CHROMATIN_BINDING	0.416129	0.91262	0.118815	0.221789	1.01325	131	Brd3, Ctbp2, Sik1, Crebbp, Skil, Atad2b, Brd4, Arid3a, Mbd2, Nfkb2, Zmynd8, Ran, Nupr1, Arid1b, Stat1, Dnajc2, Egr2, Bap1, Kat2b, Cabin1, Ash1l, Morf4l2, Prkcb, Creb3
579	GO_CHROMATIN_DISASSEMBLY	0.457295	0.918937	0.0776799	-0.499118	-1.03788	6	Nfe2, Supt16
580	GO_CHROMATIN_DNA_BINDING	0.974937	1	0.0572461	0.172611	0.599921	33	Crebbp, Mbd2, Stat1, Wbp2, Chd4, Notch2, Rela, Rbbp7
581	GO_CHROMATIN_MODIFICATION	0.829431	1	0.0795565	0.185397	0.864344	154	Brd3, Ctbp2, Sik1, Crebbp, Brd4, Daxx, Baz2a, Mbd2, Ogt, Kansl3, Snrpa1, Arid1b, Dnajc2, Bap1, Taf12, Spty2d1, Dtx3l, Kat2b, Cabin1, Ash1l, Morf4l2, Prkcb, Rcbtb2, Sirt7, Tbl1xr1, Usp34, Kdm3b, Spi1, Prkcd
582	GO_CHROMATIN_ORGANIZATION	0.894515	1	0.0345664	-0.190593	-0.81751	169	Hcfc1, Hmgn5, Nfe2, Hopx, Mcrs1, Arid4b, Trim28, Actr8, Wdr61, Bmyc, Lrwd1, Hp1bp3, Smyd3, Top1, Nap1l1
583	GO_CHROMATIN_REMODELING	0.122449	0.637934	0.21925	0.340328	1.30925	52	Brd3, Sik1, Brd4, Daxx, Baz2a, Mbd2, Snrpa1, Arid1b, Spty2d1, Kat2b, Morf4l2
584	GO_CHROMATIN_SILENCING	0.673219	0.986618	0.0743625	0.280742	0.854244	19	Baz2a, Mbd2, Arid1b, Morf4l2, Sirt2, Smarca5, Ube2a
585	GO_CHROMATIN_SILENCING_AT_RDNA	0.384977	0.897952	0.103197	0.45613	1.06334	8	Baz2a, Mbd2, Sirt2, Smarca5
586	GO_CHROMOSOMAL_REGION	0.114551	0.62716	0.234393	0.308444	1.28361	78	Sik1, Tnks2, Zwint, Daxx, Psen2, Smc6, Dync1i2, Ppp2r1a, Uvrag, Seh1l, Sumo3, Ngdn, Kat2b, Ppp2r5c, Dclre1c, Nsmce1
587	GO_CHROMOSOME	0.431298	0.917388	0.128143	0.210295	1.01785	229	Ccnd2, Brd3, Esco1, Sik1, Tnks2, Crebbp, Zwint, Brd4, Chmp1a, Xpa, Maf, Daxx, Baz2a, Mbd2, Psen2, Ogt, Ran, Snrpa1, Pes1, Exosc4, Smc6, Dync1i2, Ppp2r1a, Uvrag, Arid1b, Stat1, Htra2, Seh1l, Sumo3, Exosc5, Ngdn, Hspa8, Kat2b, Rrp1, Ppp2r5c, Ash1l, Morf4l2, Dclre1c, Zbtb38, Sirt7, Zfr, Nsmce1, Spi1
588	GO_CHROMOSOME_CENTROMERIC_REGION	0.0159506	0.254748	0.352488	0.402587	1.54877	52	Tnks2, Zwint, Daxx, Psen2, Dync1i2, Ppp2r1a, Uvrag, Seh1l, Sumo3, Ngdn, Kat2b, Ppp2r5c
589	GO_CHROMOSOME_LOCALIZATION	0.2175	0.765959	0.148262	0.403211	1.20207	18	Chmp1a, Kpnb1, Chmp2b, Seh1l, Pdcd6ip, Actr3, Chmp5, Ube2a
590	GO_CHROMOSOME_ORGANIZATION	0.988095	1	0.0793435	0.160686	0.791173	254	Brd3, Ctbp2, Esco1, Sik1, Crebbp, Zwint, Brd4, Chmp1a, Xpa, Kpnb1, Daxx, Baz2a, Mbd2, Ogt, Kansl3, Snrpa1, Smc6, Ppp2r1a, Arid1b, Dnajc2, Chmp2b, Bap1, Taf12, Spty2d1, Seh1l, Dtx3l, Hspa8, Kat2b, Anp32b, Cabin1, Ash1l, Morf4l2, Mthfr, Prkcb, Pdcd6ip, Rcbtb2, Dclre1c, Sirt7, Tbl1xr1, Usp34, Kdm3b, Spi1, Prkcd, Ehmt2, Cops6, Ncaph2, Smg1, Chd4, Npm1, B9d2, Brms1, Fbxo4, Sirt2, Nudc, Ncoa3, Setdb2, …
591	GO_CHROMOSOME_SEGREGATION	0.472141	0.920604	0.104344	0.241573	0.978471	67	Esco1, Nek9, Zwint, Chmp1a, Kpnb1, Arl8a, Ppp2r1a, Uvrag, Chmp2b, Seh1l, Ciao1
592	GO_CHROMOSOME_TELOMERIC_REGION	0.927861	1	0.0592219	0.202966	0.698208	32	Sik1, Tnks2, Smc6, Dclre1c, Nsmce1
593	GO_CHRONIC_INFLAMMATORY_RESPONSE	0.218182	0.765959	0.140406	0.597137	1.29539	6	Ccl7, Il1b, Ccl5
594	GO_CILIARY_BASAL_BODY	0.963918	1	0.0404114	-0.226903	-0.567566	12	Cetn2, Rdx
595	GO_CILIARY_MEMBRANE	0.722504	1	0.052913	-0.341781	-0.813008	10	Eps15, Grk6
596	GO_CILIARY_PART	0.6793	0.986878	0.0828962	0.227836	0.876496	52	Map4, Cltb, Psen2, Ift172, Ehd4, Hk2, Dync1h1, Ift22, Tlr7, B9d2, Ift20, Ogfr, Slc9a3r1, Gabarap
597	GO_CILIARY_PLASM	0.193627	0.757342	0.156312	0.497479	1.26537	11	Map4, Ift172, Dync1h1, Tlr7, Gabarap, Atg5, Nrros
598	GO_CILIARY_TIP	0.10984	0.617105	0.204295	0.640724	1.42885	7	Ift172, Dync1h1, Ift22, Ift20
599	GO_CILIUM	0.367089	0.888292	0.126254	0.243414	1.02824	86	Map4, Sik1, Tubb5, Cep295, Cltb, Psen2, Ran, Senp6, Ift172, Ehd4, Grk3, Bbip1, Hk2, Dync1h1, Ift22, Gnaq, Tlr7, B9d2, Ift20, Ogfr, Tlr13, Slc9a3r1, Gabarap
600	GO_CILIUM_MORPHOGENESIS	0.0942408	0.587434	0.237794	0.382141	1.37156	38	Csnk1d, Senp6, Ift172, Ehd4, Bbip1, Dync1h1, Rab1a, Tlr7, Notch2, B9d2, Ift20, Ogfr, Tlr13, Rab10, Actr3, Nrros, Ube2a, Dnm2
601	GO_CILIUM_MOVEMENT	0.328638	0.850107	0.113313	0.479151	1.11701	8	Senp6, Dync1h1, Tlr7, Tlr13, Nrros
602	GO_CILIUM_ORGANIZATION	0.107769	0.610427	0.216543	0.381866	1.3272	33	Csnk1d, Senp6, Ift172, Ehd4, Bbip1, Dync1h1, Rab1a, Tlr7, B9d2, Ift20, Ogfr, Tlr13, Rab10, Nrros, Ube2a
603	GO_CIRCADIAN_REGULATION_OF_GENE_EXPRESSION	0.775561	1	0.0679923	0.250388	0.795182	24	Ogt, Csnk1d, Sarnp, Gfpt1, Sirt2, Noct, Rela, Kmt2a
604	GO_CIRCADIAN_RHYTHM	0.919897	1	0.0614364	0.19885	0.729753	42	Crebbp, Gsk3b, Ogt, Csnk1d, Sarnp, Thrap3, Gfpt1, Cpt1a, Sirt2, Noct, Rela, Kmt2a, Id3
605	GO_CIRCULATORY_SYSTEM_DEVELOPMENT	0.935849	1	0.0795565	0.1738	0.827275	185	Pdlim5, Sik1, Crebbp, Erap1, Ap2b1, Gsk3b, Mbd2, Psen2, Clic4, Apoe, Aldh1b1, Ift172, Stk11, Adam8, Arid1b, Hpgd, Stk4, Raf1, Sgpl1, Zfand5, Gna13, Kat2b, Grk3, Anp32b, Vav1, Zfp36l1, Prkcb, Pdcd10, Spi1, Ric8a, Dync1h1, Pdcl3, Map3k3, Gnaq, Mapk1, Tlr7, Prdm1, Aamp, Notch2, Ift20, Rapgef1, Rtn4, Sirt2, Zmiz1, Ptpn6, Ece1, Setdb2
606	GO_CIRCULATORY_SYSTEM_PROCESS	0.369565	0.889942	0.124434	0.248445	1.04179	80	Ace, Cxcl10, Erap1, F11r, Gsk3b, Apoe, Abr, Cyb5r3, Stat1, Cyp4f18, Kat2b, Grk3, Srsf1, Mthfr, Ctnnbip1, Wnk1, Cyp4f13, Prkcd, Cyp4f16
607	GO_CIS_GOLGI_NETWORK	0.833333	1	0.0636424	0.25126	0.724705	16	Golgb1, Slc35c2, Trappc4, Tmed5, Ift20, Scfd1
608	GO_CIS_TRANS_ISOMERASE_ACTIVITY	0.72	1	0.0718276	0.284844	0.802674	15	Ppie, Pin1, Fkbp2, Fkbp8
609	GO_CLATHRIN_ADAPTOR_COMPLEX	0.852159	1	0.0445071	-0.268876	-0.70568	14	Eps15, Ap1m1, Ap1s1, Ap1b1, Ap2a2, Ap3b1, Picalm, Aftph, Ap3m1
610	GO_CLATHRIN_BINDING	0.3075	0.845476	0.122108	0.402852	1.13521	15	Cltb, Ap2b1
611	GO_CLATHRIN_COAT	0.831296	1	0.0636424	0.238335	0.746516	21	Cltb, Ap2b1, Ap1g1
612	GO_CLATHRIN_COATED_ENDOCYTIC_VESICLE	9.38995e-06	0.00110464	0.593325	0.724103	2.26805	21	H2-Eb1, H2-Ab1, H2-Aa, Cd74, Ap2b1, Fcgr1, Ap1g1
613	GO_CLATHRIN_COATED_ENDOCYTIC_VESICLE_MEMBRANE	3.26338e-05	0.00299448	0.557332	0.735424	2.23776	19	H2-Eb1, H2-Ab1, H2-Aa, Cd74, Ap2b1, Fcgr1, Ap1g1
614	GO_CLATHRIN_COATED_VESICLE	0.000150633	0.00987293	0.518848	0.525952	2.04395	55	H2-Eb1, H2-Ab1, H2-Aa, Cd74, Cltb, Ap2b1, Fcgr1, Ap1g1
615	GO_CLATHRIN_COATED_VESICLE_MEMBRANE	2.35284e-05	0.00224892	0.57561	0.637749	2.21654	33	H2-Eb1, H2-Ab1, H2-Aa, Cd74, Cltb, Ap2b1, Fcgr1, Ap1g1
616	GO_CLATHRIN_COAT_ASSEMBLY	0.83274	1	0.0487011	-0.336585	-0.699904	6	Eps15
617	GO_CLATHRIN_COAT_OF_COATED_PIT	0.534314	0.939335	0.08654	0.369027	0.938645	11	Cltb, Ap2b1
618	GO_CLATHRIN_COAT_OF_ENDOCYTIC_VESICLE	0.830088	1	0.0486034	-0.327591	-0.708499	7	Eps15, Ap1b1, Ap2a2, Picalm
619	GO_CLATHRIN_COAT_OF_TRANS_GOLGI_NETWORK_VESICLE	0.415094	0.912094	0.0988903	0.423293	1.02184	9	Cltb, Ap1g1, Ap1s2
620	GO_CLATHRIN_MEDIATED_ENDOCYTOSIS	0.4175	0.913116	0.10208	0.342347	1.02062	18	Cltb, Ap2b1, Dennd1b, Synj1, Dnm2
621	GO_CLATHRIN_SCULPTED_VESICLE	0.875445	1	0.0464155	-0.313755	-0.652431	6	Vamp3
622	GO_CLATHRIN_VESICLE_COAT	0.463235	0.919833	0.0946646	0.340356	0.981686	16	Cltb, Ap2b1, Ap1g1
623	GO_CLUSTER_OF_ACTIN_BASED_CELL_PROJECTIONS	0.931034	1	0.0621124	0.192477	0.72544	45	Flii, Clic4, Itpr1, Tcirg1, Gna13, Twf2, Hsp90ab1, Slc9a3r1, Mfsd10, Slc4a7, Eps8, Myo1g, Gipc1, Actr3
624	GO_COATED_MEMBRANE	0.405263	0.907884	0.10714	0.286456	1.01787	37	Cltb, Ap2b1, Chmp1a, Tmed3, Ap1g1, Copg1, Sec24c, Tmed7, Vma21
625	GO_COATED_PIT	0.571072	0.958854	0.0838361	0.292581	0.929178	24	Cltb, Ap2b1, Lrp10, Trf
626	GO_COATED_VESICLE	0.000176598	0.0109491	0.518848	0.421789	1.81249	96	H2-Eb1, H2-Ab1, H2-Aa, Cd74, Cltb, Ap2b1, H2-M3, H2-Q7, Tmed3, Fcgr1, Ap1g1, Copg1, Ccdc115
627	GO_COATED_VESICLE_MEMBRANE	1.78542e-05	0.0018617	0.57561	0.527253	2.12641	64	H2-Eb1, H2-Ab1, H2-Aa, Cd74, Cltb, Ap2b1, H2-M3, H2-Q7, Tmed3, Fcgr1, Ap1g1, Copg1
628	GO_COCHLEA_DEVELOPMENT	0.983986	1	0.0410713	-0.221294	-0.460164	6	Rac2, Rac1
629	GO_COENZYME_BINDING	0.633871	0.978232	0.0567672	-0.262082	-0.901342	44	Acat1, Ndufa9, Cryzl1, Ndufv1, Me2, Por, G6pdx, Idh3b, Hsd17b10, Dbi, Gsr
630	GO_COENZYME_BIOSYNTHETIC_PROCESS	0.591973	0.966322	0.0617054	-0.304893	-0.903515	23	Ndufa9, Me2, Mocs2, Pts, Ppt1, Acsl5
631	GO_COENZYME_METABOLIC_PROCESS	0.312689	0.849689	0.0894367	-0.297383	-1.11013	65	Ndufa9, Dera, Dgat2, Mri1, Rpe, Ggh, Me2, Mocs2, Pts, Mdh2, G6pdx, Idh3b, Ahcyl1, Pgd, Ahcyl2, Ppt1, Prdx5, Acsl5
632	GO_COFACTOR_BINDING	0.335357	0.854787	0.0857844	-0.292222	-1.08598	64	Hdc, Acat1, Sqor, Ndufa9, Sdhd, Cryzl1, Ndufv1, C3, Me2, Por, G6pdx, Idh3b, Got2, Hsd17b10, Dbi, Gsr
633	GO_COFACTOR_BIOSYNTHETIC_PROCESS	0.6733	0.986618	0.0552496	-0.268334	-0.864194	33	Ndufa9, Me2, Mocs2, Pts, Nubp2, Ppt1, Tmem14c, Acsl5, Urod
634	GO_COFACTOR_CATABOLIC_PROCESS	0.788732	1	0.0642141	0.314292	0.732686	8	Cyp4f18, Cyp4f13, Cyp4f16, Blvra
635	GO_COFACTOR_METABOLIC_PROCESS	0.19883	0.760197	0.11524	-0.29989	-1.17027	81	Ndufa9, Dera, Dgat2, Cryzl1, Ugt1a1, Mri1, Rpe, Ggh, Me2, Mocs2, Pts, Mdh2, G6pdx, Idh3b, Ahcyl1, Pgd, Nubp2, Ahcyl2, Ppt1, Prdx5, Tmem14c, Acsl5, Urod, Taldo1
636	GO_COGNITION	0.817365	1	0.0745501	0.205899	0.830894	66	Crebbp, Il1b, Psen2, Itpr1, Egr2, Chmp2b, Cx3cr1, Raf1, Kat2b, Prkcb, Ric8a, Kras, Rgs14, Ift20, Uba1, Cln8, Magt1, Vdac2, Kmt2a, Nras, Csf1r
637	GO_COLLAGEN_BINDING	0.234007	0.783095	0.113787	-0.447061	-1.2051	16	Fn1, Thbs1, Smad4, Cd44, Pak2
638	GO_COLUMNAR_CUBOIDAL_EPITHELIAL_CELL_DEVELOPMENT	0.785714	1	0.0650878	0.281839	0.751335	12	Clic4, Sidt2, Prdm1, Slc9a3r1, Slc4a7
639	GO_COLUMNAR_CUBOIDAL_EPITHELIAL_CELL_DIFFERENTIATION	0.79803	1	0.0659816	0.243539	0.786202	25	Clic4, Bloc1s6, Bcl2, Sidt2, Prdm1, Notch2, Slc9a3r1, Slc4a7, Csf1r, Myo5a, Usp5
640	GO_COMPACT_MYELIN	0.534271	0.939335	0.0691198	-0.500466	-0.97152	5	Tstd3, Anxa2
641	GO_COMPLEMENT_ACTIVATION	0.492035	0.924052	0.0736213	-0.458055	-0.990662	7	Cfh, C3, Tardbp
642	GO_CONDENSED_CHROMOSOME	0.0232151	0.316051	0.352488	0.403153	1.51947	45	Brd3, Sik1, Zwint, Brd4, Chmp1a, Pes1, Smc6, Dync1i2, Seh1l, Hspa8
643	GO_CONDENSED_CHROMOSOME_CENTROMERIC_REGION	0.460784	0.919833	0.0949752	0.319307	0.988165	20	Zwint, Dync1i2, Seh1l
644	GO_CONDENSED_NUCLEAR_CHROMOSOME	0.0221845	0.308432	0.352488	0.568917	1.64092	16	Brd3, Sik1, Brd4, Chmp1a, Hspa8
645	GO_CONNECTIVE_TISSUE_DEVELOPMENT	0.274959	0.830612	0.101714	-0.355682	-1.13278	30	Acat1, Dgat2, Cd93, Dyrk1a, Thbs1, Crip1, Chil1, Rara, Cd44, Id2
646	GO_CONTRACTILE_ACTIN_FILAMENT_BUNDLE_ASSEMBLY	0.662736	0.982047	0.0730744	0.34537	0.833736	9	Itgb5, Pdcd10, Zyx, Itgb1
647	GO_CONTRACTILE_FIBER	0.411229	0.91014	0.0749279	-0.287831	-1.03338	52	Nsrp1, S100a1, Plec, Ilk, Frg1, Capn2, Sptan1, Macf1, Ppp3ca, Ahnak, Ppp1r12a, Pak2, Sptbn1
648	GO_COP9_SIGNALOSOME	0.847666	1	0.0629395	0.240703	0.732416	19	Grb2, Hspa8, Cops6, Hsp90ab1, Hspa5, Hspa1a, Epb41, Cops5
649	GO_COPI_COATED_VESICLE	0.32	0.850107	0.119348	0.364069	1.08538	18	Tmed3, Copg1, Ccdc115, Tmed7
650	GO_COPI_COATED_VESICLE_MEMBRANE	0.448529	0.918937	0.096563	0.397261	1.01046	11	Tmed3, Copg1, Tmed7, Arcn1, Copb1, Copb2, Kdelr2
651	GO_COPI_VESICLE_COAT	0.247642	0.801537	0.133555	0.50211	1.21211	9	Tmed3, Copg1, Tmed7, Arcn1, Copb1, Copb2
652	GO_COPPER_ION_BINDING	0.300509	0.84378	0.09855	-0.450422	-1.14943	13	F5, Cuta, P2rx4, Trp53, Commd1, Rnf7, Coa6, Cox17
653	GO_COPPER_ION_HOMEOSTASIS	0.703163	0.993873	0.0716527	0.327921	0.813289	10	Slc31a1, Sco2, Slc31a2, Atox1
654	GO_COPPER_ION_TRANSPORT	0.453089	0.918937	0.0919686	0.451972	1.00792	7	Slc31a1, Sco2, Slc31a2, Atox1
655	GO_CORECEPTOR_ACTIVITY	0.0572082	0.481599	0.287857	0.700634	1.56245	7	Ccr5, Cd86
656	GO_CORE_PROMOTER_BINDING	0.4375	0.91823	0.110122	0.245223	1.00176	70	Ifi208, Crebbp, Ifi205, Irf7, Ifi213, Baz2a, Sarnp, Nlrc5, Stat1, Thrap3, Ago2, Kdm3b, Spi1, Wbp2, Ifi206, Notch2, Sirt2, Klf2, Runx1, Rela, Nsd1, Kmt2a, Nsd3, Ifi209
657	GO_CORE_PROMOTER_PROXIMAL_REGION_DNA_BINDING	0.126984	0.646618	0.224966	0.300682	1.25596	82	Ifi208, Mafb, Crebbp, Skil, Ifi205, Max, Foxj2, Ifi213, Tgif1, Arid3a, Mbd2, Nfkb2, Zfp217, Stat1, Pou2f2, Egr2, Ago2, Atf7, Creb3
658	GO_CORE_PROMOTER_SEQUENCE_SPECIFIC_DNA_BINDING	0.643087	0.980227	0.0559429	-0.269333	-0.895763	37	Sp3, Klf10, Stat5b, Smyd3, Top1, Nfil3
659	GO_CORONARY_VASCULATURE_DEVELOPMENT	0.864407	1	0.0613026	0.242574	0.663541	13	Ap2b1, Dync1h1, Prdm1, Notch2, Setd2, Dnm2
660	GO_CORTICAL_ACTIN_CYTOSKELETON	0.52	0.934501	0.0678338	-0.298745	-0.961631	32	Dstn, Flot2, Cap1, Flot1, Rdx, Capn2, Akap13, Myadm, Sptan1, Wipf1, Sptbn1
661	GO_CORTICAL_CYTOSKELETON	0.630225	0.97784	0.0568864	-0.272127	-0.905057	37	Dstn, Flot2, Cap1, Flot1, Rdx, Capn2, Akap13, Myadm, Sptan1, Wipf1, Sptbn1
662	GO_CORTICAL_CYTOSKELETON_ORGANIZATION	0.866667	1	0.0621124	0.226021	0.717234	22	Wipf2, Ehd4, Rock2, Plek, Fmnl1
663	GO_COSTAMERE	0.0797227	0.563408	0.208955	-0.647703	-1.4423	8	Plec, Ilk, Macf1, Ahnak
664	GO_COVALENT_CHROMATIN_MODIFICATION	0.816949	1	0.0810802	0.193658	0.840952	104	Ctbp2, Sik1, Crebbp, Baz2a, Mbd2, Ogt, Kansl3, Bap1, Taf12, Dtx3l, Kat2b, Ash1l, Morf4l2, Prkcb, Sirt7, Tbl1xr1, Usp34, Kdm3b, Spi1, Prkcd, Ehmt2, Chd4, Brms1, Sirt2, Ncoa3, Setdb2, Usp15, Rbbp7, Usp4, Nsd1, Kmt2a, Nsd3
665	GO_CRANIAL_NERVE_DEVELOPMENT	0.846018	1	0.0477342	-0.31654	-0.684599	7	Tmem126a, Plxnb2, Nav1
666	GO_CRANIAL_SKELETAL_SYSTEM_DEVELOPMENT	0.894464	1	0.0441523	-0.274691	-0.632394	9	Mef2c, Tgfb1, Eif4a3, Tgfbr1, Ctnnb1, Gnas, Nipbl, Smad2, Setd2
667	GO_CUL3_RING_UBIQUITIN_LIGASE_COMPLEX	0.655709	0.980511	0.0584693	-0.369495	-0.850652	9	Cul3, Spop
668	GO_CUL4_RING_E3_UBIQUITIN_LIGASE_COMPLEX	0.0778547	0.558121	0.2114	-0.625632	-1.44033	9	Fbxw5, Dcaf11, Cdkn1b, Dcaf8, Trpc4ap, Dcaf12, Rnf7
669	GO_CULLIN_FAMILY_PROTEIN_BINDING	0.878735	1	0.045679	-0.335631	-0.651536	5	Dcun1d5, Anapc11, Rnf7
670	GO_CULLIN_RING_UBIQUITIN_LIGASE_COMPLEX	0.126246	0.645007	0.159647	-0.433332	-1.33827	27	Fbxw5, Dcaf11, Cul1, Fbxl5, Cul3, Spop, Cdkn1b, Cdc26, Dcaf8, Commd1, Trpc4ap, Elob, Dcaf12, Anapc11, Rnf7
671	GO_CYCLIC_NUCLEOTIDE_MEDIATED_SIGNALING	0.760984	1	0.0522693	-0.400287	-0.77705	5	Ndufs4, Eif4ebp2
672	GO_CYCLIN_DEPENDENT_PROTEIN_KINASE_HOLOENZYME_COMPLEX	0.564286	0.955116	0.0819779	0.343302	0.915185	12	Ccnd2, Ccnc
673	GO_CYCLIN_DEPENDENT_PROTEIN_SERINE_THREONINE_KINASE_REGULATOR_ACTIVITY	0.200692	0.761542	0.126254	-0.544635	-1.25386	9	Ccnl2, Cdkn1b, Hexim1, Cdkn2d
674	GO_CYSTEINE_TYPE_ENDOPEPTIDASE_ACTIVITY	0.924217	1	0.0404114	-0.210655	-0.660722	28	Ctsd, Pycard, Atg4d, Capn2, Usp14, Casp4, Cflar, Pdia3
675	GO_CYSTEINE_TYPE_ENDOPEPTIDASE_ACTIVITY_INVOLVED_IN_APOPTOTIC_PROCESS	0.295255	0.836509	0.101714	-0.600437	-1.16559	5	Pycard, Casp4, Cflar
676	GO_CYSTEINE_TYPE_ENDOPEPTIDASE_INHIBITOR_ACTIVITY	0.982843	1	0.0558265	0.177533	0.512056	16	Birc6, Cst3, Tnfaip8, Cast, Casp1
677	GO_CYSTEINE_TYPE_ENDOPEPTIDASE_INHIBITOR_ACTIVITY_INVOLVED_IN_APOPTOTIC_PROCESS	0.49308	0.924101	0.0723571	-0.428273	-0.98597	9	Prdx3, Prdx5, Birc3
678	GO_CYSTEINE_TYPE_ENDOPEPTIDASE_REGULATOR_ACTIVITY_INVOLVED_IN_APOPTOTIC_PROCESS	0.48505	0.921699	0.0711327	-0.350718	-0.983791	18	Pycard, Prdx3, Cdkn1b, Bad, Prdx5, Birc3
679	GO_CYSTEINE_TYPE_PEPTIDASE_ACTIVITY	0.813699	1	0.0702813	0.212703	0.807147	49	Usp18, Lgmn, Usp47, Senp6, Malt1, Bap1, Tnfaip3, Eif3f, Usp34, Capns1, Tlr7, Usp7, Usp15, Ctss, Usp4, Ctsz, Sri, Ctsb, Ufsp2, Casp1, Usp5, Nrros, Ctsc, Usp8, Uchl5, Usp25
680	GO_CYTOCHROME_COMPLEX	0.19646	0.759799	0.129443	-0.596871	-1.29089	7	Ugt1a1, Cox7b, Cox8a, Cox4i1, Cox6a1, Ndufa4
681	GO_CYTOCHROME_COMPLEX_ASSEMBLY	0.606132	0.968603	0.0776799	0.360059	0.869193	9	Cox20, Sco2
682	GO_CYTOKINESIS	0.305648	0.844244	0.0962406	-0.358724	-1.10786	27	Bin3, Rock1, Diaph1, Diaph2, Ist1, Sptan1, Sptbn1, Chmp4b
683	GO_CYTOKINE_ACTIVITY	0.00800376	0.170006	0.38073	0.520775	1.75678	30	Ccl7, Cxcl16, Ccl4, Cxcl10, Il1rn, Il1b, Ccl5
684	GO_CYTOKINE_BINDING	0.00519057	0.131571	0.407018	0.515997	1.76209	31	Cd74, Ccr5, Il2rg, Il1rn, Gbp2, Senp6, Il10ra, Gbp3, Cx3cr1
685	GO_CYTOKINE_MEDIATED_SIGNALING_PATHWAY	1.23009e-09	1.52112e-06	0.788187	0.454417	2.17811	189	H2-Eb1, H2-Ab1, H2-Aa, Cd74, Ccl7, Ccr5, Ifit1, Ifit3b, Isg20, Rsad2, Ifitm1, Ccl4, Ifit3, Ifit2, Tnip2, Cxcl10, Mx1, Ifit1bl1, Il2rg, Stat2, Psmd11, Irf7, Il1b, Gbp2, H2-M3, Oas2, Cd40, Oasl1, H2-Q7, Il1r2, Isg15, Ccl5, Psme1, Hck, Fcgr1, Stat1, Il10ra, Gbp3, Cx3cr1, Oas3, Tnfrsf1b, Il4ra
686	GO_CYTOKINE_METABOLIC_PROCESS	0.320366	0.850107	0.113313	0.504686	1.12548	7	Irf7, Nod1
687	GO_CYTOKINE_PRODUCTION	0.202381	0.761542	0.169571	0.301195	1.15773	53	Tlr9, Irf7, Il1b, Maf, Gbp2, Rftn1, Azi2, Nod1, Lilr4b, Seh1l, Lilrb4a, Ash1l, Prkcd, Rab1a, Tlr7, Notch2, Sirt2, Tlr13, Pirb, Dennd1b, Csf1r, Casp1, Nrros
688	GO_CYTOKINE_PRODUCTION_INVOLVED_IN_IMMUNE_RESPONSE	0.106132	0.607908	0.2114	0.588669	1.42107	9	Tlr7, Sirt2, Dennd1b, Csf1r, Nrros
689	GO_CYTOKINE_RECEPTOR_ACTIVITY	0.002577	0.0798871	0.431708	0.585936	1.85844	23	Cd74, Ccr5, Il2rg, Il1r2, Il10ra, Cx3cr1, Il4ra, Csf2rb, Il10rb, Il6st
690	GO_CYTOKINE_RECEPTOR_BINDING	0.000980444	0.0394586	0.45506	0.434736	1.77924	72	Ccl7, Cxcl16, Ccr5, Spred1, Ccl4, Smurf2, Cxcl10, Tlr9, Erap1, Il1rn, Il1b, Traf1, Senp6, Ccl5, Cd2ap, Stat1, Grb2
691	GO_CYTOKINE_SECRETION	0.676471	0.986836	0.0739901	0.275563	0.85279	20	Gbp2, Lilr4b, Lilrb4a, Rab1a, Tlr7, Notch2, Pirb
692	GO_CYTOLYSIS	0.0127548	0.231301	0.38073	-0.837546	-1.62587	5	Hprt, C3, Lyz1, Lyz2, Capn2
693	GO_CYTOPLASMIC_DYNEIN_COMPLEX	0.248826	0.801537	0.132846	0.526011	1.22625	8	Dync1i2, Dync1h1, Dynlt3, Dynlrb1, Tpr, Bcl2l11, Dynll1
694	GO_CYTOPLASMIC_MICROTUBULE	0.0327166	0.367002	0.321776	-0.574305	-1.53212	15	Saa3, Selenos, Tstd3, Rab3d, Rgs19, Tuba4a, Mapre1
695	GO_CYTOPLASMIC_MICROTUBULE_ORGANIZATION	0.790698	1	0.0479259	-0.273773	-0.767955	18	Cib1, Tubgcp4, Rdx, Hook3
696	GO_CYTOPLASMIC_MRNA_PROCESSING_BODY	0.835821	1	0.0453152	-0.23889	-0.769369	33	Trim30c, Top1, Limd1, Lsm6, Psmc3
697	GO_CYTOPLASMIC_MRNA_PROCESSING_BODY_ASSEMBLY	0.946009	1	0.0555947	0.238931	0.557001	8	Lsm14a, Dync1h1, Noct
698	GO_CYTOPLASMIC_PATTERN_RECOGNITION_RECEPTOR_SIGNALING_PATHWAY	0.0323226	0.366946	0.321776	0.484115	1.53625	22	Irf7, Tmem189, Lsm14a, Nod1, Tnfaip3, Ripk2, Nfkbia, Rela, Ubc
699	GO_CYTOPLASMIC_REGION	0.977337	1	0.0306323	-0.174728	-0.705057	106	Dstn, Osbpl8, Flot2, Stxbp6, Grk6, Ndfip1, Cap1, Map2k2, Flot1, Rdx, Anxa2, Add3, Capn2, Akap13, Myadm, Sptan1, Rab8b, Exoc2, Bloc1s2, Wipf1, Cd302, Akt1, Sptbn1, Fry, Rgs19, Mapre1, Uhmk1, Bin2, Ap3b1, Fes
700	GO_CYTOPLASMIC_SEQUESTERING_OF_PROTEIN	0.306173	0.844244	0.121543	0.347136	1.10157	22	Hspa8, Os9, Creb3, Hk2, Hk3, Nfkbia, G3bp2, Sri, Ankrd13c, Hspa5, Nfkbie, Hspa1a
701	GO_CYTOPLASMIC_SEQUESTERING_OF_TRANSCRIPTION_FACTOR	0.398169	0.90724	0.0995791	0.470514	1.04927	7	Creb3, Nfkbia, G3bp2, Sri, Nfkbie
702	GO_CYTOPLASMIC_SIDE_OF_MEMBRANE	0.95509	1	0.0667426	0.176704	0.713079	66	Rgs1, Hck, Rab5c, Rab21, Htra2, Gna13, Gnaq, Kras, Ptpn2, Snx18, Nras, Csf1r, Fermt3, Csk, Rgs2, Snx5, Cyth4, Rasa4, Gngt2
703	GO_CYTOPLASMIC_STRESS_GRANULE	0.5425	0.942556	0.086795	0.333849	0.924343	14	Lsm14a, Larp4b, Eif2s1, Pabpc1, Mbnl1, Ddx3x, Ybx1, Zfp36, Pqbp1, G3bp1, Pum2, Eif4e, Tial1, Ddx6
704	GO_CYTOPLASMIC_TRANSLATION	0.857494	1	0.0623861	0.23619	0.718681	19	Eif3f, Eif3j2, Mrto4, Eif3m
705	GO_CYTOPLASMIC_TRANSLATIONAL_INITIATION	0.965	1	0.0576091	0.195363	0.540912	14	Eif3f, Eif3m, Eif3b, Pcbp2, Ptbp3, Pcbp1, Ssb, Mcts1, Ptbp1, Denr, Eif3a, Eif3d, Eif4ebp1, Cdc123
706	GO_CYTOPLASMIC_UBIQUITIN_LIGASE_COMPLEX	0.94484	1	0.0429311	-0.266381	-0.553921	6	Aup1, Atg3, Elob
707	GO_CYTOPLASMIC_VESICLE_PART	0.0163431	0.254963	0.352488	0.285438	1.36546	188	H2-Eb1, H2-Ab1, H2-Aa, Cd74, Serpina3g, Ywhah, Igtp, Cltb, Ap2b1, H2-M3, Clic4, Apoe, Itpr1, Msr1, H2-Q7, Lgals3bp, Tmed3, Tmem184b, Adam8, Fcgr1, Ap1g1, Copg1, Trf, Tcirg1, Rab21
708	GO_CYTOSKELETAL_PART	0.48625	0.921699	0.0572461	-0.212947	-0.988973	336	Mtus1, Ndrg1, Saa3, Arpc1a, Selenos, Top2b, Dstn, Upf3a, Rcsd1, Bin3, Met, Tubb6, Cib1, Actr8, Plec, Actr10, Dctn2, Lrwd1, Flot2, Rock1, Nme1, Pnn, Cetn2, Tstd3, Tubgcp4, Iqgap2, Fkbp4, Rassf5, Herc1, Cap1, Map2k2, Vrk1, Flot1, Cct7, Stx3, Rdx, Diaph1, Vim, G6pdx, Cul3, Mid1ip1, Ilk, Tppp3, Kif5b, Maf1, Tpgs1, Lmna, Add3, Capn2, Fyn, Actr1a, Akap13, Lrmp, Cnn2, Nubp2, Myadm, Pkn1, Atf4, Dctn5, Is…
709	GO_CYTOSKELETAL_PROTEIN_BINDING	0.93557	1	0.030133	-0.177415	-0.794317	240	Ndrg1, Arpc1a, Dstn, S100a8, Rcsd1, Bin3, Coro7, Plec, Dctn2, Ssh2, Pycard, Nme1, Vamp3, Trpm7, Cetn2, Rtcb, Dyrk1a, Tubgcp4, Iqgap2, Fkbp4, Tmsb10, Cap1, Stx3, Rdx, Diaph1, Anxa2, S100a4, Tppp3, Kif5b, Diaph2, Cotl1, Tpgs1, Frg1, Add3, Capn2, Fyn, Cnn2, Camk2d, Rara, Hook3, Rab4b, Sptan1, Macf1, S100a6, Ccr2, Rab3d, Rab8b, Capg, Arpc5l, Was, Tbca, Bloc1s2
710	GO_CYTOSKELETON	0.477411	0.921699	0.057006	-0.211857	-1.00311	458	Lyst, Mtus1, Ndrg1, Saa3, Ints6l, Arpc1a, Selenos, Nfe2, Top2b, Dstn, Upf3a, S100a8, Rcsd1, Bin3, Met, Slc7a11, Rab31, Mcrs1, Tubb6, Cib1, Actr8, Plec, Pcif1, Actr10, Arhgap26, Dctn2, Lrwd1, Flot2, Ssh2, Rock1, Nme1, Pnn, Cetn2, Tstd3, Tubgcp4, Iqgap2, Fkbp4, Tmsb10, Rassf5, Herc1, Cap1, Dock4, Map2k2, Vrk1, Flot1, Cct7, Stn1, Stx3, Dock2, Ripor2, Rdx, Washc3, Diaph1, Vim, G6pdx, Cul3, Mid1ip1, I…
711	GO_CYTOSKELETON_DEPENDENT_CYTOKINESIS	0.641766	0.979841	0.0585938	-0.338005	-0.862553	13	Bin3, Sptan1, Sptbn1, Chmp4b, Rhoa, Myh9, Snx9
712	GO_CYTOSKELETON_DEPENDENT_INTRACELLULAR_TRANSPORT	0.406015	0.908112	0.103958	0.293976	1.02173	33	Tubb5, Bloc1s6, Dync1i2, Copg1, Rab21, Tuba1b, Dync1h1, Rab1a, Ift20
713	GO_CYTOSKELETON_ORGANIZATION	1	1	0.0259034	-0.149916	-0.676937	258	Fbxw5, Arpc1a, Dstn, Bin3, Coro7, Tubb6, Cib1, Plec, Arhgap26, Tspan32, Dctn2, Ssh2, Anxa1, Prex1, Rock1, Limd1, Trpm7, Cetn2, Shc1, Tstd3, Tubgcp4, Iqgap2, Tmsb10, Cap1, Dock4, Prpf40a, Dock2, Rdx, Diaph1, Vim, Cul3, Tppp3, Diaph2, Tpgs1, Lmna, Add3, Capn2
714	GO_CYTOSOLIC_CALCIUM_ION_TRANSPORT	0.0920097	0.582263	0.231127	0.519125	1.42002	13	Ccr5, Itpr1, Hck
715	GO_CYTOSOLIC_PART	0.987768	1	0.0338245	-0.166586	-0.605645	56	Pycard, Hba-a1, Psmc3, Psmd14, Cct7, Aim2, Prdx3, Naa10, Rsl24d1, Casp4, Cflar, Bloc1s2, Psmc5
716	GO_CYTOSOLIC_PROTEASOME_COMPLEX	0.609137	0.971166	0.0609039	-0.377862	-0.898836	10	Psmc3, Psmd14, Psmc5, Psmc6, Psmc4
717	GO_CYTOSOLIC_RIBOSOME	0.85399	1	0.0454059	-0.275104	-0.702035	13	Hba-a1, Naa10, Rsl24d1
718	GO_CYTOSOLIC_SMALL_RIBOSOMAL_SUBUNIT	0.869027	1	0.0465084	-0.30688	-0.663706	7	Hba-a1
719	GO_CYTOSOLIC_TRANSPORT	1	1	0.0314209	-0.151162	-0.587374	78	Coro7, Vps51, Eps15, Vps53, Stx8, Vamp3, Stx3, Sort1, Hook3, Rab4b, Dennd5a, Cep85, Bloc1s2, Ap1s1, Sys1, Stx11, Rab32, Ap2a2, Rab6a, Ap3b1, Vps29, Vps13c, Coro1c, Lman1, Rab7, Arf3, Lamp1, Grn, Ehd2, Vps35, Itsn2, Rab9, Ap3m1, Rab29, Vps26a, Rab14
720	GO_C_ACYLTRANSFERASE_ACTIVITY	0.495667	0.924101	0.0721798	-0.441725	-0.983632	8	Acat1, Hadhb
721	GO_DAMAGED_DNA_BINDING	0.0938967	0.586918	0.224966	0.632049	1.47345	8	Crebbp, Xpa, Dclre1c, Rad23a, Pnkp
722	GO_DEACETYLASE_ACTIVITY	0.689487	0.991339	0.0728939	0.272213	0.852628	21	Mbd2, Sirt7, Chd4, Brms1, Sirt2, Rbbp7, Sap18b, Mta2, Arid4a, Sap18, Esd, Hdac5
723	GO_DEAMINASE_ACTIVITY	0.665487	0.982701	0.0588438	-0.38318	-0.828725	7	Gda, Adat3, Apobec3, Adar
724	GO_DEATH_RECEPTOR_BINDING	0.676157	0.986836	0.0583453	-0.402233	-0.836415	6	Bid, Cflar
725	GO_DECIDUALIZATION	0.843416	1	0.0481184	-0.330139	-0.686501	6	Dedd
726	GO_DEFENSE_RESPONSE	1.48299e-08	7.55994e-06	0.74774	0.338026	1.77403	413	H2-Eb1, H2-Ab1, H2-Aa, Cd74, Ccl7, Cxcl16, Serpina3g, Ccr5, Ifit1, Ifit3b, Isg20, Rsad2, Ifitm1, Ccl4, Ifit3, Ifit2, Cd86, Tnip2, C1qb, Cxcl10, Mx1, Tlr9, Ifit1bl1, Cd83, Ifi208, Hfe, Stat2, Aif1, Tubb5, Ifi205, Mefv, Igtp, Cd300ld, Il1rn, F11r, Irf7, Ifi213, Itgb5, Clec4n, Adgre4, Il1b, Havcr2, Gbp2, H2-M3, Klrk1, Themis2, Cd300c2, Oas2, Nfkb2, Lta4h, Nupr1, Cd40, Oasl1, Exosc4, H2-Q7, Senp6, Is…
727	GO_DEFENSE_RESPONSE_TO_BACTERIUM	0.378378	0.893794	0.0787114	-0.276289	-1.04873	70	Slpi, Lyst, Hp, Prtn3, S100a8, Clec4e, Pglyrp1, Pycard
728	GO_DEFENSE_RESPONSE_TO_FUNGUS	0.462963	0.919833	0.0741759	-0.40499	-0.995034	11	Prtn3, S100a8, Il17ra, Cotl1
729	GO_DEFENSE_RESPONSE_TO_GRAM_NEGATIVE_BACTERIUM	0.526055	0.937594	0.0880945	0.313744	0.92298	17	Tlr9, Senp6, Rnase6, Tlr7, Tlr13
730	GO_DEFENSE_RESPONSE_TO_GRAM_POSITIVE_BACTERIUM	0.0278211	0.341318	0.352488	0.49048	1.58339	25	Havcr2, H2-M3, Klrk1, H2-Q7, Ear2, Nod1, Rnase6, Seh1l, Tlr7, H2-K1, Fau, Tirap, Ripk2, Myd88
731	GO_DEFENSE_RESPONSE_TO_OTHER_ORGANISM	0.000171313	0.0107669	0.518848	0.343645	1.63535	187	Ccr5, Ifit1, Ifit3b, Isg20, Rsad2, Ifitm1, Ifit3, Ifit2, Cd86, Cxcl10, Mx1, Tlr9, Ifit1bl1, Ifi208, Stat2, Ifi205, Irf7, Ifi213, Clec4n, Havcr2, Gbp2, H2-M3, Klrk1, Oas2, Cd40, Oasl1, Exosc4, H2-Q7, Senp6, Isg15, Bcl2, Nlrc5, Ear2, Lsm14a, Stat1, Nod1, Lilr4b, Slfn9, Gbp3, Trf, Oas3, Rnase6, Seh1l, Il4ra, Exosc5, Lilrb4a, Eif2ak2, Clec4a3
732	GO_DEFENSE_RESPONSE_TO_VIRUS	3.40219e-07	8.21539e-05	0.674963	0.498083	2.15622	99	Ifit1, Ifit3b, Isg20, Rsad2, Ifitm1, Ifit3, Ifit2, Cd86, Cxcl10, Mx1, Ifit1bl1, Ifi208, Stat2, Ifi205, Irf7, Ifi213, Gbp2, Oas2, Cd40, Oasl1, Exosc4, Senp6, Isg15, Bcl2, Nlrc5, Lsm14a, Stat1, Lilr4b, Slfn9, Gbp3, Oas3, Exosc5, Lilrb4a, Eif2ak2
733	GO_DEFINITIVE_HEMOPOIESIS	0.238434	0.790988	0.116234	-0.591255	-1.22947	6	Sp3, Lyl1, Hipk1, Adar, Cbfb
734	GO_DEMETHYLASE_ACTIVITY	0.94974	1	0.041488	-0.253982	-0.565567	8	Kdm6b, Kdm2a
735	GO_DEMETHYLATION	0.943522	1	0.0398407	-0.236217	-0.619963	14	Kdm6b, Por, Kdm2a, Apobec3, Ube2b, Tet2, Kdm7a
736	GO_DENDRITE	0.784053	1	0.0822055	0.192549	0.872082	125	Ccr5, Max, Zwint, Gsk3b, Elovl5, Zmynd8, Psen2, Apoe, Itpr1, Fus, Ppp1r9b, Stat1, Rab5c, Lsm1, Ngdn, Stx4a, Ago2, Trappc4, Prkcb, Gnaq, Mapk1, Cpt1a, Rgs14, Tlr7, Il6st, Ift20, Ubxn1, Erbin, Strn3, Ccl2, Sumo1, Cript, Slc4a7, Myo1g, Sri, Dennd1b, Gipc1
737	GO_DENDRITE_CYTOPLASM	0.91224	1	0.05653	0.2836	0.57909	5	Mapk1, Hpcal1, Canx, Sod1, Uhmk1
738	GO_DENDRITE_DEVELOPMENT	0.780201	1	0.0489954	-0.256677	-0.778547	25	Prex1, Hprt, Fyn, Rac2, Rere, Pak2, Hdac1, Mef2c
739	GO_DENDRITE_MORPHOGENESIS	0.186047	0.745486	0.128789	-0.467555	-1.24733	15	Prex1, Hprt, Fyn, Rac2, Rere, Pak2, Mef2c, Rac1
740	GO_DENDRITIC_CELL_CHEMOTAXIS	0.193182	0.757342	0.15017	0.61324	1.33032	6	Ccr5, Ccl5
741	GO_DENDRITIC_CELL_DIFFERENTIATION	0.598015	0.967118	0.0810802	0.299603	0.88138	17	Cd86, Psen2, Azi2, Lilr4b, Lilrb4a, Spi1, Rela, Pirb
742	GO_DENDRITIC_CELL_MIGRATION	0.193396	0.757342	0.153159	0.539466	1.30229	9	Ccr5, Ccl5, Eps8
743	GO_DENDRITIC_SHAFT	0.4375	0.91823	0.0992333	0.366056	1.01352	14	Gsk3b, Zmynd8, Psen2
744	GO_DENDRITIC_SPINE_DEVELOPMENT	0.990909	1	0.0519512	0.228775	0.496289	6	Uba1, Arf5, Slc12a6
745	GO_DEOXYRIBONUCLEASE_ACTIVITY	0.258581	0.809809	0.128143	0.53758	1.19883	7	Isg20, Trex1, Dclre1c
746	GO_DEOXYRIBONUCLEOSIDE_TRIPHOSPHATE_METABOLIC_PROCESS	0.337955	0.858386	0.0928481	-0.497647	-1.10816	8	Dguok
747	GO_DEOXYRIBONUCLEOTIDE_METABOLIC_PROCESS	0.186851	0.746747	0.131458	-0.556655	-1.28153	9	Dguok, Dera
748	GO_DEPHOSPHORYLATION	0.814706	1	0.0738053	0.207045	0.834357	65	Dusp16, Pfkfb4, Ppip5k2, Ilkap, Hck, Bcl2, Ppp2r1a, Ppm1h, Dusp6, Dusp5, Ppp2r5c, Nt5c3, Pnkp, Ptpn2, Ptpn6, Ppp4r3b, Ppp2cb, Gak, Ptp4a2, Sgpp1, Dusp11, Lpin2, Synj1
749	GO_DERLIN_1_RETROTRANSLOCATION_COMPLEX	0.540925	0.942556	0.0691198	-0.454055	-0.944176	6	Selenos
750	GO_DESMOSOME	0.284956	0.830959	0.104344	-0.547464	-1.18403	7	Plec, Pnn, Tstd3
751	GO_DETECTION_OF_ABIOTIC_STIMULUS	0.652755	0.980511	0.057006	-0.312663	-0.864213	17	Cds2, Trpm7, Fyn, Dennd5a, Ano6
752	GO_DETECTION_OF_BIOTIC_STIMULUS	0.00317779	0.0940627	0.431708	0.651195	1.9157	17	H2-Eb1, H2-Ab1, H2-M3, H2-Q7, Nod1
753	GO_DETECTION_OF_LIGHT_STIMULUS	0.943396	1	0.0559429	0.235096	0.567531	9	Unc119, Gnaq, Gngt2, Gnb1
754	GO_DETECTION_OF_MECHANICAL_STIMULUS	0.318505	0.850107	0.0978773	-0.55811	-1.16055	6	Fyn, Dennd5a, Ano6
755	GO_DETECTION_OF_MOLECULE_OF_BACTERIAL_ORIGIN	0.727758	1	0.0549074	-0.38072	-0.79168	6	C3, Trem2
756	GO_DETECTION_OF_OTHER_ORGANISM	0.00154711	0.0564262	0.45506	0.71691	1.98495	14	H2-Eb1, H2-Ab1, H2-M3, H2-Q7, Nod1
757	GO_DETECTION_OF_STIMULUS	0.0596964	0.490601	0.321776	0.360945	1.39897	54	H2-Eb1, H2-Ab1, H2-M3, Unc119, H2-Q7, Nod1
758	GO_DETOXIFICATION	0.00599821	0.143332	0.407018	-0.559723	-1.72861	27	Hp, Mgst1, Selenos, Gpx3, Prdx4, Mgst3, Hba-a1, Prdx6, Gstm1, Prdx3, Gsr, Prdx1, Prdx5
759	GO_DEVELOPMENTAL_CELL_GROWTH	0.911519	1	0.0416557	-0.234043	-0.646904	17	Iqgap2, Camk2d, Rara, Plxnb2, Ppp3ca, Impact, Tiam1
760	GO_DEVELOPMENTAL_GROWTH	0.78882	1	0.0782955	0.199379	0.836044	80	Ccl7, Pdlim5, Tnks2, Xpa, Clic4, Bcl2, Stk11, Kat2b, Ifrd1, Zfp36l1, Tbl1xr1, Fkbp8, Prkcd, Notch2, Zmiz1, Klf2, Ptpn6, Gpd2, Stk40
761	GO_DEVELOPMENTAL_GROWTH_INVOLVED_IN_MORPHOGENESIS	0.816626	1	0.0645031	0.24382	0.763697	21	Ccl7, Stk11
762	GO_DEVELOPMENTAL_MATURATION	0.813008	1	0.045679	-0.226755	-0.771881	42	Mtch1, Ap1m1, Lyl1, Thbs1, G6pdx, Plxnb2, Il15, Rere, Ano6, Id2, Sptbn1, Rab32, Aldh2, Rhoa, Cbfb, Picalm, Stxbp2, App, Maea
763	GO_DEVELOPMENTAL_PIGMENTATION	0.4525	0.918937	0.0972151	0.36199	1.00226	14	Bloc1s6, Bcl2, Ap1g1, Gnaq, Csf1r, Myo5a, Usp5
764	GO_DEVELOPMENTAL_PROCESS_INVOLVED_IN_REPRODUCTION	0.252496	0.804912	0.09855	-0.264542	-1.10869	147	Mgst1, Sp3, Aff4, Cib1, Arid4b, Prdx4, Trim28, Stat5b, Mmp19, Yy1, Anxa1, Dedd, Rxra, Socs3, Ube3a, Hexa, Rtcb, Tstd3, Fkbp4, Map2k2, Diaph1, Prdx3, Diaph2, Crip1, Tpgs1, Phb2, Trp53, Hsd17b10, Ptpn11, Smad4, Rara, Hook3, Casp4, Prdx1, Tmed2
765	GO_DEVELOPMENTAL_PROGRAMMED_CELL_DEATH	0.198113	0.759799	0.151149	0.536041	1.29402	9	Il1b, Ppp2r1a, Spi1, Notch2, Csf1r
766	GO_DEVELOPMENT_OF_PRIMARY_SEXUAL_CHARACTERISTICS	0.439878	0.918937	0.0716527	-0.280382	-1.02981	60	Mgst1, Arid4b, Prdx4, Stat5b, Mmp19, Yy1, Ube3a
767	GO_DICARBOXYLIC_ACID_METABOLIC_PROCESS	0.369309	0.889942	0.0862866	-0.373769	-1.07722	21	Stat5b, Me2, Lipa, Mdh2, Idh3b, Got2, Gls
768	GO_DICARBOXYLIC_ACID_TRANSPORT	0.694397	0.992387	0.0549074	-0.32403	-0.82689	13	Slc7a11, Vamp3, Stx3, Gls
769	GO_DIENCEPHALON_DEVELOPMENT	0.352798	0.871172	0.111011	0.441306	1.0945	10	Aldh1b1, Ogdh, Creb1, Ncoa1, Zeb2, Nr4a2, Bax
770	GO_DIGESTION	0.220297	0.765959	0.146416	0.374012	1.18627	23	Serpina3g, Ace, Tlr9, F11r
771	GO_DIGESTIVE_SYSTEM_DEVELOPMENT	0.865	1	0.0628004	0.224108	0.743804	27	Crebbp, Aldh1b1, Bcl2, Ift172, Tlr7, Prdm1, Notch2, Slc4a7, Csf1r, Nrros, Smad2
772	GO_DIGESTIVE_SYSTEM_PROCESS	0.0853656	0.56927	0.287805	0.507026	1.51157	18	Serpina3g, Tlr9, F11r
773	GO_DIGESTIVE_TRACT_MORPHOGENESIS	0.927336	1	0.0425023	-0.264945	-0.609957	9	Stx3, Trp53, Id2
774	GO_DIOXYGENASE_ACTIVITY	0.54424	0.943591	0.0656814	-0.339501	-0.938395	17	Plod3, Ethe1, Kdm6b, Por, Kdm2a
775	GO_DISRUPTION_OF_CELLS_OF_OTHER_ORGANISM	0.638444	0.97835	0.0734381	0.380614	0.848791	7	Ccr5
776	GO_DISRUPTION_OF_CELLS_OF_OTHER_ORGANISM_INVOLVED_IN_SYMBIOTIC_INTERACTION	0.638444	0.97835	0.0734381	0.380614	0.848791	7	Ccr5
777	GO_DISULFIDE_OXIDOREDUCTASE_ACTIVITY	0.257475	0.809809	0.10673	-0.449597	-1.17999	14	Dnajc10, Gsr, Pdia3, Glrx, Glrx2
778	GO_DIVALENT_INORGANIC_CATION_HOMEOSTASIS	0.226708	0.777963	0.16318	0.272268	1.1329	77	Ccl7, Ccr5, Tgm2, Il1b, Psen2, Apoe, Itpr1, Cd40, Ccl5, Hck, Bcl2, Hexb
779	GO_DIVALENT_INORGANIC_CATION_TRANSMEMBRANE_TRANSPORTER_ACTIVITY	0.585977	0.96317	0.0621124	-0.327904	-0.906339	17	Slc30a5, Trpm7, Orai1, Dennd5a, Slc39a7, Trpc4ap, Orai3
780	GO_DIVALENT_INORGANIC_CATION_TRANSPORT	0.370588	0.890233	0.120433	0.270141	1.04703	54	Ccl7, Ccr5, Psen2, Itpr1, Ccl5, Hck, Trf
781	GO_DNA_ALKYLATION	0.934708	1	0.0418239	-0.249623	-0.624397	12	Trim28
782	GO_DNA_BIOSYNTHETIC_PROCESS	0.809444	1	0.0475434	-0.264814	-0.763203	21	Ufd1, Nhp2, Cdkn2d, Nop10, Rchy1, Vcp
783	GO_DNA_CATABOLIC_PROCESS	0.00475569	0.126385	0.407018	0.829887	1.8003	6	Isg20, Kpnb1
784	GO_DNA_CONFORMATION_CHANGE	0.614804	0.971273	0.0551352	-0.250574	-0.905842	54	Top2b, Hp1bp3, Anxa1, Smyd3, Top1, Nap1l1, Cetn2, Gtf2h5, Acin1, Trp53, Naa10
785	GO_DNA_DAMAGE_RESPONSE_DETECTION_OF_DNA_DAMAGE	0.383701	0.897258	0.0845557	-0.421813	-1.07642	13	Mrps9
786	GO_DNA_DAMAGE_RESPONSE_SIGNAL_TRANSDUCTION_RESULTING_IN_TRANSCRIPTION	0.115993	0.629551	0.172324	-0.696979	-1.353	5	Ing4, Trp53, Hipk1, Sp100, Kat5
787	GO_DNA_DEALKYLATION	0.56338	0.955074	0.0813027	0.394807	0.920384	8	Alkbh3, Ascc1, Apobec1, Tet3, Ascc3
788	GO_DNA_DEMETHYLATION	0.593533	0.966678	0.0776799	0.412197	0.841673	5	Alkbh3, Apobec1, Tet3
789	GO_DNA_DEPENDENT_ATPASE_ACTIVITY	0.135225	0.661197	0.154191	-0.476784	-1.31785	17	Top2b, Anxa1, Top1
790	GO_DNA_DEPENDENT_DNA_REPLICATION	0.0420168	0.412602	0.287857	-0.532094	-1.50418	19	Top2b, Rpain, Lrwd1
791	GO_DNA_DIRECTED_RNA_POLYMERASE_II_CORE_COMPLEX	0.562284	0.955074	0.0658312	-0.404971	-0.932324	9	Polr2i, Polr2d, Polr2a
792	GO_DNA_DIRECTED_RNA_POLYMERASE_II_HOLOENZYME	0.440594	0.918937	0.0756946	-0.313664	-1.00985	31	Ints6l, Polr2i, Wdr61, Trp53, Gtf2e2, Polr2d, Ctr9, Ints1, Polr2a, Gtf2a2, Ints12, Med4, Sem1
793	GO_DNA_GEOMETRIC_CHANGE	0.273187	0.829842	0.103958	-0.402372	-1.15965	21	Top2b, Anxa1, Cetn2, Gtf2h5
794	GO_DNA_HELICASE_ACTIVITY	0.882075	1	0.0590955	0.266667	0.643742	9	Chd4, Chd7, Ascc3, Ddx3x, Atrx, Chd1, G3bp1, Ino80, Snrnp200
795	GO_DNA_HELICASE_COMPLEX	0.0159074	0.254748	0.352488	-0.826375	-1.60419	5	Mcrs1, Actr8, Yy1
796	GO_DNA_INTEGRITY_CHECKPOINT	0.547619	0.94383	0.0894367	0.260954	0.938834	39	Sik1, Crebbp, Arid3a, Cnot6, Mapkapk3, Cdk5rap3, Ppp2r5c, Cnot1, Npm1, Ptpn6, Ubc
797	GO_DNA_METABOLIC_PROCESS	0.945726	1	0.030133	-0.178961	-0.781229	194	Ufd1, Polr2i, Hmgn5, Top2b, Rpain, Mcrs1, Cib1, Trim28, Actr8, Yy1, Lrwd1, Anxa1, Nme1, Top1, Nap1l1, Cetn2, Ube2w, Herc1, Parp9, Gtf2h5, Psmd14, Ing4, Stn1, Usp3, Cops2, Trp53, Polr2d, Nhp2, Cdkn2d, Batf, Kdm2a, Supt16, Orc4, Atf7ip, Nop10, Morf4l1, Ptms, Bccip, Top3b, Polr2a, Taok1, Rchy1, Glrx2, Vcp, Rnf111, Ube2d3, Uimc1, Tonsl, Snrnp200, Isy1, Nt5c, Nono, Rbms1, Swi5, Sem1, Apobec3, Sp100, N…
798	GO_DNA_METHYLATION	0.934708	1	0.0418239	-0.249623	-0.624397	12	Trim28
799	GO_DNA_METHYLATION_OR_DEMETHYLATION	0.840686	1	0.0632191	0.249886	0.720742	16	Baz2a, Alkbh3, Apobec1, Ehmt2, Kmt2a, Gatad2a, Mta2
800	GO_DNA_MODIFICATION	0.296296	0.837589	0.123842	0.349421	1.10882	22	Baz2a, Exosc4, Exosc5, Alkbh3, Ascc1, Apobec1, Ehmt2, Kmt2a, Gatad2a, Mta2
801	GO_DNA_PACKAGING	0.790816	1	0.0681513	0.232252	0.814326	35	Sik1, Chmp1a, Daxx, Spty2d1, Anp32b, Cabin1, Ash1l, Ncaph2, Chd4, Npm1
802	GO_DNA_PACKAGING_COMPLEX	0.33452	0.854503	0.0949752	-0.551177	-1.14613	6	Hp1bp3, Mphosph8
803	GO_DNA_POLYMERASE_ACTIVITY	0.281755	0.830959	0.122679	0.60193	1.22909	5	Tep1, Chrac1, Ptges3, Pold4, Polb
804	GO_DNA_RECOMBINATION	0.290323	0.831453	0.0975449	-0.337047	-1.11821	36	Top2b, Rpain, Mcrs1, Actr8, Yy1
805	GO_DNA_REPAIR	0.940922	1	0.0333093	-0.182722	-0.75352	129	Ufd1, Polr2i, Hmgn5, Rpain, Mcrs1, Cib1, Trim28, Actr8, Yy1, Cetn2, Ube2w, Herc1, Parp9, Gtf2h5, Psmd14
806	GO_DNA_REPLICATION	0.420546	0.913572	0.0766747	-0.299921	-1.02311	41	Top2b, Rpain, Lrwd1, Top1, Nap1l1, Ing4, Supt16, Orc4, Ptms, Tonsl, Nt5c, Rbms1, Kat5, Rbbp6
807	GO_DNA_REPLICATION_FACTOR_A_COMPLEX	0.661364	0.981986	0.0713053	0.37537	0.814301	6	Xpa, Purb
808	GO_DNA_REPLICATION_INDEPENDENT_NUCLEOSOME_ASSEMBLY	0.573529	0.95996	0.0826646	0.360047	0.915804	11	Cabin1, Npm1, Rbbp7, Smarca5, H3f3b
809	GO_DNA_REPLICATION_INDEPENDENT_NUCLEOSOME_ORGANIZATION	0.573529	0.95996	0.0826646	0.360047	0.915804	11	Cabin1, Npm1, Rbbp7, Smarca5, H3f3b
810	GO_DNA_REPLICATION_INITIATION	0.247803	0.801537	0.112843	-0.618771	-1.20118	5	Lrwd1, Orc4
811	GO_DNA_SYNTHESIS_INVOLVED_IN_DNA_REPAIR	0.759136	1	0.0497903	-0.293714	-0.783563	15	Ufd1
812	GO_DNA_TEMPLATED_TRANSCRIPTION_ELONGATION	0.429032	0.916272	0.0758887	-0.304195	-1.01716	38	Polr2i, Ncbp1, Eloa, Gtf2h5, Gtf2e2, Polr2d, Elp2, Supt16, Eny2, Polr2a, Elob, Gtf2a2
813	GO_DNA_TEMPLATED_TRANSCRIPTION_INITIATION	0.455882	0.918937	0.10673	0.25183	0.976054	54	Med15, Nrbp1, Crebbp, Med10, Gtf2f1, Polr2g, Thrap3, Taf12, Kat2b, Med13l, Polr2j, Snapc5, Mapk1, Tbpl1, Notch2
814	GO_DNA_TEMPLATED_TRANSCRIPTION_TERMINATION	0.448916	0.918937	0.0714786	-0.283475	-1.00612	50	Polr3k, Upf3a, Ncbp1, Magohb, Gtf2h5, Snrpert, Poldip3, Snrpe, Chtop, Slu7, Srsf2, Polr2a, Hnrnpul1, Thoc3, Cdc40, Rbm8a, Snrpg, Rbm8a2, Hnrnpu, Snrpd3, Ubtf, Srrm1, Srsf7, Dhx38
815	GO_DOLICHOL_LINKED_OLIGOSACCHARIDE_BIOSYNTHETIC_PROCESS	0.0826011	0.564789	0.206588	-0.728853	-1.41487	5	Mpdu1, Pqlc3, Srd5a3
816	GO_DOPAMINERGIC_NEURON_DIFFERENTIATION	0.659039	0.981986	0.0718276	0.371533	0.828538	7	Csnk1d, Nr4a2, Ctnnb1
817	GO_DOPAMINE_RECEPTOR_BINDING	0.570755	0.958854	0.0808589	0.37397	0.902775	9	Clic4, Gna13, Ptpn6, Slc9a3r1, Dnm2
818	GO_DOPAMINE_RECEPTOR_SIGNALING_PATHWAY	0.520681	0.934501	0.0875697	0.382486	0.948616	10	Gsk3b, Gnaq, Slc9a3r1, Gnb1, Gnas, Flna
819	GO_DORSAL_VENTRAL_AXIS_SPECIFICATION	0.940246	1	0.0425878	-0.286991	-0.557117	5	Rgs19, Lrp1, Ctnnb1, Axin1, Smad2
820	GO_DORSAL_VENTRAL_PATTERN_FORMATION	0.0556429	0.477177	0.321776	0.596967	1.51843	11	Psen2, Ift172, Dusp6, Fkbp8, Dync1h1
821	GO_DOUBLE_STRANDED_DNA_BINDING	0.486014	0.921699	0.113787	0.210997	0.987606	162	Ifi208, Mafb, Crebbp, Skil, Ifi205, Max, Irf7, Foxj2, Ifi213, Atf1, Tgif1, Arid3a, Baz2a, Mbd2, Nfkb2, Zmynd8, Cux1, Zfp217, Nlrc5, Lsm14a, Stat1, Pou2f2, Zfx, Thrap3, Egr2
822	GO_DOUBLE_STRANDED_RNA_BINDING	0.0744681	0.546613	0.271289	0.368506	1.39928	47	Tubb5, Prkra, Rftn1, Oas2, Oasl1, Dhx15, Senp6, Lsm14a, Oas3, Eif2ak2, Ago2, Tuba1b, Tlr7, Hsp90ab1, Tlr13, Eif4a1, Oasl2, Nrros, Slc3a2, Ddx21
823	GO_DOUBLE_STRAND_BREAK_REPAIR	0.77541	1	0.048215	-0.246918	-0.805732	35	Cib1, Yy1, Herc1, Parp9, Psmd14, Kdm2a, Morf4l1, Vcp, Uimc1, Tonsl, Swi5, Sem1, Nsmce2, Kat5
824	GO_DRUG_BINDING	0.573333	0.95996	0.063079	-0.287633	-0.925862	32	Top2b, Ugt1a1, Fkbp5, Fkbp4, Adrb2, Fkbp3, P2rx4, Mt1
825	GO_DRUG_TRANSMEMBRANE_TRANSPORT	0.542705	0.942556	0.0689567	-0.45238	-0.940693	6	Abca9, Ebp, Tmem30a
826	GO_DRUG_TRANSPORT	0.60177	0.967305	0.0636424	-0.415172	-0.897916	7	Abca9, Ebp, Tmem30a
827	GO_DRUG_TRANSPORTER_ACTIVITY	0.581722	0.962221	0.0649408	-0.47599	-0.924007	5	Abca9, Ebp
828	GO_DSRNA_FRAGMENTATION	0.290909	0.831453	0.119348	0.543618	1.17929	6	Prkra, Ago2, Smad2
829	GO_DYNEIN_BINDING	0.46934	0.919833	0.0916795	0.404734	0.977042	9	Ran, Dync1h1, Tlr7, Nrros
830	GO_DYNEIN_COMPLEX	0.806228	1	0.0488971	-0.314679	-0.724455	9	Dctn2
831	GO_EARLY_ENDOSOME	0.737864	1	0.0840746	0.197829	0.886894	117	Hfe, Chmp1a, Tsg101, Havcr2, H2-M3, Apoe, H2-Q7, Snx2, Tmem184b, Fcgr1, Uvrag, Rab5c, Fgd2, Mgrn1, Trf, Rab21, Ehd4, Wdfy1, Snx3, Clcn4, Rab1a, Mapk1, Tlr7, Ptpn2, Snx6, H2-K1, Rapgef1, Myof, Tlr13, Vps33a, Ece1, Washc4, Washc2, Myo1g, H2-D1, Ptp4a2, Myo5a, Dbnl, Fkbp15, Lnpep, Hgs, Nrros
832	GO_EARLY_ENDOSOME_MEMBRANE	0.382979	0.896273	0.111463	0.288382	1.04286	40	H2-M3, H2-Q7, Snx2, Tmem184b, Fcgr1, Rab5c, Fgd2, Rab21, Ehd4, Snx3, Clcn4, Snx6, H2-K1
833	GO_EARLY_ENDOSOME_TO_GOLGI_TRANSPORT	0.629717	0.97784	0.0756946	0.356853	0.861456	9	Snx2, Ehd4, Tmed9, Stx5a, Surf4
834	GO_EAR_DEVELOPMENT	0.00950502	0.188985	0.38073	0.452411	1.63602	40	C1qb, Mafb, Prkra, Maf, Clic4, Aldh1b1, Abr, Bcl2, Lrp10, Mapkapk3, Anp32b, Mapk1, Notch2, Myof, Ptpn6, Slc9a3r1, Ece1, Slc4a7, Atg5, Mapkapk2, Anp32a
835	GO_EAR_MORPHOGENESIS	0.0681716	0.523905	0.287805	0.51371	1.48169	16	Mafb, Prkra, Clic4, Aldh1b1, Abr, Mapk1, Slc9a3r1
836	GO_ECTODERMAL_PLACODE_DEVELOPMENT	0.773286	1	0.0515309	-0.394575	-0.765961	5	Hdac1, Cdc42, Ctnnb1, Gnas, Axin1
837	GO_ECTODERMAL_PLACODE_FORMATION	0.773286	1	0.0515309	-0.394575	-0.765961	5	Hdac1, Cdc42, Ctnnb1, Gnas, Axin1
838	GO_ECTODERMAL_PLACODE_MORPHOGENESIS	0.773286	1	0.0515309	-0.394575	-0.765961	5	Hdac1, Cdc42, Ctnnb1, Gnas, Axin1
839	GO_ECTODERM_DEVELOPMENT	0.343182	0.860475	0.108394	0.506954	1.09975	6	Smurf2, Zbtb7b, Itgam
840	GO_ELECTRON_CARRIER_ACTIVITY	0.0830671	0.565582	0.195789	-0.388363	-1.35499	47	Sdhd, Ndufa12, Cyb5a, Me2, Por, Ndufv2, Idh3b, Sdhc, Cox7b, Cox6b1, Gsr, Cyc1, Glrx, Surf1, Glrx2, Aldh2, Acox3, Cox6c, Xdh, Cox8a, Cox5b, Cox4i1, Coa6, Akr1a1, Cox6a1, Nqo2, Ndufa4, Degs1
841	GO_ELECTRON_TRANSPORT_CHAIN	0.00232091	0.07552	0.431708	-0.483135	-1.72612	51	Ndufa9, Ndufv1, Ndufa12, Ndufs5, Ndufs4, Ndufv2, Sdhc, Ndufb11, Ndufa11, Cox7b, Cox6b1, Ndufb5, Ndufa1, Ndufs7, Ndufc2, Cyc1, Ndufa10, Ndufb3, Cox6c, Ndufa8, Cox8a, Cox5b, Cox4i1, Coa6, Ndufa7, Ndufa2, Ndufc1, Ndufa13, Cox6a1, Ndufb7
842	GO_EMBRYONIC_AXIS_SPECIFICATION	0.471002	0.920339	0.0755015	-0.526099	-1.02128	5	Smad4, Tmed2
843	GO_EMBRYONIC_CAMERA_TYPE_EYE_DEVELOPMENT	0.520761	0.934501	0.0696133	-0.419178	-0.965032	9	Sp3, Kdm2a, Rara, Hipk1, Aldh2
844	GO_EMBRYONIC_CAMERA_TYPE_EYE_MORPHOGENESIS	0.662045	0.982047	0.0580984	-0.382842	-0.852512	8	Sp3, Kdm2a, Hipk1, Aldh2
845	GO_EMBRYONIC_CRANIAL_SKELETON_MORPHOGENESIS	0.861502	1	0.0599892	0.283588	0.661107	8	Setd2, Smad2, Nipbl, Gnas, Ctnnb1, Tgfbr1, Eif4a3
846	GO_EMBRYONIC_DIGESTIVE_TRACT_DEVELOPMENT	0.917399	1	0.0437126	-0.318135	-0.617574	5	Rara, Id2, Aldh2
847	GO_EMBRYONIC_DIGIT_MORPHOGENESIS	0.219048	0.765959	0.143759	0.460029	1.22636	12	Crebbp, Gna13, Gnaq, Notch2, Ece1
848	GO_EMBRYONIC_EYE_MORPHOGENESIS	0.51269	0.928631	0.0692836	-0.405658	-0.964955	10	Sp3, Kdm2a, Rara, Hipk1, Aldh2
849	GO_EMBRYONIC_HEART_TUBE_DEVELOPMENT	0.17	0.722185	0.169571	0.465805	1.2897	14	Psen2, Ift172, Tlr7, Notch2, Setdb2, Nrros, Smad2, Cited2
850	GO_EMBRYONIC_HEART_TUBE_MORPHOGENESIS	0.190476	0.753366	0.155242	0.468581	1.24916	12	Psen2, Ift172, Tlr7, Notch2, Setdb2, Nrros, Smad2
851	GO_EMBRYONIC_HEMOPOIESIS	0.363636	0.884604	0.104733	0.495968	1.07592	6	Stk4, Kmt2a, Csf1r
852	GO_EMBRYONIC_HINDLIMB_MORPHOGENESIS	0.996485	1	0.0399219	-0.22445	-0.435709	5	Rara
853	GO_EMBRYONIC_MORPHOGENESIS	0.830216	1	0.0391155	-0.203908	-0.813427	96	Mmp8, Fn1, Sp3, Pofut2, Trim28, Syf2, Socs3
854	GO_EMBRYONIC_ORGAN_DEVELOPMENT	0.564706	0.955116	0.0937465	0.232121	0.935409	65	Mafb, Prkra, Mbd2, Psen2, Clic4, Aldh1b1, Abr, Ift172, Arid1b, Grb2, Stk4, Zfp36l1, Birc6, Mapk1, Tlr7, Prdm1, Notch2, Slc9a3r1, Setdb2
855	GO_EMBRYONIC_ORGAN_MORPHOGENESIS	0.205805	0.761542	0.157403	0.319756	1.16305	41	Mafb, Prkra, Psen2, Clic4, Aldh1b1, Abr, Ift172, Arid1b, Mapk1, Tlr7, Notch2, Slc9a3r1, Setdb2
856	GO_EMBRYONIC_PATTERN_SPECIFICATION	0.52847	0.937594	0.0702813	-0.460017	-0.956572	6	Smad4, Tmed2
857	GO_EMBRYONIC_PLACENTA_DEVELOPMENT	0.473064	0.921192	0.0730744	-0.345075	-0.987692	20	Sp3, Trim28, Socs3, Map2k2
858	GO_EMBRYONIC_PLACENTA_MORPHOGENESIS	0.435943	0.918169	0.0802023	-0.504848	-1.0498	6	Trim28, Socs3
859	GO_EMBRYONIC_SKELETAL_SYSTEM_DEVELOPMENT	0.626246	0.975625	0.0587186	-0.335536	-0.880632	14	Sp3
860	GO_EMBRYONIC_SKELETAL_SYSTEM_MORPHOGENESIS	0.710462	0.999265	0.0711327	0.321792	0.798087	10	Setd2, Smad2, Nipbl, Axin1, Gnas, Zeb2, Ctnnb1, Tgfbr1, Eif4a3
861	GO_EMBRYO_DEVELOPMENT	0.862069	1	0.0353911	-0.191463	-0.826716	176	Mmp8, Fn1, Sp3, Pofut2, Hopx, Top2b, Trim28, Plod3, Syf2, Rxra, Socs3, Top1, Adam10, Rtcb, Kdm6b, Psmc3, Map2k2, C3, Cul3, Ssbp4, Trp53, Add3, Capn2, Sec24b, Smad4, Kdm2a, Rara, Plxnb2, Ccm2, Rab4b, Dad1, Hipk1, Rac2, Tmed2
862	GO_EMBRYO_DEVELOPMENT_ENDING_IN_BIRTH_OR_EGG_HATCHING	0.861842	1	0.0766747	0.184979	0.836547	123	Abcg3, Crebbp, Skil, Sulf2, Mbd2, Psen2, Aldh1b1, Ift172, Arid1b, Grb2, Stk4, Ipmk, Nmt1, Zfand5, Gna13, Kat2b, Srsf1, Zfp36l1, Sco2, Sec24c, Birc6, Mgat1, Fkbp8, Ric8a, Mafk, Mapk1, Apaf1, Prdm1, Notch2
863	GO_EMBRYO_IMPLANTATION	0.282007	0.830959	0.103576	-0.509646	-1.17331	9	Trim28, Rxra, Fkbp4
864	GO_ENDOCHONDRAL_BONE_MORPHOGENESIS	0.987889	1	0.0395979	-0.213931	-0.492512	9	Thbs1, Rara, Mef2c, Bmpr2
865	GO_ENDOCHONDRAL_OSSIFICATION	0.443182	0.918937	0.0928481	0.456903	0.991173	6	Pex7, Csgalnact2, Nab1, Inpp5d, Gnas
866	GO_ENDOCRINE_PROCESS	0.0586854	0.487093	0.287857	0.654641	1.52612	8	Ace, Kras, Ece1, Ctsz, Tmf1, Nras
867	GO_ENDOCRINE_SYSTEM_DEVELOPMENT	0.883838	1	0.0434507	-0.249913	-0.673664	16	Anxa1, Map2k2, Il6ra, Akt1, Tspo, Aldh2
868	GO_ENDOCYTIC_RECYCLING	0.27242	0.829842	0.104344	-0.494674	-1.1767	10	Vps51, Eps15, Vps53
869	GO_ENDOCYTIC_VESICLE	4.94628e-05	0.00405241	0.557332	0.416866	1.84566	113	H2-Eb1, H2-Ab1, H2-Aa, Cd74, Tlr9, Igtp, Itgb5, Ap2b1, H2-M3, Apoe, Msr1, H2-Q7, Senp6, Adam8, Fcgr1, Cd2ap, Uvrag, Ap1g1, Rab5c, Trf, Tcirg1
870	GO_ENDOCYTIC_VESICLE_LUMEN	0.0964467	0.59391	0.186433	-0.594007	-1.41299	10	Saa3, Hp, Hba-a1
871	GO_ENDOCYTIC_VESICLE_MEMBRANE	7.17685e-06	0.000940783	0.610527	0.533975	2.1342	62	H2-Eb1, H2-Ab1, H2-Aa, Cd74, Igtp, Ap2b1, H2-M3, Msr1, H2-Q7, Fcgr1, Ap1g1, Tcirg1
872	GO_ENDOCYTOSIS	0.848444	1	0.0352404	-0.191604	-0.83597	191	Snx30, Saa3, Hp, Prtn3, Arpc1a, Rab31, Txndc5, Eps15, Lilra6, Anxa1, Cd93, Pycard, Nme1, Ube3a, Hba-a1, Grk6, Cap1, Adrb2, Dock4, C3, Pik3r1, Dock2, Rdx, Thbs1, Sort1, Fyn, Rara, Hook3, Rab4b, Rac2, Ppt1, Trem2, Gapvd1, Arpc5l, Was, Pak2, Cep85, Wipf1, Ap1s1, Cd302, Lrpap1, Ap1b1
873	GO_ENDODERMAL_CELL_DIFFERENTIATION	0.0236688	0.316596	0.352488	-0.679934	-1.61739	10	Mmp8, Fn1
874	GO_ENDODERM_DEVELOPMENT	0.0631229	0.503666	0.231127	-0.522669	-1.46613	18	Mmp8, Fn1
875	GO_ENDODERM_FORMATION	0.0278232	0.341318	0.352488	-0.610974	-1.55914	13	Mmp8, Fn1
876	GO_ENDOLYSOSOME	0.2225	0.769592	0.146416	0.400412	1.19373	18	Tlr9, Ap2b1, Senp6, Tlr7, Tlr13, Ctss, Ctsb, Nrros
877	GO_ENDOLYSOSOME_MEMBRANE	0.25	0.801537	0.137251	0.421876	1.18882	15	Tlr9, Ap2b1, Senp6, Tlr7, Tlr13
878	GO_ENDOMEMBRANE_SYSTEM_ORGANIZATION	0.794693	1	0.0397596	-0.200126	-0.86003	171	Lyst, Ndrg1, Rab31, Osbpl8, Flot2, S100a10, Rock1, Golga4, Dnajc13, Vps25, Vamp3, Rab2a, Tstd3, Vrk1, Flot1, Stx3, Tardbp, Rdx, Efr3a, Stx18, Rab18, Anxa2, Vps36, Lmna, Ttc7, Rap2c, Myadm, Ist1, Hook3, Sptan1, Macf1, Rac2, Tmed2, Nsf, Ahnak, Rab8b, Cep85, Bloc1s2, Cnep1r1, Ano6, Vrk2, Ankle2, Sys1, Akt1, Sptbn1, Tnfrsf1a
879	GO_ENDONUCLEASE_ACTIVITY	0.308068	0.845852	0.120433	0.352153	1.10302	21	Ear2, Slfn9, Rnase6, Tsen34, Ago2, Tsn, Dclre1c, Pnkp
880	GO_ENDONUCLEASE_ACTIVITY_ACTIVE_WITH_EITHER_RIBO_OR_DEOXYRIBONUCLEIC_ACIDS_AND_PRODUCING_3_PHOSPHOMONOESTERS	0.215103	0.765959	0.142057	0.567883	1.26641	7	Ear2, Rnase6, Tsen34
881	GO_ENDOPEPTIDASE_ACTIVITY	0.315866	0.850107	0.086795	-0.276958	-1.0836	82	Mmp8, Hp, Prtn3, Mmp19, Ctsd, Pycard, Adam10, Senp3, Sppl2a, C3, Parl, Atg4d, Tardbp, Lonp2, F10, Capn2, Usp14, Tpp2, Psma1, Casp4, Cflar, Ddi2, Pdia3, Psmb1
882	GO_ENDOPLASMIC_RETICULUM	0.577778	0.961624	0.134273	0.18413	0.973788	465	H2-Eb1, H2-Ab1, H2-Aa, Cd74, Pom121, Rsad2, Ifit2, Mx1, Tlr9, Fam172a, Sik1, P4ha1, Ube2j1, Erlin1, Erap1, Sulf2, Tap2, Tgm2, Kpnb1, Cat, H2-M3, Tmem147, Elovl5, Oas2, Psen2, Apoe, Itpr1, Trappc6b, Tmc6, H2-Q7, Lsg1, Tmem189, Senp6, Bcl2, Cyb5r3, Tmed3, Pla2g4a, Uvrag, Man1a2, Copg1, Cdipt, Rab21, Ssr1, Ergic1, Oas3, Cyp4f18, Htra2, Sgpl1, Trappc6a, Eef1d, Bfar, Ehd4, Hspa8, Os9, Trappc4, Stx16, …
883	GO_ENDOPLASMIC_RETICULUM_CALCIUM_ION_HOMEOSTASIS	0.0702179	0.534262	0.266351	0.544704	1.48999	13	Tgm2, Psen2, Itpr1, Bcl2, Rap1gds1
884	GO_ENDOPLASMIC_RETICULUM_CHAPERONE_COMPLEX	0.959253	1	0.0400846	-0.225725	-0.576027	13	Ugt1a1, Dnajc10, Sdf2l1, P4hb, Ppib
885	GO_ENDOPLASMIC_RETICULUM_GOLGI_INTERMEDIATE_COMPARTMENT	0.911765	1	0.0681513	0.19093	0.740016	54	Csnk1d, Golgb1, Tmed3, Man1a2, Ccdc115, Ergic1, Slc35c2, Hspa8, Tmed5, Tmed7, Vma21, Gosr2, Rab1a, Rab1b, Ptpn2, Tmed9, Cln8, Vmp1, Ctsz, Erp44
886	GO_ENDOPLASMIC_RETICULUM_GOLGI_INTERMEDIATE_COMPARTMENT_MEMBRANE	0.611253	0.971273	0.0815265	0.270669	0.913075	30	Csnk1d, Tmed3, Ergic1, Slc35c2, Tmed5, Tmed7, Vma21, Gosr2, Rab1a, Rab1b, Tmed9, Cln8, Vmp1, Ctsz
887	GO_ENDOPLASMIC_RETICULUM_LUMEN	0.635793	0.97835	0.0553643	-0.25167	-0.887934	49	Prkcsh, Txndc5, F5, Cnpy3, Dnajc10, Thbs1, Erp29, F10, Dnajc3, Edem2, Tor2a, Pdia3, Rnaset2a, Lrpap1, Mydgf, Rnaset2b, Sdf2l1, P4hb, Ppib
888	GO_ENDOPLASMIC_RETICULUM_ORGANIZATION	0.315	0.850107	0.120433	0.367345	1.09515	18	Ubl4a, Tmem33, Sec16a, Tor1aip2, Tor1a, Vapb, Rtn4, Vmp1, Rab10
889	GO_ENDOPLASMIC_RETICULUM_PART	0.643921	0.980511	0.0439759	-0.201551	-0.940048	351	Ufd1, Mgst1, Stt3a, Selenos, Pofut2, Icmt, Pigc, Anxa7, Bet1, Tmem109, Prkcsh, Plod3, Txndc5, Pitpnb, Mgst3, Sec11c, Osbpl8, Dgat2, Mpdu1, Pigk, Agpat2, F5, Cnpy3, Herpud1, Atf6, Ssr2, Adam10, Ugt1a1, Cds2, Cyb5a, Ebp, Rtcb, Fkbp5, Rab2a, Fkbp4, Dpm1, Sppl2a, Vrk1, Pik3r1, Mboat1, Derl2, Fkbp3, Dnajc10, Saraf, Por, Ergic3, Tmem203, Stx18, Thbs1, Dnajc14, Erp29, Rab18, Sort1, Emc7, Aup1, Ahcyl1, S…
890	GO_ENDOPLASMIC_RETICULUM_QUALITY_CONTROL_COMPARTMENT	0.936731	1	0.0427591	-0.289592	-0.562166	5	Derl2, Edem2
891	GO_ENDOPLASMIC_RETICULUM_SUBCOMPARTMENT	0.553982	0.95158	0.067676	-0.433728	-0.938049	7	Osbpl8, Rab18, Rab8b
892	GO_ENDOPLASMIC_RETICULUM_TO_CYTOSOL_TRANSPORT	0.308848	0.847402	0.0959207	-0.410331	-1.13417	17	Ufd1, Selenos, Herpud1, Derl2, Aup1, Ccr2, Sec61b, Vcp
893	GO_ENDOPLASMIC_RETICULUM_TUBULAR_NETWORK	0.571174	0.958854	0.0664364	-0.439188	-0.913261	6	Osbpl8, Rab18, Rab8b
894	GO_ENDORIBONUCLEASE_ACTIVITY	0.479419	0.921699	0.0919686	0.356165	0.974259	13	Ear2, Slfn9, Rnase6, Tsen34, Ago2
895	GO_ENDOSOMAL_PART	0.00234952	0.0759125	0.431708	0.315011	1.49706	178	H2-Eb1, H2-Ab1, H2-Aa, H2-DMb1, Ifitm1, Tlr9, Slc48a1, Irf7, H2-DMa, Ap2b1, Chmp1a, Tsg101, Stard3, H2-M3, Arl8a, H2-Q7, Senp6, Snx2, Tmem184b, Fcgr1, Ap1g1, Rab5c, Fgd2, Trf, Tcirg1, Rab21, Chmp2b
896	GO_ENDOSOME	0.00154404	0.0564262	0.45506	0.287058	1.44934	296	H2-Eb1, H2-Ab1, H2-Aa, Cd74, H2-DMb1, Ccr5, Ifitm1, Ace, Tlr9, Hfe, Slc48a1, Irf7, Lgmn, H2-DMa, Ap2b1, Chmp1a, Tsg101, Stard3, Havcr2, Rftn1, H2-M3, Arl8a, Apoe, Ran, Bloc1s6, H2-Q7, Senp6, Snx2, Tmem184b, Fcgr1, Dync1i2, Uvrag, Ap1g1, Rab5c, Fgd2, Slc31a1, Grb2, Mgrn1, Ccdc115, Trf, Tcirg1, Rab21, Chmp2b
897	GO_ENDOSOME_LUMEN	0.845036	1	0.0623861	0.255562	0.69907	13	Ctss, Ctsb, Lnpep, B2m, Ctsh, Tyk2, Napsa, Rab29, Jak2, App, Ctsl, Jak1, Rab32
898	GO_ENDOSOME_ORGANIZATION	0.812092	1	0.0459538	-0.243389	-0.768748	29	Rab31, Dnajc13, Vps25, Vps36, Ist1, Hook3, Cep85, Chmp4b, Tonsl, Mvb12a, Chmp2a, Vps4b, Vta1
899	GO_ENDOSOME_TO_LYSOSOME_TRANSPORT	0.215947	0.765959	0.118288	-0.457323	-1.22004	15	Lyst, Trak2, Stx8, Adrb2, Sort1, Hook3, Cep85
900	GO_ENDOTHELIAL_CELL_DEVELOPMENT	0.322795	0.850107	0.0931455	-0.363969	-1.09725	24	Met, Plod3, Tstd3, Gstm1, Rdx, Rap2c, Myadm, Ccm2
901	GO_ENDOTHELIAL_CELL_DIFFERENTIATION	0.19281	0.757342	0.125033	-0.39103	-1.23507	29	Met, Plod3, Kdm6b, Tstd3, Gstm1, Rdx, Rap2c, Smad4, Myadm, Ccm2
902	GO_ENDOTHELIAL_CELL_MIGRATION	0.965432	1	0.057006	0.192129	0.609684	22	Stat1, Itgb2, Gipc1, Coro1b, Nr4a1, Itgb1, Scarb1, Coro1a, Ptk2b, Tgfbr1, Pik3cd, Id1, Gpx1, Pten, Stat3, Flt1, Myh9, Coro1c, Itgb7, Rhoa, Prkx
903	GO_ENDOTHELIAL_CELL_PROLIFERATION	0.52847	0.937594	0.0702813	-0.45993	-0.956391	6	Prkx, Bmpr2
904	GO_ENDOTHELIUM_DEVELOPMENT	0.328358	0.850107	0.0919686	-0.340349	-1.09613	33	Met, Plod3, Kdm6b, Tstd3, Gstm1, Rdx, Rap2c, Smad4, Myadm, Ccm2
905	GO_ENERGY_DERIVATION_BY_OXIDATION_OF_ORGANIC_COMPOUNDS	0.205797	0.761542	0.112379	-0.290738	-1.15483	95	Ndufa9, Sdhd, Bmyc, Ndufv1, Ndufa12, Ndufs5, Cs, Ndufs4, Gyg, Mdh2, Ndufv2, Idh3b, Sdhc, Ndufb11, Ndufa11, Cox7b, Cox6b1, Ndufb5, Ndufa1, Ndufs7, Ndufc2, Cyc1, Surf1, Akt1, Ndufa10, Ndufb3, Cox6c, Ndufa8, Cox8a, Cox5b, Cox4i1, Coa6, Pygl, Ndufa7, Ndufa2, Ndufc1, Prkag1, Ndufa13, Cox6a1, Ppp1ca, Ndufb7
906	GO_ENERGY_HOMEOSTASIS	0.409091	0.909355	0.0975449	0.476507	1.0337	6	Stat1, Nr4a2, Crtc3, Pik3cd
907	GO_ENERGY_RESERVE_METABOLIC_PROCESS	0.998328	1	0.0375363	-0.161596	-0.478872	23	Bmyc, Gyg
908	GO_ENHANCER_BINDING	0.727041	1	0.0723571	0.241783	0.847745	35	Arid3a, Mbd2, Nfkb2, Sarnp, Spi1, Chd4, Rela, Rbbp7, Bach1, Smad2, Mta2, Sfpq, Tiparp, Creb1, Rel
909	GO_ENSHEATHMENT_OF_NEURONS	0.316498	0.850107	0.0949752	-0.394263	-1.12848	20	Ndrg1, Gnpat, Hexa, Tstd3, Ilk, Atrn
910	GO_ENTRAINMENT_OF_CIRCADIAN_CLOCK	0.644608	0.980511	0.0764767	0.336613	0.856197	11	Sik1, Gnaq, Mta2, Clock
911	GO_ENTRAINMENT_OF_CIRCADIAN_CLOCK_BY_PHOTOPERIOD	0.457547	0.918937	0.0931455	0.410708	0.991462	9	Sik1, Mta2
912	GO_ENTRY_INTO_CELL_OF_OTHER_ORGANISM_INVOLVED_IN_SYMBIOTIC_INTERACTION	0.000259826	0.0137021	0.498493	0.599308	2.06163	32	H2-Eb1, H2-Ab1, Ccr5, Cd86, F11r, Itgb5, Uvrag, Wwp2, Hspa8, Grk3
913	GO_ENTRY_INTO_HOST	0.000259826	0.0137021	0.498493	0.599308	2.06163	32	H2-Eb1, H2-Ab1, Ccr5, Cd86, F11r, Itgb5, Uvrag, Wwp2, Hspa8, Grk3
914	GO_ENTRY_INTO_HOST_CELL	0.000259826	0.0137021	0.498493	0.599308	2.06163	32	H2-Eb1, H2-Ab1, Ccr5, Cd86, F11r, Itgb5, Uvrag, Wwp2, Hspa8, Grk3
915	GO_ENTRY_INTO_OTHER_ORGANISM_INVOLVED_IN_SYMBIOTIC_INTERACTION	0.000259826	0.0137021	0.498493	0.599308	2.06163	32	H2-Eb1, H2-Ab1, Ccr5, Cd86, F11r, Itgb5, Uvrag, Wwp2, Hspa8, Grk3
916	GO_ENVELOPE	0.42203	0.913606	0.0635008	-0.216713	-1.01415	389	Mrps9, Mgst1, Acat1, Cebpzos, Mrpl37, Sqor, Mrpl30, Cisd1, Anxa7, Ndufa9, Tmem109, Tubb6, Abca9, Mgst3, Tmem126b, Sdhd, Osbpl8, Mrpl40, Bid, Anxa1, Higd1a, Mtch1, Ndufv1, Atf6, Nme1, Ndufa12, Cds2, Mrpl27, Crat, Vamp3, Ndufs5, Cyb5a, Grk6, Bnip2, Mrps16, Ndufs4, Rtcb, Xpo1, Mindy3, Rb1cc1, Plcb1, Herc1, Vrk1, Parl, Hadhb, Cuedc2, P2rx4, Mrpl20, Mdh2, Tmem126a, Akirin1, Sort1, Ndufv2, Ipo7, Mrpl32…
917	GO_ENZYME_ACTIVATOR_ACTIVITY	0.010695	0.203732	0.38073	0.306343	1.41388	143	Rgs1, Ccl7, Strada, Prkra, Arhgap31, Rin2, Daxx, Cab39, Sh3bp1, Ogt, Apoe, Dnajc7, Aldh1b1, Gtf2f1, Rgs10, Arhgap25, Abr, Ccl5, Psme1, Stk11, Nod1, Malt1, Dnajc2, Stk4, Trf, Sipa1, Nsmaf, Stx4a, Rap1gds1, Vav1, Cdc42ep3, Myo9b, Ranbp1, Ric8a, Prkcd, Pdcd5, Apobec1, Gnaq, Tor1aip2, Arl1, Rgs14, Apaf1, Tor1aip1, Ahsa1, Psme2
918	GO_ENZYME_INHIBITOR_ACTIVITY	0.0833333	0.565582	0.186433	-0.334839	-1.30665	81	Slpi, Sh3bp5, Pi16, Mcrs1, Cib1, Anxa1, Cd93, Socs3, Ugt1a1, Iqgap2, C3, Stn1, Gps2, Prdx3, Anxa2, Cdkn1b, Hexim1, Dnajc3, Wfdc17, Cdkn2d, Usp14, Rnh1, Prdx5, Ppp1r12a, Aplp2, Birc3, Taok1, Ibtk, Arpp19, Fry
919	GO_ENZYME_LINKED_RECEPTOR_PROTEIN_SIGNALING_PATHWAY	0.76834	1	0.0916795	0.18741	0.89862	212	Spred1, Smurf2, Hfe, Elmo1, Skil, Ncbp2, F11r, Sulf2, Itgb5, Tgif1, Ap2b1, Gcnt2, Gsk3b, Psen2, Dok2, Gtf2f1, Abr, Hck, Polr2g, Stat1, Mapkapk3, Grb2, Pilra, Hpgd, Tcirg1, Raf1, Sgpl1, Zfand5
920	GO_ENZYME_REGULATOR_ACTIVITY	0.326693	0.850107	0.153159	0.210367	1.04076	263	Rgs1, Ccl7, Serpina3g, Spred1, Strada, Ensa, Cxcl10, Sik1, Prpsap1, Prkra, Arhgap31, Rin2, Daxx, Cab39, Sh3bp1, Ogt, Apoe, Dnajc7, Snrpa1, Aldh1b1, Gtf2f1, Rgs10, Arhgap25, Abr, Ccl5, Psme1, Stk11, Ppp1r9b, Ppp2r1a, Nod1, Malt1, Dnajc2, Stk4, Trf, Sipa1, Nsmaf, Eif2ak2, Kat2b, Stx4a, Rap1gds1, Cabin1, Vav1, Ppp2r5c, Cdc42ep3, Myo9b, Ranbp1, Birc6, Wnk1, Ric8a, Prkcd, Pdcd5, Apobec1, Gnaq, Tor1aip…
921	GO_EPHRIN_RECEPTOR_BINDING	0.961083	1	0.0398407	-0.241296	-0.573981	10	Shc1, Fyn
922	GO_EPHRIN_RECEPTOR_SIGNALING_PATHWAY	0.94391	1	0.0381629	-0.19974	-0.674721	39	Arpc1a, Rock1, Adam10, Fyn, Ptpn11, Rac2, Arpc5l, Pak2, Ap1b1, Ap2a2, Tiam1, Rac1, Rhoa, Sdcbp, Actg1, Arpc2, Itsn2
923	GO_EPIBOLY	0.454545	0.918937	0.0913924	0.45379	0.984421	6	Pdcd10, Tor1a, Lcp1, Flna, Ceacam1
924	GO_EPIDERMAL_CELL_DIFFERENTIATION	0.691928	0.992387	0.053677	-0.270022	-0.846926	28	Plec, Anxa1, Map2k2, Fosl2, Trp53, Sec24b, Rac2, Hdac1
925	GO_EPIDERMAL_GROWTH_FACTOR_RECEPTOR_BINDING	0.551887	0.949207	0.0826646	0.380348	0.918173	9	Snx2, Grb2, Vav1
926	GO_EPIDERMAL_GROWTH_FACTOR_RECEPTOR_SIGNALING_PATHWAY	0.771005	1	0.0487011	-0.253802	-0.796054	28	Eps15, Shc1, Iqgap2, Pik3r1
927	GO_EPIDERMIS_DEVELOPMENT	0.447833	0.918937	0.0734381	-0.294076	-1.00317	41	Plod3, Plec, Flot2, Agpat2, Anxa1, Map2k2, Fosl2, Trp53, Sec24b, Rac2, Was, Hdac1
928	GO_EPIDERMIS_MORPHOGENESIS	0.835355	1	0.0473534	-0.320224	-0.713073	8	Plod3, Trp53
929	GO_EPITHELIAL_CELL_APOPTOTIC_PROCESS	0.401384	0.90724	0.0831291	-0.460364	-1.05985	9	Bid, E2f2, Hipk1
930	GO_EPITHELIAL_CELL_CELL_ADHESION	0.130435	0.650473	0.186433	0.619947	1.38252	7	Itgb5, Ctnna1, Csf1r, Itgb1, Vcl
931	GO_EPITHELIAL_CELL_DEVELOPMENT	0.0755287	0.54758	0.199915	-0.373425	-1.34996	54	Met, Arid4b, Plod3, Rock1, Tstd3, Iqgap2, Gstm1, Rdx, Vim, Fosl2, Trp53, Sec24b, Rap2c, Myadm, Rara, Ccm2, Rac2
932	GO_EPITHELIAL_CELL_DIFFERENTIATION	0.457431	0.918937	0.0670513	-0.245131	-0.996631	117	Anxa7, Met, Slc7a11, Arid4b, Plod3, Plec, Anxa1, Rxra, Rock1, Kdm6b, Tstd3, Iqgap2, Map2k2, Gstm1, Stx3, Rdx, Vim, Fosl2, Trp53, Sec24b, Rap2c, Smad4, Myadm, Rara, Ccm2, Rac2, Rab8b, Bccip, Hdac1, Id2, Akt1
933	GO_EPITHELIAL_CELL_DIFFERENTIATION_INVOLVED_IN_KIDNEY_DEVELOPMENT	0.823009	1	0.0489954	-0.331987	-0.718007	7	Iqgap2, Mef2c, Actg1, Iqgap1, Myo1f
934	GO_EPITHELIAL_CELL_DIFFERENTIATION_INVOLVED_IN_PROSTATE_GLAND_DEVELOPMENT	0.465729	0.919833	0.0760837	-0.530515	-1.02985	5	Rxra, Trp53
935	GO_EPITHELIAL_CELL_MORPHOGENESIS	0.176976	0.728588	0.135002	-0.51751	-1.29448	12	Met, Plod3, Rock1, Tstd3
936	GO_EPITHELIAL_CELL_PROLIFERATION	0.861897	1	0.044064	-0.237474	-0.715909	24	BC004004, Map2k2, Trp53, Bad, Id2, Mef2c, Prkx
937	GO_EPITHELIAL_CILIUM_MOVEMENT	0.469108	0.919833	0.0899861	0.433494	0.966714	7	Senp6, Tlr7, Tlr13, Nrros
938	GO_EPITHELIAL_STRUCTURE_MAINTENANCE	0.173913	0.724377	0.159647	0.595212	1.32736	7	Serpina3g, Tlr9, Tlr7, Tlr13, Nrros
939	GO_EPITHELIAL_TO_MESENCHYMAL_TRANSITION	0.463455	0.919833	0.0734381	-0.377254	-1.00643	15	Trim28, Lims1, S100a4, Smad4
940	GO_EPITHELIAL_TUBE_BRANCHING_INVOLVED_IN_LUNG_MORPHOGENESIS	0.177829	0.729115	0.158514	0.669343	1.36674	5	Kras, Ctsz, Nras, Ctnnb1, Ctsh
941	GO_EPITHELIUM_DEVELOPMENT	0.964722	1	0.0291396	-0.175096	-0.76673	200	Acat1, Anxa7, Met, Slc7a11, Arid4b, Trim28, Plod3, Plec, Bmyc, Flot2, Agpat2, Anxa1, Rxra, Socs3, Rock1, Orai1, Kdm6b, Tstd3, Iqgap2, Map2k2, Gstm1, Stx3, Rdx, Vim, Ilk, Ssbp4, Fosl2, Phb2, Trp53, Sec24b, Rap2c, Smad4, Myadm, Kdm2a, Rara, Plxnb2, Ccm2, Rac2, Tmed2
942	GO_ERAD_PATHWAY	0.804878	1	0.0461379	-0.227483	-0.774357	42	Ufd1, Selenos, Herpud1, Psmc3, Derl2, Dnajc10, Aup1, Edem2, Ubxn4, Psmc5, Sec61b, Vcp, Stt3b, Sdf2l1, Edem1, Psmc6, Rnf5, Psmc4
943	GO_ERBB2_SIGNALING_PATHWAY	0.797066	1	0.0656814	0.248327	0.777814	21	Grb2, Stub1, Kras, Hsp90ab1, Erbin, Ubc, Nras, Csk, Usp8, Cdc37
944	GO_ERBB_SIGNALING_PATHWAY	0.995122	1	0.0363783	-0.160881	-0.547643	42	Eps15, Shc1, Iqgap2, Pik3r1
945	GO_ERK1_AND_ERK2_CASCADE	0.329519	0.850107	0.111463	0.496652	1.10756	7	Ccl7, Mapk1
946	GO_ERROR_FREE_TRANSLESION_SYNTHESIS	0.228319	0.778486	0.118815	-0.577665	-1.24935	7	Ufd1
947	GO_ERYTHROCYTE_DEVELOPMENT	0.439394	0.918937	0.0768737	-0.414448	-1.01827	11	Arid4b, G6pdx
948	GO_ERYTHROCYTE_HOMEOSTASIS	0.106452	0.608471	0.172324	-0.404856	-1.34318	36	Sp3, Arid4b, Prdx4, Acin1, G6pdx, Add3, Dyrk2, Hipk1, Prdx1, Id2, Sfxn3, Adar, Bcl6, Jak1, Prdx2
949	GO_ERYTHROCYTE_MATURATION	0.931459	1	0.0430173	-0.302854	-0.587909	5	G6pdx
950	GO_ER_ASSOCIATED_UBIQUITIN_DEPENDENT_PROTEIN_CATABOLIC_PROCESS	0.609836	0.971166	0.0593488	-0.277863	-0.90671	35	Ufd1, Selenos, Psmc3, Derl2, Dnajc10, Aup1, Edem2, Ubxn4, Psmc5, Sec61b, Vcp, Stt3b, Sdf2l1, Edem1, Psmc6, Rnf5, Psmc4
951	GO_ER_NUCLEUS_SIGNALING_PATHWAY	0.458961	0.919526	0.0743625	-0.343551	-1.00416	22	Selenos, Herpud1, Atf6, Trp53, Lmna, Atf4, Ppp1r15b
952	GO_ER_TO_GOLGI_TRANSPORT_VESICLE	3.5031e-05	0.00315141	0.557332	0.629182	2.18676	33	H2-Eb1, H2-Ab1, H2-Aa, Cd74, H2-M3, H2-Q7, Tmed3
953	GO_ER_TO_GOLGI_TRANSPORT_VESICLE_MEMBRANE	9.25524e-06	0.00110464	0.593325	0.692424	2.29812	27	H2-Eb1, H2-Ab1, H2-Aa, Cd74, H2-M3, H2-Q7, Tmed3
954	GO_ER_TO_GOLGI_VESICLE_MEDIATED_TRANSPORT	0.60061	0.967305	0.0922597	0.228531	0.932611	71	Nrbp1, Csnk1d, Trappc6b, Golgb1, Tmed3, Dync1i2, Copg1, Ergic1, Trappc6a, Trappc4, Sec24c, Tmed7, Dync1h1, Gosr2, Sec16a, Rab1a, Rab1b, Vapb, Scfd1, Tmed9, Ppp6r1
955	GO_ESCRT_COMPLEX	0.666667	0.98381	0.0747385	0.328961	0.836735	11	Chmp1a, Tsg101, Chmp2b
956	GO_ESCRT_III_COMPLEX	0.404157	0.90724	0.0992333	0.519603	1.06099	5	Chmp1a, Chmp2b
957	GO_ESC_E_Z_COMPLEX	0.933025	1	0.0554793	0.272223	0.555857	5	Sirt2, Rbbp7, Jarid2
958	GO_ESTABLISHMENT_OF_CELL_POLARITY	0.3425	0.860475	0.114751	0.320907	1.06508	27	Map4, Sik1, Gsk3b, Stk11
959	GO_ESTABLISHMENT_OF_ENDOTHELIAL_BARRIER	0.803922	1	0.0653834	0.262255	0.756418	16	F11r, Rap2b, Rab1a, Rab1b, Rapgef1
960	GO_ESTABLISHMENT_OF_ENDOTHELIAL_INTESTINAL_BARRIER	0.413636	0.91151	0.0968878	0.475107	1.03066	6	F11r, Rap2b, Rab1a, Rab1b
961	GO_ESTABLISHMENT_OF_EPITHELIAL_CELL_POLARITY	0.967354	1	0.0402478	-0.223033	-0.557886	12	Rdx, Rap2c, Cyth1
962	GO_ESTABLISHMENT_OF_LOCALIZATION_BY_MOVEMENT_ALONG_MICROTUBULE	0.375921	0.893794	0.107554	0.319083	1.04577	26	Bloc1s6, Dync1i2, Copg1, Rab21, Dync1h1, Rab1a, Ift20
963	GO_ESTABLISHMENT_OF_PROTEIN_LOCALIZATION	0.991607	1	0.0209276	-0.160389	-0.763354	486	Lyst, Snx30, Ufd1, Selenos, Icmt, Nkiras2, Trak2, Bet1, Rpain, Rab31, Coro7, Vps51, Eps15, Bid, Lrwd1, Lilra6, Flot2, Anxa1, Agap3, S100a10, Herpud1, Lims1, Smyd3, Vps53, Rock1, Golga4, Ssr2, Atg7, Dnajc13, Vps25, Stx8, Vamp3, Ap1m1, Xpo1, Cblb, Rab2a, Tstd3, Herc1, Pik3r1, Derl2, Atg4d, Flot1, Stx3, Aim2, Adprh, Sft2d1, Rdx, Washc3, Acap2, Efr3a, Stx18, Zfand6, Dnajc14, Erp29, Rab18, Anxa2, Ipo7…
964	GO_ESTABLISHMENT_OF_PROTEIN_LOCALIZATION_TO_ENDOPLASMIC_RETICULUM	0.512563	0.928631	0.0687943	-0.327067	-0.955979	22	Spcs1, Sec61g, Rab8b, Srp68, Sec63, Chmp4b, Srpr, Zfand2b
965	GO_ESTABLISHMENT_OF_PROTEIN_LOCALIZATION_TO_GOLGI	0.411765	0.910435	0.0817516	-0.455651	-1.049	9	Golga4, Trip11, Sys1, Sorl1, Rab6a, Ranbp2
966	GO_ESTABLISHMENT_OF_PROTEIN_LOCALIZATION_TO_MEMBRANE	0.115942	0.629551	0.155242	-0.318446	-1.26489	95	Icmt, Rab31, Bid, Flot2, S100a10, Rock1, Golga4, Ssr2, Vamp3, Tstd3, Atg4d, Flot1, Rdx, Efr3a, Anxa2, Ttc7, Atg3, Myadm, Bad, Sptan1, Macf1, Tmed2, Nsf, Rab8b, Sys1, Taok1, Sptbn1, Tnfrsf1a, Srp68, Sec63, Chmp4b, Chm, Srpr, Tomm7, Ikbkb, Zfand2b
967	GO_ESTABLISHMENT_OF_PROTEIN_LOCALIZATION_TO_ORGANELLE	0.61693	0.972671	0.0525899	-0.22334	-0.928906	135	Rpain, Bid, Lrwd1, Golga4, Vps25, Cblb, Pik3r1, Zfand6, Ipo7, Lonp2, Vps36, Spcs1, Phb2, Lmna, Bcl3, Trip11, Bad, Sptan1, Sec61g, Ppp3ca, Nagpa, Rab8b, Rere, Pdia3, Timm17b, Sec61b, Sys1, Akt1, Sptbn1, Srp68, Sec63, Sorl1, Chmp4b, Slc25a4, Srpr, Tonsl, Tspo, Rab6a, Tomm7, Zfand2b, Ap3b1, Tgfb1, Adar, Bcl6, Vps13c, Tomm70a, Jak1, Tomm5, Syk, Ranbp2
968	GO_ESTABLISHMENT_OF_PROTEIN_LOCALIZATION_TO_PLASMA_MEMBRANE	0.0113455	0.211598	0.38073	-0.451781	-1.55375	44	Rab31, Flot2, S100a10, Rock1, Golga4, Vamp3, Tstd3, Flot1, Rdx, Efr3a, Anxa2, Ttc7, Myadm, Sptan1, Macf1, Tmed2, Nsf, Rab8b, Sys1, Sptbn1, Tnfrsf1a
969	GO_ESTABLISHMENT_OF_PROTEIN_LOCALIZATION_TO_VACUOLE	0.889976	1	0.0603786	0.219474	0.68744	21	Smurf2, Tnfaip3, Hspa8, Gosr2
970	GO_ESTABLISHMENT_OR_MAINTENANCE_OF_APICAL_BASAL_CELL_POLARITY	0.912833	1	0.0587186	0.228063	0.623848	13	Clic4, Rap2b, Slc9a3r1, Erbin, Arf5, Pdzd11
971	GO_ESTABLISHMENT_OR_MAINTENANCE_OF_BIPOLAR_CELL_POLARITY	0.912833	1	0.0587186	0.228063	0.623848	13	Clic4, Rap2b, Slc9a3r1, Erbin, Arf5, Pdzd11
972	GO_ESTABLISHMENT_OR_MAINTENANCE_OF_CELL_POLARITY	0.264398	0.820188	0.13649	0.298222	1.11621	44	Map4, Ccl4, Sik1, Gsk3b, Clic4, Stk11, Stk24, Rap2b, Ctnna1
973	GO_ESTABLISHMENT_OR_MAINTENANCE_OF_EPITHELIAL_CELL_APICAL_BASAL_POLARITY	0.791246	1	0.048506	-0.301689	-0.74123	11	Rdx, Ilk, Rap2c
974	GO_ESTABLISHMENT_OR_MAINTENANCE_OF_MONOPOLAR_CELL_POLARITY	0.774021	1	0.052057	-0.359133	-0.746791	6	Rdx, Rap2c
975	GO_ESTROGEN_METABOLIC_PROCESS	0.850953	1	0.0465084	-0.312877	-0.696714	8	Ugt1a1, Comt, Hsd17b11
976	GO_ESTROGEN_RECEPTOR_BINDING	0.5325	0.938653	0.0878313	0.310688	0.926238	18	Fus, Zfp710, Cnot1, Strn3, Nsd1, Nsd3
977	GO_ETHANOLAMINE_CONTAINING_COMPOUND_METABOLIC_PROCESS	0.27563	0.830959	0.103197	-0.410633	-1.16082	19	Sgms2, Cds2, Mboat1, Sgms1, Dbi
978	GO_ETHER_METABOLIC_PROCESS	0.240708	0.794219	0.11524	-0.568559	-1.22965	7	Gnpat
979	GO_EUCHROMATIN	0.73236	1	0.0696133	0.317104	0.786461	10	Ogt, Rrp1, Sirt2, Klf2
980	GO_EUKARYOTIC_TRANSLATION_INITIATION_FACTOR_3_COMPLEX	0.4275	0.915672	0.100633	0.371822	1.04777	15	Eif3i, Eif3f, Eif3j2, Eif3m, Eif3e
981	GO_EXCITATORY_SYNAPSE	0.431267	0.917388	0.104733	0.26413	1.00338	48	Map4, Pdlim5, Gsk3b, Itpr1, Abr, Ppp1r9b, Prkcb, Ctnna1, Rgs14, Rtn4, Erbin, Strn3, Cript, Eps8, Gak
982	GO_EXECUTION_PHASE_OF_APOPTOSIS	0.445923	0.918937	0.0755015	-0.333359	-1.00497	24	Top2b, Rock1, Fpr2, Tardbp, Acin1, Cflar, Akt1, Birc3, Taok1
983	GO_EXOCRINE_SYSTEM_DEVELOPMENT	0.711268	0.999471	0.0692836	0.342717	0.798951	8	Tgm2, Ppdpf
984	GO_EXOCYST	0.28934	0.830959	0.100633	-0.487672	-1.16005	10	Stxbp6, Rab8b, Exoc2
985	GO_EXOCYTIC_VESICLE	0.397959	0.90724	0.106323	0.289929	1.01656	35	Sik1, Rab5c, Stx4a, Trappc4, Mff, Clcn4, Tor1a, Myof, Vdac2, Syngr2, Gipc1, Dnajc5, Rabac1, Tprgl, Dnm2
986	GO_EXOCYTIC_VESICLE_MEMBRANE	0.637168	0.97835	0.0609039	-0.397104	-0.858839	7	Vamp3, Stx3
987	GO_EXOCYTOSIS	0.8	1	0.0822055	0.197036	0.855621	104	Ccl7, Serpina3g, Sik1, Psen2, Stxbp3, Bloc1s6, Ccl5, Hck, Lgals3bp, Exoc5, Trf
988	GO_EXONUCLEASE_ACTIVITY	0.0209749	0.297371	0.352488	0.577681	1.69944	17	Isg20, Dcp2, Cnot6, Exosc4, Exosc5, Trex1, Cnot1, Dclre1c, Rexo2
989	GO_EXONUCLEASE_ACTIVITY_ACTIVE_WITH_EITHER_RIBO_OR_DEOXYRIBONUCLEIC_ACIDS_AND_PRODUCING_5_PHOSPHOMONOESTERS	0.00173047	0.05982	0.45506	0.693482	1.95419	15	Isg20, Dcp2, Cnot6, Exosc4, Exosc5, Trex1, Cnot1, Dclre1c, Rexo2
990	GO_EXON_EXON_JUNCTION_COMPLEX	0.149502	0.688668	0.145516	-0.48505	-1.29401	15	Upf3a, Pnn, Magohb, Acin1, Poldip3
991	GO_EXOPEPTIDASE_ACTIVITY	0.420538	0.913572	0.100279	0.323054	1.01187	21	Ace, Erap1, Lta4h, Dpep2, Tpp1
992	GO_EXORIBONUCLEASE_ACTIVITY	0.0620178	0.500066	0.321776	0.543158	1.53059	15	Isg20, Dcp2, Cnot6, Exosc4, Exosc5, Cnot1, Rexo2
993	GO_EXOSOME_RNASE_COMPLEX_	0.74911	1	0.0535669	-0.373428	-0.776516	6	C1d, Exosc1
994	GO_EXPLORATION_BEHAVIOR	0.288684	0.830959	0.120985	0.590031	1.2048	5	Slc4a7, Kmt2a, Prkch, Atxn3, Eif4a3
995	GO_EXTERNAL_SIDE_OF_PLASMA_MEMBRANE	9.91586e-06	0.00113735	0.593325	0.54341	2.15797	61	H2-Eb1, H2-Ab1, Cd74, Ccr5, Cd86, Ace, Cd69, Cxcl10, Cd83, Hfe, Il2rg, Itgb5, Ggta1, Klrk1, Cd40
996	GO_EXTRACELLULAR_MATRIX	0.000348733	0.0170211	0.498493	-0.560198	-1.90693	42	Mmp8, Slpi, Fn1, Vcan, F13a1, Prtn3, Mmp19, Ctsd, Thbs1, Anxa2, Lgals1, Ilk
997	GO_EXTRACELLULAR_MATRIX_BINDING	0.887543	1	0.0445071	-0.277455	-0.638757	9	Thbs1, Lgals1
998	GO_EXTRACELLULAR_MATRIX_COMPONENT	0.0389221	0.396452	0.321776	-0.660772	-1.57181	10	Fn1, Thbs1, Anxa2
999	GO_EXTRACELLULAR_MATRIX_DISASSEMBLY	0.00921179	0.185367	0.38073	-0.612363	-1.71772	18	Mmp8, Fn1, Prtn3, Mmp19, Adam10, Flot1, Capn2, Cd44, Capg
1000	GO_EXTRACELLULAR_MATRIX_STRUCTURAL_CONSTITUENT	0.0480427	0.439084	0.276501	-0.721547	-1.50041	6	Vcan, Thbs1, Wfdc17, Chil1
1001	GO_EXTRACELLULAR_SPACE	0.0732357	0.54282	0.190023	-0.271897	-1.21987	242	Mmp8, Slpi, Fn1, Chil3, Vcan, Lcn2, Mtus1, Saa3, Hp, Lrg1, F13a1, Prtn3, Selenos, Ndufaf7, S100a8, Gpx3, Prdx4, Lilra6, Ssh2, Anxa1, F5, Ctsd, Cd93, Fuca1, Il18, Utp11, Hba-a1, Prdx6, Cfh, Tstd3, Zswim6, Ggh, Eloa, Irak4, C3, Lyz1, Stx3, Ccl9, Creld2, Rdx, Thbs1, Anxa2, S100a4, Lgals1, Lyz2
1002	GO_EXTRACELLULAR_STRUCTURE_ORGANIZATION	0.037813	0.393168	0.321776	-0.396367	-1.44941	57	Mmp8, Fn1, Vcan, Prtn3, Prdx4, Plod3, Mmp19, Adam10, Tstd3, Flot1, Thbs1, Anxa2, Ilk, Capn2, Bcl3
1003	GO_EXTRINSIC_APOPTOTIC_SIGNALING_PATHWAY	0.609819	0.971166	0.0822055	0.243985	0.89539	42	Bcl2a1b, Bcl2a1d, Il1b, Daxx, Gsk3b, Bcl2, Mknk2, Raf1, Tnfrsf1b
1004	GO_EXTRINSIC_APOPTOTIC_SIGNALING_PATHWAY_IN_ABSENCE_OF_LIGAND	0.0211945	0.297371	0.352488	0.651533	1.73688	12	Bcl2a1b, Bcl2a1d, Il1b, Gsk3b, Bcl2, Mknk2, Mcl1
1005	GO_EXTRINSIC_APOPTOTIC_SIGNALING_PATHWAY_VIA_DEATH_DOMAIN_RECEPTORS	0.16835	0.718503	0.137251	-0.471786	-1.27175	16	Ddx47, Bid, Dedd, Pik3r1, Sort1, Tradd, Bad, Bloc1s2, Tnfrsf1a
1006	GO_EXTRINSIC_COMPONENT_OF_CYTOPLASMIC_SIDE_OF_PLASMA_MEMBRANE	0.803665	1	0.0686326	0.223997	0.803961	38	Rgs1, Hck, Gna13, Gnaq, Kras, Snx18, Nras, Fermt3, Csk, Snx5, Cyth4, Gngt2
1007	GO_EXTRINSIC_COMPONENT_OF_MEMBRANE	0.948718	1	0.0704501	0.177297	0.744897	85	Rgs1, Bloc1s6, Snx2, Hck, Trf, Nmt1, Gna13, Nsmaf, Ehd4, Ncf1, Snx3, Ctnna1, Gnaq, Kras, Tor1a
1008	GO_EXTRINSIC_COMPONENT_OF_ORGANELLE_MEMBRANE	0.864818	1	0.0457704	-0.304928	-0.679012	8	Anxa1
1009	GO_EXTRINSIC_COMPONENT_OF_PLASMA_MEMBRANE	0.965418	1	0.0643583	0.172036	0.658975	51	Rgs1, Hck, Trf, Gna13, Ctnna1, Gnaq, Kras
1010	GO_EYE_DEVELOPMENT	0.494118	0.924101	0.101714	0.247945	0.969854	58	Skil, Max, Tgif1, Maf, Psen2, Clic4, Tdrd7, Aldh1b1, Arid1b, Stat1
1011	GO_EYE_MORPHOGENESIS	0.845387	1	0.0637845	0.233303	0.740922	24	Tdrd7, Aldh1b1, Arid1b, Stat1, Tlr7, Prdm1
1012	GO_EYE_PHOTORECEPTOR_CELL_DIFFERENTIATION	0.7806	1	0.0639272	0.338495	0.691179	5	Stat1, Prdm1
1013	GO_E_BOX_BINDING	0.25089	0.802148	0.112843	-0.586899	-1.22042	6	Bmyc
1014	GO_FACE_DEVELOPMENT	0.869779	1	0.0617054	0.232811	0.708399	19	Aldh1b1, Raf1, Sgpl1, Zfand5, Mapk1, Ptpn6, Ankrd11, Rras
1015	GO_FATTY_ACID_BETA_OXIDATION	0.60101	0.967305	0.0613026	-0.335903	-0.90546	16	Abcd2, Crat, Hadhb, Ech1
1016	GO_FATTY_ACID_BETA_OXIDATION_USING_ACYL_COA_OXIDASE	0.322064	0.850107	0.0972151	-0.556663	-1.15754	6	Abcd2, Crat
1017	GO_FATTY_ACID_BINDING	0.164983	0.713093	0.138805	-0.53191	-1.30687	11	S100a8, Ugt1a1, Stx3, S100a9, Scp2, Alox5ap
1018	GO_FATTY_ACID_BIOSYNTHETIC_PROCESS	0.00374506	0.106064	0.431708	0.581062	1.84534	24	Cd74, Sik1, Ggta1, Elovl5, Lta4h
1019	GO_FATTY_ACID_CATABOLIC_PROCESS	0.932546	1	0.0410713	-0.229048	-0.660125	21	Abcd2, Crat, Hadhb, Ech1
1020	GO_FATTY_ACID_DERIVATIVE_BIOSYNTHETIC_PROCESS	0.0233317	0.316051	0.352488	0.647141	1.72517	12	Cd74, Ggta1, Lta4h, Pla2g4a
1021	GO_FATTY_ACID_DERIVATIVE_METABOLIC_PROCESS	0.0153847	0.252776	0.38073	0.522089	1.65594	23	Cd74, Ggta1, Lta4h, Pla2g4a, Mapkapk3, Hpgd, Cyp4f18, Cyp4f13, Cyp4f16, Mif, Mapk1
1022	GO_FATTY_ACID_DERIVATIVE_TRANSPORT	0.424942	0.913606	0.0962406	0.507812	1.03691	5	Ace, Pla2g4a
1023	GO_FATTY_ACID_HOMEOSTASIS	0.401848	0.90724	0.0995791	0.525407	1.07284	5	Sik1, Apoe, Sirt2
1024	GO_FATTY_ACID_METABOLIC_PROCESS	0.486239	0.921699	0.105125	0.238889	0.985007	74	Cd74, Sik1, Ggta1, Elovl5, Lta4h, Pla2g4a, Mapkapk3, Hpgd, Cyp4f18, Sgpl1, Hsd17b4, Cyp4f13, Cyp4f16, Pex7, Mif, Mapk1, Cpt1a
1025	GO_FATTY_ACID_TRANSPORT	0.382567	0.896273	0.105521	0.386751	1.05792	13	Ace, Sik1, Apoe, Pla2g4a
1026	GO_FATTY_ACYL_COA_BINDING	0.945854	1	0.0405756	-0.251468	-0.598178	10	Dbi, Eci2, Acox3, Scp2
1027	GO_FATTY_ACYL_COA_METABOLIC_PROCESS	0.854484	1	0.0452247	-0.290457	-0.690922	10	Dgat2, Ppt1, Acsl5
1028	GO_FAT_CELL_DIFFERENTIATION	0.457895	0.918958	0.0995791	0.27697	0.984159	37	Ccr5, Ctbp2, Crebbp, Erap1, Gsk3b, Egr2, Psmb8, Tbl1xr1, Arl4c
1029	GO_FAT_SOLUBLE_VITAMIN_METABOLIC_PROCESS	0.0423173	0.413674	0.321776	0.713883	1.592	7	Lgmn, Aldh1b1, Cyp4f18, Cyp4f13, Cyp4f16
1030	GO_FC_EPSILON_RECEPTOR_SIGNALING_PATHWAY	1	1	0.0306323	-0.148643	-0.584039	84	Nfatc3, Cul1, Shc1, Psmc3, Pik3r1, Psmd14, Lat2, Psmd6, Psma1, Rac2, Ppp3ca, Pak2, Psmb1, Psmc5, Nfatc1, Ube2d3, Ikbkb, Psmb4, Psma5, Fes, Psmc6, Psmc4, Psmb6, Syk, Tab2, Rac1, Psmd7
1031	GO_FC_GAMMA_RECEPTOR_SIGNALING_PATHWAY	0.913545	1	0.0670513	0.185834	0.711826	51	Wipf2, Elmo1, Hck, Fcgr1, Grb2, Fcgr2b, Vav1, Prkcd, Clec4d, Mapk1, Hsp90ab1, Arpc3, Fcgr4, Myo1g, Actr3, Prkch, Arpc4, Wasf2
1032	GO_FC_RECEPTOR_SIGNALING_PATHWAY	1	1	0.0691198	0.141889	0.641681	123	Wipf2, Elmo1, Psmd11, Nfkb2, Tmem189, Psme1, Hck, Fcgr1, Malt1, Grb2, Fcgr2b, Psmb8, Vav1, Psmb9, Prkcd, Clec4d, Kras, Mapk1, Psmd1, Psme2, Hsp90ab1, Nfkbia, Rela, Ubc, Arpc3, Psmd12, Fcgr4, Map3k1, Myo1g, Nras, Csf1r, Actr3, Calm1, Psmd13, Psmd5, Prkch, Arpc4, Wasf2, Psma4
1033	GO_FEAR_RESPONSE	0.369515	0.889942	0.104733	0.55212	1.12738	5	Bcl2, Eif4g1, Vdac2
1034	GO_FEEDING_BEHAVIOR	0.708968	0.998387	0.0537873	-0.345759	-0.822471	10	Derl2, Gls, Fyn
1035	GO_FEMALE_GAMETE_GENERATION	0.244444	0.799225	0.138022	0.36564	1.16029	22	Il1b, Bcl2, Pla2g4a, Hexb, Hpgd, Il4ra, Tlr7, Sirt2, Zmiz1
1036	GO_FEMALE_SEX_DIFFERENTIATION	0.556303	0.954508	0.0649408	-0.305214	-0.93074	26	Stat5b, Mmp19, Yy1, Ube3a
1037	GO_FERRIC_IRON_TRANSPORT	0.175	0.724818	0.158514	0.626882	1.35991	6	Trf, Tcirg1, Dnm2
1038	GO_FERROUS_IRON_BINDING	0.887348	1	0.0445962	-0.293232	-0.652968	8	Plod3
1039	GO_FERTILIZATION	0.275	0.830612	0.102822	-0.353214	-1.13696	32	Met, Cd93, Ube3a, Hexa, Plcb1, Cct7, Stx3, Lrmp, Smad4
1040	GO_FIBRIL_ORGANIZATION	0.988263	1	0.0535669	0.208569	0.486221	8	Cst3, Hsp90ab1
1041	GO_FIBROBLAST_GROWTH_FACTOR_BINDING	0.986464	1	0.0386372	-0.199504	-0.474567	10	Thbs1, Api5
1042	GO_FIBROBLAST_GROWTH_FACTOR_RECEPTOR_SIGNALING_PATHWAY	0.829508	1	0.0451344	-0.237173	-0.77393	35	Polr2i, Shoc2, Ncbp1, Iqgap2, Polr2d, Wfdc17, Ptpn11, Rab4b
1043	GO_FIBRONECTIN_BINDING	0.995423	1	0.052057	0.208106	0.464088	7	Plekha2, Ctss, Hsd17b12, Itgb1
1044	GO_FILAMENTOUS_ACTIN	0.968013	1	0.0392759	-0.225559	-0.554183	11	Iqgap2, Rac2, Pak2
1045	GO_FILOPODIUM	0.837696	1	0.0665892	0.221496	0.780978	36	Ppp1r9b, Ube2k, Fgd2, Ngdn, Dync1h1, Arl4c, Twf2, Slc9a3r1, Erbin, Vasp, Spata13, Myo1g, Myo5a
1046	GO_FILOPODIUM_ASSEMBLY	0.488208	0.921699	0.0894367	0.400422	0.966631	9	Ppp1r9b, Fgd2, Spata13, Dnm2
1047	GO_FILOPODIUM_TIP	0.651246	0.980511	0.0601186	-0.40963	-0.851797	6	Cib1
1048	GO_FK506_BINDING	0.385841	0.898142	0.08654	-0.494734	-1.06999	7	Fkbp5, Fkbp4, Fkbp3
1049	GO_FLAVIN_ADENINE_DINUCLEOTIDE_BINDING	0.859524	1	0.0607719	0.258859	0.690074	12	Cyb5r3, Mthfr, Sdha, Gfer
1050	GO_FOCAL_ADHESION_ASSEMBLY	0.770455	1	0.0637845	0.336627	0.730255	6	Bcl2, Fermt3, Taok3, Ptk2b
1051	GO_FOREBRAIN_CELL_MIGRATION	0.286765	0.830959	0.12564	0.459222	1.16806	11	Psen2, Cx3cr1, Ogdh, Rtn4
1052	GO_FOREBRAIN_DEVELOPMENT	0.348765	0.865077	0.128143	0.252799	1.05007	76	Ccr5, Gsk3b, Psen2, Ogt, Ran, Aldh1b1, Arid1b, Cx3cr1, Htra2, Ogdh, Kat2b, Cnp, Dync1h1, Tra2b, Gnaq, Kras, Tlr7, Apaf1, Chd4, Notch2, Rtn4, Uba1, Tacc1, Slc4a7, Nras, Csf1r, Setd2, Nrros, Ext1
1053	GO_FOREBRAIN_GENERATION_OF_NEURONS	0.832547	1	0.0618406	0.289786	0.699554	9	Ogdh, Gnaq, Slc4a7, Csf1r
1054	GO_FOREBRAIN_NEURON_DEVELOPMENT	0.886364	1	0.0571259	0.287658	0.624024	6	Ogdh, Gnaq, Slc4a7
1055	GO_FORELIMB_MORPHOGENESIS	0.43418	0.918169	0.0949752	0.502691	1.02645	5	Aldh1b1, Nipbl, Ctnnb1
1056	GO_FORMATION_OF_PRIMARY_GERM_LAYER	0.0203896	0.295936	0.352488	-0.526496	-1.56021	23	Mmp8, Fn1, Pofut2
1057	GO_FORMATION_OF_TRANSLATION_PREINITIATION_COMPLEX	0.384615	0.897952	0.10673	0.357516	1.05175	17	Eif3i, Eif3f, Eif3j2, Eif3m, Eif3e
1058	GO_FRUCTOSE_METABOLIC_PROCESS	0.535797	0.941036	0.0831291	0.44996	0.918782	5	Pfkfb4, Aldh1b1
1059	GO_G1_DNA_DAMAGE_CHECKPOINT	0.230392	0.779653	0.142057	0.38221	1.18283	20	Crebbp, Arid3a, Cnot6, Ppp2r5c, Cnot1, Npm1, Ubc
1060	GO_G1_S_TRANSITION_OF_MITOTIC_CELL_CYCLE	0.584027	0.962221	0.0621124	-0.30467	-0.918484	24	Cul1, Iqgap2, Cul3, Cdkn1b, Cdkn2d, Camk2d, Orc4, Ppp3ca, Id2, Eif4ebp1
1061	GO_G2_DNA_DAMAGE_CHECKPOINT	0.380952	0.896112	0.104733	0.40242	1.07278	12	Sik1, Mapkapk3, Cdk5rap3
1062	GO_GABA_RECEPTOR_BINDING	0.421239	0.913606	0.0817516	-0.485645	-1.05033	7	Trak2, Maf1, Plcl2
1063	GO_GALACTOSYLTRANSFERASE_ACTIVITY	0.457295	0.918937	0.0776799	-0.499463	-1.0386	6	Plod3
1064	GO_GAMETE_GENERATION	0.908309	1	0.0347157	-0.192491	-0.788915	123	Aff4, Herc4, Cib1, Arid4b, Prdx4, Mmp19, Yy1, Dedd, Hexa, Ggnbp2, Cetn2, Tstd3, Herc1, Tmem203, Diaph1, Diaph2, Tpgs1, Trp53, Lmna, Smad4, Bad, Kdm2a, Rara, Hook3, Prdx1
1065	GO_GAMMA_TUBULIN_BINDING	0.32409	0.850107	0.095288	-0.508234	-1.13173	8	Ndrg1, Nme1, Tubgcp4
1066	GO_GANGLIOSIDE_METABOLIC_PROCESS	0.0707965	0.535481	0.224966	-0.670639	-1.45043	7	St8sia4, St3gal4, Hexa
1067	GO_GASTRULATION	0.0474632	0.436211	0.266351	-0.465605	-1.48286	30	Mmp8, Fn1, Pofut2, Syf2, Kdm6b
1068	GO_GATED_CHANNEL_ACTIVITY	0.878583	1	0.0438002	-0.24634	-0.70996	21	Tmem109, Trpm7, P2rx4
1069	GO_GDP_BINDING	0.994987	1	0.0562941	0.152248	0.529148	33	Arl8a, Ran, Rab5c, Rab21, Rap2b, Kras
1070	GO_GDP_DISSOCIATION_INHIBITOR_ACTIVITY	0.375	0.893766	0.102822	0.49207	1.06746	6	Ranbp1, Rgs14, Arhgdia
1071	GO_GENERATION_OF_PRECURSOR_METABOLITES_AND_ENERGY	0.513788	0.929519	0.0617054	-0.239635	-0.966951	112	Ndufa9, Sdhd, Bmyc, Ndufv1, Ndufa12, Ndufs5, Cs, Ndufs4, Gyg, Mdh2, Ndufv2, Idh3b, Sdhc, Ndufb11, Ndufa11, Cox7b, Cox6b1, Ndufb5, Ndufa1, Ndufs7, Ndufc2, Cyc1, Surf1, Akt1, Ndufa10, Slc25a4, Ndufb3, Cox6c, Ndufa8, Cox8a, Cox5b, Cox4i1, Coa6, Pygl, Cox17, Ndufa7, Ndufa2, Ndufc1, Prkag1, Ndufa13, Cox6a1, Ppp1ca, Ndufb7
1072	GO_GENE_SILENCING	0.0233355	0.316051	0.352488	0.376945	1.48307	59	Pom121, Celf1, Ncbp2, Prkra, Chmp1a, Baz2a, Mbd2, Ran, Cnot6, Polr2g, Arid1b, Stat1, Seh1l, Ago2, Tsn, Morf4l2, Cnot1
1073	GO_GENE_SILENCING_BY_RNA	0.058779	0.487093	0.321776	0.387829	1.40248	40	Pom121, Celf1, Ncbp2, Prkra, Ran, Cnot6, Polr2g, Stat1, Seh1l, Ago2, Tsn, Cnot1, Polr2j
1074	GO_GENITALIA_DEVELOPMENT	0.862944	1	0.0447749	-0.285835	-0.679927	10	Trp53, Ptpn11
1075	GO_GERM_CELL_DEVELOPMENT	0.425532	0.913614	0.104733	0.265229	1.00712	47	Sik1, Ube2j1, Celf1, Ran, Bcl2, Stk11, Hexb, Hspa8, Kdm3b, Dpy19l1, Tlr7, Chd4, Prdm1, Tbpl1
1076	GO_GERM_CELL_NUCLEUS	0.175	0.724818	0.158514	0.629074	1.36467	6	Ran, Hspa8, Hspa5, Hspa1a, Marcks
1077	GO_GLANDULAR_EPITHELIAL_CELL_DIFFERENTIATION	0.520211	0.934501	0.0704501	-0.506304	-0.982852	5	Rxra, Trp53, Rara
1078	GO_GLAND_DEVELOPMENT	0.487977	0.921699	0.0629395	-0.244225	-0.983785	104	Acat1, Sp3, Ptcd2, Stat5b, Anxa1, Rxra, Nme1, Ugt1a1, Ube3a, Aprt, Orai1, Rb1cc1, Fkbp4, Adrb2, Map2k2, Rdx, Cul3, Crip1, Phb2, Trp53, Capn2, Smad4, Rara, Plxnb2
1079	GO_GLAND_MORPHOGENESIS	0.465347	0.919833	0.0949752	0.307265	0.974566	23	Ccl7, Tgm2, Bcl2
1080	GO_GLIAL_CELL_DEVELOPMENT	0.212121	0.765959	0.120433	-0.427754	-1.22434	20	Ndrg1, S100a8, Tstd3, Vim, Ilk, Id2, Akt1, S100a9
1081	GO_GLIAL_CELL_DIFFERENTIATION	0.657938	0.981986	0.0557104	-0.270137	-0.875732	34	Ndrg1, S100a8, Tstd3, Map2k2, Vim, Ilk, Ptpn11, Id2, Akt1, S100a9
1082	GO_GLIAL_CELL_MIGRATION	0.0265766	0.336832	0.352488	-0.660926	-1.62385	11	Fn1, Vcan, Hexa
1083	GO_GLIAL_CELL_PROJECTION	0.994801	1	0.0393562	-0.192533	-0.428732	8	Rdx, Glul, App, Ezr, Msn, Pink1, Sirt2, Eif2s1
1084	GO_GLIOGENESIS	0.0686901	0.526127	0.216543	-0.395244	-1.379	47	Fn1, Vcan, Ndrg1, S100a8, Anxa1, Hexa, Tstd3, Map2k2, Vim, Ilk
1085	GO_GLOBAL_GENOME_NUCLEOTIDE_EXCISION_REPAIR	0.934625	1	0.0576091	0.213241	0.583303	13	Xpa, Sumo3, Ubc, Sumo1, Rbx1
1086	GO_GLOMERULUS_DEVELOPMENT	0.47549	0.921699	0.0931455	0.384031	0.976809	11	Sulf2, Bcl2, Notch2
1087	GO_GLUCAN_BIOSYNTHETIC_PROCESS	0.894281	1	0.0442407	-0.289012	-0.64357	8	Gyg, Akt1
1088	GO_GLUCAN_METABOLIC_PROCESS	0.904177	1	0.0598603	0.222546	0.677165	19	Gsk3b, Il6st, Stk40, Ubc, Ugp2, Calm1
1089	GO_GLUCOCORTICOID_RECEPTOR_BINDING	0.348039	0.865077	0.112379	0.430769	1.09569	11	Crebbp, Ywhah, Stat1
1090	GO_GLUCOSE_6_PHOSPHATE_METABOLIC_PROCESS	0.307953	0.845852	0.0968878	-0.478954	-1.13931	10	Dera, Rpe, G6pdx, Pgd, Taldo1
1091	GO_GLUCOSE_BINDING	0.838337	1	0.0605093	0.317655	0.648626	5	Hk2, Hk3, Ugp2
1092	GO_GLUCOSE_CATABOLIC_PROCESS	0.455206	0.918937	0.0949752	0.362099	0.990493	13	Pfkfb4, Hk2, Hk3, Eno1, Pgk1, Eno1b, Pkm
1093	GO_GLUCOSE_HOMEOSTASIS	0.255618	0.808685	0.144631	0.294738	1.12359	50	Sik1, Crebbp, Il1b, Oas2, Ogt, Stk11, Stat1, Raf1, Oas3, Hk2, Pdk3, Sidt2, Ptpn2, Hk3, Sirt2, Ptpn6
1094	GO_GLUCOSE_METABOLIC_PROCESS	0.297368	0.838876	0.128143	0.310026	1.10162	37	Sik1, Pfkfb4, Oas2, Slc25a11, Oas3, Hk2, Pdk3, Cpt1a, Hk3, Gpd2
1095	GO_GLUTAMATE_METABOLIC_PROCESS	0.806678	1	0.0495902	-0.376588	-0.731044	5	Got2, Gls, Glul
1096	GO_GLUTAMATE_RECEPTOR_BINDING	0.469697	0.919834	0.0734381	-0.366504	-0.987948	16	Flot2, Adrb2, Flot1, Camk2d, Rab4b
1097	GO_GLUTAMATE_RECEPTOR_SIGNALING_PATHWAY	0.327402	0.850107	0.0962406	-0.554534	-1.15312	6	Trpm7, Plcb1
1098	GO_GLUTAMATE_SECRETION	0.266904	0.824616	0.10882	-0.581646	-1.20949	6	Vamp3, Stx3, Gls, Slc38a2
1099	GO_GLUTAMINE_FAMILY_AMINO_ACID_BIOSYNTHETIC_PROCESS	0.818981	1	0.0488971	-0.37151	-0.721186	5	Gls, Pycr2, Glul
1100	GO_GLUTAMINE_FAMILY_AMINO_ACID_CATABOLIC_PROCESS	0.806678	1	0.0495902	-0.376588	-0.731044	5	Got2, Gls, Glul
1101	GO_GLUTAMINE_FAMILY_AMINO_ACID_METABOLIC_PROCESS	0.378007	0.893794	0.0860347	-0.432386	-1.08155	12	Ggh, Ctps2, Got2, Gls, Pycr2, Asnsd1, Glul
1102	GO_GLUTAMINE_METABOLIC_PROCESS	0.366782	0.888292	0.0880945	-0.477154	-1.0985	9	Ggh, Ctps2, Gls, Asnsd1, Glul
1103	GO_GLUTATHIONE_DERIVATIVE_BIOSYNTHETIC_PROCESS	0.0235591	0.316051	0.352488	-0.758999	-1.57828	6	Mgst1, Mgst3, Gstm1
1104	GO_GLUTATHIONE_DERIVATIVE_METABOLIC_PROCESS	0.0235591	0.316051	0.352488	-0.758999	-1.57828	6	Mgst1, Mgst3, Gstm1
1105	GO_GLUTATHIONE_METABOLIC_PROCESS	0.429048	0.916272	0.0776799	-0.372836	-1.03053	17	Mgst1, Ethe1, Hagh, Gstm1, G6pdx, Gsr
1106	GO_GLUTATHIONE_PEROXIDASE_ACTIVITY	0.00214759	0.0719208	0.431708	-0.859006	-1.78624	6	Mgst1, Gpx3, Mgst3, Prdx6
1107	GO_GLUTATHIONE_TRANSFERASE_ACTIVITY	0.230503	0.779653	0.116739	-0.550057	-1.22487	8	Mgst1, Mgst3, Gstm1
1108	GO_GLYCERALDEHYDE_3_PHOSPHATE_METABOLIC_PROCESS	0.159933	0.708	0.141225	-0.536036	-1.31701	11	Khk, Dera, Rpe, G6pdx, Pgd, Taldo1, Aldh2
1109	GO_GLYCEROLIPID_BIOSYNTHETIC_PROCESS	0.187097	0.746747	0.126254	-0.355372	-1.22218	44	Gnpat, Pigc, Dgat2, Pigk, Agpat2, Cds2, Impa1, Dpm1, Pik3r1
1110	GO_GLYCEROLIPID_CATABOLIC_PROCESS	0.309469	0.847537	0.116234	0.580007	1.18433	5	Apoe, Abhd12, Gde1
1111	GO_GLYCEROLIPID_METABOLIC_PROCESS	0.257642	0.809809	0.09855	-0.288383	-1.1283	82	Gnpat, Pigc, Dgat2, Pigk, Agpat2, Cds2, Impa1, Pgp, Plcb1, Dpm1, Pik3r1, Mboat1, Hadhb, Lipa, Efr3a, Pik3r5, Dbi, Impa2, Ttc7, Gpcpd1, Fyn, Ptpn11
1112	GO_GLYCEROPHOSPHOLIPID_METABOLIC_PROCESS	0.173591	0.724377	0.12564	-0.312198	-1.19218	72	Gnpat, Pigc, Pigk, Agpat2, Cds2, Impa1, Pgp, Plcb1, Dpm1, Pik3r1, Mboat1, Hadhb, Efr3a, Pik3r5, Dbi, Impa2, Ttc7, Gpcpd1, Fyn, Ptpn11
1113	GO_GLYCOGEN_BIOSYNTHETIC_PROCESS	0.894281	1	0.0442407	-0.289012	-0.64357	8	Gyg, Akt1
1114	GO_GLYCOLIPID_BINDING	0.112457	0.62313	0.173748	-0.599263	-1.37962	9	Sell, Pigk
1115	GO_GLYCOLIPID_BIOSYNTHETIC_PROCESS	0.000479957	0.0218024	0.498493	-0.787884	-1.93578	11	Pigc, St8sia4, St3gal4, Pigk, Dpm1
1116	GO_GLYCOLIPID_CATABOLIC_PROCESS	0.683656	0.987561	0.0572461	-0.437981	-0.850222	5	Hexa, Gba
1117	GO_GLYCOPROTEIN_BINDING	0.96129	1	0.0376143	-0.1933	-0.646353	38	Cfh, Stx3, Vim, Thbs1, Lgals1, Fyn, Edem2, Rab4b, Lman2, Tgfb1, Edem1, Itgb7, Ctsl, Csnk1g2, Sdcbp
1118	GO_GLYCOPROTEIN_CATABOLIC_PROCESS	0.808436	1	0.0494905	-0.376234	-0.730357	5	Edem2, Stt3b, Edem1
1119	GO_GLYCOPROTEIN_METABOLIC_PROCESS	0.362297	0.882283	0.0799859	-0.272488	-1.05882	78	Vcan, Galnt9, Stt3a, Pofut2, Trak2, Prkcsh, St8sia4, St3gal4
1120	GO_GLYCOSAMINOGLYCAN_BINDING	0.201613	0.761542	0.120985	-0.365655	-1.22267	38	Fn1, Vcan, Saa3, Sell, Prtn3, Pglyrp1
1121	GO_GLYCOSPHINGOLIPID_BIOSYNTHETIC_PROCESS	0.0115775	0.215051	0.38073	-0.841134	-1.63284	5	St8sia4, St3gal4
1122	GO_GLYCOSPHINGOLIPID_METABOLIC_PROCESS	0.115966	0.629551	0.168238	-0.472776	-1.3365	19	St8sia4, St3gal4, Glb1, Hexa, Gba, Asah1
1123	GO_GLYCOSYLATION	0.440061	0.918937	0.0714786	-0.276313	-1.02685	64	Galnt9, Stt3a, Pofut2, Trak2, Prkcsh, St8sia4, St3gal4
1124	GO_GLYCOSYL_COMPOUND_BIOSYNTHETIC_PROCESS	0.744147	1	0.0510114	-0.274885	-0.81459	23	Nme1, Aprt, Ctps2, Hprt
1125	GO_GLYCOSYL_COMPOUND_CATABOLIC_PROCESS	0.318105	0.850107	0.0949752	-0.475586	-1.1313	10	Dera, Fuca1, Hprt
1126	GO_GLYCOSYL_COMPOUND_METABOLIC_PROCESS	0.00899835	0.183486	0.38073	-0.38293	-1.54459	108	Dguok, Icmt, Ndufa9, Dera, Fuca1, Ndufv1, Nme1, Ndufa12, Ndufs5, Mri1, Aprt, Ndufs4, Ctps2, Hprt, Mocs2, Ndufv2, Sdhc, Ndufb11, Ahcyl1, Erh, Ndufa11, Cox7b, Cox6b1, Bad, Ndufb5, Ndufa1, Ndufs7, Ahcyl2, Ndufc2, Cyc1, Surf1, Prps1, Vcp, Ndufa10, Ndufb3, Nt5c, Cox6c, Ndufa8, Cox8a, Tgfb1, Apobec3, Cox5b, Cox4i1, Coa6, Gnai2, Ndufa7, Ndufa2, Ndufc1, Prkag1, Ndufa13, Cox6a1, Adss, Ndufb7, Myh9
1127	GO_GLYOXYLATE_METABOLIC_PROCESS	0.377574	0.893794	0.102822	0.479139	1.06851	7	Oat, Ogdh
1128	GO_GOLGI_APPARATUS	0.25	0.801537	0.202072	0.203404	1.06311	390	H2-Eb1, H2-Ab1, H2-Aa, Cd74, Rsad2, Tlr9, Tnks2, Igtp, Cltb, Sulf2, Tgm2, Ap2b1, Gcnt2, Xpa, Gbp2, Cat, Arid3a, H2-M3, Ggta1, Psen2, Csnk1d, Clic4, Cux1, Apoe, Trappc6b, Golgb1, Tmc6, H2-Q7, Senp6, Hck, Tmed3, Pla2g4a, Man1a2, Ap1g1, Copg1, Fgd2, Grb2, Cdipt, Ccdc115, Gbp3, Tcirg1, Rab21, Raf1, Ergic1, Nmt1, Trappc6a, Slc35c2, Mapkap1, Stk24, Stx4a, Leprot, Trappc4, Vps54, Stx16, Tmed5, Ash1l, Cr…
1129	GO_GOLGI_APPARATUS_PART	0.0317621	0.364312	0.321776	0.24675	1.22098	261	H2-Eb1, H2-Ab1, H2-Aa, Cd74, Tlr9, Tnks2, Igtp, Cltb, Sulf2, Ap2b1, Gcnt2, Gbp2, H2-M3, Ggta1, Psen2, Csnk1d, Cux1, Trappc6b, Golgb1, H2-Q7, Senp6, Tmed3, Man1a2, Ap1g1, Copg1, Cdipt, Ccdc115, Gbp3, Rab21, Ergic1, Trappc6a, Stk24, Stx4a, Leprot, Trappc4, Vps54, Stx16, Creb3, Sec24c, Pdcd10, Birc6, Sdc3, Tmed7, Glg1, Tapbp, Mgat1, Clcn4, Cbfa2t3, Irgm1, Gosr2, Sec16a, Kras, Arl1, Rab1a, Rab1b, Tlr…
1130	GO_GOLGI_ASSOCIATED_VESICLE	0.883721	1	0.0633597	0.207428	0.761231	42	Cltb, Tmed3, Ap1g1, Copg1, Ccdc115, Stk24, Tmed7, Scfd1, Tmed9, Ap1s2, Tgoln1
1131	GO_GOLGI_ASSOCIATED_VESICLE_MEMBRANE	0.428218	0.916272	0.0999277	0.31382	0.995358	23	Cltb, Tmed3, Ap1g1, Copg1, Tmed7
1132	GO_GOLGI_CISTERNA	0.873977	1	0.0426734	-0.227905	-0.738824	34	Bet1, St3gal4, Sgms1, Sort1, Asap1, Tmed2, Nagpa, Cant1, Sar1b, B4galt5, Sorl1, Nucb1
1133	GO_GOLGI_CISTERNA_MEMBRANE	0.752094	1	0.0506004	-0.276314	-0.807636	22	St3gal4, Sort1, Asap1, Tmed2, Nagpa, Cant1, Sar1b, B4galt5, Nucb1
1134	GO_GOLGI_LOCALIZATION	0.0875912	0.57603	0.237794	0.595613	1.4772	10	Stk11, Uvrag, Copg1, Stk24, Pdcd10, Slc9a3r1
1135	GO_GOLGI_LUMEN	0.281416	0.830959	0.105125	-0.548566	-1.18641	7	Vcan
1136	GO_GOLGI_MEMBRANE	0.0151999	0.252607	0.38073	0.269185	1.30288	229	H2-Eb1, H2-Ab1, H2-Aa, Cd74, Tlr9, Tnks2, Igtp, Cltb, Ap2b1, Gcnt2, Gbp2, H2-M3, Ggta1, Psen2, Csnk1d, Cux1, Trappc6b, Golgb1, H2-Q7, Senp6, Tmed3, Man1a2, Ap1g1, Copg1, Cdipt, Gbp3, Rab21, Ergic1, Trappc6a, Stk24, Leprot, Trappc4, Vps54, Stx16, Creb3, Sec24c, Pdcd10, Tmed7, Glg1, Tapbp, Mgat1, Clcn4, Cbfa2t3, Irgm1, Gosr2, Sec16a, Kras, Arl1, Rab1a, Rab1b, Tlr7, Rock2, Notch2, Acbd3, Vapb, H2-K1…
1137	GO_GOLGI_ORGANIZATION	0.340796	0.860051	0.114751	0.310404	1.0678	32	Csnk1d, Golgb1, Stk24, Stx16, Tmed5, Pdcd10, Dync1h1, Arl1, Rab1a, Tmed9, Vmp1, Gak
1138	GO_GOLGI_STACK	0.79726	1	0.0713053	0.215634	0.818268	49	Sulf2, H2-M3, Ggta1, Golgb1, H2-Q7, Tmed3, Rab21, Trappc4, Stx16, Tmed7
1139	GO_GOLGI_TO_ENDOSOME_TRANSPORT	0.0909091	0.579931	0.191892	-0.577565	-1.41904	11	Coro7, Eps15, Sort1, Rab4b, Sys1, Rab32, Ap2a2, Vps13c
1140	GO_GOLGI_TO_PLASMA_MEMBRANE_PROTEIN_TRANSPORT	0.0104483	0.202078	0.38073	-0.665465	-1.74655	14	Rab31, Golga4, Vamp3, Sptan1, Macf1, Nsf, Rab8b, Sys1, Sptbn1
1141	GO_GOLGI_TO_PLASMA_MEMBRANE_TRANSPORT	0.000372524	0.017991	0.498493	-0.664895	-1.9031	20	Rab31, Osbpl8, Stxbp6, Golga4, Vamp3, Sptan1, Macf1, Nsf, Rab8b, Exoc2, Sys1, Commd1, Sptbn1
1142	GO_GOLGI_TO_VACUOLE_TRANSPORT	0.697674	0.993232	0.053677	-0.295877	-0.829958	18	Coro7, Eps15, Sort1, Rab4b, Sys1, Rab32, Ap2a2
1143	GO_GOLGI_VESICLE_TRANSPORT	0.672414	0.986426	0.0487011	-0.219564	-0.908884	132	Bet1, Rab31, Coro7, Osbpl8, Eps15, Dctn2, F5, Stxbp6, Golga4, Vamp3, Rab2a, Plcb1, Stx18, Cul3, Sort1, Kif5b, Sec22b, F10, Sec24b, Trip11, Dctn5, Rab4b, Sptan1, Macf1, Tmed2, Nsf, Scamp3, Rab8b, Rer1, Exoc2, Trappc2l, Sar1b, Sys1, Commd1, Sptbn1, Scamp2, Cyth1, Lman2, Sorl1, Vcp, Rab32, Ap2a2
1144	GO_GPI_ANCHOR_METABOLIC_PROCESS	0.0129137	0.231362	0.38073	-0.797292	-1.65791	6	Pigc, Pigk, Dpm1
1145	GO_GRANULOCYTE_ACTIVATION	0.764007	1	0.0504983	-0.299416	-0.764079	13	Prex1, Vamp3
1146	GO_GRANULOCYTE_MIGRATION	0.304348	0.844244	0.124434	0.314761	1.09591	34	Ccl7, Ccl4, Adgre4, Il1b, Jaml, Ccl5
1147	GO_GROWTH	0.910299	1	0.0743625	0.181706	0.789411	103	Ccl7, Pdlim5, Tnks2, Xpa, Rftn1, Clic4, Nupr1, Bcl2, Stk11, Kat2b, Vps54, Ifrd1, Zfp36l1, Tbl1xr1, Fkbp8, Prkcd, Notch2, Zmiz1, Klf2, Ptpn6, Gpd2, Stk40, Erbin
1148	GO_GROWTH_FACTOR_ACTIVITY	0.830189	1	0.0619763	0.290123	0.700368	9	Gfer, Hdgf, Manf, Osm, Cxcl2, Rabep1
1149	GO_GROWTH_FACTOR_BINDING	0.489899	0.922373	0.0931455	0.28139	0.960925	31	Il2rg, Il1rn, Senp6, Il10ra, Hspa8, Glg1, Tlr7, Il6st, Tlr13
1150	GO_GROWTH_FACTOR_RECEPTOR_BINDING	0.197368	0.759799	0.160801	0.338212	1.20177	37	Tlr9, Erap1, Il1rn, Il1b, Senp6, Snx2, Cd2ap, Grb2, Vav1, Pdcl3, Il6st, Tlr13, Slc9a3r1
1151	GO_GTPASE_ACTIVATING_PROTEIN_BINDING	0.884434	1	0.0589694	0.26655	0.643461	9	Tubb5, Pin1, Rgs14, Fmnl1
1152	GO_GTPASE_ACTIVITY	0.466667	0.919833	0.110122	0.234504	0.982538	83	Mx1, Tubb5, Gbp2, Arl8a, Ran, Lsg1, Rab5c, Gbp3, Rab21, Gna13, Rap2b, Tuba1b, Arl4c, Gnaq, Kras, Arl1, Rab1a, Eif5, Rab1b
1153	GO_GTPASE_BINDING	0.201439	0.761542	0.113313	-0.291738	-1.1638	96	Ndrg1, Cib1, Eprs, Stxbp6, Rock1, Golga4, Xpo1, Iqgap2, Dock4, Dock11, Adprh, Acap2, Diaph1, Anxa2, Ipo7, Diaph2, Akap13, Pkn1, Sptan1, Dennd5a, Rac2, Lsm2, Nsf, Rab3d, Exoc2, Arhgdib, Pak2, Rasgrp2, Sptbn1, Sorl1, Chm
1154	GO_GTP_DEPENDENT_PROTEIN_BINDING	0.716263	1	0.0543434	-0.352518	-0.811568	9	Rac2, Rab32, Rasgrp4, Ap3b1, Rac1
1155	GO_GTP_RHO_BINDING	0.424779	0.913606	0.0813027	-0.485005	-1.04895	7	Stxbp6, Rock1, Pkn1
1156	GO_GUANOSINE_CONTAINING_COMPOUND_METABOLIC_PROCESS	0.0252365	0.328932	0.352488	-0.693498	-1.59657	9	Dguok, Nme1, Hprt, Mocs2
1157	GO_GUANYL_NUCLEOTIDE_BINDING	0.394737	0.90724	0.123842	0.234336	1.01357	100	Mx1, Tubb5, Igtp, Gbp2, Arl8a, Ran, Lsg1, Rab5c, Gbp3, Rab21, Gna13, Ehd4, Rap2b, Nin, Tuba1b, Ift22, Arl4c, Irgm1, Gnaq, Kras, Arl1, Rab1a, Eif5, Rab1b
1158	GO_GUANYL_NUCLEOTIDE_EXCHANGE_FACTOR_ACTIVITY	0.971768	1	0.0332359	-0.179297	-0.69042	75	Arhgef3, Arhgef37, Prex1, Shc1, Herc1, Dock4, Dock11, Dock2, Dock10, Fyn, Akap13, Lamtor2, Camk2d, Sptan1, Dennd5a, Gapvd1, Rasgrp2, Ptpra, Sptbn1, Cyth1, Dennd4a, Rasgrp4
1159	GO_G_PROTEIN_ALPHA_SUBUNIT_BINDING	0.201878	0.761542	0.149208	0.555872	1.29586	8	Rgs1, Rgs10, Ric8a, Rgs14
1160	GO_G_PROTEIN_BETA_GAMMA_SUBUNIT_COMPLEX_BINDING	0.793594	1	0.0509083	-0.348309	-0.724284	6	Cetn2, Pik3r5
1161	GO_G_PROTEIN_COUPLED_ACETYLCHOLINE_RECEPTOR_SIGNALING_PATHWAY	0.65493	0.980511	0.0734381	0.358597	0.835971	8	Rgs10, Grk3, Gnaq
1162	GO_G_PROTEIN_COUPLED_CHEMOATTRACTANT_RECEPTOR_ACTIVITY	0.124711	0.641452	0.191892	0.706224	1.44205	5	Ccr5, Cx3cr1
1163	GO_G_PROTEIN_COUPLED_RECEPTOR_ACTIVITY	0.307125	0.845285	0.120985	0.333329	1.09246	26	Ccr5, Lpar6, Adgre4, Hpgd, Cx3cr1, Tlr7, Ogfr, Gpr141, Adgre1, Nrros, Gpr35
1164	GO_G_PROTEIN_COUPLED_RECEPTOR_BINDING	0.0150433	0.252607	0.38073	0.379297	1.53063	66	Ccl7, Cxcl16, Ccr5, Ccl4, Ace, Cxcl10, Clic4, Ccl5, Stat1, Gna13, Hspa8, Grk3, Pdcd6ip, Creb3, Stub1, Gnaq, Ptpn6, Slc9a3r1, Usp15, Ccl2, Usp4, Cnih4, Rtp4, Cklf, Hspa5, Calm1
1165	GO_G_PROTEIN_COUPLED_RECEPTOR_SIGNALING_PATHWAY	0.10299	0.600241	0.257206	0.285195	1.23558	102	Rgs1, Ccl7, Ccr5, Ccl4, Cxcl10, Lpar6, Tgm2, Adgre4, Gsk3b, Apoe, Itpr1, Rgs10, Ccl5, Hpgd, Cx3cr1, Gna13, Grk3, Vav1
1166	GO_G_PROTEIN_COUPLED_RECEPTOR_SIGNALING_PATHWAY_COUPLED_TO_CYCLIC_NUCLEOTIDE_SECOND_MESSENGER	0.626238	0.975625	0.0785029	0.28227	0.895289	23	Rgs1, Gna13, Ric8a, Gnaq, Tlr7, Slc9a3r1, Ccl2
1167	GO_H4_HISTONE_ACETYLTRANSFERASE_ACTIVITY	0.389273	0.900904	0.0847985	-0.466882	-1.07486	9	Hcfc1, Mcrs1
1168	GO_H4_HISTONE_ACETYLTRANSFERASE_COMPLEX	0.997727	1	0.0516356	0.203515	0.441492	6	Morf4l2, Ing3
1169	GO_HAIR_CELL_DIFFERENTIATION	0.835714	1	0.0621124	0.26902	0.717161	12	Clic4, Notch2, Slc9a3r1, Slc4a7
1170	GO_HAIR_CYCLE	0.883721	1	0.0428451	-0.254816	-0.679792	15	Snrpert, Trp53, Snrpe, Hdac1
1171	GO_HEAD_DEVELOPMENT	0.790441	1	0.0873098	0.187511	0.894974	183	Ccr5, Mafb, Ywhah, Rogdi, Pfkfb4, Gsk3b, Mbd2, Psen2, Ogt, Stxbp3, Ran, Aldh1b1, Abr, Bcl2, Ift172, Arid1b, Egr2, Cx3cr1, Cdk5rap3, Raf1, Htra2, Sgpl1, Ogdh, Zfand5, Mapkap1, Hspa8, Kat2b, Anp32b, Cnp, Dync1h1, Ctnna1, Tra2b, Sec16a, Gnaq, Kras, Mapk1, Tlr7, Apaf1, Chd4, Notch2, Rtn4, Sirt2, Ptpn6, Uba1, Ece1, Mbp, Tacc1, Slc4a7, Nras, Cast, Csf1r, Ankrd11, Csk, Hspa5, Setd2, Calm1, Anp32a, Nrros…
1172	GO_HEAD_MORPHOGENESIS	0.989691	1	0.0391956	-0.192242	-0.480867	12	Csrnp1, Ssbp4, Ptpn11
1173	GO_HEART_DEVELOPMENT	0.940751	1	0.0334562	-0.188538	-0.760933	111	Hopx, Plec, Ptcd2, Rxra, Shc1, Kdm6b, Tstd3, Rb1cc1, Map2k2, Ndufv2, Ilk, Crip1, Lmna, Hexim1, Sec24b, Ptpn11, Akap13, Trip11, Smad4, Dctn5, Camk2d, Rara, Plxnb2, Ccm2, Tmed2, Ppp3ca
1174	GO_HEART_GROWTH	0.745958	1	0.0661326	0.351737	0.718218	5	Pdlim5, Notch2
1175	GO_HEART_MORPHOGENESIS	0.905751	1	0.0399219	-0.206378	-0.701515	40	Plec, Ptcd2, Rxra, Ilk, Sec24b, Smad4, Rara, Plxnb2, Tmed2, Id2, Aldh2, Mef2c
1176	GO_HEART_PROCESS	0.42928	0.916272	0.0999277	0.343757	1.01127	17	Ace, Grk3, Srsf1
1177	GO_HEART_VALVE_DEVELOPMENT	0.905312	1	0.0568864	0.287954	0.587979	5	Prdm1, Notch2
1178	GO_HEAT_SHOCK_PROTEIN_BINDING	0.145889	0.676781	0.190023	0.329249	1.24093	45	Gbp2, Kpnb1, Daxx, Nfkb2, Dnajc7, Dnajc2, Gbp3, Ogdh, Eef1d, Hspa8
1179	GO_HELICASE_ACTIVITY	0.952077	1	0.0376143	-0.191372	-0.650508	40	Ddx47, Anxa1, Btaf1
1180	GO_HEMATOPOIETIC_PROGENITOR_CELL_DIFFERENTIATION	0.788779	1	0.0477342	-0.247598	-0.797145	31	Sp3, Top2b, Tstd3, Tnfrsf13b, Ssbp4, Prrc2c, Ptpn11, Batf
1181	GO_HEME_METABOLIC_PROCESS	0.246101	0.799652	0.112379	-0.542202	-1.20737	8	Ugt1a1, Tmem14c, Urod, Tspo
1182	GO_HEMOGLOBIN_METABOLIC_PROCESS	0.575058	0.96023	0.0793435	0.425073	0.867965	5	Cat, Hif1a, Add1
1183	GO_HEMOSTASIS	0.282486	0.830959	0.0913924	-0.270091	-1.08901	105	Cd177, Saa3, F13a1, Prtn3, Nfe2, Anxa7, Slc7a11, Tspan32, F5, C3, Pik3r1, Dock11, P2rx4, Dock2, Ilk, Pik3r5, F10, Fyn, Ptpn11, Rap2c
1184	GO_HEPARIN_BINDING	0.267442	0.825722	0.104344	-0.372708	-1.15105	27	Fn1, Saa3, Sell, Prtn3
1185	GO_HEPATICOBILIARY_SYSTEM_DEVELOPMENT	0.184733	0.74469	0.123257	-0.339703	-1.21367	51	Acat1, Sp3, Ptcd2, Stat5b, Anxa1, Rxra, Ugt1a1, Rb1cc1, Adrb2
1186	GO_HEPATOCYTE_APOPTOTIC_PROCESS	0.501779	0.925399	0.0728939	-0.479089	-0.996232	6	Bid
1187	GO_HETEROCHROMATIN	0.574751	0.96023	0.0628004	-0.332321	-0.932184	18	Top2b, Trim28, Lrwd1
1188	GO_HETEROPHILIC_CELL_CELL_ADHESION_VIA_PLASMA_MEMBRANE_CELL_ADHESION_MOLECULES	0.545035	0.943594	0.0822055	0.441553	0.901615	5	Jaml, Cd164
1189	GO_HETEROTRIMERIC_G_PROTEIN_COMPLEX	0.922518	1	0.0582216	0.220025	0.601859	13	Gna13, Gnaq, Gngt2, Gnb1, Gnas, Arrb1, Gng12, Gnb2, Gng2, Gng5, Gnai2, Rgs19, Gng10
1190	GO_HETEROTYPIC_CELL_CELL_ADHESION	0.689003	0.990955	0.0558265	-0.332669	-0.832125	12	Plec, Lilra6
1191	GO_HEXOSAMINIDASE_ACTIVITY	0.713533	1	0.0552496	-0.42275	-0.820655	5	Hexa, Nagpa, Cd44
1192	GO_HEXOSE_CATABOLIC_PROCESS	0.803005	1	0.0474483	-0.275354	-0.76109	17	Khk, Glb1
1193	GO_HEXOSE_METABOLIC_PROCESS	0.880192	1	0.0412376	-0.21399	-0.742289	46	Pofut2, Khk, Glb1, Fuca1, Mdh2, G6pdx, Got2, Bad, Atf4
1194	GO_HIGH_DENSITY_LIPOPROTEIN_PARTICLE	0.0966608	0.59391	0.190023	-0.709531	-1.37736	5	Saa3, Hp
1195	GO_HINDBRAIN_DEVELOPMENT	0.845048	1	0.0431037	-0.216345	-0.735394	40	Gnpat, Herc1, Map2k2, Atrn, Foxp1, Sec24b, Ptpn11, Kdm2a, Plxnb2, Rere, Ncor1, Sptbn1
1196	GO_HINDBRAIN_MORPHOGENESIS	0.348048	0.865077	0.0899861	-0.431155	-1.10026	13	Gnpat, Herc1, Map2k2, Ptpn11
1197	GO_HINDLIMB_MORPHOGENESIS	0.996485	1	0.0399219	-0.22445	-0.435709	5	Rara
1198	GO_HIPPOCAMPUS_DEVELOPMENT	0.875931	1	0.0618406	0.240129	0.706416	17	Gsk3b, Ran, Ogdh
1199	GO_HIPPO_SIGNALING	0.323326	0.850107	0.113313	0.572718	1.16944	5	Stk4, Mob1a, Ywhaz
1200	GO_HISTONE_ACETYLTRANSFERASE_BINDING	0.92	1	0.0598603	0.219551	0.618682	15	Pla2g4a, Kat2b, Sirt2, Cited2, Creb1
1201	GO_HISTONE_BINDING	0.0877193	0.57603	0.261664	0.334753	1.32936	61	Brd3, Tnks2, Atad2b, Brd4, Daxx, Baz2a, Zmynd8, Snrpa1, Dnajc2, Spty2d1, Dtx3l, Anp32b, Brd7, Prkcb, Tbl1xr1, Chd4, Npm1, Sirt2, Usp15, Rbbp7, Usp4
1202	GO_HISTONE_DEACETYLASE_BINDING	0.996805	1	0.0354665	-0.165043	-0.572499	46	Top2b, Yy1, Uhrf1bp1l, Pkn1, Rara, Rac2, Ncor1, Hdac1
1203	GO_HISTONE_DEACETYLASE_COMPLEX	0.805897	1	0.0653834	0.239216	0.784012	26	Mbd2, Zfp217, Morf4l2, Tbl1xr1, Chd4, Brms1, Rbbp7, Sap18b, Gatad2a, Mta2, Sap18, Hdac5
1204	GO_HISTONE_DEMETHYLASE_ACTIVITY	0.766372	1	0.0522693	-0.352435	-0.762231	7	Kdm6b, Kdm2a
1205	GO_HISTONE_DEUBIQUITINATION	0.525547	0.937594	0.0870516	0.379033	0.940053	10	Bap1, Kat2b, Usp34, Usp15, Usp4
1206	GO_HISTONE_EXCHANGE	0.0833333	0.565582	0.24134	0.545598	1.45447	12	Snrpa1, Spty2d1, Chd4, Npm1, Rbbp7, Smarca5
1207	GO_HISTONE_H3_ACETYLATION	0.133172	0.65752	0.190023	0.484885	1.32636	13	Crebbp, Taf12, Kat2b, Spi1
1208	GO_HISTONE_H3_DEACETYLATION	0.683099	0.987561	0.0713053	0.351055	0.81839	8	Sirt7, Sirt2, Sfpq, Hdac5, Atxn3
1209	GO_HISTONE_H3_K4_METHYLATION	0.488215	0.921699	0.0714786	-0.397537	-0.976723	11	Arid4b, Wdr61, Dpy30
1210	GO_HISTONE_H3_K4_TRIMETHYLATION	0.42461	0.913606	0.0802023	-0.468146	-1.04247	8	Arid4b, Wdr61
1211	GO_HISTONE_H3_K9_MODIFICATION	0.596244	0.967103	0.0782955	0.383533	0.894103	8	Kat2b, Kdm3b, Ehmt2, Sirt2, Setdb2, Arid4a
1212	GO_HISTONE_H4_ACETYLATION	0.849246	1	0.0450443	-0.249645	-0.729684	22	Hcfc1, Mcrs1
1213	GO_HISTONE_H4_K16_ACETYLATION	0.33045	0.850311	0.0940503	-0.494788	-1.1391	9	Hcfc1, Mcrs1, Ing4
1214	GO_HISTONE_H4_K5_ACETYLATION	0.325623	0.850107	0.096563	-0.554752	-1.15357	6	Hcfc1, Mcrs1, Ing4
1215	GO_HISTONE_H4_K8_ACETYLATION	0.325623	0.850107	0.096563	-0.554752	-1.15357	6	Hcfc1, Mcrs1, Ing4
1216	GO_HISTONE_KINASE_ACTIVITY	0.783019	1	0.0647943	0.30892	0.745742	9	Sik1, Prkcb
1217	GO_HISTONE_LYSINE_N_METHYLTRANSFERASE_ACTIVITY	0.803922	1	0.0653834	0.281701	0.716525	11	Ash1l, Ehmt2, Setdb2, Nsd1, Kmt2a, Nsd3, Setd2
1218	GO_HISTONE_METHYLATION	0.762226	1	0.0502948	-0.276516	-0.796929	21	Arid4b, Wdr61, Smyd3, Dpy30
1219	GO_HISTONE_METHYLTRANSFERASE_ACTIVITY	0.803922	1	0.0653834	0.281701	0.716525	11	Ash1l, Ehmt2, Setdb2, Nsd1, Kmt2a, Nsd3, Setd2
1220	GO_HISTONE_METHYLTRANSFERASE_COMPLEX	0.422629	0.913606	0.0782955	-0.338664	-1.02097	24	Hcfc1, Mcrs1, Senp3, Dpy30
1221	GO_HISTONE_MRNA_METABOLIC_PROCESS	0.3425	0.860475	0.114751	0.398294	1.10278	14	Dcp2, Ncbp2, Exosc4, Lsm1, Snrpf
1222	GO_HISTONE_PHOSPHORYLATION	0.63017	0.97784	0.0772747	0.347391	0.861576	10	Sik1, Prkcb, Prkcd
1223	GO_HISTONE_UBIQUITINATION	0.918544	1	0.0430173	-0.278134	-0.619348	8	Kdm2a, Ctr9, Ube2e1, Ube2b, Huwe1
1224	GO_HOMEOSTASIS_OF_NUMBER_OF_CELLS	0.10767	0.610427	0.16318	-0.327296	-1.26572	76	Gapt, Sp3, Arid4b, Prdx4, Stat5b, Anxa1, Tstd3, Acin1, Lipa, Tnfrsf13b, G6pdx, Add3, Dyrk2, Ptpn11, Pkn1, Hipk1, Rac2, Prdx1, Ppp3ca, Prdx5, Id2, Sfxn3, Akt1
1225	GO_HOMEOSTASIS_OF_NUMBER_OF_CELLS_WITHIN_A_TISSUE	0.921376	1	0.0589694	0.217166	0.660797	19	Bcl2, Sash3, Vps54, Kras, Ptpn6, Kmt2a, Nras, Coro1b
1226	GO_HOMEOSTATIC_PROCESS	0.957764	1	0.0249197	-0.173979	-0.810271	344	Fn1, Lcn2, Gapt, Saa3, Prtn3, Sp3, Selenos, Nr1h2, S100a8, Anxa7, Arid4b, Prdx4, Txndc5, Bmyc, Dgat2, Slc30a5, Stat5b, Anxa1, Herpud1, Nme1, Hexa, Trpm7, Ndfip1, Tstd3, Fbxl5, Adrb2, Pik3r1, Gba, Lyz1, Dnajc10, P2rx4, Stn1, Mt1, Ccl9, Acin1, Lipa, Tmem203, Tnfrsf13b, G6pdx, Lgals1, Lyz2, Xpr1, Trp53, Add3, Capn2, Ttc7, Nhp2, Gpcpd1, Dyrk2, Ptpn11, Gsr, Smad4, Pkn1, Mcur1, Bad, Camk2d, Nptn, Hipk1…
1227	GO_HOMOPHILIC_CELL_ADHESION_VIA_PLASMA_MEMBRANE_ADHESION_MOLECULES	0.104982	0.603684	0.183024	-0.67074	-1.39476	6	Tstd3, Cd84, Nptn
1228	GO_HOMOTYPIC_CELL_CELL_ADHESION	0.228995	0.778486	0.113787	-0.376146	-1.17979	28	Slc7a11, Plec, Tspan32, Tstd3, Ilk, Ptpn11, Rap2c
1229	GO_HORMONE_BINDING	1	1	0.0371479	-0.140203	-0.374032	15	Pik3r1, Sec61b, Tspo, Aldh2
1230	GO_HORMONE_BIOSYNTHETIC_PROCESS	0.265258	0.821339	0.128143	0.519641	1.2114	8	Hfe, Stard3
1231	GO_HORMONE_MEDIATED_SIGNALING_PATHWAY	0.876206	1	0.0417397	-0.212961	-0.731281	43	Nr1h2, Stat5b, Rxra, Ube3a, Fkbp4, Ptpn11, Rnf4, Rara, Acsl5
1232	GO_HORMONE_METABOLIC_PROCESS	0.4725	0.920913	0.0946646	0.298176	0.989631	27	Ace, Hfe, Stard3, Il1b, Aldh1b1, Sgpl1
1233	GO_HORMONE_RECEPTOR_BINDING	0.698171	0.993232	0.0838361	0.217807	0.891418	72	Ctbp2, Crebbp, Ywhah, Daxx, Ran, Oasl1, Fus, Stat1, Zfp710, Thrap3, Med13l, Prkcb, Cnot1, Kdm3b, Trip12, Sirt2, Ptpn6, Ncoa3, Strn3
1234	GO_HORMONE_TRANSPORT	0.602941	0.967305	0.0799859	0.306295	0.883443	16	Il1rn, Stxbp3, Raf1, Rab1a, Tmf1, Myo5a, Smad2
1235	GO_HOST	0.0243112	0.322056	0.352488	0.761518	1.65198	6	Ifit1, Ifit1bl1, Tap2, Tap1
1236	GO_HSP70_PROTEIN_BINDING	0.961083	1	0.0398407	-0.239743	-0.570286	10	Dnajc10, Cdkn1b
1237	GO_HSP90_PROTEIN_BINDING	0.198529	0.760197	0.154191	0.495903	1.26136	11	Gbp2, Kpnb1, Gbp3, Stub1
1238	GO_HUMORAL_IMMUNE_RESPONSE	0.00142642	0.0532065	0.45506	0.512099	1.85187	40	H2-Eb1, H2-Ab1, C1qb, Cd83, H2-M3, H2-Q7, Bcl2, Ear2, Pou2f2, Trf, Rnase6
1239	GO_HUMORAL_IMMUNE_RESPONSE_MEDIATED_BY_CIRCULATING_IMMUNOGLOBULIN	0.00246673	0.0769889	0.431708	0.830309	1.85163	7	H2-Eb1, H2-Ab1, C1qb
1240	GO_HYALURONAN_CATABOLIC_PROCESS	0.829181	1	0.0488971	-0.3379	-0.702639	6	Hexa, Cd44, Chp1, Tgfb1
1241	GO_HYALURONAN_METABOLIC_PROCESS	0.779461	1	0.0491928	-0.307517	-0.755549	11	Hexa, Il15, Cd44, Akt1, Abcc1, Chp1, Tgfb1
1242	GO_HYDROGEN_ION_TRANSMEMBRANE_TRANSPORT	0.33887	0.859112	0.0902635	-0.3924	-1.10071	18	Cyb5a, Cox7b, Cox6b1, Surf1, Cox6c, Cox8a, Cox5b, Cox4i1, Coa6, Cox6a1, Ndufa4
1243	GO_HYDROGEN_ION_TRANSMEMBRANE_TRANSPORTER_ACTIVITY	0.210438	0.765959	0.120985	-0.458971	-1.2372	16	Cyb5a, Cox7b, Cox6b1, Surf1, Cox6c, Cox8a, Cox5b, Cox4i1, Coa6, Cox6a1, Ndufa4
1244	GO_HYDROGEN_PEROXIDE_CATABOLIC_PROCESS	0.0524535	0.460146	0.257206	-0.620907	-1.47698	10	Gpx3, Prdx4, Hba-a1, Prdx6, Prdx3, Prdx1, Prdx5
1245	GO_HYDROGEN_PEROXIDE_METABOLIC_PROCESS	0.0631229	0.503666	0.231127	-0.555296	-1.4574	14	Gpx3, Prdx4, Hba-a1, Prdx6, Prdx3, Prdx1, Prdx5
1246	GO_HYDROGEN_TRANSPORT	0.237856	0.790212	0.112379	-0.404191	-1.1814	22	Slc2a6, Cyb5a, Cox7b, Cox6b1, Surf1, Cox6c, Cox8a, Cox5b, Cox4i1, Coa6, Cox6a1, Ndufa4, Cybb, Stoml2, Cox7a2l
1247	GO_HYDROLASE_ACTIVITY_ACTING_ON_ACID_ANHYDRIDES	0.942529	1	0.0799859	0.171142	0.816127	195	Mx1, Abcg3, Tubb5, Dcp2, Atad2b, Tap2, Ddx27, Gbp2, Arl8a, Ran, Dhx15, Lsg1, Dync1i2, Rab5c, Pin1, Gbp3, Tcirg1, Rab21, Ddx18, Gna13, Hspa8, Afg3l1, Myo9b, Ddx28, Ddx24, Rap2b, Tapbp, Tuba1b, Dync1h1, Arl4c, Tap1, Gnaq, Kras, Tor1a, Arl1, Rab1a, Eif5, Rab1b
1248	GO_HYDROLASE_ACTIVITY_ACTING_ON_CARBON_NITROGEN_BUT_NOT_PEPTIDE_BONDS	0.919672	1	0.0404114	-0.209554	-0.683808	35	Arid4b, Gda, Pglyrp1
1249	GO_HYDROLASE_ACTIVITY_ACTING_ON_CARBON_NITROGEN_BUT_NOT_PEPTIDE_BONDS_IN_CYCLIC_AMIDINES	0.676106	0.986836	0.0580984	-0.380556	-0.82305	7	Gda
1250	GO_HYDROLASE_ACTIVITY_ACTING_ON_CARBON_NITROGEN_BUT_NOT_PEPTIDE_BONDS_IN_LINEAR_AMIDES	0.920266	1	0.0409884	-0.214086	-0.661171	27	Arid4b, Pglyrp1, Gls, Asah1, Ntan1, Mbd3, Hdac1
1251	GO_HYDROLASE_ACTIVITY_ACTING_ON_ESTER_BONDS	0.0957649	0.592941	0.287805	0.269307	1.24318	141	Ccr5, Isg20, Dusp16, Dcp2, Sulf2, Pfkfb4, Gns, Ppip5k2, Ilkap, Cnot6, Exosc4, Ccl5, Hck, Pla2g4a, Ear2, Ppp2r1a, Ppm1h, Slfn9, Dusp6, Rnase6, Abhd12, Dusp5, Exosc5, Tsen34, Ago2, Trex1, Ppp2r5c, Tsn, Plbd1, Cnp, Cnot1, Dclre1c, Gde1, Rexo2
1252	GO_HYDROLASE_ACTIVITY_ACTING_ON_GLYCOSYL_BONDS	0.0718954	0.537237	0.213928	-0.447217	-1.41254	29	Chil3, Glb1, Fuca1, Hexa, Gba, Lyz1, Adprh, Lyz2, Edem2, Chil1, Nagpa, Cd44
1253	GO_HYDROLASE_ACTIVITY_HYDROLYZING_O_GLYCOSYL_COMPOUNDS	0.0588235	0.487093	0.24134	-0.471831	-1.43883	26	Chil3, Glb1, Fuca1, Hexa, Gba, Lyz1, Lyz2, Edem2, Chil1, Nagpa, Cd44
1254	GO_HYDRO_LYASE_ACTIVITY	0.158249	0.704723	0.142057	-0.537356	-1.32025	11	Uba5, Auh, Hadhb
1255	GO_HYPEROSMOTIC_RESPONSE	0.654822	0.980511	0.0574877	-0.362302	-0.861822	10	Rcsd1, Pkn1, Rac2
1256	GO_ICOSANOID_BIOSYNTHETIC_PROCESS	0.0233317	0.316051	0.352488	0.647141	1.72517	12	Cd74, Ggta1, Lta4h, Pla2g4a
1257	GO_ICOSANOID_METABOLIC_PROCESS	0.0153847	0.252776	0.38073	0.522089	1.65594	23	Cd74, Ggta1, Lta4h, Pla2g4a, Mapkapk3, Hpgd, Cyp4f18, Cyp4f13, Cyp4f16, Mif, Mapk1
1258	GO_ICOSANOID_TRANSPORT	0.424942	0.913606	0.0962406	0.507812	1.03691	5	Ace, Pla2g4a
1259	GO_IDENTICAL_PROTEIN_BINDING	0.35567	0.875634	0.168238	0.196132	1.02392	401	Cd74, Ccr5, Ifit3b, Ccl4, Ifit3, Ctbp2, Smurf2, C1qb, Pik3ap1, Abcg3, Ifi208, Bcl2a1b, Nrbp1, Stat2, Ifi205, Max, Foxj2, Bcl2a1d, Ifi213, Prkra, Pfkfb4, Chmp1a, Tsg101, Xpa, Gbp2, Cat, Arid3a, Daxx, H2-M3, Klrk1, Jaml, Nfkb2, Apoe, Oat, Fus, Bloc1s6, Aldh1b1, Dhx15, H2-Q7, Ccl5, Snx2, Hck, Bcl2, Hexb, Ppp1r9b, Stat1, Nod1, Lilr4b, Grb2, Hpgd, Stk4, Gbp3, Raf1, Ier5, Desi1, Stk24, Lilrb4a, Trex1, …
1260	GO_IGG_BINDING	0.157044	0.702944	0.169571	0.680295	1.38911	5	Fcgr1, Fcgr2b, Fcgr4, Fcer1g
1261	GO_IMMUNE_EFFECTOR_PROCESS	2.79209e-08	1.16456e-05	0.733762	0.401362	1.93198	227	H2-Eb1, H2-Ab1, Cd74, Ifit1, Ifit3b, Isg20, Rsad2, Ifitm1, Ifit3, Ifit2, Cd86, Ace, C1qb, Cxcl10, Mx1, Ifit1bl1, Ifi208, Wipf2, Stat2, Tubb5, Elmo1, Ifi205, Irf7, Ifi213, Havcr2, Gbp2, Rftn1, Oas2, Psen2, Stxbp3, Cd40, Oasl1, Exosc4, Senp6, Isg15, Hck, Bcl2, Fcgr1, Nlrc5, Lsm14a, Stat1, Pou2f2, Lilr4b, Grb2, Slfn9, Gbp3, Cx3cr1, Oas3, Il4ra, Exosc5, Lilrb4a, Eif2ak2, Fcgr2b
1262	GO_IMMUNE_RESPONSE	1e-10	4.588e-07		0.380462	1.97024	383	H2-Eb1, H2-Ab1, H2-Aa, Cd74, Rgs1, Ccl7, Cxcl16, H2-DMb1, Ccr5, Ifit1, Ifit3b, Isg20, Rsad2, Ifitm1, Ccl4, Ifit3, Ifit2, Cd86, C1qb, Cxcl10, Mx1, Tlr9, Ifit1bl1, Cd83, Ifi208, Hfe, Il2rg, Stat2, Aif1, Tubb5, Ifi205, Mefv, Igtp, Cd300ld, Erap1, Il1rn, Irf7, Ifi213, Tap2, H2-DMa, Prkra, Lair1, Clec4n, Il1b, Havcr2, Gbp2, Rftn1, H2-M3, Klrk1, Cd300c2, Oas2, Nfkb2, Psen2, Stxbp3, Cd40, Oasl1, H2-Q7, …
1263	GO_IMMUNE_RESPONSE_REGULATING_CELL_SURFACE_RECEPTOR_SIGNALING_PATHWAY	9.43669e-05	0.00698315	0.538434	0.358669	1.71292	181	H2-Eb1, H2-Ab1, H2-Aa, Ifi208, Wipf2, Elmo1, Crebbp, Psmd11, Ifi205, Ifi213, Clec4n, Rftn1, H2-M3, Klrk1, Themis2, Nfkb2, Psen2, Cd40, H2-Q7, Tmem189, Psme1, Hck, Bcl2, Stk11, Fcgr1, Lilr4b, Malt1, Grb2, Raf1, Lilrb4a, Fcgr2b, Clec4a3, Psmb8, Vav1, Prkcb, Psmb9, Prkcd, Clec4d, Kras, Mapk1, Ifi206, Psmd1, H2-K1, Psme2, Fyb, Hsp90ab1, Ptpn6, Ripk2, Nfkbia, Rela, Ubc, Arpc3, Psmd12, Pirb, Fcgr4, Map…
1264	GO_IMMUNE_SYSTEM_DEVELOPMENT	0.40458	0.90724	0.132846	0.214229	1.02602	206	Cd74, Rsad2, Cd86, Ace, Sik1, Ifi208, Mafb, Crebbp, Ifi205, Glod4, Ifi213, Rogdi, Havcr2, Nfkb2, Psen2, Senp6, Hck, Bcl2, Stk11, Azi2, Pou2f2, Lilr4b, Malt1, Mknk2, Stk4, Raf1, Sgpl1, Tnfaip3, Lilrb4a, Cd164, Vav1, Zfp36l1, Dclre1c, Psmb9, Spi1, Cbfa2t3, Clec4d, Cmtm7, Mapk1, Ifi206, Tlr7, Notch2, Ptpn2, Plek, Sirt2, Klf2, Ptpn6, Runx1, Tirap, Tlr13, Vps33a, Eif2ak1, Rela
1265	GO_IMMUNOGLOBULIN_BINDING	0.819469	1	0.0491928	-0.334269	-0.722941	7	Cd300lg
1266	GO_IMMUNOGLOBULIN_PRODUCTION	0.0340497	0.374629	0.321776	0.686232	1.65659	9	H2-Eb1, H2-Ab1, Pou2f2
1267	GO_IMMUNOGLOBULIN_PRODUCTION_INVOLVED_IN_IMMUNOGLOBULIN_MEDIATED_IMMUNE_RESPONSE	0.0372451	0.392829	0.321776	0.740233	1.60581	6	H2-Eb1, H2-Ab1, Pou2f2
1268	GO_IMMUNOGLOBULIN_RECEPTOR_BINDING	0.946619	1	0.0428451	-0.2657	-0.552504	6	Fyn, Fes
1269	GO_IMMUNOLOGICAL_SYNAPSE	0.424691	0.913606	0.100279	0.319782	1.01477	22	Scimp, Havcr2, Hck, Pdcd6ip, Prkcd
1270	GO_IMMUNOLOGICAL_SYNAPSE_FORMATION	0.322064	0.850107	0.0972151	-0.556382	-1.15696	6	Dock4, Dock2
1271	GO_IMPORT_INTO_CELL	0.158019	0.704723	0.170932	0.555832	1.3418	9	Hfe, Slc31a1, Trf, Cln8
1272	GO_INACTIVATION_OF_MAPK_ACTIVITY	0.10049	0.595296	0.222056	0.557168	1.41719	11	Spred1, Dusp16, Ppp2r1a, Dusp6, Dusp5
1273	GO_INCLUSION_BODY	0.594737	0.967103	0.0845557	0.254985	0.906042	37	Psen2, Slfn9, Hspa8, Cabin1, Ccz1, Ubqln1, Slfn5, Stub1
1274	GO_INFLAMMASOME_COMPLEX	0.240214	0.794219	0.115734	-0.589882	-1.22662	6	Pycard, Aim2, Casp4
1275	GO_INFLAMMATORY_RESPONSE	0.00012539	0.00871649	0.518848	0.359063	1.70129	170	H2-Eb1, H2-Ab1, Ccl7, Serpina3g, Ccr5, Ccl4, Tnip2, Cxcl10, Tlr9, Ifi208, Hfe, Aif1, Ifi205, Mefv, Igtp, Il1rn, F11r, Ifi213, Itgb5, Adgre4, Il1b, Havcr2, Gbp2, Themis2, Nfkb2, Lta4h, Nupr1, Cd40, Senp6, Ccl5, Hck, Adam8, Stat1, Nod1, Mapkapk3, Cyp4f18, Tnfrsf1b, Seh1l, Il4ra, Tnfaip3
1276	GO_INFLAMMATORY_RESPONSE_TO_ANTIGENIC_STIMULUS	0.0122249	0.224352	0.38073	0.709336	1.75925	10	H2-Eb1, H2-Ab1, Ccr5, Il1b
1277	GO_INNATE_IMMUNE_RESPONSE	3.12885e-08	1.19626e-05	0.719513	0.386152	1.89649	253	H2-Eb1, H2-Ab1, H2-Aa, Ccl7, Cxcl16, Ifit1, Ifit3b, Isg20, Rsad2, Ifitm1, Ccl4, Ifit3, Ifit2, Cd86, C1qb, Mx1, Tlr9, Ifit1bl1, Ifi208, Stat2, Aif1, Tubb5, Ifi205, Mefv, Igtp, Cd300ld, Irf7, Ifi213, Clec4n, Havcr2, Gbp2, H2-M3, Klrk1, Cd300c2, Oas2, Nfkb2, Oasl1, H2-Q7, Senp6, Isg15, Ccl5, Hck, Fcgr1, Nlrc5, Ear2, Stat1, Nod1, Lilr4b, Malt1, Gbp3, Trf, Cd300e, Oas3, Rnase6, Lilrb4a, Eif2ak2, Ncf1,…
1278	GO_INNATE_IMMUNE_RESPONSE_ACTIVATING_CELL_SURFACE_RECEPTOR_SIGNALING_PATHWAY	0.341615	0.860475	0.130106	0.25228	1.04973	77	Crebbp, Psmd11, Clec4n, Klrk1, Nfkb2, Tmem189, Psme1, Malt1, Raf1, Clec4a3, Psmb8, Psmb9, Prkcd, Clec4d, Kras, Psmd1, Psme2, Nfkbia, Rela, Ubc, Psmd12
1279	GO_INNER_DYNEIN_ARM_ASSEMBLY	0.328638	0.850107	0.113313	0.479151	1.11701	8	Senp6, Dync1h1, Tlr7, Tlr13, Nrros
1280	GO_INNER_EAR_MORPHOGENESIS	0.11138	0.620447	0.208955	0.504089	1.37889	13	Mafb, Clic4, Aldh1b1, Abr
1281	GO_INNER_EAR_RECEPTOR_CELL_DEVELOPMENT	0.941038	1	0.0560596	0.236503	0.570925	9	Clic4, Slc9a3r1, Slc4a7
1282	GO_INNER_EAR_RECEPTOR_STEREOCILIUM_ORGANIZATION	0.688222	0.990141	0.0701132	0.377272	0.770359	5	Clic4, Slc9a3r1
1283	GO_INNER_MITOCHONDRIAL_MEMBRANE_ORGANIZATION	0.778032	1	0.0636424	0.336212	0.749771	7	Afg3l1, Bax, Timm22, Immt, Letm1, Samm50, Ndufa13
1284	GO_INNER_MITOCHONDRIAL_MEMBRANE_PROTEIN_COMPLEX	0.0061281	0.143447	0.407018	-0.456019	-1.64854	54	Ndufa9, Sdhd, Ndufv1, Ndufa12, Ndufs5, Ndufs4, Ndufv2, Sdhc, Ndufb11, Ndufa11, Ndufb5, Ndufa1, Ndufs7, Ndufc2, Timm17b, Ndufa10, Slc25a4, Ndufb3, Ndufa8, Cox8a, Cox4i1, Ndufa7, Mcub, Ndufa2, Ndufc1, Ndufa13, Cox6a1, Ndufb7
1285	GO_INO80_TYPE_COMPLEX	0.107266	0.610427	0.17822	-0.602294	-1.3866	9	Mcrs1, Actr8, Yy1
1286	GO_INORGANIC_ANION_TRANSMEMBRANE_TRANSPORTER_ACTIVITY	0.964467	1	0.0396787	-0.230169	-0.547513	10	Clcc1, Ano6, Pcyox1, Mfsd5
1287	GO_INORGANIC_ANION_TRANSPORT	0.93039	1	0.041488	-0.243901	-0.622409	13	Clcc1, Ano6, Pcyox1, Mfsd5, Tspo
1288	GO_INORGANIC_CATION_TRANSMEMBRANE_TRANSPORTER_ACTIVITY	0.765854	1	0.0484088	-0.237154	-0.807278	42	Slc30a5, Cyb5a, Trpm7, Orai1, Cox7b, Cox6b1, Dennd5a, Surf1, Slc39a7, Trpc4ap, Abcc1, Cox6c, Orai3, Cox8a, Cox5b, Cox4i1, Coa6
1289	GO_INORGANIC_ION_TRANSMEMBRANE_TRANSPORT	0.655882	0.980511	0.0852885	0.227394	0.889467	58	Ccr5, Sik1, Psen2, Clic4, Itpr1, Hck, Slc31a1, Tcirg1
1290	GO_INOSITOL_LIPID_MEDIATED_SIGNALING	0.386189	0.898497	0.108394	0.304248	1.02635	30	Cd86, Ogt, Hck, Grb2, Mapkap1, Ago2, Vav1, Sirt2, Ptpn6, Tnfaip8, Csf1r
1291	GO_INOSITOL_PHOSPHATE_METABOLIC_PROCESS	0.832226	1	0.0455878	-0.270826	-0.722504	15	Impa1, Plcb1, Impa2
1292	GO_INOSITOL_PHOSPHATE_PHOSPHATASE_ACTIVITY	0.258348	0.809809	0.110122	-0.616484	-1.19674	5	Impa1, Impa2
1293	GO_INSULIN_LIKE_GROWTH_FACTOR_RECEPTOR_BINDING	0.562278	0.955074	0.0672065	-0.442687	-0.920536	6	Shc1, Pik3r1
1294	GO_INSULIN_RECEPTOR_BINDING	0.963918	1	0.0404114	-0.225736	-0.564648	12	Shc1, Pik3r1, Ptpn11, Snx4, Phip, Dok3
1295	GO_INSULIN_RECEPTOR_SIGNALING_PATHWAY	0.846411	1	0.0450443	-0.259349	-0.716851	17	Shc1, Pik3r1, Eif4ebp2, Akt1, Ptpra, Eif4ebp1, Fes, Phip
1296	GO_INSULIN_RECEPTOR_SUBSTRATE_BINDING	0.92217	1	0.057006	0.24827	0.599331	9	Grb2, Prkcd, Ptpn6
1297	GO_INSULIN_SECRETION	0.398585	0.90724	0.101351	0.429649	1.03719	9	Il1rn, Stxbp3, Raf1, Myo5a, Smad2
1298	GO_INTEGRATOR_COMPLEX	0.137083	0.663434	0.157403	-0.676272	-1.3128	5	Ints6l, Ints1, Ints12, Sem1
1299	GO_INTEGRIN_BINDING	0.21732	0.765959	0.116739	-0.383499	-1.21129	29	Fn1, Anxa7, Adam10, Tstd3, Thbs1, Ilk
1300	GO_INTEGRIN_MEDIATED_SIGNALING_PATHWAY	0.583871	0.962221	0.0606404	-0.278715	-0.924685	36	Tspan32, Nme1, Adam10, Dock2, Cul3, Ilk, Fyn, Ptpn11, Ccm2
1301	GO_INTERACTION_WITH_HOST	0.00114368	0.0452344	0.45506	0.485631	1.88725	55	H2-Eb1, H2-Ab1, Ccr5, Ifit1, Cd86, Ifit1bl1, F11r, Itgb5, Tap2, Kpnb1, Uvrag, Wwp2, Hspa8, Eif2ak2, Grk3
1302	GO_INTERACTION_WITH_SYMBIONT	0.144638	0.676493	0.184706	0.405105	1.28653	24	Ccl4, Crebbp, Apoe, Ccl5, Trf
1303	GO_INTERCALATED_DISC	0.762309	1	0.0506004	-0.300743	-0.767464	13	Plec, Tstd3, Camk2d, Pak2
1304	GO_INTERCELLULAR_BRIDGE	0.410299	0.91014	0.0797706	-0.398019	-1.04462	14	Snrnp25, Pcif1, Krr1, Bcl3
1305	GO_INTERFERON_GAMMA_MEDIATED_SIGNALING_PATHWAY	1.99903e-06	0.000327555	0.627257	0.597472	2.27767	50	H2-Eb1, H2-Ab1, H2-Aa, Irf7, Gbp2, H2-M3, Oas2, Oasl1, H2-Q7, Hck, Fcgr1, Stat1, Gbp3, Oas3
1306	GO_INTERFERON_GAMMA_PRODUCTION	0.732394	1	0.0678338	0.332772	0.775767	8	Azi2, Lilr4b, Lilrb4a, Tlr7, Pirb, Nrros
1307	GO_INTERLEUKIN_1_MEDIATED_SIGNALING_PATHWAY	0.698962	0.993232	0.0554793	-0.358502	-0.825343	9	Irak3, Plcb1
1308	GO_INTERLEUKIN_1_PRODUCTION	0.646226	0.980511	0.0743625	0.349855	0.844562	9	Il1b, Gbp2, Tlr7, Casp1, Nrros
1309	GO_INTERLEUKIN_1_RECEPTOR_BINDING	0.0346517	0.376734	0.321776	0.632632	1.60914	11	Tlr9, Erap1, Il1rn, Il1b, Senp6
1310	GO_INTERMEDIATE_FILAMENT	0.178451	0.729551	0.132846	-0.52693	-1.29463	11	Plec, Nme1, Pnn, Vim, Lmna, Tlk1
1311	GO_INTERMEDIATE_FILAMENT_BASED_PROCESS	0.818627	1	0.0645031	0.276507	0.703313	11	Raf1, Vps54, Tor1a, Erbin, Cln8
1312	GO_INTERMEDIATE_FILAMENT_CYTOSKELETON	0.309244	0.847537	0.0962406	-0.369464	-1.12667	26	Plec, Nme1, Pnn, Stn1, Vim, Lmna, Pkn1, Macf1, Tlk1, Mrps23
1313	GO_INTERSPECIES_INTERACTION_BETWEEN_ORGANISMS	3.74217e-05	0.00317946	0.557332	0.32511	1.63577	289	H2-Eb1, H2-Ab1, Pom121, Ccr5, Ifit1, Rsad2, Ccl4, Brd3, Ctbp2, Cd86, Ifit1bl1, Il2rg, Stat2, Crebbp, F11r, Ccdc86, Irf7, Itgb5, Tap2, Brd4, Chmp1a, Tsg101, Kpnb1, Daxx, H2-M3, Apoe, Ran, H2-Q7, Isg15, Ccl5, Hck, Dync1i2, Uvrag, Stat1, Ap1g1, Wwp2, Grb2, Pilra, Trf, Chmp2b, Cx3cr1, Nmt1, Seh1l, Hspa8, Eif2ak2, Fcgr2b, Eif3f, Kat2b, Grk3, Psmb8, Atf7, Pdcd6ip, Ranbp1, Creb3, Pilrb1, Eif4g3, Psmb9, …
1314	GO_INTERSTRAND_CROSS_LINK_REPAIR	0.116705	0.630818	0.197822	0.633834	1.41348	7	Xpa, Dclre1c, Ubc
1315	GO_INTESTINAL_ABSORPTION	0.763113	1	0.0503964	-0.323927	-0.77054	10	Tstd3, Rdx
1316	GO_INTRACELLULAR_ESTROGEN_RECEPTOR_SIGNALING_PATHWAY	0.448513	0.918937	0.0925529	0.459046	1.0237	7	Arid1b, Arid1a, Safb, Ncoa6, Ddx54, Safb2, Taf7
1317	GO_INTRACELLULAR_LIPID_TRANSPORT	0.425629	0.913614	0.0956031	0.464611	1.03611	7	Sik1, Cpt1a, Npc2
1318	GO_INTRACELLULAR_PROTEIN_TRANSPORT	0.976684	1	0.026114	-0.171903	-0.788056	292	Ufd1, Selenos, Icmt, Trak2, Rpain, Rab31, Bid, Herpud1, Golga4, Ssr2, Vps25, Stx8, Vamp3, Ap1m1, Xpo1, Cblb, Rab2a, Herc1, Pik3r1, Derl2, Atg4d, Stx3, Adprh, Stx18, Zfand6, Erp29, Rab18, Anxa2, Ipo7, Lonp2, Vps36, Aup1, Ahcyl1, Spcs1, Phb2, Lmna, Atg3, Sec24b, Bcl3, Rap2c, Trip11, Myadm, Rab4b, Sptan1, Macf1, Sec61g, Rac2, Ahcyl2, Slu7, Tmed2, Ppp3ca, Stx7, Nsf, Rab3d, Nagpa, Rab8b, Rere, Tlk1, P…
1319	GO_INTRACELLULAR_RECEPTOR_SIGNALING_PATHWAY	0.216463	0.765959	0.165657	0.278702	1.13735	71	Ywhah, Irf7, Daxx, Ran, Aldh1b1, Tmem189, Lsm14a, Arid1b, Stat1, Nod1, Thrap3, Tnfaip3, Med13l, Kdm3b, Pdk3, Notch2, Ripk2, Ncoa3, Nfkbia, Rela, Ubc
1320	GO_INTRACELLULAR_SIGNAL_TRANSDUCTION	0.02594	0.333851	0.352488	0.226998	1.20109	497	Ccl7, Ccr5, Spred1, Cd86, Tnip2, Tlr9, Sik1, Ifi208, Bcl2a1b, Nrbp1, Il2rg, Stat2, Aif1, Elmo1, Crebbp, Psmd11, Ifi205, Irf7, Bcl2a1d, Ifi213, Arhgap31, Xpa, Rin2, Il1b, Kpnb1, Arid3a, Daxx, Cab39, Arl8a, Gsk3b, Nfkb2, Psen2, Ogt, Apoe, Itpr1, Dok2, Ran, Nupr1, Cd40, Tank, Cnot6, Tmem189, Senp6, Abr, Ccl5, Psme1, Hck, Bcl2, Stk11, Nlrc5, Ppp1r9b, Lsm14a, Ppp2r1a, Ube2k, Azi2, Stat1, Nod1, Rab5c, …
1321	GO_INTRACELLULAR_STEROID_HORMONE_RECEPTOR_SIGNALING_PATHWAY	0.205063	0.761542	0.154191	0.356419	1.19164	28	Ywhah, Daxx, Ran, Arid1b, Thrap3, Med13l, Kdm3b
1322	GO_INTRACELLULAR_VESICLE	0.00840594	0.175302	0.38073	0.241903	1.26497	400	H2-Eb1, H2-Ab1, H2-Aa, Cd74, Serpina3g, Dusp16, Tlr9, Sik1, Hfe, Ywhah, Skil, Mefv, Igtp, Cltb, F11r, Itgb5, Ap2b1, Il1b, Gbp2, H2-M3, Arrdc1, Psen2, Ogt, Stxbp3, Clic4, Apoe, Itpr1, Ran, Bloc1s6, Msr1, Snrpa1, H2-Q7, Senp6, Hck, Lgals3bp, Ift172, Tmed3, Tmem184b, Pla2g4a, Adam8, Fcgr1, Hexb, Cd2ap, Uvrag, Ap1g1, Copg1, Rab5c, Ccdc115, Trf, Tcirg1, Rab21, Sipa1, Cct4, Gna13, Mapkap1, Stk24, Ehd4,…
1323	GO_INTRACILIARY_TRANSPORT	0.679545	0.986878	0.0699459	0.367554	0.797346	6	Dync1h1, Ift20
1324	GO_INTRAMOLECULAR_OXIDOREDUCTASE_ACTIVITY	0.0664452	0.5189	0.224966	-0.518891	-1.45553	18	Txndc5, Pigk, Mri1, Ebp, Erp29, Txndc11, Pdia3, Eci2, Glrx2
1325	GO_INTRAMOLECULAR_OXIDOREDUCTASE_ACTIVITY_INTERCONVERTING_ALDOSES_AND_KETOSES	0.564148	0.955116	0.0664364	-0.486232	-0.943889	5	Mri1
1326	GO_INTRAMOLECULAR_OXIDOREDUCTASE_ACTIVITY_TRANSPOSING_S_S_BONDS	0.0692042	0.529181	0.224966	-0.628802	-1.44763	9	Txndc5, Pigk, Erp29, Txndc11, Pdia3, Glrx2, P4hb
1327	GO_INTRASPECIES_INTERACTION_BETWEEN_ORGANISMS	0.842561	1	0.046882	-0.302886	-0.697305	9	Anxa7, Eif4ebp2, Ppp3ca
1328	GO_INTRA_GOLGI_VESICLE_MEDIATED_TRANSPORT	0.617696	0.972877	0.0596037	-0.321883	-0.889697	17	Golga4, Trip11, Nsf, Sys1, Sorl1, Rab6a, Cope, Ranbp2
1329	GO_INTRINSIC_APOPTOTIC_SIGNALING_PATHWAY	0.0247039	0.32353	0.352488	0.350213	1.4547	76	Sik1, Ifi208, Bcl2a1b, Crebbp, Ifi205, Bcl2a1d, Ifi213, Xpa, Gsk3b, Itpr1, Nupr1, Bcl2, Stk11, Ube2k, Htra2, Tnfrsf1b, Stk24, Ppp2r5c, Pmaip1, Pdcd10, Prkcd, Kras, Mcl1, Ifi206, Apaf1, Arl6ip5, Sirt2
1330	GO_INTRINSIC_APOPTOTIC_SIGNALING_PATHWAY_BY_P53_CLASS_MEDIATOR	0.291045	0.831453	0.12564	0.318646	1.09615	32	Ifi208, Crebbp, Ifi205, Ifi213, Nupr1, Stk11, Ppp2r5c, Pmaip1, Ifi206, Sirt2
1331	GO_INTRINSIC_APOPTOTIC_SIGNALING_PATHWAY_IN_RESPONSE_TO_DNA_DAMAGE	0.0791557	0.562177	0.261664	0.379237	1.3794	41	Ifi208, Bcl2a1b, Crebbp, Ifi205, Bcl2a1d, Ifi213, Xpa, Nupr1, Bcl2, Htra2, Tnfrsf1b, Ppp2r5c, Pmaip1, Mcl1, Ifi206
1332	GO_INTRINSIC_APOPTOTIC_SIGNALING_PATHWAY_IN_RESPONSE_TO_DNA_DAMAGE_BY_P53_CLASS_MEDIATOR	0.312808	0.849689	0.119888	0.335282	1.08237	25	Ifi208, Crebbp, Ifi205, Ifi213, Nupr1, Ppp2r5c, Pmaip1, Ifi206, Sirt2
1333	GO_INTRINSIC_APOPTOTIC_SIGNALING_PATHWAY_IN_RESPONSE_TO_ENDOPLASMIC_RETICULUM_STRESS	0.111663	0.620447	0.2114	0.467854	1.37634	17	Sik1, Gsk3b, Itpr1, Bcl2, Ube2k, Pmaip1, Apaf1
1334	GO_INTRINSIC_COMPONENT_OF_ENDOPLASMIC_RETICULUM_MEMBRANE	0.00192799	0.0655229	0.45506	0.461603	1.78911	54	H2-Eb1, H2-Ab1, H2-Aa, Cd74, Tap2, H2-M3, H2-Q7, Sgpl1, Bfar, Hspa8, Creb3, Tapbp, Fkbp8, Tmem33, Tap1
1335	GO_INTRINSIC_COMPONENT_OF_EXTERNAL_SIDE_OF_PLASMA_MEMBRANE	0.65127	0.980511	0.0728939	0.393	0.802476	5	Ggta1, Ceacam1
1336	GO_INTRINSIC_COMPONENT_OF_GOLGI_MEMBRANE	0.10101	0.596441	0.181383	-0.517664	-1.39541	16	Sgms2, St8sia4, St3gal4, Sgms1, Rer1, Slc35b1, Sys1
1337	GO_INTRINSIC_COMPONENT_OF_MITOCHONDRIAL_INNER_MEMBRANE	0.980969	1	0.0399219	-0.226824	-0.522195	9	Mcur1, Timm17b, Mcub
1338	GO_INTRINSIC_COMPONENT_OF_MITOCHONDRIAL_MEMBRANE	0.989882	1	0.0383206	-0.18842	-0.543032	21	Bid, Mcur1, Timm17b, Tomm7, Mcub
1339	GO_INTRINSIC_COMPONENT_OF_MITOCHONDRIAL_OUTER_MEMBRANE	0.884977	1	0.0587186	0.275224	0.641609	8	Cpt1a, Pink1, Fundc2, Tomm22
1340	GO_INTRINSIC_COMPONENT_OF_ORGANELLE_MEMBRANE	0.040912	0.408053	0.321776	0.316591	1.35027	94	H2-Eb1, H2-Ab1, H2-Aa, Cd74, Tap2, H2-M3, Cux1, H2-Q7
1341	GO_INTRINSIC_COMPONENT_OF_PLASMA_MEMBRANE	0.0022833	0.07552	0.431708	0.294846	1.43121	231	H2-Eb1, H2-Ab1, H2-Aa, Ccr5, Cd69, Cd83, Hfe, Il2rg, Itgb5, Clec4n, Tgm2, H2-M3, Ggta1, Klrk1, Cd300c2, Psen2, Slc25a11, Itpr1, Cd40, Msr1, H2-Q7, Senp6, Tspan13, Adam8, Lilr4b, Slc31a1, Pilra, Tcirg1, Cx3cr1, Cd300e, Htra2, Tnfrsf1b, Abhd12, Il4ra, Bfar, Lilrb4a, Cd164, Ncf1, Clec4a3
1342	GO_INVADOPODIUM	0.632689	0.978232	0.0609039	-0.455047	-0.883352	5	Pak2, Plaur, Cybb, Svil
1343	GO_IN_UTERO_EMBRYONIC_DEVELOPMENT	0.559767	0.955074	0.057853	-0.240239	-0.94553	86	Sp3, Hopx, Trim28, Plod3, Syf2, Rxra, Socs3, Adam10, Rtcb, Psmc3, Map2k2, C3, Cul3, Add3, Capn2, Smad4, Ccm2, Dad1, Tmed2, Ctr9
1344	GO_IONOTROPIC_GLUTAMATE_RECEPTOR_BINDING	0.568528	0.957916	0.0642141	-0.392116	-0.932743	10	Flot2, Adrb2, Flot1, Rab4b
1345	GO_IONOTROPIC_GLUTAMATE_RECEPTOR_COMPLEX	0.136259	0.661197	0.183024	0.693058	1.41517	5	Abhd12, Cpt1a, Eps8, Ptk2b
1346	GO_ION_CHANNEL_BINDING	0.163987	0.712792	0.135741	-0.377508	-1.25554	37	Prkcsh, Cib1, S100a10, Herpud1, Vamp3, Stx3, Diaph1, Fyn, Camk2d, Nptn, Id2, Tspo, Abcc1
1347	GO_ION_HOMEOSTASIS	0.458333	0.918958	0.111918	0.217577	0.998284	134	Ccl7, Ccr5, Sik1, Abcg3, Hfe, Tgm2, Il1b, Psen2, Clic4, Apoe, Itpr1, Cd40, Ccl5, Hck, Bcl2, Hexb, Slc31a1, Trf, Tcirg1, Cyp4f18, Gna13, Rap1gds1, Sco2, Prkcb, Cyp4f13, Cyp4f16, Clcn4, Mafk, Slc31a2, Vapb, Fth1, Sirt2, Atox1, Hsp90ab1, Slc9a3r1, Eif2ak1, Ccl2
1348	GO_ION_TRANSMEMBRANE_TRANSPORT	0.994211	1	0.0308468	-0.157305	-0.626961	97	Slc7a11, Slc30a5, Cyb5a, Trpm7, Orai1, P2rx4, Cox7b, Cox6b1, Emb, Clcc1, S100a6, Dennd5a, Ccr2, Ano6, Slc35b1, Surf1, Slc39a7, Slc7a7, Sfxn3, Pcyox1, Ibtk, Slc38a2, Trpc4ap, Abcc1, Cox6c, Orai3, Cox8a, Cox5b, Cox4i1, Coa6, Slc16a10, Mcub, Prkag1, Lrrc8c, Cox6a1
1349	GO_ION_TRANSPORT	0.841463	1	0.0356933	-0.192039	-0.843202	205	Lcn2, Slc2a6, Abcd2, Ndufa9, Tmem109, Slc7a11, Pitpnb, Osbpl8, Slc30a5, Anxa1, Rxra, Vamp3, Hba-a1, Cyb5a, Trpm7, Orai1, Ndfip1, Tmem30a, Fkbp4, P2rx4, Stx3, Saraf, Cdkn1b, Got2, Gls, Add3, Cox7b, Fyn, Cox6b1, Mcur1, Emb, Camk2d, Clcc1, S100a6, Dennd5a, Ppp3ca, Ccr2, Nsf, Tmem165, Acsl5, Tcn2, Ano6, Slc35b1, Surf1, Slc39a7, Slc7a7, Sfxn3, Pcyox1, Mfsd5, Ibtk, Slc38a2, Trpc4ap, Slc25a4, Tspo, Abcc…
1350	GO_IRE1_MEDIATED_UNFOLDED_PROTEIN_RESPONSE	0.803069	1	0.0675189	0.228231	0.79464	34	Gsk3b, Ssr1, Hspa8, Dnajb9, Tpp1, Gfpt1, Gosr2, Dnajb11, Ptpn2, Hdgf
1351	GO_IRON_ION_BINDING	0.345964	0.864533	0.0886261	-0.343841	-1.07846	28	Lcn2, Plod3, Ethe1, Hba-a1, Fbxl5, Por
1352	GO_IRON_ION_HOMEOSTASIS	0.494098	0.924101	0.0709609	-0.337338	-0.972221	21	Lcn2, Bmyc, Ndfip1, Fbxl5, Ttc7, Smad4
1353	GO_IRON_ION_TRANSPORT	0.166667	0.71531	0.169571	0.510658	1.29889	11	Hfe, Trf, Tcirg1, Fth1, Dnm2
1354	GO_IRON_SULFUR_CLUSTER_ASSEMBLY	0.997727	1	0.0516356	0.203132	0.44066	6	Ciao1, Iscu, Isca1
1355	GO_ISOMERASE_ACTIVITY	0.0942492	0.587434	0.183024	-0.394816	-1.34205	40	Top2b, Txndc5, Pigk, Top1, Mri1, Ebp, Fkbp5, Rpe, Fkbp4, Fkbp3, Erp29, Ech1, Txndc11, Pdia3, Top3b, Eci2, Glrx2
1356	GO_ISOPRENOID_BIOSYNTHETIC_PROCESS	0.145455	0.676493	0.175204	0.650846	1.4119	6	Coq2, Aldh1b1, Ggps1
1357	GO_ISOPRENOID_METABOLIC_PROCESS	0.380835	0.896112	0.10673	0.345682	1.05185	19	Coq2, Il1b, Apoe, Aldh1b1, Htra2, Sdc3
1358	GO_I_BAND	0.317957	0.850107	0.0934449	-0.354202	-1.11096	28	Nsrp1, S100a1, Frg1, Capn2, Ppp3ca, Ahnak, Ppp1r12a, Pak2
1359	GO_I_KAPPAB_KINASE_NF_KAPPAB_SIGNALING	0.545213	0.943594	0.0899861	0.260237	0.941077	40	Tnip2, Tlr9, Nfkb2, Tank, Senp6, Nlrc5, Azi2, Tlr7, Rock2, Tlr13, Ripk2, Rela, Ubc
1360	GO_I_KAPPAB_PHOSPHORYLATION	0.854722	1	0.0618406	0.250821	0.686101	13	Tlr9, Senp6, Tlr7, Tlr13
1361	GO_I_SMAD_BINDING	0.236364	0.787535	0.134273	0.582232	1.26305	6	Smurf2, Smad2, Axin1, Ctnnb1, Tgfbr1
1362	GO_JAK_STAT_CASCADE	0.565432	0.955336	0.0838361	0.291357	0.924564	22	Ccr5, Stat2, Stat1, Mapk1, Ptpn2, Ccl2
1363	GO_JAK_STAT_CASCADE_INVOLVED_IN_GROWTH_HORMONE_SIGNALING_PATHWAY	0.875912	1	0.0609039	0.264312	0.655528	10	Stat1, Mapk1, Ptpn2
1364	GO_JNK_CASCADE	0.998319	1	0.0377705	-0.165301	-0.50408	26	Rb1cc1, Irak4, Gps2, Pkn1, Map3k5, Adora2b, Syk, Tab2, Trib1
1365	GO_K63_LINKED_POLYUBIQUITIN_BINDING	0.661364	0.981986	0.0713053	0.375353	0.814265	6	Tnfaip3, Parp10, Sqstm1
1366	GO_KERATAN_SULFATE_BIOSYNTHETIC_PROCESS	0.360281	0.880645	0.0899861	-0.573955	-1.11418	5	St3gal4, B4galt5
1367	GO_KERATAN_SULFATE_METABOLIC_PROCESS	0.32872	0.850107	0.0943564	-0.495634	-1.14105	9	St3gal4, Glb1, Hexa
1368	GO_KERATINOCYTE_DIFFERENTIATION	0.456229	0.918937	0.0749279	-0.372104	-1.00304	16	Plec, Anxa1, Map2k2, Fosl2, Trp53
1369	GO_KETONE_BIOSYNTHETIC_PROCESS	0.404545	0.90724	0.0982123	0.481723	1.04502	6	Coq2, Stard3
1370	GO_KIDNEY_EPITHELIUM_DEVELOPMENT	0.361345	0.882266	0.0873098	-0.383953	-1.0854	19	Acat1, Bmyc, Iqgap2, Ilk, Smad4, Rara
1371	GO_KIDNEY_MORPHOGENESIS	0.593426	0.966678	0.0632191	-0.392313	-0.903183	9	Bmyc, Ilk, Smad4
1372	GO_KILLING_OF_CELLS_IN_OTHER_ORGANISM_INVOLVED_IN_SYMBIOTIC_INTERACTION	0.638444	0.97835	0.0734381	0.380614	0.848791	7	Ccr5
1373	GO_KILLING_OF_CELLS_OF_OTHER_ORGANISM	0.638444	0.97835	0.0734381	0.380614	0.848791	7	Ccr5
1374	GO_KINASE_ACTIVATOR_ACTIVITY	0.00898512	0.183486	0.38073	0.536034	1.73045	25	Strada, Daxx, Cab39, Ccl5, Stk11, Malt1, Stk4, Trf
1375	GO_KINASE_ACTIVITY	0.122677	0.637934	0.248911	0.241246	1.15112	184	Ccl7, Ccnd2, Strada, Cd86, Tlr9, Sik1, Nrbp1, Nek9, Pfkfb4, Cab39, Gsk3b, Csnk1d, Ppip5k2, Cux1, Abr, Ccl5, Hck, Stk11, Mapkapk3, Grb2, Mknk2, Stk4, Ipmk, Raf1, Il4ra, Stk24, Eif2ak2, Grk3, Vav1, Vrk3, Prkcb, Mark3, Wnk1, Hk2, Prkcd, Map3k3, Pdk3, Csf2rb, Dck, Twf2, Mapk1, Smg1, Tlr7, Stk10, Pnkp, Rock2, Hk3, Hsp90ab1, Ptpn6, Tlr13, Ripk2, Cmpk2, Stk40, Eif2ak1, Ccl2
1376	GO_KINASE_BINDING	0.864542	1	0.086795	0.180407	0.881067	241	Ccr5, Spred1, Ccnd2, Strada, Ace, Tnip2, Pdlim5, Sik1, Elmo1, Crebbp, Prpsap1, Nek9, Pfkfb4, Ap2b1, Daxx, Cab39, Klrk1, Gsk3b, Dok2, Hck, Ppp1r9b, Stat1, Pin1, Grb2, Cdk5rap3, Raf1, Tnfaip3, Mapkap1, Kat2b, Atf7, Ubqln1, Prkcb, Pdcd10, Wnk1, Stub1, Prkcd, Map3k3, Twf2, Mapk1, Rgs14, Npm1, Ptpn2, Plek, Itgb2, Sirt2, Lpxn, Hsp90ab1, Ptpn6, Tirap
1377	GO_KINASE_INHIBITOR_ACTIVITY	0.406355	0.908112	0.0806388	-0.350627	-1.03904	23	Sh3bp5, Cib1, Socs3, Cdkn1b, Hexim1, Dnajc3, Cdkn2d, Taok1, Ibtk, Chp1, Prkar1a, Trib1, Prkag1
1378	GO_KINASE_REGULATOR_ACTIVITY	0.473529	0.921192	0.104344	0.242694	0.978018	65	Spred1, Strada, Cxcl10, Daxx, Cab39, Ccl5, Stk11, Malt1, Stk4, Trf, Kat2b
1379	GO_KINESIN_BINDING	0.396714	0.90724	0.101351	0.448195	1.04484	8	Ap1g1, Tor1a, Klc1, Ldlr
1380	GO_KINESIN_COMPLEX	0.917399	1	0.0437126	-0.319201	-0.619642	5	Kif5b
1381	GO_KINETOCHORE	0.26817	0.825998	0.132147	0.322373	1.12043	33	Zwint, Psen2, Dync1i2, Seh1l, Sumo3, Kat2b
1382	GO_LABYRINTHINE_LAYER_DEVELOPMENT	0.943299	1	0.0414044	-0.245542	-0.614189	12	Socs3, Map2k2, Tmed2, Akt1
1383	GO_LACTATION	0.494845	0.924101	0.0718276	-0.388683	-0.972237	12	Stat5b, Nme1, Aprt
1384	GO_LAMELLAR_BODY	0.338078	0.858386	0.0943564	-0.550178	-1.14406	6	Rab4b, Rab7, Lamp1, Rab14, Napsa
1385	GO_LAMELLIPODIUM	0.933131	1	0.0686326	0.179469	0.745468	75	Nrbp1, Aif1, Mefv, Arhgap31, Snx2, Ppp1r9b, Fgd2, Stx4a, Myo9b, Ctnna1, Twf2, Rock2, Myof, Lpxn, Arpc3, Nedd9, Vasp, Spata13, Myo1g, Fermt3, Dbnl, Actr3
1386	GO_LAMELLIPODIUM_ASSEMBLY	0.806373	1	0.0652353	0.281327	0.715575	11	Vav1, Spata13, Csf1r, Wasf2, Ccdc88a, Vcl
1387	GO_LAMELLIPODIUM_MEMBRANE	0.408776	0.909355	0.09855	0.516461	1.05457	5	Vasp, Fermt3, Cfl1
1388	GO_LAMELLIPODIUM_ORGANIZATION	0.38	0.89591	0.107972	0.383069	1.07947	15	Snx2, Plekho1, Vav1, Spata13, Csf1r, Wasf2, Ccdc88a, Vcl
1389	GO_LAMININ_BINDING	0.854419	1	0.0463228	-0.309582	-0.689377	8	Thbs1, Lgals1
1390	GO_LAMIN_BINDING	0.636049	0.97835	0.0599892	-0.394857	-0.879267	8	Plcb1, Hnrnpk, Ppp4c, Ppp1ca
1391	GO_LARGE_RIBOSOMAL_SUBUNIT	0.929648	1	0.0409056	-0.225909	-0.660306	22	Mrpl27, Mrpl32, Rsl24d1, Mrpl2, Mrpl51, Mrpl33
1392	GO_LATERAL_PLASMA_MEMBRANE	0.368771	0.889942	0.0855357	-0.413484	-1.08521	14	Anxa1, Iqgap2
1393	GO_LATERAL_VENTRICLE_DEVELOPMENT	0.756818	1	0.0646485	0.339812	0.737165	6	Dync1h1, Tlr7, Nrros, Uchl5
1394	GO_LATE_ENDOSOME	0.000385604	0.0184287	0.498493	0.414375	1.76732	94	H2-Eb1, H2-Ab1, Cd74, H2-DMb1, Ifitm1, Lgmn, H2-DMa, Chmp1a, Tsg101, Stard3, Arl8a, Uvrag, Slc31a1, Trf, Chmp2b
1395	GO_LATE_ENDOSOME_MEMBRANE	0.000320225	0.0158745	0.498493	0.509296	1.93263	49	H2-Eb1, H2-Ab1, H2-DMb1, Ifitm1, H2-DMa, Chmp1a, Tsg101, Stard3, Arl8a
1396	GO_LEADING_EDGE_MEMBRANE	0.96997	1	0.0338245	-0.175702	-0.632238	53	Cib1, Nme1, Rdx, Diaph1, Arhgap17, Fyn, Atf4, Sptan1, Macf1, Rac2, Pak2, Rasgrp2, Akt1, Sptbn1
1397	GO_LEARNING	0.957393	1	0.0580984	0.187269	0.650867	33	Raf1, Ric8a, Kras, Rgs14, Ift20, Uba1, Cln8, Vdac2, Kmt2a, Nras, Csf1r, Synj1, Arf5, Creb1, Sgk3, Itgb1, Slc12a6
1398	GO_LEFT_RIGHT_PATTERN_FORMATION	0.0704545	0.535175	0.257206	0.706753	1.53318	6	Ift172, Tlr7, Notch2, Setdb2, Nrros, Cited2
1399	GO_LENS_DEVELOPMENT_IN_CAMERA_TYPE_EYE	0.408759	0.909355	0.101714	0.420484	1.04286	10	Skil, Maf, Tdrd7
1400	GO_LENS_FIBER_CELL_DIFFERENTIATION	0.389016	0.900904	0.100991	0.47286	1.0545	7	Skil, Maf, Tdrd7
1401	GO_LEUKOCYTE_ACTIVATION	0.101399	0.596578	0.266351	0.254396	1.19603	164	Cd74, Rsad2, Ccnd2, Cd86, Mafb, Aif1, Crebbp, Havcr2, H2-M3, Klrk1, Jaml, Psen2, Stxbp3, Cd40, H2-Q7, Senp6, Ccl5, Hck, Bcl2, Stk11, Nlrc5, Azi2, Pou2f2, Lilr4b, Malt1, Cx3cr1, Raf1
1402	GO_LEUKOCYTE_ADHESION_TO_VASCULAR_ENDOTHELIAL_CELL	0.892035	1	0.0453152	-0.283436	-0.613003	7	Rock1
1403	GO_LEUKOCYTE_APOPTOTIC_PROCESS	0.20885	0.765959	0.125033	-0.588621	-1.27304	7	Pkn1, Akt1, Ctsl, Siva1
1404	GO_LEUKOCYTE_CELL_CELL_ADHESION	0.0738991	0.544249	0.287805	0.295234	1.29234	107	Cd74, Rsad2, Ccnd2, Cd86, Mafb, Il1b, H2-M3, Jaml, Psen2, H2-Q7, Ccl5, Hck, Bcl2, Stk11, Nlrc5, Azi2, Lilr4b, Malt1, Raf1
1405	GO_LEUKOCYTE_CHEMOTAXIS	0.077381	0.55732	0.282013	0.356708	1.37111	53	Ccl7, Cxcl16, Ccr5, Ccl4, Cxcl10, Adgre4, Il1b, Jaml, Ccl5, Adam8, Cx3cr1
1406	GO_LEUKOCYTE_DEGRANULATION	0.95599	1	0.057006	0.197995	0.620164	21	Stxbp3, Hck
1407	GO_LEUKOCYTE_DIFFERENTIATION	0.119048	0.632356	0.24134	0.280502	1.21754	105	Cd74, Rsad2, Cd86, Ifi208, Mafb, Crebbp, Ifi205, Glod4, Ifi213, Psen2, Hck, Bcl2, Stk11, Azi2, Pou2f2, Lilr4b, Malt1, Raf1, Lilrb4a, Vav1, Zfp36l1, Dclre1c, Spi1, Cbfa2t3, Clec4d, Cmtm7, Ifi206, Notch2, Ptpn2
1408	GO_LEUKOCYTE_HOMEOSTASIS	0.436242	0.918169	0.0770737	-0.334972	-1.01603	25	Gapt, Stat5b, Anxa1, Tstd3, Tnfrsf13b, Pkn1, Ppp3ca, Akt1, Mef2c, Tgfb1
1409	GO_LEUKOCYTE_MEDIATED_CYTOTOXICITY	0.0305748	0.359688	0.352488	-0.554256	-1.56684	19	Lyst, Prtn3, Tubb6, Prdx4, Vamp3
1410	GO_LEUKOCYTE_MEDIATED_IMMUNITY	0.00568527	0.140237	0.407018	0.4097	1.64452	63	H2-Eb1, H2-Ab1, Cd74, Ace, C1qb, Tubb5, Irf7, Rftn1, Stxbp3
1411	GO_LEUKOCYTE_MIGRATION	0.40634	0.908112	0.0728939	-0.252244	-1.0204	113	Fn1, Lyst, Cd177, Saa3, Sell, Prtn3, S100a8, Slc7a11, Stat5b, Anxa1, Prex1, Rock1, Shc1, Tstd3, Irak4, Pik3r1, Cd84, Ccl9, Rdx
1412	GO_LEUKOCYTE_MIGRATION_INVOLVED_IN_INFLAMMATORY_RESPONSE	0.674177	0.986836	0.0572461	-0.378701	-0.843291	8	S100a8, Tstd3
1413	GO_LEUKOCYTE_PROLIFERATION	0.281579	0.830959	0.132147	0.315148	1.11982	37	Ccnd2, Cd86, Ace, Cd40, Bcl2, Azi2, Lilr4b, Malt1, Lilrb4a
1414	GO_LEUKOCYTE_TETHERING_OR_ROLLING	0.892035	1	0.0453152	-0.283436	-0.613003	7	Rock1
1415	GO_LEUKOTRIENE_BIOSYNTHETIC_PROCESS	0.443182	0.918937	0.0928481	0.458322	0.994251	6	Ggta1, Lta4h
1416	GO_LEUKOTRIENE_METABOLIC_PROCESS	0.416465	0.91292	0.100279	0.371599	1.01648	13	Ggta1, Lta4h, Mapkapk3, Cyp4f18, Cyp4f13, Cyp4f16
1417	GO_LEYDIG_CELL_DIFFERENTIATION	0.511424	0.928631	0.0713053	-0.509877	-0.989789	5	Mgst1, Hsd17b10
1418	GO_LIGAND_DEPENDENT_NUCLEAR_RECEPTOR_BINDING	0.660377	0.981986	0.0732559	0.346437	0.836311	9	Baz2a, Arid1b, Ncoa3
1419	GO_LIGAND_DEPENDENT_NUCLEAR_RECEPTOR_TRANSCRIPTION_COACTIVATOR_ACTIVITY	0.806452	1	0.0658312	0.260898	0.767518	17	Tsg101, Thrap3, Med13l, Prkcb, Zmiz1, Ncoa3
1420	GO_LIGAND_GATED_CHANNEL_ACTIVITY	0.904412	1	0.0597318	0.244405	0.62166	11	Itpr1, Calm1, Anxa6
1421	GO_LIGASE_ACTIVITY	0.194842	0.759799	0.11524	-0.291243	-1.16574	100	Uba5, Herc4, Trim30c, Trim28, Trim17, Eprs, Atg7, Ube3a, Rtcb, Cars2, Cblb, Herc1, Ctps2, Wars, Rlim, Rnf220, Tpgs1, Rnf130, Chfr, Atg3, Rnf4, Nosip, Sars, Trim12a, Acsl5, Peli1, Nars, Asnsd1, Birc3, Rchy1, Glul, Uba2, Rnf111
1422	GO_LIGASE_ACTIVITY_FORMING_CARBON_NITROGEN_BONDS	0.692047	0.992387	0.0549074	-0.350314	-0.833306	10	Ctps2, Tpgs1, Asnsd1, Glul, Adss, Trim25
1423	GO_LIGASE_ACTIVITY_FORMING_CARBON_OXYGEN_BONDS	0.121827	0.637934	0.164406	-0.572626	-1.36213	10	Eprs, Cars2, Wars, Sars, Nars, Tars, Qars
1424	GO_LIGASE_ACTIVITY_FORMING_CARBON_SULFUR_BONDS	0.129893	0.64901	0.16318	-0.649321	-1.35022	6	Uba5, Atg7, Acsl5, Uba2
1425	GO_LIMBIC_SYSTEM_DEVELOPMENT	0.625	0.97534	0.0780892	0.285443	0.883363	20	Gsk3b, Ran, Aldh1b1, Ogdh
1426	GO_LIMB_DEVELOPMENT	0.321519	0.850107	0.119888	0.321169	1.07379	28	Crebbp, Psen2, Aldh1b1, Ift172, Gna13, Dync1h1, Gnaq, Notch2, Ece1
1427	GO_LINOLEIC_ACID_METABOLIC_PROCESS	0.641476	0.979725	0.0602484	-0.452007	-0.87745	5	Abcd2
1428	GO_LIPASE_ACTIVATOR_ACTIVITY	0.00589005	0.142015	0.407018	0.800165	1.78441	7	Ccl7, Ccl5, Nsmaf, Stx4a
1429	GO_LIPASE_ACTIVITY	0.22716	0.778486	0.143759	0.371304	1.17826	22	Ccr5, Ccl5, Pla2g4a, Abhd12, Plbd1
1430	GO_LIPASE_INHIBITOR_ACTIVITY	0.173989	0.724377	0.138022	-0.659011	-1.27929	5	Anxa1, Anxa2
1431	GO_LIPID_BINDING	0.310345	0.847537	0.0847985	-0.247607	-1.06914	176	Snx30, Sell, S100a8, Anxa7, Wdr45b, Pitpnb, Osbpl8, Arhgap26, Pigk, Anxa1, Agap3, S100a10, Prex1, Osbpl11, Stxbp6, Ugt1a1, Vamp3, Grk6, Shc1, Iqgap2, Plcb1, C3, Stx3, Lipa, Thbs1, Anxa2, Got2, Vps36, F10, Hdlbp, Hsd17b10, Dbi, Arhgap17, Bad, Asap1, Rara, Sptan1, Trem2, Rasgrp2, Akt1, Commd1, Dapp1, Sptbn1, S100a9, Cyth1, Vcp, Ap2a2, Rasgrp4, Tspo, Aldh2, Cd14, Psmb4, Snx4, Bin2, Fes, Mvb12a, Arhg…
1432	GO_LIPID_BIOSYNTHETIC_PROCESS	0.780347	1	0.0421619	-0.208689	-0.851151	121	Sgms2, Gnpat, Pigc, St8sia4, St3gal4, Dgat2, Pigk, Agpat2, Hexa, Cds2, Impa1, Ebp, Dpm1, Pik3r1, Mboat1, Gba, Rnpepl1, Sgms1, Nans, G6pdx
1433	GO_LIPID_CATABOLIC_PROCESS	0.781609	1	0.0747385	0.21164	0.828384	56	Ywhah, Apoe, Pla2g4a, Hexb, Cyp4f18, Sgpl1, Abhd12, Ddhd1, Plbd1, Hsd17b4, Tbl1xr1, Cyp4f13, Gde1, Cyp4f16, Pex7, Cpt1a, Hadha, Sirt2
1434	GO_LIPID_HOMEOSTASIS	0.76808	1	0.0684715	0.25148	0.798651	24	Sik1, Apoe, Ehd4, Med13l, Usf2, Sirt2, Ormdl2, Acadvl, Npc2, Ldlr, Acadm, Lamtor1
1435	GO_LIPID_LOCALIZATION	0.13242	0.656094	0.148262	-0.33745	-1.23941	60	Abcd2, Vps51, Abca9, Pitpnb, Osbpl8, Dgat2, Stat5b, Anxa1, Osbpl11, Rxra, Hexa, Cfh, Tmem30a
1436	GO_LIPID_METABOLIC_PROCESS	0.217219	0.765959	0.103197	-0.244969	-1.10674	260	Sgms2, Gnpat, Nr1h2, Plagl2, Abcd2, Ptgr1, Pigc, Gpx3, St8sia4, St3gal4, Pitpnb, Mgst3, Osbpl8, Dgat2, Mpdu1, Stat5b, Pigk, Agpat2, Glb1, Rxra, Auh, Ugt1a1, Comt, Hexa, Cds2, Impa1, Crat, Pgp, Ebp, Prdx6, Plbd2, Plcb1, Dpm1, C3, Pik3r1, Mboat1, Gba, Rnpepl1, Hadhb, Sgms1, Por, Lipa, Efr3a, Nans, G6pdx, Mid1ip1, Pqlc3, Pik3r5, Ech1, Hdlbp, Hsd17b10, Dbi, Asah1, Impa2, Ttc7, Gpcpd1, Fyn, Ptpn11, Hs…
1437	GO_LIPID_MODIFICATION	0.500785	0.925399	0.0667426	-0.27349	-0.964917	49	Abcd2, Impa1, Crat, Pik3r1, Hadhb, Por, Efr3a, Pik3r5, Ech1, Impa2, Ttc7, Fyn, Ptpn11
1438	GO_LIPID_OXIDATION	0.755408	1	0.0500923	-0.264672	-0.797901	24	Abcd2, Crat, Hadhb, Por, Ech1
1439	GO_LIPID_PARTICLE	0.635697	0.97835	0.0770737	0.280391	0.878245	21	Rsad2, Cyb5r3, Rab5c, Ehd4
1440	GO_LIPID_PHOSPHORYLATION	0.547138	0.94383	0.0658312	-0.328896	-0.941384	20	Impa1, Pik3r1, Efr3a, Pik3r5, Impa2, Ttc7, Fyn, Ptpn11
1441	GO_LIPID_STORAGE	0.279188	0.830959	0.102822	-0.491031	-1.16804	10	Dgat2, Stat5b, Hexa
1442	GO_LIPID_TRANSPORTER_ACTIVITY	0.295681	0.836509	0.0982123	-0.433438	-1.13758	14	Abcd2, Osbpl8, Cfh
1443	GO_LIPOPOLYSACCHARIDE_BINDING	0.978774	1	0.0542316	0.204938	0.494728	9	Rnase6, Tlr7, Nrros
1444	GO_LIPOPOLYSACCHARIDE_MEDIATED_SIGNALING_PATHWAY	0.418317	0.913116	0.101351	0.317817	1.00803	23	Il1b, Ccl5, Hck, Mapk1, Tlr7, Ripk2, Nfkbia, Ccl2, Nrros, Prkch
1445	GO_LIPOPROTEIN_BIOSYNTHETIC_PROCESS	0.210438	0.765959	0.120985	-0.429457	-1.22922	20	Pigc, Wdr45b, Pigk, Atg7, Dpm1, Atg4d, Dbi
1446	GO_LIPOPROTEIN_LOCALIZATION	0.0343785	0.375545	0.321776	0.784009	1.60088	5	Msr1, Unc119, Prkcb, Apobec1
1447	GO_LIPOPROTEIN_METABOLIC_PROCESS	0.263072	0.816893	0.104344	-0.363259	-1.14736	29	Pigc, Wdr45b, Pigk, Atg7, Dpm1, Atg4d
1448	GO_LIPOPROTEIN_PARTICLE_RECEPTOR_ACTIVITY	0.0961098	0.592949	0.21925	0.660547	1.47306	7	Cxcl16, Lrp10, Apobr
1449	GO_LIPOPROTEIN_PARTICLE_RECEPTOR_BINDING	0.737089	1	0.0675189	0.329136	0.767291	8	Apoe, Hsp90ab1, Snx17, Ap2m1
1450	GO_LIPOPROTEIN_TRANSPORT	0.0343785	0.375545	0.321776	0.784009	1.60088	5	Msr1, Unc119, Prkcb, Apobec1
1451	GO_LIPOSACCHARIDE_METABOLIC_PROCESS	0.00844446	0.175308	0.38073	-0.563034	-1.71695	26	Pigc, St8sia4, St3gal4, Pigk, Glb1, Hexa, Dpm1, Gba, Nans, Asah1
1452	GO_LIVER_REGENERATION	0.119221	0.632356	0.202072	0.557364	1.38234	10	Hfe, Sulf2
1453	GO_LOCALIZATION_OF_CELL	0.647137	0.980511	0.0469759	-0.207823	-0.931401	241	Fn1, Vcan, Lyst, Cd177, Saa3, Sell, Prtn3, Top2b, S100a8, Bin3, Slc7a11, Tubb6, Stat5b, Anxa1, Prex1, Rock1, Limd1, Hexa, Shc1, Tstd3, Cap1, Parp9, Irak4, Dock4, Map2k2, C3, Pik3r1, Prpf40a, Cd84, Ccl9, Dock2, Rdx, Thbs1, Cul3, Ilk, Il17ra, Il6ra
1454	GO_LOCALIZATION_WITHIN_MEMBRANE	0.85	1	0.0716527	0.202182	0.783626	54	Rftn1, Csnk1d, Apoe, Trappc6b, Trappc6a, Trappc4, Sec24c, Snx3, Gosr2, Sec16a, Rab1a, Rab1b, Vapb, Itgb2, Scfd1, Ppp6r1
1455	GO_LOCOMOTION	0.176471	0.728588	0.227987	0.219062	1.10621	299	H2-Eb1, H2-Ab1, Cd74, Ccl7, Cxcl16, Ccr5, Ccl4, Cd86, Cxcl10, Tubb5, Elmo1, F11r, Tns3, Itgb5, Adgre4, Il1b, Gsk3b, Jaml, Psen2, Dok2, Senp6, Ccl5, Hck, Adam8, Hexb, Ppp1r9b, Cd2ap, Ear2, Uvrag, Stat1, Wwp2, Grb2, Egr2, Cx3cr1, Sgpl1, Plekho1, Ogdh, Zfand5
1456	GO_LOCOMOTORY_BEHAVIOR	0.98374	1	0.0369161	-0.173042	-0.589039	42	Prex1, Hexa, Oxr1, Hprt, Ntan1, Hipk1, Ppp3ca, Ppt1, Id2, Sptbn1, Aldh2
1457	GO_LONG_CHAIN_FATTY_ACID_BINDING	0.130973	0.65245	0.161979	-0.635828	-1.37514	7	S100a8, Stx3, S100a9, Scp2, Alox5ap
1458	GO_LONG_CHAIN_FATTY_ACID_METABOLIC_PROCESS	0.2175	0.765959	0.148262	0.403531	1.20303	18	Elovl5, Pla2g4a, Cyp4f18, Hsd17b4, Cyp4f13, Cyp4f16, Mapk1, Cpt1a
1459	GO_LONG_CHAIN_FATTY_ACID_TRANSPORT	0.335784	0.85502	0.114751	0.442241	1.12487	11	Ace, Sik1, Apoe, Pla2g4a
1460	GO_LONG_TERM_SYNAPTIC_DEPRESSION	0.822496	1	0.0487011	-0.370838	-0.719883	5	Arf3, Stxbp2, Pten, Ptk2b, Arf1
1461	GO_LONG_TERM_SYNAPTIC_POTENTIATION	0.476886	0.921699	0.0925529	0.394355	0.978053	10	Itpr1, Raf1, Stx4a, Mapk1, Rgs14
1462	GO_LOW_DENSITY_LIPOPROTEIN_PARTICLE	0.789381	1	0.0509083	-0.343379	-0.742645	7	Selenos
1463	GO_LOW_DENSITY_LIPOPROTEIN_PARTICLE_BINDING	0.847575	1	0.0599892	0.31108	0.6352	5	Msr1, Ldlr, Scarb1
1464	GO_LOW_DENSITY_LIPOPROTEIN_PARTICLE_CLEARANCE	0.61032	0.971262	0.0632191	-0.422761	-0.879103	6	Dgat2
1465	GO_LOW_DENSITY_LIPOPROTEIN_PARTICLE_RECEPTOR_BINDING	0.686499	0.988283	0.0697793	0.364512	0.812881	7	Apoe, Hsp90ab1, Snx17, Ap2m1
1466	GO_LOW_DENSITY_LIPOPROTEIN_RECEPTOR_ACTIVITY	0.0669746	0.519931	0.266351	0.751691	1.53489	5	Cxcl16, Lrp10
1467	GO_LRR_DOMAIN_BINDING	0.890265	1	0.0454059	-0.284168	-0.614586	7	Lrrfip2
1468	GO_LUMENAL_SIDE_OF_MEMBRANE	2.26284e-06	0.000357997	0.627257	0.745469	2.3656	22	H2-Eb1, H2-Ab1, H2-Aa, Cd74, H2-M3, H2-Q7
1469	GO_LUNG_ALVEOLUS_DEVELOPMENT	0.915225	1	0.0431037	-0.268886	-0.61903	9	Hopx
1470	GO_LUNG_EPITHELIUM_DEVELOPMENT	0.82448	1	0.0613026	0.323347	0.660249	5	Lta4h, Klf2, Creb1
1471	GO_LUNG_MORPHOGENESIS	0.582474	0.962221	0.0637845	-0.363631	-0.909572	12	Plod3, Map2k2, Sec24b
1472	GO_LYASE_ACTIVITY	0.153846	0.696517	0.142057	-0.400035	-1.27404	30	Uba5, Hdc, Dera, Auh, Me2, Hadhb, Pts, Bckdha
1473	GO_LYMPHOCYTE_ACTIVATION	0.127451	0.647558	0.227987	0.26051	1.18936	132	Cd74, Rsad2, Ccnd2, Cd86, Mafb, Crebbp, H2-M3, Klrk1, Jaml, Psen2, Cd40, H2-Q7, Hck, Bcl2, Stk11, Nlrc5, Azi2, Pou2f2, Lilr4b, Malt1, Raf1, Lilrb4a, Vav1, Zfp36l1, Prkcb, Dclre1c, Spi1, Prkcd, Clec4d, Cmtm7, Tlr7, Notch2, Ptpn2, H2-K1
1474	GO_LYMPHOCYTE_ACTIVATION_INVOLVED_IN_IMMUNE_RESPONSE	0.557878	0.955074	0.0626618	-0.283856	-0.944067	37	Gapt, Clec4e, Lilra6, Vamp3, Lgals1, Foxp1, Bcl3, Batf
1475	GO_LYMPHOCYTE_APOPTOTIC_PROCESS	0.281139	0.830959	0.105521	-0.57324	-1.19201	6	Pkn1, Akt1, Siva1
1476	GO_LYMPHOCYTE_CHEMOTAXIS	0.0147942	0.252522	0.38073	0.618325	1.74241	15	Ccl7, Cxcl16, Ccr5, Cxcl10, Ccl5, Adam8
1477	GO_LYMPHOCYTE_COSTIMULATION	0.000204156	0.0123056	0.518848	0.656456	2.08477	24	H2-Eb1, H2-Ab1, H2-Aa, Cd86, Klrk1, Hck, Grb2, Mapkap1, Vav1
1478	GO_LYMPHOCYTE_DIFFERENTIATION	0.281525	0.830959	0.140406	0.26888	1.08907	67	Cd74, Rsad2, Mafb, Crebbp, Hck, Bcl2, Stk11, Pou2f2, Malt1, Raf1, Vav1, Zfp36l1, Dclre1c, Spi1, Clec4d, Cmtm7, Notch2, Ptpn2
1479	GO_LYMPHOCYTE_HOMEOSTASIS	0.725293	1	0.0522693	-0.28173	-0.823466	22	Gapt, Stat5b, Tnfrsf13b, Pkn1, Ppp3ca, Akt1, Mef2c, Tgfb1, Coro1c, Siva1
1480	GO_LYMPHOCYTE_MEDIATED_IMMUNITY	0.0130607	0.231362	0.38073	0.464909	1.69101	41	H2-Eb1, H2-Ab1, Cd74, C1qb, Tubb5, Irf7, Rftn1
1481	GO_LYMPHOCYTE_MIGRATION	0.0150514	0.252607	0.38073	0.551761	1.70754	20	Ccl7, Cxcl16, Ccr5, Cxcl10, Ccl5, Adam8
1482	GO_LYSINE_ACETYLATED_HISTONE_BINDING	0.0135919	0.238926	0.38073	0.682621	1.73629	11	Brd3, Atad2b, Brd4, Baz2a, Brd7
1483	GO_LYSINE_N_METHYLTRANSFERASE_ACTIVITY	0.633333	0.978232	0.0758887	0.323584	0.862621	12	Ash1l, Eef2kmt, Ehmt2, Setdb2, Nsd1, Kmt2a, Nsd3, Setd2
1484	GO_LYSOPHOSPHOLIPASE_ACTIVITY	0.0993072	0.595296	0.216543	0.722277	1.47483	5	Pla2g4a, Plbd1, Lypla2, Lypla1
1485	GO_LYSOPHOSPHOLIPID_ACYLTRANSFERASE_ACTIVITY	0.274021	0.829842	0.10714	-0.578617	-1.20319	6	Agpat2, Mboat1
1486	GO_LYSOSOMAL_LUMEN	0.521669	0.934929	0.0658312	-0.283488	-0.967057	41	Vcan, Txndc5, Glb1, Ctsd, Fuca1, Hexa, Plbd2, Gyg, Gba
1487	GO_LYSOSOMAL_TRANSPORT	0.277419	0.830959	0.100279	-0.342733	-1.13707	36	Lyst, Trak2, Hgsnat, Vps51, Vps53, Stx8, Adrb2
1488	GO_LYSOSOME_LOCALIZATION	0.975945	1	0.0398407	-0.213469	-0.533963	12	Lat2, Rasgrp2, S100a13, Lyn, Snap23, Pik3cd, Nr4a2, Milr1, Pik3cg, Lamtor1, Csf1r, Vps33a
1489	GO_LYSOSOME_ORGANIZATION	0.211055	0.765959	0.120433	-0.41361	-1.20894	22	Lyst, Hexa, Hook3, Rab4b, Ppt1, Tmem165, Nagpa, Cep85
1490	GO_LYTIC_VACUOLE	0.00837873	0.175302	0.38073	0.280018	1.35032	216	H2-Eb1, H2-Ab1, H2-Aa, Cd74, H2-DMb1, Ifitm1, Ace, Tlr9, Slc48a1, Lgmn, H2-DMa, Ap2b1, Stard3, Il1b, Cat, Gns, Arl8a, Psen2, Senp6, Hck, Adam8, Hexb, Ear2, Uvrag, Ap1g1, Rab5c, Ccdc115, Tcirg1, Chmp2b
1491	GO_LYTIC_VACUOLE_MEMBRANE	0.000696334	0.0293099	0.477271	0.366626	1.65911	122	H2-Eb1, H2-Ab1, H2-Aa, Cd74, H2-DMb1, Ifitm1, Tlr9, Slc48a1, H2-DMa, Ap2b1, Stard3, Arl8a, Psen2, Senp6, Ap1g1, Rab5c, Tcirg1
1492	GO_LYTIC_VACUOLE_ORGANIZATION	0.211055	0.765959	0.120433	-0.41361	-1.20894	22	Lyst, Hexa, Hook3, Rab4b, Ppt1, Tmem165, Nagpa, Cep85
1493	GO_L_AMINO_ACID_TRANSMEMBRANE_TRANSPORTER_ACTIVITY	0.487544	0.921699	0.0743625	-0.486887	-1.01245	6	Slc7a11
1494	GO_L_AMINO_ACID_TRANSPORT	0.840686	1	0.0632191	0.272382	0.692823	11	Psen2, Slc43a2, Arl6ip5, Cln8
1495	GO_L_ASCORBIC_ACID_BINDING	0.558891	0.955074	0.0808589	0.434348	0.886903	5	P4ha1, Alkbh3
1496	GO_MACROAUTOPHAGY	0.461314	0.919833	0.0672065	-0.252014	-0.99581	89	Hp, Wdr45b, Yipf1, Plod3, Cd93, Nme1, Atg7, Atg101, Rb1cc1, Map2k2, C3, Atg4d, Acin1, Tmem203
1497	GO_MACROLIDE_BINDING	0.385841	0.898142	0.08654	-0.494734	-1.06999	7	Fkbp5, Fkbp4, Fkbp3
1498	GO_MACROMITOPHAGY	0.173355	0.724377	0.131458	-0.364449	-1.24324	41	Hp, Yipf1, Plod3, Cd93, Nme1, Map2k2, C3, Acin1, Tmem203
1499	GO_MACROMOLECULAR_COMPLEX_ASSEMBLY	0.199716	0.761542	0.249247	0.205936	1.08757	472	H2-Eb1, H2-Ab1, Cd74, H2-DMb1, Cox20, Sik1, Tnks2, Hfe, Ndufaf3, Aif1, Tubb5, Crebbp, Skil, Celf1, Psmd11, Max, H2-DMa, Atf1, Ap2b1, Xpa, Traf1, Gbp2, Kpnb1, Cat, Daxx, Cab39, Gsk3b, Oas2, Mbd2, Ogt, Csnk1d, Stxbp3, Apoe, Oat, Itpr1, Trappc6b, Nupr1, Cd40, Scaf11, Senp6, Ccl5, Snx2, Stk11, Pfdn6, Cd2ap, Lsm14a, Ppp2r1a, Uvrag, Ube2k, Nod1, Malt1, Pilra, Tcirg1, Raf1, Oas3, Spty2d1, Trappc6a, Tnfa…
1500	GO_MACROMOLECULAR_COMPLEX_BINDING	0.129694	0.64901	0.249247	0.211522	1.11428	444	H2-Eb1, H2-Ab1, H2-Aa, Cd74, H2-DMb1, Map4, Brd3, Ctbp2, Smurf2, Sik1, Wipf2, Aif1, Tubb5, Crebbp, Skil, Atad2b, Max, Itgb5, H2-DMa, Atf1, Brd4, Ap2b1, Arid3a, H2-M3, Gsk3b, Jaml, Mbd2, Nfkb2, Zmynd8, Apoe, Dok2, Ran, Nupr1, Bloc1s6, Msr1, Pes1, H2-Q7, Sarnp, Snx2, Fcgr1, Dync1i2, Ppp1r9b, Cd2ap, Arid1b, Stat1, Dnajc2, Slfn9, Mapre2, Egr2, Bap1, Cdk5rap3
1501	GO_MACROMOLECULAR_COMPLEX_DISASSEMBLY	0.385401	0.898142	0.0762797	-0.262032	-1.03819	90	Mrps9, Mrpl37, Nfe2, Dstn, Mrpl30, Mrpl40, Mrpl27, Mrps16, Mrpl20, Mrpl32, Kif5b, Mrpl35, Ist1, Supt16, Mrpl34, Trmt112, Mrpl2, Mrps23, Mrpl51, Mrps7, Aurkaip1, Mrpl42, Mrpl54, Mrpl33, Mrps11, Chmp2a, Vps4b, Mrps26, Mrps12, Vta1
1502	GO_MACROMOLECULE_CATABOLIC_PROCESS	0.827586	1	0.101714	0.175689	0.897542	329	Isg20, Smurf2, Ace, Sik1, Ube2j1, Dcp2, Erlin1, Psmd11, Ncbp2, Rnf187, Usp18, Lgmn, Tsg101, Usp47, Kpnb1, Gns, Gsk3b, Oas2, Apoe, Cnot6, Exosc4, Isg15, Psme1, Polr2g, Hexb, Cd2ap, Ear2, Ppp2r1a, Uvrag, Ube2k, Lsm1, Wwp2, Slfn9, Thrap3, Tcirg1, Bap1, Oas3, Htra2, Rnase6, Exosc5, Anapc5, Tnfaip3, Bfar, Hspa8, Os9, Ago2, Psmb8, Ppp2r5c, Dnajb9, Sel1l, Ubqln1, Zfp36l1, Pdcd6ip, Ranbp1, Pmaip1, Cnot1,…
1503	GO_MACROMOLECULE_DEACYLATION	0.914141	1	0.0606404	0.207143	0.707377	31	Baz2a, Mbd2, Morf4l2, Sirt7, Tbl1xr1, Chd4, Brms1, Sirt2, Rbbp7, Sap18b, Mta2, Arid4a, Sfpq, Sap18
1504	GO_MACROMOLECULE_METHYLATION	0.202572	0.761542	0.120433	-0.355044	-1.21918	43	Icmt, Arid4b, Trim28, Fbxo11, Wdr61, Emg1, Smyd3, Dpy30, Hsd17b10, Atf7ip, Rab3d, Ctr9, Trmt112, Kmt5a
1505	GO_MACROMOLECULE_TRANSMEMBRANE_TRANSPORTER_ACTIVITY	0.968523	1	0.0559429	0.195612	0.53508	13	Sidt2, Mcl1, Timm17a, Tomm22, Slc11a1, Timm22, Hnrnpa2b1, Hnrnpa3, Tomm40, Tomm70a, Tomm7, Timm17b, Sec61g
1506	GO_MACROPHAGE_ACTIVATION	0.4925	0.924101	0.0922597	0.318733	0.950223	18	Aif1, Havcr2, Senp6, Cx3cr1, Tlr7, Tlr13
1507	GO_MACROPHAGE_ACTIVATION_INVOLVED_IN_IMMUNE_RESPONSE	0.419811	0.913251	0.0982123	0.421254	1.01692	9	Havcr2, Cx3cr1, Tlr7, Tlr13, Nrros, Prkch
1508	GO_MACROPHAGE_CHEMOTAXIS	0.465487	0.919833	0.0764767	-0.47005	-1.0166	7	Saa3
1509	GO_MACROPHAGE_DIFFERENTIATION	0.183066	0.741969	0.155242	0.589302	1.31418	7	Spi1, Sirt2, Eif2ak1, Csf1r, Casp8
1510	GO_MAGNESIUM_ION_BINDING	0.168	0.717676	0.133555	-0.358511	-1.24006	45	Irak3, Top2b, Dctpp1, Nme1, Comt, Impa1, Pgp, Irak4, Hprt, Adprh, Idh3b, Impa2, Dyrk2
1511	GO_MAINTENANCE_OF_CELL_NUMBER	0.934426	1	0.0396787	-0.205399	-0.670248	35	Polr2i, Klf10
1512	GO_MAINTENANCE_OF_GASTROINTESTINAL_EPITHELIUM	0.173913	0.724377	0.159647	0.595212	1.32736	7	Serpina3g, Tlr9, Tlr7, Tlr13, Nrros
1513	GO_MAINTENANCE_OF_LOCATION	0.993976	1	0.0327971	-0.15802	-0.577835	57	S100a8, Dgat2, Stat5b, Hexa, Tmsb10, Rdx, Bcl3, Pdia3, Akt1, Sptbn1, S100a9, Sorl1, Tonsl, Tspo
1514	GO_MAINTENANCE_OF_LOCATION_IN_CELL	0.680739	0.986965	0.0774768	0.238268	0.866651	41	Apoe, Uvrag, Hspa8, Os9, Creb3, Hk2, Twf2, Hk3, Fth1, Nfkbia, G3bp2, Sri, Ankrd13c, Hspa5, Nfkbie, Morc3, Hspa1a, Srgn
1515	GO_MAINTENANCE_OF_PROTEIN_LOCALIZATION_IN_ORGANELLE	0.705	0.995549	0.0728939	0.296325	0.82045	14	Hspa8, Os9, Hk2, Hk3, Ankrd13c, Hspa5, Morc3, Hspa1a
1516	GO_MAIN_AXON	0.886199	1	0.0601186	0.235314	0.643683	13	Tubb5, Tnfrsf1b, Sirt2, Erbin, Mbp, Myo1g, Dnm2
1517	GO_MALE_GAMETE_GENERATION	0.748191	1	0.0441523	-0.214226	-0.853829	97	Aff4, Herc4, Cib1, Arid4b, Prdx4, Yy1, Dedd, Ggnbp2, Cetn2, Tstd3, Herc1, Tmem203, Tpgs1, Trp53, Lmna, Smad4, Bad, Kdm2a, Rara, Hook3, Prdx1
1518	GO_MALE_GERM_CELL_NUCLEUS	0.145497	0.676493	0.176694	0.68556	1.39986	5	Ran, Hspa8, Hspa5, Hspa1a
1519	GO_MALE_MEIOSIS	0.185355	0.745318	0.154191	0.58916	1.31386	7	Dpep2, Hspa8, Hspa5, Hspa1a, Ubr2
1520	GO_MALE_MEIOSIS_I	0.21709	0.765959	0.142057	0.642067	1.31105	5	Hspa8, Hspa5, Hspa1a, Ubr2, Hspa1b
1521	GO_MALE_SEX_DIFFERENTIATION	0.502377	0.925399	0.0670513	-0.275443	-0.963895	48	Mgst1, Arid4b, Prdx4, Stat5b, Yy1
1522	GO_MAMMARY_GLAND_DEVELOPMENT	0.96563	1	0.0380842	-0.19356	-0.616453	30	Stat5b, Nme1, Aprt, Orai1, Phb2, Capn2, Ncor1, Id2, Akt1
1523	GO_MAMMARY_GLAND_DUCT_MORPHOGENESIS	0.189376	0.752767	0.153159	0.65969	1.34703	5	Ccl7, Csf1r
1524	GO_MAMMARY_GLAND_EPITHELIAL_CELL_DIFFERENTIATION	0.527241	0.937594	0.0697793	-0.502025	-0.974547	5	Id2, Akt1, Cebpb
1525	GO_MAMMARY_GLAND_EPITHELIUM_DEVELOPMENT	0.384804	0.897952	0.10592	0.367164	1.05901	16	Ccl7, Mapk1
1526	GO_MAMMARY_GLAND_MORPHOGENESIS	0.228833	0.778486	0.137251	0.557215	1.24262	7	Ccl7, Csf1r
1527	GO_MANGANESE_ION_BINDING	0.870098	1	0.0615707	0.257106	0.653967	11	Dcp2, Cdipt
1528	GO_MANNOSE_BINDING	0.328647	0.850107	0.095288	-0.584216	-1.1341	5	Dpm1, Lman2, Lman1, Bsg
1529	GO_MANNOSIDASE_ACTIVITY	0.927046	1	0.0438002	-0.279537	-0.581277	6	Edem2, Edem1, Man1a, Man2a1
1530	GO_MANNOSYLATION	0.603203	0.967305	0.0637845	-0.425213	-0.884201	6	Dpm1, Sdf2l1, Sdf2
1531	GO_MANNOSYLTRANSFERASE_ACTIVITY	0.710018	0.998945	0.0554793	-0.428323	-0.831474	5	Dpm1, Sdf2l1, Sdf2
1532	GO_MAP_KINASE_KINASE_ACTIVITY	0.950178	1	0.0426734	-0.262438	-0.545721	6	Map2k2, Pak2
1533	GO_MAP_KINASE_KINASE_KINASE_ACTIVITY	0.496536	0.924101	0.0873098	0.475783	0.971511	5	Raf1, Map3k3, Map3k1
1534	GO_MAP_KINASE_PHOSPHATASE_ACTIVITY	0.230947	0.779679	0.137251	0.637157	1.30102	5	Dusp16, Dusp6, Dusp5
1535	GO_MAST_CELL_ACTIVATION	0.268251	0.825998	0.105521	-0.462466	-1.18016	13	Ndrg1, Lat2
1536	GO_MAST_CELL_GRANULE	0.475945	0.921699	0.0738053	-0.393031	-0.983113	12	Anxa1, Lat2, Rasgrp2
1537	GO_MAST_CELL_MEDIATED_IMMUNITY	0.890017	1	0.0433637	-0.276945	-0.658781	10	Lat2, Rasgrp2
1538	GO_MATERNAL_PLACENTA_DEVELOPMENT	0.482818	0.921699	0.0730744	-0.390915	-0.97782	12	Dedd, Rxra, Prdx3, Tmed2, Akt1, Ctsl, Bmpr2, Bsg
1539	GO_MATERNAL_PROCESS_INVOLVED_IN_FEMALE_PREGNANCY	0.87395	1	0.043888	-0.252214	-0.712987	19	Dedd, Rxra, Prdx3, Lgals9, Tmed2, Akt1, Ctsl, Ube2b, Bmpr2, Bsg
1540	GO_MATING	0.865487	1	0.0466948	-0.308179	-0.666517	7	Hexa
1541	GO_MATING_BEHAVIOR	0.865487	1	0.0466948	-0.308179	-0.666517	7	Hexa
1542	GO_MATURATION_OF_5_8S_RRNA	0.455378	0.918937	0.0916795	0.45004	1.00361	7	Pes1, Exosc4, Eif6
1543	GO_MATURATION_OF_SSU_RRNA	0.0442939	0.422177	0.321776	-0.63642	-1.56364	11	Mrps9, Emg1, Lsm6, Krr1, Wdr3
1544	GO_MATURATION_OF_SSU_RRNA_FROM_TRICISTRONIC_RRNA_TRANSCRIPT_SSU_RRNA_5_8S_RRNA_LSU_RRNA_	0.0778342	0.558121	0.208955	-0.603936	-1.43661	10	Mrps9, Emg1, Krr1, Wdr3
1545	GO_MATURE_B_CELL_DIFFERENTIATION	0.521226	0.934501	0.0857844	0.39449	0.952312	9	Pou2f2, Malt1, Cmtm7, Notch2
1546	GO_MATURE_B_CELL_DIFFERENTIATION_INVOLVED_IN_IMMUNE_RESPONSE	0.449912	0.918937	0.077884	-0.536871	-1.04219	5	Lgals1, Bcl3
1547	GO_MECHANORECEPTOR_DIFFERENTIATION	0.823529	1	0.0642141	0.275531	0.700831	11	Clic4, Notch2, Slc9a3r1, Slc4a7
1548	GO_MEDIATOR_COMPLEX	0.0460621	0.430414	0.321776	0.614799	1.56378	11	Med15, Med10, Thrap3, Med13l, Med8
1549	GO_MEGAKARYOCYTE_DEVELOPMENT	0.544601	0.943591	0.0831291	0.398928	0.929992	8	Crebbp, Ptpn6, Csf1r, Wasf2
1550	GO_MEGAKARYOCYTE_DIFFERENTIATION	0.775087	1	0.0507028	-0.328505	-0.756283	9	Sp3
1551	GO_MEIOSIS_I	0.903654	1	0.0418239	-0.246534	-0.657699	15	Top2b
1552	GO_MEIOTIC_CELL_CYCLE	0.912935	1	0.0599892	0.207698	0.714485	32	Scimp, Ppp2r1a, Dpep2, Hspa8, Rbm7, Sirt2, Ppp2cb, Actr3, Hspa5, Psmd13, Ube2a
1553	GO_MEIOTIC_CELL_CYCLE_PROCESS	0.87395	1	0.043888	-0.231434	-0.705749	26	Top2b, Yy1, Tubgcp4
1554	GO_MEIOTIC_CHROMOSOME_SEGREGATION	0.638408	0.97835	0.0597318	-0.378478	-0.871333	9	Top2b
1555	GO_MELANOCYTE_DIFFERENTIATION	0.23341	0.781667	0.135741	0.554099	1.23567	7	Bloc1s6, Bcl2, Csf1r, Myo5a, Usp5
1556	GO_MEMBRANE_ASSEMBLY	0.0846024	0.56927	0.199915	-0.598845	-1.4245	10	Flot2, S100a10, Flot1, Stx3, Anxa2, Sptan1, Sptbn1
1557	GO_MEMBRANE_BIOGENESIS	0.0846024	0.56927	0.199915	-0.598845	-1.4245	10	Flot2, S100a10, Flot1, Stx3, Anxa2, Sptan1, Sptbn1
1558	GO_MEMBRANE_BUDDING	0.588921	0.96499	0.0908241	0.233296	0.917888	59	Ap2b1, Chmp1a, Tsg101, Csnk1d, Trappc6b, Chmp2b, Trappc6a, Trappc4, Pdcd6ip, Sec24c, Snx3, Gosr2, Sec16a, Rab1a, Rab1b, Vapb, Scfd1, Mitd1, Tmed9, Ppp6r1
1559	GO_MEMBRANE_DEPOLARIZATION	0.56351	0.955074	0.08042	0.429716	0.877446	5	Ywhah, Kmt2a, Casp1
1560	GO_MEMBRANE_DISASSEMBLY	0.205	0.761542	0.153159	0.414762	1.23651	18	Pom121, Nek9, Seh1l, Prkcb, Rae1, Emd
1561	GO_MEMBRANE_DOCKING	0.91	1	0.0416557	-0.213289	-0.686558	32	Rock1, Stx8, Vamp3, Stx3, Rdx, Stx7, Nsf, Rab8b, Exoc2, Stx11, Chp1
1562	GO_MEMBRANE_FUSION	0.484211	0.921699	0.0962406	0.260946	0.965039	43	Ccr5, Bcl2a1b, Bcl2a1d, Bloc1s6, Uvrag, Afg3l1, Stx4a, Stx16, Vav1, Mff
1563	GO_MEMBRANE_INVAGINATION	0.246944	0.800675	0.13649	0.369885	1.15856	21	Smurf2, Aif1, Elmo1, Fcgr1, Snx3
1564	GO_MEMBRANE_LIPID_BIOSYNTHETIC_PROCESS	0.0201677	0.294679	0.352488	-0.50816	-1.60503	29	Sgms2, Pigc, St8sia4, St3gal4, Pigk, Dpm1, Gba, Sgms1
1565	GO_MEMBRANE_LIPID_CATABOLIC_PROCESS	0.89948	1	0.0439759	-0.287164	-0.639457	8	Hexa, Gba, Ppt1
1566	GO_MEMBRANE_LIPID_METABOLIC_PROCESS	0.147193	0.680081	0.1396	-0.348431	-1.25095	52	Sgms2, Pigc, St8sia4, St3gal4, Pigk, Glb1, Hexa, Dpm1, Gba, Sgms1
1567	GO_MEMBRANE_MICRODOMAIN	0.996732	1	0.0689567	0.154884	0.690792	116	Spred1, Smurf2, Sulf2, Rftn1, Arid3a, Gsk3b, Psen2, Hck, Ppp2r1a, Rab5c, Tnfrsf1b, Ehd4, Rap2b, Hk2, Ctnna1, Kras, Mapk1, Tlr7
1568	GO_MEMBRANE_ORGANIZATION	0.963801	1	0.0878313	0.16176	0.822928	311	Pom121, Ccr5, Smurf2, Bcl2a1b, Aif1, Elmo1, Ywhah, F11r, Nek9, Bcl2a1d, Ap2b1, Chmp1a, Tsg101, Ubl4a, Rftn1, Gsk3b, Csnk1d, Apoe, Trappc6b, Bloc1s6, Bcl2, Fcgr1, Ppp2r1a, Uvrag, Stat1, Chmp2b, Ssr1, Raf1, Nmt1, Trappc6a, Seh1l, Ehd4, Hspa8, Afg3l1, Stx4a, Ncf1, Trappc4, Stx16, Vav1, Srp19, Mff, Prkcb, Pdcd6ip, Sec24c, Cnp, Bbip1, Pmaip1, Snx3, Rap2b, Hk2, Prkcd, Gosr2, Sec16a, Tor1aip2, Tor1a, Ra…
1569	GO_MEMBRANE_PROTEIN_COMPLEX	0.347826	0.865077	0.164406	0.204092	1.04077	323	H2-Eb1, H2-Ab1, H2-Aa, Cd74, H2-DMb1, Hfe, Cltb, Itgb5, Tap2, H2-DMa, Ap2b1, Chmp1a, Tsg101, H2-M3, Psen2, Clic4, Cd40, Bloc1s6, H2-Q7, Snx2, Bcl2, Tmed3, Adam8, Uvrag, Ap1g1, Copg1, Grb2, Trf, Tcirg1, Chmp2b, Htra2, Abhd12, Il4ra, Gna13, Hspa8, Os9, Stx4a, Ncf1, Stx16
1570	GO_MEMBRANE_PROTEIN_ECTODOMAIN_PROTEOLYSIS	0.703163	0.993873	0.0716527	0.325626	0.807596	10	Erap1, Psen2, Prkcd
1571	GO_MEMBRANE_PROTEIN_INTRACELLULAR_DOMAIN_PROTEOLYSIS	0.448513	0.918937	0.0925529	0.459355	1.02439	7	Nfkb2, Psen2, Rela, H13, Rel
1572	GO_MEMBRANE_PROTEIN_PROTEOLYSIS	0.516129	0.931184	0.0891647	0.316604	0.931392	17	Erap1, Nfkb2, Psen2, Prkcd, Rela, Lnpep, H13, Rel
1573	GO_MEMBRANE_RAFT_ORGANIZATION	0.0353607	0.380829	0.321776	-0.663278	-1.57777	10	Flot2, S100a10, Dock4, Flot1, Dock2, Anxa2, Myadm, Ppt1
1574	GO_MEMBRANE_REGION	1	1	0.0813027	0.159934	0.789964	267	Spred1, Smurf2, Tlr9, Pdlim5, Sik1, Abcg3, Scimp, Aif1, Cltb, Sulf2, Adgre4, Ap2b1, Rftn1, Arid3a, Gsk3b, Psen2, Stxbp3, Abr, Hck, Lrp10, Ppp1r9b, Ppp2r1a, Nod1, Rab5c, Fgd2, Hpgd, Trf, Tcirg1, Cyp4f18, Tnfrsf1b, Plekho1, Gna13, Stk24, Ehd4, Stx4a
1575	GO_MEMBRANE_TUBULATION	0.789838	1	0.0633597	0.336643	0.687398	5	Ehd4, Pacsin2, Ehd2, Snx9, Bin2
1576	GO_MEMORY	0.274752	0.830612	0.129443	0.356176	1.1297	23	Crebbp, Il1b, Psen2, Itpr1, Cx3cr1, Kat2b
1577	GO_MESENCHYMAL_CELL_DIFFERENTIATION	0.892308	1	0.0625237	0.216681	0.7267	29	Gsk3b, Aldh1b1, Bcl2, Stat1, Mapk1, Notch2, Rtn4
1578	GO_MESENCHYME_DEVELOPMENT	0.861893	1	0.0640704	0.214551	0.747008	34	Gsk3b, Aldh1b1, Bcl2, Stat1, Zfp36l1, Mapk1, Notch2, Rtn4
1579	GO_MESENCHYME_MORPHOGENESIS	0.998243	1	0.0398407	-0.192972	-0.374603	5	Smad4, Actg1, Exoc4, Smad2, Notch2
1580	GO_MESODERM_DEVELOPMENT	0.888704	1	0.0425878	-0.22661	-0.699848	27	Pofut2, Kdm6b, Trp53, Smad4
1581	GO_MESODERM_MORPHOGENESIS	0.364261	0.885186	0.0880945	-0.438662	-1.09725	12	Pofut2, Kdm6b
1582	GO_MESONEPHRIC_TUBULE_MORPHOGENESIS	0.511504	0.928631	0.0716527	-0.448944	-0.970956	7	Bmyc, Ilk, Smad4
1583	GO_MESONEPHROS_DEVELOPMENT	0.781145	1	0.049094	-0.306838	-0.753882	11	Bmyc, Ilk, Smad4, Rara
1584	GO_METALLOAMINOPEPTIDASE_ACTIVITY	0.402273	0.90724	0.09855	0.482477	1.04665	6	Erap1, Lta4h, Metap2, Lnpep
1585	GO_METALLOENDOPEPTIDASE_ACTIVITY	0.071066	0.535481	0.21925	-0.606862	-1.44357	10	Mmp8, Mmp19, Adam10
1586	GO_METALLOEXOPEPTIDASE_ACTIVITY	0.139151	0.66711	0.183024	0.565666	1.36554	9	Ace, Erap1, Lta4h, Dpep2
1587	GO_METALLOPEPTIDASE_ACTIVITY	0.603361	0.967305	0.0610364	-0.295753	-0.901888	26	Mmp8, Mmp19, Adam10, Psmd14, Rnpepl1
1588	GO_METALLO_SULFUR_CLUSTER_ASSEMBLY	0.997727	1	0.0516356	0.203132	0.44066	6	Ciao1, Iscu, Isca1
1589	GO_METAL_CLUSTER_BINDING	0.440199	0.918937	0.0760837	-0.36094	-1.01246	18	Cisd1, Ndufv1, Ndufv2, Nubp2, Ndufs7, Glrx2, Cisd2, Xdh, Nfu1
1590	GO_METAL_ION_TRANSMEMBRANE_TRANSPORTER_ACTIVITY	0.921376	1	0.0589694	0.195797	0.64171	26	Psen2, Itpr1, Slc31a1, Trf, Slc31a2, Atox1, Magt1, Slc4a7
1591	GO_METAL_ION_TRANSPORT	0.768987	1	0.0806388	0.204981	0.869246	87	Ccl7, Ccr5, Hfe, Psen2, Itpr1, Ccl5, Hck, Slc31a1, Trf, Tcirg1
1592	GO_METANEPHROS_DEVELOPMENT	0.707904	0.997195	0.0545681	-0.328612	-0.821977	12	Acat1
1593	GO_METAPHASE_PLATE_CONGRESSION	0.116223	0.629551	0.204295	0.49615	1.35718	13	Chmp1a, Kpnb1, Chmp2b, Seh1l, Pdcd6ip
1594	GO_METENCEPHALON_DEVELOPMENT	0.436989	0.918169	0.0756946	-0.314351	-1.00115	30	Gnpat, Herc1, Map2k2, Atrn, Foxp1, Sec24b, Ptpn11, Rere, Ncor1, Sptbn1
1595	GO_METHIONINE_METABOLIC_PROCESS	0.822171	1	0.0614364	0.324026	0.661635	5	Mthfr, Mthfd2, Eif2b4, Eif2b2
1596	GO_METHYLATED_HISTONE_BINDING	0.401015	0.90724	0.0819779	-0.440344	-1.04746	10	Lrwd1, Ing4, Mphosph8
1597	GO_METHYLATION	0.0975232	0.595296	0.176694	-0.369594	-1.31178	50	Icmt, Ndufaf7, Arid4b, Trim28, Fbxo11, Wdr61, Emg1, Smyd3, Comt
1598	GO_METHYLOSOME	0.697124	0.993232	0.0545681	-0.349176	-0.8306	10	Snrpert, Erh, Snrpe
1599	GO_METHYLTRANSFERASE_COMPLEX	0.458265	0.918958	0.0732559	-0.306014	-0.992039	34	Hcfc1, Mcrs1, Senp3, Dpy30, Snrpert, Erh, Snrpe
1600	GO_METHYL_CPG_BINDING	0.603203	0.967305	0.0637845	-0.428582	-0.891206	6	Lrwd1, Erh, Chtop, Mbd3
1601	GO_MHC_CLASS_II_PROTEIN_COMPLEX	1.57866e-06	0.000273936	0.643552	0.965156	2.09374	6	H2-Eb1, H2-Ab1, H2-Aa, Cd74, H2-DMb1, H2-DMa
1602	GO_MHC_CLASS_II_PROTEIN_COMPLEX_BINDING	1.28612e-07	3.9338e-05	0.690132	0.87301	2.46009	15	H2-Eb1, H2-Ab1, H2-Aa, Cd74, H2-DMb1, H2-DMa
1603	GO_MHC_CLASS_I_PROTEIN_BINDING	0.032692	0.367002	0.321776	0.483507	1.53432	22	Tubb5, H2-M3, Klrk1, H2-Q7, Lilr4b, Pilra, Lilrb4a, Pilrb1, Tapbp, Tap1, Pilrb2, H2-K1, Pirb, H2-D1
1604	GO_MHC_CLASS_I_PROTEIN_COMPLEX	0.0575268	0.48251	0.321776	0.659723	1.53796	8	Hfe, H2-M3, H2-Q7, H2-K1, H2-D1, H2-T22, B2m
1605	GO_MHC_PROTEIN_BINDING	0.00488029	0.127627	0.407018	0.559937	1.80761	25	Cd74, Tubb5, Tap2, H2-M3, Klrk1, H2-Q7, Lilr4b, Pilra, Lilrb4a, Pilrb1, Tapbp, Tap1, Pilrb2, H2-K1
1606	GO_MHC_PROTEIN_COMPLEX	5.81431e-08	2.05201e-05	0.719513	0.889554	2.46295	14	H2-Eb1, H2-Ab1, H2-Aa, Cd74, H2-DMb1, Hfe, H2-DMa, H2-M3, H2-Q7
1607	GO_MHC_PROTEIN_COMPLEX_BINDING	1.28612e-07	3.9338e-05	0.690132	0.87301	2.46009	15	H2-Eb1, H2-Ab1, H2-Aa, Cd74, H2-DMb1, H2-DMa
1608	GO_MICROBODY	0.256452	0.809773	0.105125	-0.342791	-1.14622	38	Mgst1, Gnpat, Abcd2, Crat, Map2k2, Vim, Lonp2, Ech1, Prdx5, Rab8b, Acsl5
1609	GO_MICROBODY_LUMEN	0.624585	0.97534	0.0588438	-0.331934	-0.885528	15	Gnpat, Crat, Lonp2, Prdx5, Eci2, Acox3, Scp2
1610	GO_MICROBODY_MEMBRANE	0.184874	0.74469	0.130106	-0.438259	-1.23892	19	Mgst1, Gnpat, Abcd2
1611	GO_MICROBODY_PART	0.228758	0.778486	0.113313	-0.37743	-1.19212	29	Mgst1, Gnpat, Abcd2, Crat, Map2k2, Lonp2, Prdx5, Rab8b, Acsl5, Eci2
1612	GO_MICROFILAMENT_MOTOR_ACTIVITY	0.404157	0.90724	0.0992333	0.52093	1.0637	5	Myo9b, Myo1g, Myo5a
1613	GO_MICROGLIAL_CELL_ACTIVATION	0.153302	0.69575	0.173748	0.55697	1.34454	9	Aif1, Senp6, Cx3cr1, Tlr7, Tlr13, Nrros
1614	GO_MICROTUBULE	0.305516	0.844244	0.0870516	-0.26706	-1.07905	107	Mtus1, Ndrg1, Saa3, Selenos, Tubb6, Dctn2, Tstd3, Tubgcp4, Iqgap2, Fkbp4, Rassf5, Map2k2, Cct7, Cul3, Mid1ip1, Tppp3, Kif5b, Tpgs1, Capn2, Actr1a, Hook3, Macf1, Rab3d, Tbca, Cep85, Ncor1, Birc3, Cep170, Rgs19, Tuba4a, Mapre1, Cct3, Reep3
1615	GO_MICROTUBULE_ASSOCIATED_COMPLEX	0.597052	0.967118	0.0806388	0.275378	0.90253	26	Map4, Mefv, Dync1i2, Dync1h1, Klc1, Lpxn, Gabarap
1616	GO_MICROTUBULE_BASED_MOVEMENT	0.111702	0.620447	0.21925	0.344325	1.30746	47	Map4, Ap2b1, Kpnb1, Bloc1s6, Senp6, Dync1i2, Copg1, Rab21, Dync1h1, Rab1a, Tlr7, Klc1, Ift20, Tlr13
1617	GO_MICROTUBULE_BASED_PROCESS	0.171521	0.724377	0.193813	0.247982	1.12924	128	Map4, Sik1, Tnks2, Tubb5, Nek9, Ap2b1, Kpnb1, Csnk1d, Ran, Bloc1s6, Senp6, Ift172, Dync1i2, Ppp2r1a, Uvrag, Copg1, Rab21, Ranbp1, Cnp, Nin, Tuba1b, Dync1h1, Rab1a, Rgs14, Tlr7, Chd4, Map7d1, Klc1, Rock2, Npm1, Ift20, Cep350
1618	GO_MICROTUBULE_BINDING	0.723577	1	0.0510114	-0.247853	-0.843697	42	Ndrg1, S100a8, Cetn2, Tubgcp4, Rdx, Kif5b, Tpgs1, Hook3, Macf1
1619	GO_MICROTUBULE_BUNDLE_FORMATION	0.981728	1	0.0380056	-0.18333	-0.514254	18	Tppp3, Tpgs1, Cntrl, Chp1, Fes, Nav1, Tlr8, Ube2b
1620	GO_MICROTUBULE_CYTOSKELETON	0.771768	1	0.0384787	-0.194372	-0.882461	274	Lyst, Mtus1, Ndrg1, Saa3, Selenos, Top2b, Upf3a, Tubb6, Cib1, Actr8, Pcif1, Actr10, Dctn2, Lrwd1, Rock1, Nme1, Cetn2, Tstd3, Tubgcp4, Iqgap2, Fkbp4, Rassf5, Herc1, Map2k2, Vrk1, Flot1, Cct7, Stx3, Rdx, Diaph1, G6pdx, Cul3, Mid1ip1, Tppp3, Kif5b, Maf1, Tpgs1, Capn2, Actr1a, Lrmp, Nubp2, Pkn1, Atf4, Dctn5, Ist1, Camk2d, Psma1, Hook3, Sptan1, Macf1, Rab3d, Capg, Ppp1r12a, Tbca, Cep85, Bloc1s2, Ncor1…
1621	GO_MICROTUBULE_CYTOSKELETON_ORGANIZATION	0.456954	0.918937	0.114267	0.231704	0.985576	92	Map4, Sik1, Tnks2, Tubb5, Kpnb1, Csnk1d, Ran, Senp6, Ift172, Ppp2r1a, Uvrag, Ranbp1, Cnp, Nin, Tuba1b, Dync1h1, Rgs14, Tlr7, Chd4, Map7d1, Rock2, Npm1, Cep350, Tlr13, Gabarap
1622	GO_MICROTUBULE_CYTOSKELETON_ORGANIZATION_INVOLVED_IN_MITOSIS	0.916667	1	0.0590955	0.240237	0.611058	11	Kpnb1, Zfp207, Birc2, Flna
1623	GO_MICROTUBULE_END	0.993182	1	0.0518458	0.217241	0.471266	6	Mapre2, Myo5a, Rrbp1
1624	GO_MICROTUBULE_MOTOR_ACTIVITY	0.457666	0.918937	0.0913924	0.445851	0.994272	7	Dync1i2, Dync1h1, Klc1, Appbp2
1625	GO_MICROTUBULE_NUCLEATION	0.8471	1	0.0473534	-0.353929	-0.687057	5	Tubgcp4, Bloc1s2
1626	GO_MICROTUBULE_ORGANIZING_CENTER	0.875706	1	0.0357691	-0.192549	-0.820992	161	Mtus1, Ndrg1, Top2b, Upf3a, Cib1, Actr8, Dctn2, Lrwd1, Rock1, Nme1, Cetn2, Tubgcp4, Herc1, Map2k2, Flot1, Stx3, Rdx, Diaph1, G6pdx, Kif5b, Maf1, Tpgs1, Actr1a, Lrmp, Nubp2, Pkn1, Atf4, Dctn5, Ist1, Camk2d, Psma1, Hook3, Capg, Ppp1r12a, Cep85, Bloc1s2, Cntrl, Ccdc124, Id2, Akt1
1627	GO_MICROTUBULE_ORGANIZING_CENTER_ORGANIZATION	0.400668	0.90724	0.0813027	-0.380746	-1.0524	17	Fbxw5, Rock1, Cetn2, Tubgcp4
1628	GO_MICROTUBULE_ORGANIZING_CENTER_PART	0.691099	0.992387	0.0762797	0.244842	0.863292	36	Sik1, Tnks2, Cep295, Ran, Hck, Hspa8, Nin, Tlr7, Rock2, Ift20, Sirt2, Ogfr
1629	GO_MICROTUBULE_POLYMERIZATION	0.624779	0.97534	0.0618406	-0.403516	-0.872707	7	Tubgcp4, Tppp3, Bloc1s2
1630	GO_MICROTUBULE_POLYMERIZATION_OR_DEPOLYMERIZATION	0.737024	1	0.0530213	-0.347451	-0.799901	9	Tubgcp4, Tppp3, Bloc1s2
1631	GO_MICROVILLUS	0.998316	1	0.0378488	-0.159394	-0.429662	16	Iqgap2, Rdx, Cd302, Tgfb1, Ctsl
1632	GO_MICROVILLUS_MEMBRANE	0.768683	1	0.0523759	-0.362022	-0.7528	6	Rdx
1633	GO_MICROVILLUS_ORGANIZATION	0.38206	0.896161	0.0835991	-0.401952	-1.07232	15	Map4k4, Stx3, Rdx, Ptpn11, Rap2c
1634	GO_MIDBODY	0.997024	1	0.0643583	0.146598	0.563491	53	Arl8a, Clic4, Ran, Uvrag, Pin1, Hspa8, Birc6, Rap2b, Sirt2, Hsp90ab1, Mitd1
1635	GO_MIDBRAIN_DEVELOPMENT	0.965969	1	0.0597318	0.183624	0.647445	36	Ywhah, Mapkap1, Hspa8, Kat2b, Cnp, Sec16a, Sirt2, Mbp, Hspa5, Calm1, Uchl5, Hspa1a
1636	GO_MISFOLDED_OR_INCOMPLETELY_SYNTHESIZED_PROTEIN_CATABOLIC_PROCESS	0.36532	0.886819	0.086795	-0.439002	-1.0786	11	Ufd1, Ube2w, Lonp2, Vcp, Sdf2l1, Rnf5, Derl1
1637	GO_MISFOLDED_PROTEIN_BINDING	0.783455	1	0.0662842	0.30146	0.747663	10	Hspa8, Dnajb9, Stub1, Tor1a, Hspa5, Hspa1a
1638	GO_MITOCHONDRIAL_CALCIUM_ION_HOMEOSTASIS	0.447689	0.918937	0.0962406	0.402644	0.998613	10	Tgm2, Rap1gds1, Anxa6, Micu2
1639	GO_MITOCHONDRIAL_CALCIUM_ION_TRANSPORT	0.948673	1	0.0425023	-0.253676	-0.54864	7	Mcur1, Mcub, Stoml2, Vdac1
1640	GO_MITOCHONDRIAL_ELECTRON_TRANSPORT_CYTOCHROME_C_TO_OXYGEN	0.143824	0.676493	0.15017	-0.560273	-1.33274	10	Cox7b, Cox6b1, Cox6c, Cox8a, Cox5b, Cox4i1, Cox6a1, Ndufa4
1641	GO_MITOCHONDRIAL_ELECTRON_TRANSPORT_NADH_TO_UBIQUINONE	0.0017341	0.05982	0.45506	-0.552873	-1.79231	34	Ndufa9, Ndufv1, Ndufa12, Ndufs5, Ndufs4, Ndufv2, Ndufb11, Ndufa11, Ndufb5, Ndufa1, Ndufs7, Ndufc2, Ndufa10, Ndufb3, Ndufa8, Ndufa7, Ndufa2, Ndufc1, Ndufa13, Ndufb7, Ndufa4, Ndufb8, Ndufa6
1642	GO_MITOCHONDRIAL_ENVELOPE	0.123847	0.639157	0.142057	-0.257655	-1.16657	264	Mrps9, Mgst1, Acat1, Cebpzos, Mrpl37, Sqor, Mrpl30, Cisd1, Ndufa9, Abca9, Tmem126b, Sdhd, Mrpl40, Bid, Anxa1, Higd1a, Mtch1, Ndufv1, Nme1, Ndufa12, Cds2, Mrpl27, Crat, Vamp3, Ndufs5, Cyb5a, Mrps16, Ndufs4, Herc1, Vrk1, Parl, Hadhb, Mrpl20, Mdh2, Tmem126a, Ndufv2, Mrpl32, Got2, Sdhc, Ndufb11, Phb2, Ndufa11, Coq10b, Cox7b, Fyn, Mrpl35, Cox14, Cox6b1, Dhrs1, Mcur1, Bad, Ndufb5, Ndufa1, Ndufs7, Mrpl3…
1643	GO_MITOCHONDRIAL_FUSION	0.00546631	0.137046	0.407018	0.802844	1.79039	7	Bcl2a1b, Bcl2a1d, Afg3l1, Mff
1644	GO_MITOCHONDRIAL_GENOME_MAINTENANCE	0.465487	0.919833	0.0764767	-0.470152	-1.01682	7	Akt1, Slc25a4, Mef2c, Mef2a, Parp1
1645	GO_MITOCHONDRIAL_MATRIX	0.00382662	0.107709	0.431708	-0.373698	-1.54316	131	Mrps9, Dguok, Acat1, Mrpl37, Ndufaf7, Ndufa9, Mrpl40, Ethe1, Auh, Top1, Mrpl27, Mrps16, Cs, Shc1, Cars2, Hagh, Me2, Hadhb, Atg4d, Mrpl20, Mdh2, Bckdha, Prdx3, Idh3b, Mrpl32, Got2, Gls, Mrpl57, Pycr2, Trp53, Hsd17b10, Mrpl35, Gsr, Ndufs7, Mrpl34, Prdx5, Mrpl2, Grpel1, Mrpl51, Mrps7, Glrx2, Mrpl42, Ndufa10, Slc25a4, Aldh2, Mrpl33, Nt5c, Mrps11, Hspa14, Tars
1646	GO_MITOCHONDRIAL_MEMBRANE_ORGANIZATION	0.41573	0.912617	0.109684	0.264874	1.00975	50	Ywhah, Gsk3b, Bcl2, Stat1, Nmt1, Hspa8, Afg3l1, Cnp, Pmaip1, Hk2, Hk3, Hsp90ab1, Cln8
1647	GO_MITOCHONDRIAL_MEMBRANE_PART	0.00553617	0.138043	0.407018	-0.408446	-1.58711	78	Ndufa9, Sdhd, Bid, Ndufv1, Ndufa12, Ndufs5, Ndufs4, Ndufv2, Sdhc, Ndufb11, Ndufa11, Cox7b, Mcur1, Ndufb5, Ndufa1, Ndufs7, Ndufc2, Surf1, Timm17b, Ndufa10, Slc25a4, Ndufb3, Tomm7, Ndufa8, Cox8a, Cox4i1, Ndufa7, Tomm70a, Tomm5, Mcub, Ndufa2, Ndufc1, Ndufa13, Cox6a1, Ndufb7, Ndufa4, Tomm6, Samm50, Ndufb8, Ndufa6
1648	GO_MITOCHONDRIAL_PART	0.0191731	0.284681	0.352488	-0.287049	-1.32995	327	Mrps9, Dguok, Mgst1, Acat1, Cebpzos, Mrpl37, Ndufaf7, Sqor, Mrpl30, Cisd1, Ndufa9, Abca9, Tmem126b, Sdhd, Mrpl40, Bid, Anxa1, Higd1a, Mtch1, Ethe1, Ndufv1, Nme1, Auh, Ndufa12, Top1, Cds2, Mrpl27, Crat, Vamp3, Ndufs5, Cyb5a, Mrps16, Cs, Shc1, Ndufs4, Cars2, Hagh, Herc1, Vrk1, Parl, Me2, Hadhb, Atg4d, Mrpl20, Mdh2, Tmem126a, Bckdha, Prdx3, Ndufv2, Idh3b, Mrpl32, Got2, Sdhc, Gls, Ndufb11, Phb2, Mrpl…
1649	GO_MITOCHONDRIAL_PROTEIN_COMPLEX	0.00591215	0.142015	0.407018	-0.435787	-1.64007	67	Ndufa9, Sdhd, Ndufv1, Ndufa12, Ndufs5, Ndufs4, Bckdha, Ndufv2, Sdhc, Ndufb11, Ndufa11, Ndufb5, Ndufa1, Ndufs7, Ndufc2, Timm17b, Ndufa10, Slc25a4, Ndufb3, Tomm7, Ndufa8, Cox8a, Cox4i1, Ndufa7, Tomm70a, Tomm5, Mcub, Ndufa2, Ndufc1, Ndufa13, Cox6a1, Ndufb7, Timm13, Ndufa4, Tomm6, Samm50, Ndufb8, Ndufa6
1650	GO_MITOCHONDRIAL_RESPIRATORY_CHAIN_COMPLEX_ASSEMBLY	0.0311812	0.364019	0.352488	-0.431573	-1.48197	43	Ndufaf7, Ndufa9, Tmem126b, Ndufv1, Ndufa12, Ndufs5, Pet100, Ndufs4, Ndufv2, Ndufb11, Ndufa11, Cox14, Ndufb5, Ndufa1, Ndufs7, Ndufc2
1651	GO_MITOCHONDRIAL_RESPIRATORY_CHAIN_COMPLEX_I_ASSEMBLY	0.00771889	0.165487	0.407018	-0.507479	-1.68781	37	Ndufaf7, Ndufa9, Tmem126b, Ndufv1, Ndufa12, Ndufs5, Ndufs4, Ndufv2, Ndufb11, Ndufa11, Ndufb5, Ndufa1, Ndufs7, Ndufc2, Ndufa10, Ndufb3, Ndufa8, Ndufa7, Ndufa2, Ndufc1, Ndufa13, Ndufb7
1652	GO_MITOCHONDRIAL_RESPIRATORY_CHAIN_COMPLEX_I_BIOGENESIS	0.00771889	0.165487	0.407018	-0.507479	-1.68781	37	Ndufaf7, Ndufa9, Tmem126b, Ndufv1, Ndufa12, Ndufs5, Ndufs4, Ndufv2, Ndufb11, Ndufa11, Ndufb5, Ndufa1, Ndufs7, Ndufc2, Ndufa10, Ndufb3, Ndufa8, Ndufa7, Ndufa2, Ndufc1, Ndufa13, Ndufb7
1653	GO_MITOCHONDRIAL_TRANSLATION	0.0720721	0.537237	0.204295	-0.37415	-1.34633	53	Mrps9, Mrpl37, Mrpl30, Mrpl40, Mrpl27, Mrps16, Mrpl20, Mrpl32, Mrpl57, Mrpl35, Mrpl34, Mrpl2, Mrps23, Mrpl51, Mrps7, Aurkaip1, Mrpl42, Mrpl54, Mrpl33, Mrps11, Tars, Mrps26, Ndufa7, Mrps12
1654	GO_MITOCHONDRIAL_TRANSMEMBRANE_TRANSPORT	0.55198	0.949207	0.0852885	0.289805	0.919189	23	Sik1, Timm44, Afg3l1, Cpt1a, Hsp90ab1, Timm17a
1655	GO_MITOCHONDRIAL_TRANSPORT	0.188088	0.749086	0.181383	0.27966	1.16696	79	Sik1, Ywhah, Stard3, Gsk3b, Psen2, Bcl2, Stat1, Nmt1, Timm44, Hspa8, Afg3l1, Mff, Cnp, Pmaip1, Hk2, Cpt1a, Hk3, Hsp90ab1
1656	GO_MITOCHONDRION_DISTRIBUTION	0.334873	0.854503	0.111011	0.566598	1.15695	5	Ogt, Kat2b
1657	GO_MITOCHONDRION_LOCALIZATION	0.263158	0.816893	0.126876	0.533011	1.18864	7	Ogt, Kat2b
1658	GO_MITOCHONDRION_MORPHOGENESIS	0.750572	1	0.0653834	0.347008	0.773847	7	Mff, Slirp, Bax
1659	GO_MITOCHONDRION_ORGANIZATION	0.218919	0.765959	0.103958	-0.248925	-1.1121	238	Mrps9, Hp, Hcfc1, Mrpl37, Ndufaf7, Mrpl30, Ndufa9, Wdr45b, Yipf1, Plod3, Tmem126b, Ptcd2, Mrpl40, Bid, Cd93, Ndufv1, Nme1, Ndufa12, Mrpl27, Ndufs5, Pet100, Mrps16, Ndufs4, Tstd3, Map2k2, C3, Atg4d, Acin1, Mrpl20, Tmem203, Prdx3, Ndufv2, Mrpl32, Ndufb11, Phb2, Mrpl57, Trp53, Hsd17b10, Atg3, Ndufa11, Mrpl35, Cox14, Bad, Ist1, Camk2d, Ndufb5, Ndufa1, Ndufs7, Ppp3ca, Mrpl34, Ndufc2, Bloc1s2, Mrpl2, T…
1660	GO_MITOGEN_ACTIVATED_PROTEIN_KINASE_BINDING	0.0683716	0.524563	0.287805	0.585363	1.56048	12	Ace, Crebbp, Cdk5rap3, Atf7, Sirt2
1661	GO_MITOGEN_ACTIVATED_PROTEIN_KINASE_KINASE_BINDING	0.0966981	0.59391	0.222056	0.601831	1.45284	9	Ace, Pin1, Raf1
1662	GO_MITOGEN_ACTIVATED_PROTEIN_KINASE_KINASE_KINASE_BINDING	0.540416	0.942556	0.0826646	0.4473	0.913351	5	Mapk1, Map4k1, Cdc42, Stk38
1663	GO_MITOPHAGY_IN_RESPONSE_TO_MITOCHONDRIAL_DEPOLARIZATION	0.173355	0.724377	0.131458	-0.364449	-1.24324	41	Hp, Yipf1, Plod3, Cd93, Nme1, Map2k2, C3, Acin1, Tmem203
1664	GO_MITOTIC_CELL_CYCLE	0.636735	0.97835	0.106323	0.190921	0.942636	258	Pom121, Map4, Brd3, Ensa, Sik1, Tnks2, Tubb5, Crebbp, Psmd11, Nek9, Zwint, Brd4, Chmp1a, Kpnb1, Arid3a, Arl8a, Csnk1d, Ran, Cnot6, Psme1, Dync1i2, Cd2ap, Ppp2r1a, Azi2, Mapre2, Chmp2b, Cdk5rap3, Seh1l, Anapc5, Stk24, Psmb8, Ppp2r5c, Prkcb, Pdcd6ip, Ranbp1, Birc6, Cnot1, Psmb9, Sirt7, Tuba1b, Dync1h1, Kras, Rab1a, Rgs14, Tlr7, Psmd1, Npm1, Psme2, Sirt2, Nudc, Hsp90ab1, Ptpn6, Ogfr, Mitd1, Setdb2, …
1665	GO_MITOTIC_CELL_CYCLE_CHECKPOINT	0.933511	1	0.0621124	0.196087	0.709098	40	Crebbp, Zwint, Arid3a, Cnot6, Cdk5rap3, Ppp2r5c, Cnot1, Kras, Npm1
1666	GO_MITOTIC_CYTOKINESIS	0.439394	0.918937	0.0768737	-0.413591	-1.01617	11	Bin3, Sptan1, Sptbn1, Chmp4b, Rhoa, Myh9, Snx9
1667	GO_MITOTIC_DNA_INTEGRITY_CHECKPOINT	0.791155	1	0.0662842	0.244451	0.801168	26	Crebbp, Arid3a, Cnot6, Cdk5rap3, Ppp2r5c, Cnot1, Npm1, Ubc
1668	GO_MITOTIC_G2_DNA_DAMAGE_CHECKPOINT	0.789104	1	0.0506004	-0.383479	-0.744421	5	Syf2
1669	GO_MITOTIC_G2_M_TRANSITION_CHECKPOINT	0.789104	1	0.0506004	-0.383479	-0.744421	5	Syf2
1670	GO_MITOTIC_NUCLEAR_DIVISION	0.398649	0.90724	0.125033	0.233698	1.01889	106	Ensa, Sik1, Tnks2, Nek9, Zwint, Chmp1a, Kpnb1, Arl8a, Ran, Cd2ap, Ppp2r1a, Mapre2, Chmp2b, Seh1l, Anapc5, Pdcd6ip, Birc6, Sirt7, Rab1a, Rgs14, Tlr7, Sirt2, Nudc, Ogfr, Setdb2
1671	GO_MITOTIC_RECOMBINATION	0.618629	0.973344	0.0619763	-0.460963	-0.894835	5	Top2b
1672	GO_MITOTIC_SISTER_CHROMATID_COHESION	0.917399	1	0.0437126	-0.320284	-0.621745	5	Smc1a, Smc3, Mau2, Nipbl, Naa50
1673	GO_MITOTIC_SISTER_CHROMATID_SEGREGATION	0.0398197	0.400642	0.321776	0.479377	1.52046	23	Zwint, Chmp1a, Kpnb1, Ppp2r1a, Chmp2b, Seh1l, Pdcd6ip
1674	GO_MITOTIC_SPINDLE	0.442822	0.918937	0.0968878	0.409275	1.01506	10	Map4, Kat2b, Mapk1, Sirt2
1675	GO_MITOTIC_SPINDLE_ASSEMBLY	0.916667	1	0.0590955	0.240237	0.611058	11	Kpnb1, Zfp207, Birc2, Flna
1676	GO_MITOTIC_SPINDLE_ORGANIZATION	0.0857843	0.571231	0.24134	0.452703	1.40099	20	Map4, Tnks2, Kpnb1, Ran
1677	GO_MLL1_2_COMPLEX	0.138748	0.666571	0.153159	-0.562079	-1.33704	10	Hcfc1, Mcrs1, Senp3
1678	GO_MODIFICATION_BY_SYMBIONT_OF_HOST_MORPHOLOGY_OR_PHYSIOLOGY	0.73064	1	0.052163	-0.284848	-0.81531	20	Cpsf4, Rxra, Atg7
1679	GO_MODIFICATION_OF_MORPHOLOGY_OR_PHYSIOLOGY_OF_OTHER_ORGANISM	0.273936	0.829842	0.135002	0.310301	1.12212	40	Ccr5, Ccl4, Crebbp, Kpnb1, Apoe, Ccl5, Trf, Rnase6, Eif2ak2
1680	GO_MODIFIED_AMINO_ACID_BINDING	0.436877	0.918169	0.0764767	-0.362241	-1.01611	18	Mgst1, Osbpl8, Gstm1, Thbs1
1681	GO_MODULATION_BY_HOST_OF_VIRAL_PROCESS	0.212815	0.765959	0.142901	0.570167	1.2715	7	Apoe, Trf, Vapb, Vapa, Stom
1682	GO_MODULATION_BY_SYMBIONT_OF_HOST_CELLULAR_PROCESS	0.79402	1	0.0477342	-0.286808	-0.752742	14	Cpsf4, Atg7
1683	GO_MODULATION_BY_VIRUS_OF_HOST_MORPHOLOGY_OR_PHYSIOLOGY	0.741176	1	0.0514265	-0.285941	-0.808332	19	Cpsf4, Rxra, Atg7
1684	GO_MODULATION_OF_EXCITATORY_POSTSYNAPTIC_POTENTIAL	0.193182	0.757342	0.15017	0.615657	1.33556	6	Gsk3b, Zmynd8
1685	GO_MODULATION_OF_SYNAPTIC_TRANSMISSION	0.189504	0.752767	0.173748	0.293605	1.17348	62	Ywhah, Gsk3b, Zmynd8, Psen2, Apoe, Itpr1, Ppp1r9b, Rab5c, Egr2, Cx3cr1, Raf1, Stx4a, Kras, Tor1a, Mapk1, Rgs14, Ccl2, Kmt2a, Pfn1, Nras, Csf1r, Gipc1, Synj1, Dnm2, Prkch, Napa, Rap1b, Creb1, Ldlr
1686	GO_MODULATION_OF_TRANSCRIPTION_IN_OTHER_ORGANISM_INVOLVED_IN_SYMBIOTIC_INTERACTION	0.0729927	0.541894	0.261664	0.610162	1.51329	10	Ccl4, Crebbp, Ccl5
1687	GO_MOLECULAR_FUNCTION_REGULATOR	0.331658	0.851335	0.172324	0.201938	1.03834	348	Rgs1, Ccl7, Serpina3g, Spred1, Strada, Ensa, Cxcl10, Psd4, Sik1, Il2rg, Elmo1, Ywhah, Prpsap1, Il1rn, Prkra, Arhgap31, Rin2, Daxx, Cab39, Sh3bp1, Ogt, Apoe, Itpr1, Dnajc7, Snrpa1, Aldh1b1, Gtf2f1, Rgs10, Arhgap25, Abr, Ccl5, Psme1, Tspan13, Bcl2, Stk11, Ppp1r9b, Ppp2r1a, Nod1, Fgd2, Malt1, Grb2, Dnajc2, Stk4, Trf, Sipa1, Il4ra, Nsmaf, Eif2ak2, Kat2b, Stx4a, Trappc4, Rap1gds1, Cabin1, Vav1, Ppp2r5…
1688	GO_MOLTING_CYCLE	0.883721	1	0.0428451	-0.254816	-0.679792	15	Snrpert, Trp53, Snrpe, Hdac1
1689	GO_MONOCARBOXYLIC_ACID_BINDING	0.0882852	0.57603	0.195789	-0.554576	-1.41522	13	S100a8, Ugt1a1, Stx3, Rara, S100a9, Scp2, Pygl, Alox5ap
1690	GO_MONOCARBOXYLIC_ACID_BIOSYNTHETIC_PROCESS	0.0419127	0.412602	0.321776	0.428671	1.49252	34	Cd74, Sik1, Ggta1, Elovl5, Lta4h, Aldh1b1
1691	GO_MONOCARBOXYLIC_ACID_CATABOLIC_PROCESS	0.902685	1	0.0423318	-0.225309	-0.683404	25	Abcd2, Crat, Hadhb, Got2, Ech1
1692	GO_MONOCARBOXYLIC_ACID_METABOLIC_PROCESS	0.495177	0.924101	0.10714	0.219697	0.978541	114	Cd74, Sik1, P4ha1, Glod4, Pfkfb4, Ggta1, Elovl5, Lta4h, Oat, Aldh1b1, Pla2g4a, Mapkapk3, Hpgd, Cyp4f18, Sgpl1, Ogdh, Hsd17b4, Cyp4f13, Hk2, Cyp4f16, Pex7, Mif, Mapk1, Cpt1a, Hk3, Hadha
1693	GO_MONOCARBOXYLIC_ACID_TRANSMEMBRANE_TRANSPORTER_ACTIVITY	0.814159	1	0.0494905	-0.337182	-0.729242	7	Emb, Abcc1, Bsg
1694	GO_MONOCARBOXYLIC_ACID_TRANSPORT	0.617284	0.972877	0.0791317	0.280159	0.88903	22	Ace, Sik1, Apoe, Pla2g4a
1695	GO_MONOCYTE_CHEMOTAXIS	0.0833333	0.565582	0.24134	0.54562	1.45453	12	Ccl7, Ccl4, Ccl5
1696	GO_MONOCYTE_DIFFERENTIATION	0.395	0.90724	0.105521	0.378951	1.06786	15	Ifi208, Ifi205, Ifi213, Ifi206, Ifi209, Csf1r, Mndal, Ifi203, Ifi211
1697	GO_MONOOXYGENASE_ACTIVITY	0.12933	0.64901	0.188204	0.704334	1.43819	5	Cyp4f18, Cyp4f13, Cyp4f16, Msmo1
1698	GO_MONOSACCHARIDE_BINDING	0.906173	1	0.0599892	0.212778	0.675209	22	P4ha1, Ogt, Alkbh3, Hk2, Hk3, Pgls, Ugp2
1699	GO_MONOSACCHARIDE_BIOSYNTHETIC_PROCESS	0.808403	1	0.0474483	-0.270467	-0.764586	19	Mdh2, G6pdx, Got2, Pgd, Atf4, Taldo1
1700	GO_MONOSACCHARIDE_CATABOLIC_PROCESS	0.752525	1	0.0508054	-0.280273	-0.802212	20	Khk, Glb1, Rpe
1701	GO_MONOSACCHARIDE_METABOLIC_PROCESS	0.510574	0.928631	0.0639272	-0.268921	-0.972169	54	Pofut2, Khk, Glb1, Fuca1, Ugt1a1, Cyb5a, Rpe, Mdh2, G6pdx, Got2, Pgd, Bad, Atf4
1702	GO_MONOSACCHARIDE_TRANSPORT	0.683502	0.987561	0.0552496	-0.314321	-0.847283	16	Slc2a6, Rdx, Sort1, Rab4b, Akt1
1703	GO_MONOVALENT_INORGANIC_ANION_HOMEOSTASIS	0.615114	0.971273	0.062249	-0.462555	-0.897927	5	Xpr1, Gpcpd1, Abcc1
1704	GO_MONOVALENT_INORGANIC_CATION_HOMEOSTASIS	0.153086	0.69575	0.17822	0.394871	1.25305	22	Clic4, Bcl2, Tcirg1, Cyp4f18, Cyp4f13, Cyp4f16, Clcn4, Mafk
1705	GO_MONOVALENT_INORGANIC_CATION_TRANSMEMBRANE_TRANSPORTER_ACTIVITY	0.531773	0.938172	0.0668966	-0.31746	-0.940757	23	Cyb5a, Cox7b, Cox6b1, Surf1, Abcc1, Cox6c, Cox8a, Cox5b, Cox4i1, Coa6, Cox6a1, Ndufa4
1706	GO_MONOVALENT_INORGANIC_CATION_TRANSPORT	0.617602	0.972877	0.0551352	-0.251014	-0.901198	52	Slc2a6, Ndufa9, Cyb5a, Cdkn1b, Cox7b, Cox6b1, Nsf, Ano6, Surf1, Slc38a2, Abcc1, Chp1, Cox6c, Cox8a, Cox5b, Vps4b, Cox4i1, Coa6, Syk, Taf7, Prkag1, Cox6a1
1707	GO_MORPHOGENESIS_OF_AN_ENDOTHELIUM	0.943761	1	0.042417	-0.276909	-0.537545	5	Ccm2, Rhoa, Csnk2b
1708	GO_MORPHOGENESIS_OF_AN_EPITHELIAL_SHEET	0.448113	0.918937	0.0943564	0.414042	0.99951	9	Pdcd10, Tor1a, Notch2, Lcp1, Flna, Ceacam1
1709	GO_MORPHOGENESIS_OF_AN_EPITHELIUM	0.398734	0.90724	0.120433	0.239323	1.01488	87	Ccl7, Tgm2, Psen2, Clic4, Aldh1b1, Bcl2, Ift172, Arid1b, Grb2, Stk4, Ipmk, Gna13, Kat2b, Pdcd10, Ctnnbip1, Rap2b, Spi1, Kras, Tor1a, Tlr7, Apaf1, Notch2, Klf2, Slc9a3r1, Setdb2, Ctsz, Vasp, Pfn1, Nras, Csf1r, Rab10, Setd2, Nrros
1710	GO_MORPHOGENESIS_OF_A_BRANCHING_STRUCTURE	0.278607	0.830959	0.128789	0.323112	1.11151	32	Ccl7, Tgm2, Clic4, Bcl2, Grb2, Stk4, Gna13, Ctnnbip1, Spi1, Kras, Prdm1, Notch2
1711	GO_MORPHOGENESIS_OF_A_POLARIZED_EPITHELIUM	0.484848	0.921699	0.0718276	-0.398341	-0.978699	11	Rdx, Trp53, Rap2c, Rab8b
1712	GO_MORPHOGENESIS_OF_EMBRYONIC_EPITHELIUM	0.484029	0.921699	0.0922597	0.302765	0.992288	26	Aldh1b1, Ift172, Arid1b, Stk4, Ipmk, Kat2b, Apaf1, Vasp, Pfn1, Setd2
1713	GO_MOTILE_CILIUM	0.237164	0.788484	0.1396	0.37658	1.17953	21	Sik1, Cep295, Ran, Ift172, Hk2, Ift20, Slc9a3r1, Gabarap, Glipr1
1714	GO_MOTILE_CILIUM_ASSEMBLY	0.462441	0.919833	0.0922597	0.421938	0.983634	8	Senp6, Tlr7, Tlr13, Nrros
1715	GO_MOTOR_ACTIVITY	0.501241	0.925399	0.0908241	0.320891	0.944006	17	Dync1i2, Pin1, Myo9b, Dync1h1, Klc1, Myo1g, Myo5a, Appbp2
1716	GO_MOVEMENT_IN_ENVIRONMENT_OF_OTHER_ORGANISM_INVOLVED_IN_SYMBIOTIC_INTERACTION	0.000259826	0.0137021	0.498493	0.599308	2.06163	32	H2-Eb1, H2-Ab1, Ccr5, Cd86, F11r, Itgb5, Uvrag, Wwp2, Hspa8, Grk3
1717	GO_MOVEMENT_IN_HOST_ENVIRONMENT	0.000259826	0.0137021	0.498493	0.599308	2.06163	32	H2-Eb1, H2-Ab1, Ccr5, Cd86, F11r, Itgb5, Uvrag, Wwp2, Hspa8, Grk3
1718	GO_MOVEMENT_OF_CELL_OR_SUBCELLULAR_COMPONENT	0.768116	1	0.105125	0.177912	0.907268	323	Cd74, Ccl7, Cxcl16, Ccr5, Map4, Ccl4, Cxcl10, Wipf2, Tubb5, Elmo1, F11r, Tns3, Adgre4, Ap2b1, Il1b, Kpnb1, Gsk3b, Jaml, Psen2, Dok2, Bloc1s6, Senp6, Ccl5, Hck, Adam8, Dync1i2, Hexb, Ppp1r9b, Cd2ap, Stat1, Copg1, Grb2, Egr2, Rab21, Cx3cr1, Sgpl1, Plekho1, Ogdh, Zfand5, Gna13
1719	GO_MRNA_3_END_PROCESSING	0.484751	0.921699	0.0694481	-0.289024	-0.985941	41	Upf3a, Ncbp1, Ssu72, Magohb, Poldip3, Ahcyl1, Polr2d, Chtop, Ahcyl2, Slu7, Srsf2, Hnrnpul1, Thoc3, Cdc40, Rbm8a, Rbm8a2, Hnrnpu, Srrm1, App, Srsf7, Dhx38
1720	GO_MRNA_3_UTR_BINDING	0.222591	0.769592	0.116234	-0.454027	-1.21125	15	Auh, Tardbp, Larp1, Hnrnpk, Serbp1, Pum2, Hnrnpr, Zfp36, Hnrnpc, Hnrnpa3, Hnrnpa2b1
1721	GO_MRNA_BINDING	0.984756	1	0.0661326	0.162674	0.665776	72	Celf1, Ncbp2, Mbd2, Tdrd7, Lsm1, Srsf3, Ago2, Tsn, Srsf1, Zfp36l1, Tra2b, Apobec1
1722	GO_MRNA_CIS_SPLICING_VIA_SPLICEOSOME	0.868545	1	0.0596037	0.28058	0.654095	8	Ncbp2, Srsf1
1723	GO_MRNA_CLEAVAGE	0.409091	0.909355	0.0975449	0.476599	1.0339	6	Ncbp2, Ago2
1724	GO_MRNA_CLEAVAGE_FACTOR_COMPLEX	0.0148557	0.252522	0.38073	-0.832323	-1.61573	5	Cpsf4
1725	GO_MRNA_METABOLIC_PROCESS	0.649457	0.980511	0.0477342	-0.208818	-0.930519	234	Cpsf4, Polr2i, Snrnp25, Zranb2, Lsm7, Ddx47, Upf3a, Nsrp1, Prpf6, Ptcd2, Syf2, Ncbp1, Ctnnbl1, Pnn, Rbm25, Ssu72, Lsm6, Magohb, Cwc15, Gtf2h5, Puf60, Exosc1, Prpf40a, Snrpert, Bud31, Tardbp, Acin1, Poldip3, Snrnp70, Ddx46, Dcps, Ahcyl1, Frg1, Polr2d, Snrnp40, Snrpe, Chtop, Snrnp27
1726	GO_MRNA_PROCESSING	0.163265	0.712185	0.123842	-0.265604	-1.15972	197	Cpsf4, Polr2i, Snrnp25, Zranb2, Lsm7, Ddx47, Upf3a, Nsrp1, Prpf6, Ptcd2, Syf2, Ncbp1, Ctnnbl1, Pnn, Rbm25, Ssu72, Lsm6, Magohb, Cwc15, Gtf2h5, Puf60, Prpf40a, Snrpert, Bud31, Tardbp, Acin1, Poldip3, Snrnp70, Ddx46, Dcps, Ahcyl1, Frg1, Polr2d, Snrnp40, Snrpe, Chtop, Snrnp27
1727	GO_MRNA_SPLICE_SITE_SELECTION	0.597619	0.967118	0.078921	0.334149	0.890786	12	Celf1, Srsf1
1728	GO_MRNA_TRANSCRIPTION	0.94974	1	0.041488	-0.253656	-0.564839	8	Atf4, Hipk1
1729	GO_MUCOPOLYSACCHARIDE_METABOLIC_PROCESS	0.313131	0.849689	0.0956031	-0.395539	-1.13213	20	Vcan, St3gal4, Glb1, Hexa, Il15, Cd44, Akt1, B4galt5, Abcc1, Chp1, Tgfb1
1730	GO_MULTICELLULAR_ORGANISMAL_HOMEOSTASIS	0.223602	0.770902	0.164406	0.272849	1.13531	77	Serpina3g, Tlr9, Hfe, Gcnt2, Il1b, Bcl2, Pla2g4a, Stk11, Stat1, Trf, Cyp4f18, Sash3, Vps54, Tpp1, Cyp4f13, Cyp4f16, Kras, Tlr7, Cst3, Ptpn6, Tlr13, Ctss, Cln8
1731	GO_MULTICELLULAR_ORGANISMAL_MACROMOLECULE_METABOLIC_PROCESS	0.0537097	0.467734	0.321776	-0.583982	-1.53269	14	Mmp8, Prtn3, Mmp19, Ctsd
1732	GO_MULTICELLULAR_ORGANISMAL_MOVEMENT	0.921927	1	0.0409056	-0.246659	-0.64737	14	Rcsd1, Adrb2
1733	GO_MULTICELLULAR_ORGANISMAL_RESPONSE_TO_STRESS	0.795681	1	0.0476387	-0.280024	-0.747042	15	Comt, Thbs1, Lgals1, Ppp3ca, Tspo
1734	GO_MULTICELLULAR_ORGANISMAL_SIGNALING	0.164452	0.713093	0.138022	-0.47515	-1.2676	15	Plec, Tstd3, P2rx4, Camk2d, Sptbn1, Mef2c, Myh9, Sod1, Mef2a
1735	GO_MULTICELLULAR_ORGANISMAL_WATER_HOMEOSTASIS	0.794811	1	0.0640704	0.300029	0.724279	9	Cyp4f18, Cyp4f13, Cyp4f16
1736	GO_MULTICELLULAR_ORGANISM_AGING	0.265487	0.821344	0.10882	-0.554221	-1.19865	7	Trp53, Sec63, Cisd2, Ctsl, Serp1
1737	GO_MULTICELLULAR_ORGANISM_GROWTH	0.173913	0.724377	0.169571	0.369226	1.24555	30	Tnks2, Xpa, Clic4, Kat2b, Zfp36l1, Tbl1xr1, Fkbp8, Klf2, Ptpn6, Gpd2, Stk40, Slc4a7, Ankrd11
1738	GO_MULTICELLULAR_ORGANISM_METABOLIC_PROCESS	0.101836	0.597147	0.179782	-0.506386	-1.39967	17	Mmp8, Prtn3, Mmp19, Ctsd, Adrb2
1739	GO_MULTICELLULAR_ORGANISM_REPRODUCTION	0.399154	0.90724	0.0727141	-0.240722	-1.02396	160	Sp3, Aff4, Herc4, Cib1, Arid4b, Prdx4, Stat5b, Mmp19, Yy1, Anxa1, Dedd, Cd93, Rxra, Comt, Ube3a, Hexa, Ggnbp2, Cetn2, Tstd3, Herc1, Adrb2, Tmem203, Diaph1, Prdx3, Diaph2, Tpgs1, Trp53, Lmna, Ptpn11, Smad4, Bad, Kdm2a, Rara, Hook3, Lgals9, Casp4, Prdx1, Tmed2
1740	GO_MULTIVESICULAR_BODY	0.0291514	0.350015	0.352488	0.643511	1.63681	11	Cd74, Tsg101
1741	GO_MULTIVESICULAR_BODY_ORGANIZATION	0.845	1	0.0639272	0.251699	0.750379	18	Chmp1a, Tsg101, Chmp2b, Pdcd6ip
1742	GO_MULTIVESICULAR_BODY_SORTING_PATHWAY	0.277273	0.830959	0.122679	0.560797	1.21655	6	Uvrag, Chmp2b, Mitd1, Chmp5
1743	GO_MULTI_MULTICELLULAR_ORGANISM_PROCESS	0.684628	0.987561	0.0523759	-0.247179	-0.864985	48	Sp3, Trim28, Stat5b, Dedd, Rxra, Comt, Hexa, Fkbp4, Adrb2
1744	GO_MULTI_ORGANISM_BEHAVIOR	0.510851	0.928631	0.0687943	-0.348154	-0.962312	17	Anxa7, Hexa, Derl2, Eif4ebp2, Gls, Ppp3ca
1745	GO_MULTI_ORGANISM_LOCALIZATION	0.00466408	0.125139	0.407018	0.570786	1.8127	24	Pom121, Ifit1, Ifit1bl1, Tap2, Tsg101, Kpnb1, Ran, Nmt1, Seh1l
1746	GO_MULTI_ORGANISM_MEMBRANE_BUDDING	0.378571	0.893794	0.105125	0.403097	1.07459	12	Chmp1a, Tsg101, Chmp2b, Pdcd6ip, Mitd1, Chmp5
1747	GO_MULTI_ORGANISM_MEMBRANE_ORGANIZATION	0.1525	0.694866	0.179782	0.474732	1.31441	14	Ccr5, Chmp1a, Tsg101, Chmp2b, Pdcd6ip
1748	GO_MULTI_ORGANISM_METABOLIC_PROCESS	0.276923	0.830959	0.131458	0.336524	1.12863	29	Pom121, Seh1l, Eif3f, Usf2, Fau, Ubc, Rae1, Atg5
1749	GO_MULTI_ORGANISM_ORGANELLE_ORGANIZATION	0.378571	0.893794	0.105125	0.403097	1.07459	12	Chmp1a, Tsg101, Chmp2b, Pdcd6ip, Mitd1, Chmp5
1750	GO_MULTI_ORGANISM_REPRODUCTIVE_BEHAVIOR	0.865487	1	0.0466948	-0.308179	-0.666517	7	Hexa
1751	GO_MULTI_ORGANISM_REPRODUCTIVE_PROCESS	0.357341	0.876727	0.0774768	-0.243007	-1.04882	179	Sp3, Aff4, Herc4, Met, Cib1, Arid4b, Prdx4, Trim28, Stat5b, Mmp19, Yy1, Dedd, Cd93, Rxra, Comt, Ube3a, Hexa, Ggnbp2, Cetn2, Tstd3, Plcb1, Fkbp4, Herc1, Adrb2, Cct7, Stx3, Tmem203, Diaph1, Prdx3, Diaph2, Tpgs1, Trp53, Lmna, Lrmp, Smad4, Bad, Kdm2a, Rara, Hook3, Lgals9, Prdx1, Tmed2
1752	GO_MULTI_ORGANISM_TRANSPORT	0.00466408	0.125139	0.407018	0.570786	1.8127	24	Pom121, Ifit1, Ifit1bl1, Tap2, Tsg101, Kpnb1, Ran, Nmt1, Seh1l
1753	GO_MUSCLE_ADAPTATION	0.944039	1	0.0573667	0.230138	0.570774	10	Il1b, Psmb9
1754	GO_MUSCLE_CELL_CELLULAR_HOMEOSTASIS	0.352212	0.870194	0.0916795	-0.511721	-1.10673	7	Capn2, Lamp2, Sod1, Pfkp, Hif1a, Aldoa, Utrn
1755	GO_MUSCLE_CELL_DEVELOPMENT	0.160131	0.708	0.138805	-0.402622	-1.27169	29	Bin3, Ptcd2, Smyd3, Tstd3, Ripor2, Lmna, Capn2, Camk2d, Ppp3ca, Cflar
1756	GO_MUSCLE_CELL_DIFFERENTIATION	0.410876	0.91014	0.0747385	-0.283032	-1.03923	58	Bin3, Ptcd2, Rxra, Smyd3, Kdm6b, Tstd3, Dyrk1a, Ripor2, Sort1, Lgals1, Lmna, Capn2, Akap13, Camk2d, Rara, Ppp3ca, Cflar
1757	GO_MUSCLE_CELL_MIGRATION	0.166372	0.71531	0.142057	-0.618013	-1.33661	7	Bin3, Anxa1, Rock1
1758	GO_MUSCLE_CONTRACTION	0.994695	1	0.0589694	0.151254	0.570073	45	Sulf2, Itgb5, Grk3, Srsf1, Rock2, Myof, Lpxn, Hsp90ab1, Emd
1759	GO_MUSCLE_FIBER_DEVELOPMENT	0.0892256	0.578947	0.193813	-0.580196	-1.42551	11	Bin3, Ptcd2, Tstd3, Ripor2, Ppp3ca
1760	GO_MUSCLE_FILAMENT_SLIDING	0.436742	0.918169	0.0787114	-0.463974	-1.03318	8	Vim, Myh9, Actg1, Actn4, Myl6, Tpm4
1761	GO_MUSCLE_HYPERTROPHY	0.737089	1	0.0675189	0.332046	0.774074	8	Pdlim5, Hdac5, Cyba, Tiam1, Mef2c, Hdac1, Ppp3ca, Camk2d
1762	GO_MUSCLE_ORGAN_DEVELOPMENT	0.424427	0.913606	0.0736213	-0.288695	-1.03143	51	Bin3, Plec, Ptcd2, Rxra, Ripor2, Foxn2, Cops2, Foxp1, Frg1, Lmna, Capn2, Gpcpd1, Ctf1, Ppp3ca, Cflar
1763	GO_MUSCLE_ORGAN_MORPHOGENESIS	0.0382369	0.393591	0.321776	-0.667973	-1.53781	9	Plec, Ptcd2, Rxra
1764	GO_MUSCLE_STRUCTURE_DEVELOPMENT	0.620344	0.973653	0.0522693	-0.229338	-0.91248	91	Bin3, Plec, Ptcd2, Rxra, Smyd3, Kdm6b, Tstd3, Dyrk1a, Ripor2, Foxn2, Sort1, Lgals1, Cops2, Foxp1, Frg1, Lmna, Capn2, Gpcpd1, Akap13, Ctf1, Camk2d, Rara, Ppp3ca, Cflar
1765	GO_MUSCLE_SYSTEM_PROCESS	0.98538	1	0.0640704	0.160359	0.643673	63	Pdlim5, Sulf2, Itgb5, Il1b, Grk3, Srsf1, Sco2, Psmb9, Rock2, Myof, Lpxn, Hsp90ab1
1766	GO_MUSCLE_TISSUE_DEVELOPMENT	0.565868	0.955336	0.0585938	-0.250002	-0.938419	66	Bin3, Plec, Ptcd2, Rxra, Kdm6b, Tstd3, Ripor2, Foxn2, Ndufv2, Cops2, Foxp1, Trp53, Lmna, Gpcpd1, Akap13, Camk2d, Rara, Ppp3ca, Cflar
1767	GO_MUSCULOSKELETAL_MOVEMENT	0.921927	1	0.0409056	-0.246659	-0.64737	14	Rcsd1, Adrb2
1768	GO_MYD88_DEPENDENT_TOLL_LIKE_RECEPTOR_SIGNALING_PATHWAY	0.765281	1	0.067676	0.255759	0.801092	21	Tlr9, Senp6, Tlr7, Tirap, Tlr13, Myd88, Ubc, Map3k1, Nrros
1769	GO_MYD88_INDEPENDENT_TOLL_LIKE_RECEPTOR_SIGNALING_PATHWAY	0.643735	0.980511	0.0766747	0.286317	0.87121	19	Irf7, Tank, Tlr7, Tlr13, Ubc, Nrros, Prkch, Casp8
1770	GO_MYELINATION_IN_PERIPHERAL_NERVOUS_SYSTEM	0.321617	0.850107	0.096563	-0.588283	-1.14199	5	Ndrg1, Ilk, Akt1
1771	GO_MYELIN_SHEATH	0.805714	1	0.0401661	-0.207796	-0.827123	92	Ndrg1, Tubb6, Prdx4, Nme1, Tstd3, Plcb1, Rdx, Mdh2, Prdx3, Ndufv2, Anxa2, Got2, Actr1a, Prdx1, Nsf, Pdia3, Glul, Vcp, Ndufa10, Slc25a4, Tuba4a, Cct3, Hspa14
1772	GO_MYELOID_CELL_ACTIVATION_INVOLVED_IN_IMMUNE_RESPONSE	0.534314	0.939335	0.0655321	-0.298305	-0.942202	29	Pycard, Vamp3, Sbno2, Dock4, Dock2, Lat2
1773	GO_MYELOID_CELL_DEVELOPMENT	0.628141	0.977123	0.0589694	-0.300322	-0.877807	22	Arid4b, G6pdx, Anxa2, Foxp1, Ptpn11
1774	GO_MYELOID_CELL_DIFFERENTIATION	0.903974	1	0.0745501	0.185524	0.789144	92	Cd86, Sik1, Ifi208, Crebbp, Ifi205, Glod4, Ifi213, Psen2
1775	GO_MYELOID_CELL_HOMEOSTASIS	0.0439024	0.421396	0.276501	-0.425114	-1.4471	42	Sp3, Arid4b, Prdx4, Anxa1, Tstd3, Acin1, G6pdx, Add3, Dyrk2, Hipk1, Prdx1, Id2, Sfxn3
1776	GO_MYELOID_DENDRITIC_CELL_ACTIVATION	0.795238	1	0.0645031	0.278995	0.743753	12	Cd86, Psen2, Spi1, Rela
1777	GO_MYELOID_DENDRITIC_CELL_DIFFERENTIATION	0.293427	0.835139	0.120985	0.505983	1.17956	8	Cd86, Psen2, Spi1, Rela
1778	GO_MYELOID_LEUKOCYTE_ACTIVATION	0.498471	0.925399	0.0656814	-0.267886	-0.973935	56	Ndrg1, Prex1, Cd93, Pycard, Adam10, Vamp3, Sbno2, Dock4, Mt1, Dock2, Lat2
1779	GO_MYELOID_LEUKOCYTE_DIFFERENTIATION	0.408971	0.909355	0.10673	0.279867	1.01796	41	Cd86, Ifi208, Ifi205, Glod4, Ifi213, Psen2
1780	GO_MYELOID_LEUKOCYTE_MEDIATED_IMMUNITY	0.399666	0.90724	0.0815265	-0.351719	-1.04228	23	Prtn3, Vamp3, Irak4, Lat2, Il6ra
1781	GO_MYELOID_LEUKOCYTE_MIGRATION	0.61626	0.972284	0.0584693	-0.267222	-0.909631	42	Saa3, S100a8, Stat5b, Anxa1, Prex1, Tstd3, Irak4, Ccl9, Il17ra, Il6ra
1782	GO_MYOBLAST_DIFFERENTIATION	0.745995	1	0.0656814	0.348321	0.776774	7	Ifrd1, Notch2, Cast, Mbnl1, Mapk14
1783	GO_MYOBLAST_FUSION	0.775	1	0.0635008	0.336001	0.728897	6	Gsk3b, Plekho1, Cast
1784	GO_MYOFIBRIL_ASSEMBLY	0.257732	0.809809	0.10882	-0.475034	-1.18823	12	Capn2, Cflar, Mef2c, Prkar1a, Myh9, Actg1, Mef2a, Actn4
1785	GO_MYOSIN_BINDING	0.375	0.893766	0.0847985	-0.329767	-1.06149	32	Pycard, Vamp3, Trpm7, Iqgap2, Stx3, Rab4b, Rab3d, Rab8b, Sptbn1, Rab6a
1786	GO_MYOSIN_COMPLEX	0.58216	0.962221	0.0795565	0.385364	0.898372	8	Myo9b, Myo1g, Myo5a, Myl12a
1787	GO_MYOSIN_HEAVY_CHAIN_BINDING	0.59823	0.967118	0.0639272	-0.416806	-0.90145	7	Stx3, Sptbn1, Coro1c
1788	GO_MYOSIN_V_BINDING	0.909091	1	0.0421619	-0.261864	-0.643383	11	Rab4b, Rab3d, Rab8b, Rab6a
1789	GO_MYOTUBE_CELL_DEVELOPMENT	0.044484	0.422177	0.287857	-0.727022	-1.51179	6	Bin3, Smyd3, Ripor2, Ppp3ca
1790	GO_MYOTUBE_DIFFERENTIATION	0.204319	0.761542	0.122108	-0.469567	-1.2324	14	Bin3, Smyd3, Dyrk1a, Ripor2, Sort1, Capn2, Ppp3ca
1791	GO_M_BAND	0.0693241	0.529216	0.224966	-0.657366	-1.46382	8	Nsrp1, S100a1, Sptan1, Sptbn1
1792	GO_NADH_DEHYDROGENASE_ACTIVITY	0.00342578	0.0990265	0.431708	-0.545612	-1.75627	32	Ndufa9, Ndufv1, Ndufa12, Ndufs5, Ndufs4, Ndufv2, Ndufb5, Ndufa1, Ndufs7, Ndufc2, Ndufa10, Ndufb3, Ndufa8, Ndufa7, Ndufa2, Ndufc1, Ndufa13, Ndufb7, Ndufa4, Ndufb8, Ndufa6
1793	GO_NADH_DEHYDROGENASE_COMPLEX	0.00273378	0.0830634	0.431708	-0.548757	-1.79068	35	Ndufa9, Ndufv1, Ndufa12, Ndufs5, Ndufs4, Ndufv2, Ndufb11, Ndufa11, Ndufb5, Ndufa1, Ndufs7, Ndufc2, Ndufa10, Ndufb3, Ndufa8, Ndufa7, Ndufa2, Ndufc1, Ndufa13, Ndufb7, Ndufa4, Ndufb8, Ndufa6
1794	GO_NADH_DEHYDROGENASE_COMPLEX_ASSEMBLY	0.00771889	0.165487	0.407018	-0.507479	-1.68781	37	Ndufaf7, Ndufa9, Tmem126b, Ndufv1, Ndufa12, Ndufs5, Ndufs4, Ndufv2, Ndufb11, Ndufa11, Ndufb5, Ndufa1, Ndufs7, Ndufc2, Ndufa10, Ndufb3, Ndufa8, Ndufa7, Ndufa2, Ndufc1, Ndufa13, Ndufb7
1795	GO_NADH_METABOLIC_PROCESS	0.717122	1	0.0716527	0.281162	0.827131	17	Pfkfb4, Ogdh, Hk2, Hk3, Idh3g, Eno1, Pgk1, Eno1b, Pkm
1796	GO_NADP_BINDING	0.33045	0.850311	0.0940503	-0.493681	-1.13655	9	Cryzl1, Me2, Por, G6pdx, Gsr
1797	GO_NADP_METABOLIC_PROCESS	0.0405573	0.406282	0.321776	-0.624182	-1.5613	12	Dera, Rpe, Me2, G6pdx, Pgd, Prdx5, Taldo1
1798	GO_NAD_ADP_RIBOSYLTRANSFERASE_ACTIVITY	0.164216	0.712792	0.170932	0.512043	1.30242	11	Tnks2, Parp14, Parp10, Zc3hav1, Sirt2
1799	GO_NAD_BINDING	0.462103	0.919833	0.0946646	0.315489	0.98818	21	Ctbp2, Aldh1b1, Cyb5r3, Hpgd, Sirt7, Hadha, Sirt2
1800	GO_NAD_METABOLIC_PROCESS	0.701711	0.993873	0.0720033	0.269455	0.843989	21	Pfkfb4, Ogdh, Hk2, Hk3, Idh3g, Eno1, Pgk1, Eno1b, Pkm
1801	GO_NATURAL_KILLER_CELL_ACTIVATION	0.141903	0.67327	0.15017	-0.473149	-1.3078	17	Sp3, Stat5b, Il18, Vamp3
1802	GO_NATURAL_KILLER_CELL_ACTIVATION_INVOLVED_IN_IMMUNE_RESPONSE	0.530249	0.937983	0.0701132	-0.457906	-0.952183	6	Vamp3
1803	GO_NATURAL_KILLER_CELL_DIFFERENTIATION	0.0474517	0.436211	0.276501	-0.754701	-1.46505	5	Sp3, Stat5b, Il15, Id2
1804	GO_NATURAL_KILLER_CELL_MEDIATED_IMMUNITY	0.110357	0.618212	0.173748	-0.537733	-1.37224	13	Lyst, Tubb6, Prdx4, Vamp3
1805	GO_NCRNA_CATABOLIC_PROCESS	0.0329965	0.367446	0.321776	0.786414	1.60579	5	Exosc4, Slfn9, Exosc5, Slfn8
1806	GO_NCRNA_METABOLIC_PROCESS	0.0617816	0.500066	0.216543	-0.323262	-1.31378	116	Mrps9, Cpsf4, Uba5, Ints6l, Polr2i, Pop5, Ddx47, Riok3, Eprs, Ncbp1, Emg1, Utp11, Imp4, C1d, Senp3, Lsm6, Rtcb, Cars2, Gtf2h5, Wars, Exosc1, Krr1, Wdr3, Hsd17b10, Gtf2e2, Frg1, Polr2d, Nhp2
1807	GO_NCRNA_PROCESSING	0.0157308	0.25413	0.352488	-0.381753	-1.48012	77	Mrps9, Cpsf4, Uba5, Ints6l, Pop5, Ddx47, Riok3, Emg1, Utp11, Imp4, C1d, Senp3, Lsm6, Rtcb, Gtf2h5, Exosc1, Krr1, Wdr3, Hsd17b10, Frg1, Nhp2, Sars, Nop10, Adat3, Ints1, Trmt112
1808	GO_NCRNA_TRANSCRIPTION	0.759076	1	0.0494905	-0.25502	-0.82104	31	Ints6l, Polr2i, Ncbp1
1809	GO_NECROPTOTIC_PROCESS	0.965398	1	0.0406579	-0.240998	-0.554825	9	Trpm7, Birc3, Cd14, Pygl
1810	GO_NECROTIC_CELL_DEATH	0.974533	1	0.0393562	-0.208825	-0.532898	13	Trpm7, Map3k5, Birc3, Cd14, Pygl
1811	GO_NEGATIVE_REGULATION_BY_HOST_OF_VIRAL_TRANSCRIPTION	0.288684	0.830959	0.120985	0.59308	1.21102	5	Ccl4, Ccl5
1812	GO_NEGATIVE_REGULATION_OF_ACTIN_FILAMENT_DEPOLYMERIZATION	0.432387	0.917388	0.0772747	-0.370836	-1.025	17	Rdx, Add3, Sptan1, Capg, Sptbn1
1813	GO_NEGATIVE_REGULATION_OF_ACTIN_FILAMENT_POLYMERIZATION	0.39196	0.90322	0.0826646	-0.362975	-1.06094	22	Tmsb10, Rdx, Add3, Myadm, Sptan1, Capg, Sptbn1
1814	GO_NEGATIVE_REGULATION_OF_ADAPTIVE_IMMUNE_RESPONSE	0.712605	1	0.0532386	-0.291145	-0.823042	19	Lilra6, Ndfip1, Tstd3, Dusp22, Vsir, Ptpn11, Ppp3ca, Samsn1
1815	GO_NEGATIVE_REGULATION_OF_ADHERENS_JUNCTION_ORGANIZATION	0.33391	0.854409	0.0934449	-0.492629	-1.13413	9	Rdx, Thbs1
1816	GO_NEGATIVE_REGULATION_OF_ALCOHOL_BIOSYNTHETIC_PROCESS	0.0361247	0.38398	0.321776	0.717611	1.60031	7	Erlin1, Nfkb2, Apoe, Plek
1817	GO_NEGATIVE_REGULATION_OF_ALPHA_BETA_T_CELL_ACTIVATION	0.42	0.913251	0.101714	0.374016	1.05396	15	Hfe, Cd300c2, Lilr4b, Cd300e, Il4ra, Lilrb4a
1818	GO_NEGATIVE_REGULATION_OF_ANION_TRANSPORT	0.385714	0.898142	0.103958	0.400054	1.06648	12	Il1b, Apoe, Lilr4b, Cyp4f18, Lilrb4a, Cyp4f13, Arl6ip5, Pirb
1819	GO_NEGATIVE_REGULATION_OF_ANOIKIS	0.328638	0.850107	0.113313	0.479021	1.11671	8	Bcl2, Mcl1, Notch2, Itgb1, Ceacam1, Pik3cd
1820	GO_NEGATIVE_REGULATION_OF_ANTIGEN_RECEPTOR_MEDIATED_SIGNALING_PATHWAY	0.676471	0.986836	0.0739901	0.275802	0.853528	20	Gbp2, Cd300c2, Gbp3, Cd300e, Ptpn2, Lpxn, Ptpn6, Cd300a
1821	GO_NEGATIVE_REGULATION_OF_APOPTOTIC_SIGNALING_PATHWAY	0.218845	0.765959	0.164406	0.271084	1.12602	75	Cd74, Il1b, Usp47, Psen2, Bcl2, Cx3cr1, Raf1, Htra2, Tnfaip3, Hspa8, Creb3, Birc6, Ctnna1, Mif, Mcl1, Ptpn2, Sirt2, Rela, Sod2
1822	GO_NEGATIVE_REGULATION_OF_ATPASE_ACTIVITY	0.0808314	0.563795	0.24134	0.738071	1.50708	5	Tlr9, Trf, Tlr13
1823	GO_NEGATIVE_REGULATION_OF_ATP_METABOLIC_PROCESS	0.71831	1	0.0687943	0.339027	0.790348	8	Stat1, Cbfa2t3, Dnajc15, Hdac5, Dnajc19
1824	GO_NEGATIVE_REGULATION_OF_AUTOPHAGY	0.259136	0.810441	0.106323	-0.424433	-1.19057	18	Met, Atg7, Herc1, Snrnp70, Dap, Tlk1, Akt1, Chmp4b, Tspo, Rnf5, Vps13c, Tab2
1825	GO_NEGATIVE_REGULATION_OF_AXONOGENESIS	0.2875	0.830959	0.126876	0.376538	1.12256	18	Ccr5, Psen2, Ifrd1, Rtn4, Mbp, Arhgdia
1826	GO_NEGATIVE_REGULATION_OF_AXON_EXTENSION	0.368545	0.889938	0.10592	0.466836	1.0883	8	Ccr5, Ifrd1, Rtn4
1827	GO_NEGATIVE_REGULATION_OF_BINDING	0.108434	0.612677	0.237794	0.314806	1.27096	69	Ifit1, Ifit2, Tnks2, Ifit1bl1, Ifi208, Hfe, Ifi205, Ifi213, Gsk3b, Csnk1d, Pin1, Hspa8, Ctnnbip1, Stub1, Prkcd, Mapk1, Ifi206, Rock2, Mitd1, Nfkbia, Sumo1
1828	GO_NEGATIVE_REGULATION_OF_BIOMINERAL_TISSUE_DEVELOPMENT	0.56351	0.955074	0.08042	0.432182	0.882482	5	Srgn, Ptk2b, Ccl3, Hif1a, Ccr1
1829	GO_NEGATIVE_REGULATION_OF_BLOOD_CIRCULATION	0.463455	0.919833	0.0734381	-0.377426	-1.00689	15	Nsrp1, Dock4, Dock2
1830	GO_NEGATIVE_REGULATION_OF_BLOOD_PRESSURE	0.415929	0.912617	0.0824344	-0.486081	-1.05127	7	Adrb2, Rnpep, Ptafr, Bmpr2, Prcp
1831	GO_NEGATIVE_REGULATION_OF_BLOOD_VESSEL_ENDOTHELIAL_CELL_MIGRATION	0.622549	0.974777	0.0782955	0.34245	0.871045	11	Apoe, Pdcd10, Notch2, Klf2
1832	GO_NEGATIVE_REGULATION_OF_B_CELL_ACTIVATION	0.220297	0.765959	0.146416	0.374294	1.18717	23	Ifi208, Ifi205, Ifi213, Cd300c2, Cd300e, Tnfaip3, Ifi206, Prdm1, Cd300a, Ifi209, Mndal, Ifi203, Ifi211
1833	GO_NEGATIVE_REGULATION_OF_B_CELL_APOPTOTIC_PROCESS	0.0772727	0.55732	0.245042	0.70195	1.52276	6	Cd74, Mif
1834	GO_NEGATIVE_REGULATION_OF_B_CELL_PROLIFERATION	0.0853656	0.56927	0.287805	0.505573	1.50724	18	Ifi208, Ifi205, Ifi213, Cd300c2, Cd300e, Ifi206, Prdm1, Cd300a, Ifi209, Mndal, Ifi203, Ifi211
1835	GO_NEGATIVE_REGULATION_OF_CALCIUM_ION_DEPENDENT_EXOCYTOSIS	0.140878	0.670938	0.179782	0.687464	1.40375	5	Stxbp3, Raf1, Notch2, Rap1b
1836	GO_NEGATIVE_REGULATION_OF_CALCIUM_ION_IMPORT	0.902946	1	0.0438002	-0.283398	-0.631069	8	Gstm1
1837	GO_NEGATIVE_REGULATION_OF_CALCIUM_ION_TRANSMEMBRANE_TRANSPORT	0.414216	0.911627	0.101351	0.413444	1.05162	11	Tlr9, Ubqln1, Tlr13, Sri, Calm1
1838	GO_NEGATIVE_REGULATION_OF_CALCIUM_ION_TRANSPORT	0.2175	0.765959	0.148262	0.403427	1.20272	18	Tlr9, Bcl2, Lilr4b, Lilrb4a, Ubqln1, Tlr13, Pirb, Sri, Calm1
1839	GO_NEGATIVE_REGULATION_OF_CALCIUM_ION_TRANSPORT_INTO_CYTOSOL	0.948113	1	0.0557104	0.231615	0.559127	9	Bcl2, Sri, Calm1
1840	GO_NEGATIVE_REGULATION_OF_CALCIUM_MEDIATED_SIGNALING	0.77129	1	0.0670513	0.304226	0.754523	10	Itpr1, Plek, Sri, Calm1
1841	GO_NEGATIVE_REGULATION_OF_CANONICAL_WNT_SIGNALING_PATHWAY	0.988304	1	0.0639272	0.148153	0.59468	63	Psmd11, Gsk3b, Apoe, Psme1, Stk4, Psmb8, Psmb9, Psmd1, Notch2, Psme2, Rapgef1, Ubc, Psmd12
1842	GO_NEGATIVE_REGULATION_OF_CARBOHYDRATE_METABOLIC_PROCESS	0.749169	1	0.0503964	-0.28358	-0.795462	18	Selenos, Ugt1a1, Pgp
1843	GO_NEGATIVE_REGULATION_OF_CATABOLIC_PROCESS	0.598765	0.967301	0.0931455	0.224486	0.932462	76	Sik1, Hfe, Ube2j1, Il1b, Gsk3b, Psen2, Bcl2, Stat1, Pin1, Cdk5rap3, Os9, Ubqln1, Prkcb, Snx3, Cbfa2t3, Pdcl3, Cst3, Sirt2, Azin1, Ubxn1, Atraid, Scfd1, Hsp90ab1, Ubac2, Rela
1844	GO_NEGATIVE_REGULATION_OF_CATALYTIC_ACTIVITY	0.721311	1	0.0988903	0.185043	0.922901	274	Serpina3g, Ccr5, Spred1, Ifit1, Dusp16, Ensa, Tlr9, Ifit1bl1, Ifi208, Crebbp, Psmd11, Ifi205, Prpsap1, F11r, Ifi213, Il1b, Usp47, Klrk1, Gsk3b, Cd300c2, Nfkb2, Psen2, Apoe, Snrpa1, Psme1, Ppp1r9b, Ppp2r1a, Dusp6, Trf, Cd300e, Cdk5rap3, Raf1, Dusp5, Anapc5, Tnfaip3, Kat2b, Rrp1, Psmb8, Cabin1
1845	GO_NEGATIVE_REGULATION_OF_CATION_CHANNEL_ACTIVITY	0.700472	0.993548	0.0702813	0.334352	0.807136	9	Ubqln1, Sumo1, Sri, Calm1, Gsto1, Calm2
1846	GO_NEGATIVE_REGULATION_OF_CATION_TRANSMEMBRANE_TRANSPORT	0.33	0.850107	0.11725	0.363223	1.08286	18	Tlr9, Cab39, Ubqln1, Tlr13, Slc9a3r1, Sumo1, Sri, Calm1, Prkch
1847	GO_NEGATIVE_REGULATION_OF_CD4_POSITIVE_ALPHA_BETA_T_CELL_ACTIVATION	0.30427	0.844244	0.100633	-0.562364	-1.1694	6	Anxa1, Tstd3, Vsir, Lgals9
1848	GO_NEGATIVE_REGULATION_OF_CELLULAR_AMIDE_METABOLIC_PROCESS	0.257534	0.809809	0.142057	0.294791	1.11865	49	Sik1, Celf1, Prkra, Apoe, Ran, Cnot6, Stat1, Eif2ak2, Ago2, Cnot1, Eif3e, Eif2s1
1849	GO_NEGATIVE_REGULATION_OF_CELLULAR_CATABOLIC_PROCESS	0.821429	1	0.0739901	0.207406	0.797223	53	Hfe, Gsk3b, Psen2, Bcl2, Stat1, Cdk5rap3, Ubqln1, Prkcb, Cbfa2t3, Pdcl3, Cst3, Sirt2, Ubxn1, Atraid, Scfd1, Hsp90ab1
1850	GO_NEGATIVE_REGULATION_OF_CELLULAR_COMPONENT_ORGANIZATION	0.23166	0.781471	0.181383	0.218637	1.07539	248	Ccr5, Map4, Ctbp2, Ace, Cxcl10, Sik1, Tnks2, Tubb5, Ywhah, Atad2b, Mefv, Gbp2, Kpnb1, Gsk3b, Cd300c2, Psen2, Ogt, Csnk1d, Apoe, Ran, Unc119, Senp6, Sarnp, Ppp1r9b, Ppp2r1a, Uvrag, Stat1, Lilr4b, Gbp3, Cd300e, Raf1, Hspa8, Lilrb4a, Ifrd1, Ubqln1, Ranbp1, Cers2, Snx3, Ctnnbip1, Kdm3b, Spi1, Prkcd, Dync1h1, Cbfa2t3, Apobec1, Dck, Trip12, Twf2, Rgs14, Chd4, Cst3, Rock2, Npm1, Rtn4, Sirt2, Scfd1, Tlr1…
1851	GO_NEGATIVE_REGULATION_OF_CELLULAR_PROTEIN_CATABOLIC_PROCESS	0.282555	0.830959	0.126876	0.341798	1.12022	26	Hfe, Psen2, Cdk5rap3, Prkcb, Pdcl3, Ubxn1, Atraid, Hsp90ab1
1852	GO_NEGATIVE_REGULATION_OF_CELLULAR_PROTEIN_LOCALIZATION	0.251989	0.804751	0.141225	0.296091	1.11596	45	Ube2j1, Gbp2, Gsk3b, Ogt, Gbp3, Os9, Leprot, Creb3, Parp10, Ubac2, Slc9a3r1, Nfkbia, G3bp2, Emd, Sri, Csk, Nfkbie
1853	GO_NEGATIVE_REGULATION_OF_CELLULAR_RESPONSE_TO_GROWTH_FACTOR_STIMULUS	0.0271843	0.337999	0.352488	0.45277	1.57363	33	Smurf2, Skil, Sulf2, Senp6, Pin1, Hspa8, Glg1, Stub1, Notch2, Ptpn2, Snx6, Sirt2, Tlr13, Ubc, Hspa5, Smad2, Dnm2
1854	GO_NEGATIVE_REGULATION_OF_CELLULAR_RESPONSE_TO_INSULIN_STIMULUS	0.113801	0.625295	0.206588	0.50243	1.37435	13	Sik1, Il1b, Gsk3b, Prkcb, Prkcd, Ptpn2, Rela
1855	GO_NEGATIVE_REGULATION_OF_CELLULAR_RESPONSE_TO_OXIDATIVE_STRESS	0.278992	0.830959	0.102449	-0.40966	-1.15808	19	Hp, Met, Pycr2, Atf4, Akt1, Nono
1856	GO_NEGATIVE_REGULATION_OF_CELLULAR_RESPONSE_TO_TRANSFORMING_GROWTH_FACTOR_BETA_STIMULUS	0.0184698	0.278748	0.352488	0.518986	1.64819	24	Smurf2, Skil, Senp6, Pin1, Hspa8, Glg1, Stub1, Snx6, Sirt2, Tlr13, Ubc, Hspa5, Smad2, Dnm2, Hspa1a
1857	GO_NEGATIVE_REGULATION_OF_CELL_ACTIVATION	0.000690576	0.0293099	0.477271	0.434426	1.79126	74	H2-Eb1, H2-Ab1, Cd74, Ccr5, Ifi208, Hfe, Ifi205, Ifi213, Havcr2, H2-M3, Cd300c2, Apoe, H2-Q7, Abr, Lilr4b, Cd300e, Il4ra, Tnfaip3, Lilrb4a
1858	GO_NEGATIVE_REGULATION_OF_CELL_ADHESION	0.00164443	0.0584858	0.45506	0.403717	1.69152	83	H2-Eb1, H2-Ab1, Cd74, Hfe, Il1rn, Gcnt2, Havcr2, Gbp2, H2-M3, Cd300c2, H2-Q7, Lilr4b, Gbp3, Cd300e, Sipa1, Il4ra, Lilrb4a, Cd164
1859	GO_NEGATIVE_REGULATION_OF_CELL_AGING	0.926097	1	0.0558265	0.277871	0.56739	5	Mif, Sirt2
1860	GO_NEGATIVE_REGULATION_OF_CELL_CELL_ADHESION	0.00403249	0.110785	0.407018	0.453595	1.76276	55	H2-Eb1, H2-Ab1, Cd74, Hfe, Il1rn, Havcr2, H2-M3, Cd300c2, H2-Q7, Lilr4b, Cd300e, Il4ra, Lilrb4a
1861	GO_NEGATIVE_REGULATION_OF_CELL_COMMUNICATION	0.000773972	0.0319909	0.477271	0.275396	1.41628	350	Cd74, Rgs1, Spred1, Dusp16, Smurf2, Tlr9, Sik1, Pik3ap1, Skil, Psmd11, Il1rn, Sulf2, Lgmn, Ap2b1, Il1b, Usp47, Gbp2, Gsk3b, Cd300c2, Psen2, Csnk1d, Apoe, Itpr1, Rgs10, Senp6, Ccl5, Psme1, Bcl2, Stk11, Nlrc5, Ppp1r9b, Ppp2r1a, Stat1, Zfp710, Pin1, Grb2, Mgrn1, Dusp6, Stk4, Gbp3, Trf, Cx3cr1, Cd300e, Cdk5rap3, Raf1, Htra2, Dusp5, Tnfaip3, Mapkap1, Bfar, Hspa8, Grk3, Leprot, Psmb8, Med13l, Ash1l, Vr…
1862	GO_NEGATIVE_REGULATION_OF_CELL_CYCLE	0.0574416	0.48251	0.321776	0.298404	1.35568	126	Brd3, Strada, Sik1, Tnks2, Crebbp, Skil, Zwint, Brd4, Tsg101, Usp47, Arid3a, Cab39, Nupr1, Cnot6, Bcl2, Stk11, Ppp1r9b, Lilr4b, Hpgd, Slfn9, Cdk5rap3, Htra2, Sipa1, Tnfaip3, Lilrb4a, Kat2b, Ppp2r5c, Brd7, Creb3, Cnot1, Slfn5
1863	GO_NEGATIVE_REGULATION_OF_CELL_CYCLE_ARREST	0.493849	0.924101	0.0730744	-0.515658	-1.00101	5	Hmgn5
1864	GO_NEGATIVE_REGULATION_OF_CELL_CYCLE_G1_S_PHASE_TRANSITION	0.0376858	0.39296	0.321776	0.446494	1.4928	28	Crebbp, Arid3a, Cnot6, Bcl2, Slfn9, Ppp2r5c, Brd7, Cnot1, Slfn5, Npm1, Ubc
1865	GO_NEGATIVE_REGULATION_OF_CELL_CYCLE_G2_M_PHASE_TRANSITION	0.693182	0.992387	0.0689567	0.358662	0.778057	6	Usp47, Cdk5rap3
1866	GO_NEGATIVE_REGULATION_OF_CELL_CYCLE_PHASE_TRANSITION	0.116095	0.629551	0.213928	0.361934	1.31646	41	Crebbp, Usp47, Arid3a, Cnot6, Bcl2, Slfn9, Cdk5rap3, Ppp2r5c, Brd7, Cnot1, Slfn5
1867	GO_NEGATIVE_REGULATION_OF_CELL_CYCLE_PROCESS	0.0320588	0.365833	0.321776	0.34471	1.37774	62	Brd3, Sik1, Tnks2, Crebbp, Brd4, Usp47, Arid3a, Cnot6, Bcl2, Slfn9, Cdk5rap3, Ppp2r5c, Brd7, Cnot1, Slfn5
1868	GO_NEGATIVE_REGULATION_OF_CELL_DEATH	0.968468	1	0.0873098	0.161445	0.821852	312	Cd74, Ifit3b, Ifit3, Tnip2, Sik1, Bcl2a1b, Aif1, Crebbp, Glod4, Irf7, Lgmn, Bcl2a1d, Il1b, Usp47, Cat, Gsk3b, Nfkb2, Psen2, Ogt, Apoe, Ccl5, Hck, Bcl2, Adam8, Stat1, Lilr4b, Pin1, Malt1, Trf, Cx3cr1, Raf1, Htra2, Tnfaip3, Bfar, Hspa8, Lilrb4a, Eif2ak2
1869	GO_NEGATIVE_REGULATION_OF_CELL_DEVELOPMENT	0.195584	0.759799	0.17822	0.270023	1.1525	90	Ccr5, Ywhah, Il1b, Gbp2, Gsk3b, Psen2, Apoe, Senp6, Bcl2, Stat1, Lilr4b, Lsm1, Gbp3, Trf, Lilrb4a, Ifrd1, Cers2, Cbfa2t3, Ctnna1, Dck, Notch2, Rtn4, Sirt2, Tlr13, Itm2c, Pirb, Mbp, Ppp2cb, Arhgdia, Gak
1870	GO_NEGATIVE_REGULATION_OF_CELL_DIFFERENTIATION	0.30662	0.844402	0.147331	0.223522	1.055	165	Cd74, Ccr5, Cxcl10, Mafb, Tmem176a, Ywhah, Skil, Tmem176b, Il1b, Gbp2, Daxx, H2-M3, Gsk3b, Psen2, Apoe, H2-Q7, Senp6, Bcl2, Stat1, Lilr4b, Lsm1, Gbp3, Trf, Il4ra, Lilrb4a, Anp32b, Ifrd1, Cers2, Cbfa2t3, Ctnna1, Kras, Dck, Mapk1, Tlr7, Notch2, Ptpn2, H2-K1, Rtn4, Sirt2, Runx1, Tlr13, Nfkbia, Noct, Itm2c, Pirb, Mbp, Ppp2cb, Arhgdia, Gak, H2-D1, Id3, Nras
1871	GO_NEGATIVE_REGULATION_OF_CELL_DIVISION	0.3975	0.90724	0.105125	0.350428	1.04472	18	Sik1, Tnks2
1872	GO_NEGATIVE_REGULATION_OF_CELL_GROWTH	0.163158	0.712185	0.17822	0.329037	1.21685	43	Ccr5, Gsk3b, Bcl2, Stk11, Ppp1r9b, Ppp2r1a, Dnajc2, Sipa1, Ifrd1, Rtn4, Sirt2, Rbbp7, Ppp2cb
1873	GO_NEGATIVE_REGULATION_OF_CELL_JUNCTION_ASSEMBLY	0.779412	1	0.0668966	0.294345	0.748686	11	Ace, Rock2
1874	GO_NEGATIVE_REGULATION_OF_CELL_KILLING	0.136476	0.661197	0.190023	0.445372	1.31021	17	Havcr2, H2-M3, H2-Q7, Lilr4b, Lilrb4a, Tap1, H2-K1, Pirb, H2-D1
1875	GO_NEGATIVE_REGULATION_OF_CELL_MATRIX_ADHESION	0.362098	0.882266	0.0875697	-0.453238	-1.07814	10	Pik3r1, Thbs1, Bcl6, Coro1c
1876	GO_NEGATIVE_REGULATION_OF_CELL_MORPHOGENESIS_INVOLVED_IN_DIFFERENTIATION	0.0485616	0.442065	0.321776	0.406229	1.49081	42	Ccr5, Ywhah, Gbp2, Gsk3b, Psen2, Senp6, Stat1, Gbp3, Ifrd1, Rtn4, Tlr13, Mbp, Ppp2cb, Arhgdia
1877	GO_NEGATIVE_REGULATION_OF_CELL_PROJECTION_ORGANIZATION	0.421348	0.913606	0.10882	0.263572	1.00478	50	Ccr5, Map4, Ywhah, Gsk3b, Psen2, Apoe, Ifrd1, Cers2, Prkcd, Cbfa2t3, Dck, Rtn4, Itm2c, Mbp, Arhgdia, Gak, Pfn1
1878	GO_NEGATIVE_REGULATION_OF_CELL_PROLIFERATION	0.000296579	0.0149528	0.498493	0.327329	1.57326	213	H2-Eb1, H2-Ab1, Ccl7, Ccr5, Ifit3b, Ifitm1, Ifit3, Ctbp2, Ifi208, Aif1, Ifi205, Sulf2, Ifi213, Prkra, Tsg101, Il1b, Havcr2, H2-M3, Cd300c2, Apoe, Nupr1, Aldh1b1, H2-Q7, Bcl2, Ift172, Stk11, Stat1, Lilr4b, Stk4, Bap1, Cd300e, Raf1, Eef1e1, Tnfaip3, Lilrb4a, Eif2ak2, Kat2b, Cd164, Ppp2r5c, Brd7, Sirpb1a, Pmaip1, Pdcd10, Cers2, Ctnnbip1, Parp10, Wnk1, Cbfa2t3, Ctnna1, Pdcd5, Kras, Ifi206, Tlr7, Chd4…
1879	GO_NEGATIVE_REGULATION_OF_CELL_SUBSTRATE_ADHESION	0.5475	0.94383	0.0862866	0.303589	0.905077	18	Gcnt2, Gbp2, Gbp3, Notch2
1880	GO_NEGATIVE_REGULATION_OF_CHEMOKINE_PRODUCTION	0.760984	1	0.0522693	-0.400898	-0.778235	5	Prtn3
1881	GO_NEGATIVE_REGULATION_OF_CHEMOTAXIS	0.834725	1	0.045679	-0.262666	-0.72602	17	Prtn3, C3, Thbs1, Plxnb2
1882	GO_NEGATIVE_REGULATION_OF_CHROMATIN_MODIFICATION	0.0269514	0.337999	0.352488	0.523789	1.62098	20	Ctbp2, Atad2b, Kdm3b, Spi1, Apobec1, Trip12, Sirt2, Atg5, Noc2l, Ube2a
1883	GO_NEGATIVE_REGULATION_OF_CHROMOSOME_ORGANIZATION	0.209424	0.765959	0.155242	0.334521	1.1795	36	Ctbp2, Tnks2, Atad2b, Sarnp, Kdm3b, Spi1, Apobec1, Trip12, Sirt2
1884	GO_NEGATIVE_REGULATION_OF_CHROMOSOME_SEGREGATION	0.462287	0.919833	0.0943564	0.399338	0.990413	10	Tnks2, Zfp207
1885	GO_NEGATIVE_REGULATION_OF_COAGULATION	0.915044	1	0.0441523	-0.273084	-0.590614	7	Adrb2, Anxa2
1886	GO_NEGATIVE_REGULATION_OF_CYCLIC_NUCLEOTIDE_METABOLIC_PROCESS	0.281755	0.830959	0.122679	0.604398	1.23413	5	Ccr5, Prkcb
1887	GO_NEGATIVE_REGULATION_OF_CYCLIN_DEPENDENT_PROTEIN_KINASE_ACTIVITY	0.391681	0.903032	0.0845557	-0.480929	-1.07093	8	Cul3, Cdkn1b, Hexim1, Dnajc3
1888	GO_NEGATIVE_REGULATION_OF_CYSTEINE_TYPE_ENDOPEPTIDASE_ACTIVITY	0.422872	0.913606	0.105125	0.265931	1.00979	47	Ifi208, Crebbp, Ifi205, Ifi213, Usp47
1889	GO_NEGATIVE_REGULATION_OF_CYTOKINE_BIOSYNTHETIC_PROCESS	0.637457	0.97835	0.059476	-0.345893	-0.865202	12	Prtn3, Lilra6
1890	GO_NEGATIVE_REGULATION_OF_CYTOKINE_PRODUCTION	0.0338511	0.373339	0.321776	0.322132	1.36076	86	H2-Eb1, H2-Ab1, Tlr9, Cd83, Hfe, Mefv, Havcr2, Gbp2, Nfkb2, Isg15, Nlrc5, Cd2ap, Lilr4b, Pin1, Gbp3, Trf, Tnfaip3, Lilrb4a
1891	GO_NEGATIVE_REGULATION_OF_CYTOKINE_PRODUCTION_INVOLVED_IN_IMMUNE_RESPONSE	0.439863	0.918937	0.077884	-0.404688	-1.01227	12	Irak3, Lilra6, Tstd3, Cuedc2, Vsir
1892	GO_NEGATIVE_REGULATION_OF_CYTOKINE_SECRETION	0.145242	0.676493	0.148262	-0.470335	-1.30002	17	Fn1, Lilra6, Anxa1, Pycard
1893	GO_NEGATIVE_REGULATION_OF_CYTOPLASMIC_TRANSPORT	0.125	0.641499	0.206588	0.352943	1.27632	40	Ube2j1, Gsk3b, Bcl2, Raf1, Os9, Creb3, Snx3, Parp10, Ubac2, Slc9a3r1, Nfkbia, G3bp2, Emd, Sri, Csk, Calm1, Nfkbie
1894	GO_NEGATIVE_REGULATION_OF_CYTOSKELETON_ORGANIZATION	0.527439	0.937594	0.0999277	0.234421	0.956648	71	Map4, Tnks2, Tubb5, Kpnb1, Csnk1d, Ran, Ppp1r9b, Ppp2r1a, Uvrag, Ranbp1, Prkcd, Dync1h1, Twf2, Rgs14, Chd4, Npm1
1895	GO_NEGATIVE_REGULATION_OF_DEFENSE_RESPONSE	0.144578	0.676493	0.204295	0.299812	1.21042	69	Ifit1, Ifit1bl1, Ifi208, Ifi205, Mefv, Ifi213, Havcr2, H2-M3, Nfkb2, Apoe, H2-Q7, Abr, Nlrc5, Lilr4b, Cx3cr1, Tnfrsf1b, Tnfaip3, Lilrb4a, Eif2ak2, Ash1l, Tnfaip8l2, Prkcd, Tap1, Ifi206, Ptpn2, H2-K1, Sec14l1, Sirt2, Klf2
1896	GO_NEGATIVE_REGULATION_OF_DEFENSE_RESPONSE_TO_VIRUS	0.019343	0.286276	0.352488	0.751882	1.67674	7	Ifit1, Ifit1bl1, Eif2ak2, Sec14l1
1897	GO_NEGATIVE_REGULATION_OF_DENDRITE_DEVELOPMENT	0.119221	0.632356	0.202072	0.561201	1.39185	10	Ywhah, Gsk3b, Apoe
1898	GO_NEGATIVE_REGULATION_OF_DENDRITE_MORPHOGENESIS	0.120455	0.634495	0.193813	0.665735	1.4442	6	Ywhah, Gsk3b, Dnm2
1899	GO_NEGATIVE_REGULATION_OF_DENDRITIC_SPINE_DEVELOPMENT	0.778291	1	0.0640704	0.341319	0.696946	5	Apoe, Dnm2
1900	GO_NEGATIVE_REGULATION_OF_DEPHOSPHORYLATION	0.694631	0.992387	0.0543434	-0.275661	-0.83613	25	Pcif1, Rock1, Zcchc9, Iqgap2
1901	GO_NEGATIVE_REGULATION_OF_DEVELOPMENTAL_GROWTH	0.139706	0.669072	0.186433	0.463666	1.33735	16	Ccr5, Lgmn, Gsk3b, Stk4, Ifrd1
1902	GO_NEGATIVE_REGULATION_OF_DEVELOPMENTAL_PROCESS	0.100042	0.595296	0.287805	0.25016	1.20094	198	Cd74, Ccr5, Map4, Cd86, Cxcl10, Mafb, Tmem176a, Ywhah, Skil, Sulf2, Lgmn, Tmem176b, Il1b, Gbp2, Daxx, H2-M3, Gsk3b, Psen2, Apoe, H2-Q7, Senp6, Abr, Bcl2, Stk11, Stat1, Lilr4b, Lsm1, Stk4, Gbp3, Trf, Cx3cr1, Il4ra, Lilrb4a, Anp32b, Ifrd1, Pdcd10, Cers2, Cbfa2t3, Ctnna1, Kras, Dck, Mif, Mapk1, Tlr7, Cst3, Rock2, Notch2, Ptpn2, H2-K1, Rtn4, Sirt2, Klf2, Runx1, Tlr13, Nfkbia, Noct, Ccl2, Itm2c, Pirb,…
1903	GO_NEGATIVE_REGULATION_OF_DNA_BINDING	0.0418454	0.412602	0.321776	0.472844	1.52646	25	Tnks2, Ifi208, Ifi205, Ifi213, Ctnnbip1, Ifi206, Nfkbia, Sumo1, Sri, Ifi209, Mndal, Ifi203, Ifi211
1904	GO_NEGATIVE_REGULATION_OF_DNA_BIOSYNTHETIC_PROCESS	0.641286	0.979725	0.0584693	-0.37029	-0.880825	10	Mcrs1, Stn1, Trp53
1905	GO_NEGATIVE_REGULATION_OF_DNA_DAMAGE_RESPONSE_SIGNAL_TRANSDUCTION_BY_P53_CLASS_MEDIATOR	0.21709	0.765959	0.142057	0.642641	1.31222	5	Cd74, Mif, Sirt2
1906	GO_NEGATIVE_REGULATION_OF_DNA_METABOLIC_PROCESS	0.66443	0.982701	0.0564118	-0.283004	-0.858403	25	Mcrs1, Trim28, Ndfip1, Stn1, Trp53, Wapl, Tgfb1, Apobec3, Smc1a, Bcl6, Hnrnpu, Bmpr2
1907	GO_NEGATIVE_REGULATION_OF_DNA_REPLICATION	0.398671	0.90724	0.0813027	-0.395251	-1.05444	15	Mcrs1, Stn1, Trp53, Wapl, Tgfb1, Smc1a, Hnrnpu, Pid1
1908	GO_NEGATIVE_REGULATION_OF_DNA_TEMPLATED_TRANSCRIPTION_ELONGATION	0.849885	1	0.0598603	0.310111	0.633222	5	Nelfb, Axin1, Supt5
1909	GO_NEGATIVE_REGULATION_OF_ENDOCYTOSIS	0.67953	0.986878	0.0553643	-0.280059	-0.849469	25	Prtn3, Nr1h2, Lilra6
1910	GO_NEGATIVE_REGULATION_OF_ENDOPLASMIC_RETICULUM_STRESS_INDUCED_INTRINSIC_APOPTOTIC_SIGNALING_PATHWAY	0.264605	0.820275	0.10714	-0.472929	-1.18297	12	Selenos, Herpud1
1911	GO_NEGATIVE_REGULATION_OF_ENDOPLASMIC_RETICULUM_UNFOLDED_PROTEIN_RESPONSE	0.619718	0.973653	0.0762797	0.369821	0.862137	8	Bfar, Ptpn2, Ppp1r15a
1912	GO_NEGATIVE_REGULATION_OF_ENDOTHELIAL_CELL_APOPTOTIC_PROCESS	0.0379285	0.393168	0.321776	0.735327	1.59517	6	Tnip2, Raf1, Tnfaip3
1913	GO_NEGATIVE_REGULATION_OF_ENDOTHELIAL_CELL_MIGRATION	0.78	1	0.0678338	0.274318	0.759519	14	Apoe, Pdcd10, Notch2, Klf2
1914	GO_NEGATIVE_REGULATION_OF_ENDOTHELIAL_CELL_PROLIFERATION	0.128954	0.64901	0.193813	0.544671	1.35086	10	Sulf2, Apoe, Stat1, Pdcd10
1915	GO_NEGATIVE_REGULATION_OF_EPIDERMAL_CELL_DIFFERENTIATION	0.934974	1	0.0428451	-0.294709	-0.572099	5	Trp53
1916	GO_NEGATIVE_REGULATION_OF_EPIDERMIS_DEVELOPMENT	0.934974	1	0.0428451	-0.294709	-0.572099	5	Trp53
1917	GO_NEGATIVE_REGULATION_OF_EPITHELIAL_CELL_APOPTOTIC_PROCESS	0.0961098	0.592949	0.21925	0.660589	1.47315	7	Tnip2, Raf1, Tnfaip3, Cast
1918	GO_NEGATIVE_REGULATION_OF_EPITHELIAL_CELL_DIFFERENTIATION	0.414286	0.911627	0.0995791	0.388258	1.03503	12	Gsk3b, Stat1, Notch2
1919	GO_NEGATIVE_REGULATION_OF_EPITHELIAL_CELL_MIGRATION	0.982843	1	0.0558265	0.180769	0.559428	20	Apoe, Pdcd10, Notch2, Klf2, Pfn1, Coro1b
1920	GO_NEGATIVE_REGULATION_OF_EPITHELIAL_CELL_PROLIFERATION	0.347188	0.865077	0.112379	0.34384	1.07698	21	Sulf2, Apoe, Ift172, Stk11, Stat1, Pdcd10
1921	GO_NEGATIVE_REGULATION_OF_EPITHELIAL_TO_MESENCHYMAL_TRANSITION	0.678404	0.986878	0.0716527	0.351983	0.820552	8	Senp6, Tlr13, Ppp2cb
1922	GO_NEGATIVE_REGULATION_OF_ERAD_PATHWAY	0.478261	0.921699	0.0888945	0.430422	0.959864	7	Ube2j1, Os9, Ubxn1, Ubac2
1923	GO_NEGATIVE_REGULATION_OF_ERBB_SIGNALING_PATHWAY	0.32266	0.850107	0.117766	0.331503	1.07017	25	Lgmn, Ap2b1, Psen2, Grb2, Ptpn2, Snx6, Ubc
1924	GO_NEGATIVE_REGULATION_OF_ERK1_AND_ERK2_CASCADE	0.0200336	0.293655	0.352488	0.489073	1.6029	26	Gbp2, Pin1, Dusp6, Gbp3, Vrk3, Wnk1, Rgs14, Tlr7, Ptpn2, Rapgef1, Klf2, Slc9a3r1, Csk, Nrros
1925	GO_NEGATIVE_REGULATION_OF_ESTABLISHMENT_OF_PROTEIN_LOCALIZATION	0.67378	0.986692	0.0857844	0.220823	0.903762	72	Rsad2, Ube2j1, Il1b, Gbp2, Gsk3b, Ogt, Lilr4b, Wwp2, Gbp3, Os9, Lilrb4a, Creb3, Snx3, Parp10, Ptpn6, Ubac2, Slc9a3r1, Nfkbia, Pirb, G3bp2, Emd, Anxa4, Sri
1926	GO_NEGATIVE_REGULATION_OF_ESTABLISHMENT_OF_PROTEIN_LOCALIZATION_TO_PLASMA_MEMBRANE	0.670455	0.985912	0.0706196	0.370644	0.80405	6	Csk, Tmem59, Ppp2r5a, Lypla2, Lypla1
1927	GO_NEGATIVE_REGULATION_OF_EXOCYTOSIS	0.2125	0.765959	0.15017	0.409278	1.22016	18	Ccr5, Cd300c2, Stxbp3, Abr, Cd300e, Raf1
1928	GO_NEGATIVE_REGULATION_OF_EXTRINSIC_APOPTOTIC_SIGNALING_PATHWAY	0.431818	0.917388	0.100633	0.291994	0.997138	31	Il1b, Bcl2, Cx3cr1, Raf1, Tnfaip3, Hspa8, Birc6, Ctnna1, Mcl1
1929	GO_NEGATIVE_REGULATION_OF_EXTRINSIC_APOPTOTIC_SIGNALING_PATHWAY_IN_ABSENCE_OF_LIGAND	0.097619	0.595296	0.222056	0.53757	1.43307	12	Il1b, Bcl2, Cx3cr1, Hspa8, Ctnna1, Mcl1, Hspa5, Hspa1a
1930	GO_NEGATIVE_REGULATION_OF_EXTRINSIC_APOPTOTIC_SIGNALING_PATHWAY_VIA_DEATH_DOMAIN_RECEPTORS	0.793187	1	0.0656814	0.295807	0.733641	10	Raf1, Tnfaip3
1931	GO_NEGATIVE_REGULATION_OF_FATTY_ACID_METABOLIC_PROCESS	0.629893	0.97784	0.0617054	-0.415047	-0.863061	6	Dgat2, Ugt1a1
1932	GO_NEGATIVE_REGULATION_OF_FAT_CELL_DIFFERENTIATION	0.988636	1	0.052057	0.23472	0.509185	6	Cbfa2t3, Sirt2, Smad2, Axin1
1933	GO_NEGATIVE_REGULATION_OF_FIBROBLAST_PROLIFERATION	0.268765	0.8266	0.129443	0.43236	1.18268	13	Cd300c2, Nupr1, Cd300e, Pmaip1, Parp10, Fth1, Emd, Cd300a
1934	GO_NEGATIVE_REGULATION_OF_GENE_EXPRESSION	0.962766	1	0.0972151	0.164509	0.862197	435	Pom121, Ifitm1, Ccl4, Ctbp2, Smurf2, Tcerg1, Tlr9, Sik1, Ifi208, Aif1, Crebbp, Skil, Celf1, Ncbp2, Ifi205, Max, Irf7, Ifi213, Prkra, Tgif1, Chmp1a, Tsg101, Il1b, Havcr2, Maf, Usp47, Cat, Daxx, Baz2a, Mbd2, Nfkb2, Zmynd8, Psen2, Cux1, Ran, Cnot6, Ccl5, Zfp217, Polr2g, Tsc22d4, Nlrc5, Arid1b, Stat1, Zfp710, Lilr4b, Wwp2, Cdk5rap3, Seh1l, Slc35c2, Tnfaip3, Hspa8, Lilrb4a, Eif2ak2, Ago2, Med13l, Tsn,…
1935	GO_NEGATIVE_REGULATION_OF_GENE_EXPRESSION_EPIGENETIC	0.596535	0.967103	0.0810802	0.285805	0.9065	23	Baz2a, Mbd2, Arid1b, Morf4l2, Spi1, Sirt2, Rbbp7, Smarca5, Ube2a
1936	GO_NEGATIVE_REGULATION_OF_GENE_SILENCING	0.570439	0.958854	0.0797706	0.426605	0.871093	5	Atad2b, Apobec1
1937	GO_NEGATIVE_REGULATION_OF_GLIAL_CELL_DIFFERENTIATION	0.591224	0.966322	0.077884	0.413503	0.84434	5	Notch2, Sirt2, Ctnnb1
1938	GO_NEGATIVE_REGULATION_OF_GLIOGENESIS	0.680751	0.986965	0.0714786	0.35149	0.819402	8	Cers2, Notch2, Sirt2
1939	GO_NEGATIVE_REGULATION_OF_GLUCOSE_TRANSPORT	0.293182	0.834959	0.118815	0.542561	1.17699	6	Sik1, Il1b, Gsk3b, Prkcb
1940	GO_NEGATIVE_REGULATION_OF_GROWTH	0.340237	0.860051	0.126876	0.271091	1.05899	57	Ccr5, Lgmn, Gsk3b, Bcl2, Stk11, Ppp1r9b, Ppp2r1a, Dnajc2, Stk4, Sipa1
1941	GO_NEGATIVE_REGULATION_OF_GTPASE_ACTIVITY	0.641068	0.979725	0.057853	-0.316224	-0.874055	17	Tstd3, Iqgap2, Rdx, Gps2, Plxnb2, Tmed2
1942	GO_NEGATIVE_REGULATION_OF_G_PROTEIN_COUPLED_RECEPTOR_PROTEIN_SIGNALING_PATHWAY	0.769048	1	0.0661326	0.289092	0.770671	12	Ccl5, Mgrn1, Grk3, Plek, Rgs2, Dnm2, Grk2
1943	GO_NEGATIVE_REGULATION_OF_HEART_CONTRACTION	0.917275	1	0.0587186	0.242976	0.602614	10	Grk3, Sri, Grk2, Pde4b, Pik3cg
1944	GO_NEGATIVE_REGULATION_OF_HEMATOPOIETIC_PROGENITOR_CELL_DIFFERENTIATION	0.456942	0.918937	0.0770737	-0.531908	-1.03256	5	Cib1
1945	GO_NEGATIVE_REGULATION_OF_HEMOPOIESIS	0.303571	0.844244	0.135741	0.283632	1.09022	53	Cd74, Mafb, Tmem176a, Tmem176b, H2-M3, H2-Q7, Senp6, Lilr4b, Trf, Il4ra, Lilrb4a, Tlr7, Notch2, Ptpn2, H2-K1, Runx1, Tlr13, Nfkbia, Pirb
1946	GO_NEGATIVE_REGULATION_OF_HISTONE_ACETYLATION	0.119221	0.632356	0.202072	0.559621	1.38794	10	Ctbp2, Spi1, Sirt2, Atg5, Noc2l
1947	GO_NEGATIVE_REGULATION_OF_HISTONE_MODIFICATION	0.105	0.603684	0.21925	0.468179	1.39576	18	Ctbp2, Kdm3b, Spi1, Trip12, Sirt2, Atg5, Noc2l, Ube2a
1948	GO_NEGATIVE_REGULATION_OF_HOMEOSTATIC_PROCESS	0.0104827	0.202078	0.38073	0.461638	1.69415	42	Cd74, Ccr5, Tnks2, Mafb, Itpr1, Sarnp, Hck, Bcl2
1949	GO_NEGATIVE_REGULATION_OF_HOMOTYPIC_CELL_CELL_ADHESION	0.00586065	0.142015	0.407018	0.468235	1.77798	47	H2-Eb1, H2-Ab1, Cd74, Hfe, Havcr2, H2-M3, Cd300c2, H2-Q7, Lilr4b, Cd300e, Il4ra, Lilrb4a
1950	GO_NEGATIVE_REGULATION_OF_HORMONE_SECRETION	0.960133	1	0.0390355	-0.221207	-0.590133	15	Ptpn11, Ppp3ca, Eny2, Abcc1
1951	GO_NEGATIVE_REGULATION_OF_HYDROLASE_ACTIVITY	0.348534	0.865077	0.132147	0.231258	1.0376	119	Serpina3g, Spred1, Ifit1, Tlr9, Ifit1bl1, Ifi208, Crebbp, Ifi205, F11r, Ifi213, Usp47, Klrk1
1952	GO_NEGATIVE_REGULATION_OF_IMMUNE_EFFECTOR_PROCESS	0.118156	0.632356	0.222056	0.343947	1.31747	51	Ccr5, Ifit1, Ifit1bl1, Hfe, Havcr2, H2-M3, Cd300c2, H2-Q7, Abr, Lilr4b, Cd300e, Il4ra, Lilrb4a, Eif2ak2
1953	GO_NEGATIVE_REGULATION_OF_IMMUNE_RESPONSE	0.244776	0.799225	0.153159	0.277341	1.11624	68	Ccr5, Ifi208, Hfe, Ifi205, Ifi213, Havcr2, H2-M3, Cd300c2, H2-Q7, Abr, Nlrc5, Lilr4b, Cd300e, Il4ra, Tnfaip3, Lilrb4a
1954	GO_NEGATIVE_REGULATION_OF_IMMUNE_SYSTEM_PROCESS	8.95809e-05	0.00684995	0.538434	0.376408	1.74581	150	H2-Eb1, H2-Ab1, H2-Aa, Cd74, Ccr5, Ifit1, Cd86, Tlr9, Pik3ap1, Ifit1bl1, Ifi208, Hfe, Mafb, Tmem176a, Ifi205, Ifi213, Tmem176b, Havcr2, Gbp2, H2-M3, Klrk1, Cd300c2, H2-Q7, Senp6, Abr, Nlrc5, Lilr4b, Gbp3, Trf, Cd300e, Il4ra, Tnfaip3, Lilrb4a, Eif2ak2
1955	GO_NEGATIVE_REGULATION_OF_INFLAMMATORY_RESPONSE	0.0841584	0.56927	0.197822	-0.43003	-1.38449	31	Saa3, Prtn3, Selenos, Pglyrp1, Mmp19, Socs3, Ndfip1, Adrb2, Gba, Cuedc2
1956	GO_NEGATIVE_REGULATION_OF_INNATE_IMMUNE_RESPONSE	0.117794	0.632356	0.206588	0.377264	1.3112	33	Ifi208, Ifi205, Ifi213, Havcr2, H2-M3, H2-Q7, Nlrc5, Lilr4b, Tnfaip3, Lilrb4a, Tap1, Ifi206, Ptpn2, H2-K1, Pirb, H2-D1, Ifi209
1957	GO_NEGATIVE_REGULATION_OF_INTERFERON_GAMMA_PRODUCTION	0.0418824	0.412602	0.321776	0.616481	1.64343	12	H2-Eb1, H2-Ab1, Havcr2, Lilr4b, Lilrb4a
1958	GO_NEGATIVE_REGULATION_OF_INTERLEUKIN_12_PRODUCTION	0.603406	0.967305	0.0795565	0.357255	0.886041	10	Mefv, Nfkb2, Lilr4b, Lilrb4a
1959	GO_NEGATIVE_REGULATION_OF_INTERLEUKIN_2_PRODUCTION	0.0900243	0.578947	0.234393	0.58188	1.44314	10	Havcr2, Gbp2, Gbp3, Tnfaip3
1960	GO_NEGATIVE_REGULATION_OF_INTERLEUKIN_6_PRODUCTION	0.76431	1	0.0500923	-0.290555	-0.783219	16	Selenos, Irak3
1961	GO_NEGATIVE_REGULATION_OF_INTERLEUKIN_8_PRODUCTION	0.474048	0.921192	0.0743625	-0.435888	-1.0035	9	Prtn3, Anxa1, Il6ra, Bcl3
1962	GO_NEGATIVE_REGULATION_OF_INTRACELLULAR_PROTEIN_TRANSPORT	0.0871795	0.57603	0.245042	0.414709	1.39084	29	Ube2j1, Gsk3b, Ogt, Os9, Creb3, Parp10, Ubac2, Slc9a3r1, Nfkbia, G3bp2, Emd, Sri, Csk, Nfkbie
1963	GO_NEGATIVE_REGULATION_OF_INTRACELLULAR_SIGNAL_TRANSDUCTION	0.0389712	0.396452	0.321776	0.276328	1.29915	164	Cd74, Spred1, Dusp16, Sik1, Il1b, Usp47, Gbp2, Gsk3b, Cd300c2, Apoe, Itpr1, Bcl2, Stk11, Nlrc5, Ppp2r1a, Stat1, Pin1, Mgrn1, Dusp6, Gbp3, Cd300e, Cdk5rap3, Htra2, Dusp5, Tnfaip3, Mapkap1, Hspa8, Leprot, Ash1l, Vrk3, Creb3, Wnk1, Prkcd, Mif, Mcl1, Rgs14, Tlr7, Ptpn2, Rapgef1, Sec14l1, Plek, Sirt2, Klf2, Ptpn6, Rnf149, Slc9a3r1, Nfkbia, Erbin, Rela, Sod2, G3bp2
1964	GO_NEGATIVE_REGULATION_OF_INTRACELLULAR_STEROID_HORMONE_RECEPTOR_SIGNALING_PATHWAY	0.821078	1	0.0643583	0.276188	0.702502	11	Zfp710, Cnot1, Sirt2, Strn3
1965	GO_NEGATIVE_REGULATION_OF_INTRACELLULAR_TRANSPORT	0.106509	0.608471	0.237794	0.335659	1.31122	57	Ube2j1, Gsk3b, Cd300c2, Ogt, Bcl2, Cd300e, Raf1, Hspa8, Os9, Creb3, Snx3, Parp10, Ubac2, Slc9a3r1, Nfkbia, G3bp2, Emd, Cd300a, Sri, Csk, Hspa5, Calm1, Nfkbie
1966	GO_NEGATIVE_REGULATION_OF_INTRINSIC_APOPTOTIC_SIGNALING_PATHWAY	0.22739	0.778486	0.147331	0.310932	1.14108	42	Cd74, Usp47, Bcl2, Htra2, Hspa8, Creb3, Mif, Mcl1, Ptpn2, Sirt2, Sod2, Vdac2
1967	GO_NEGATIVE_REGULATION_OF_INTRINSIC_APOPTOTIC_SIGNALING_PATHWAY_BY_P53_CLASS_MEDIATOR	0.0590909	0.487469	0.282013	0.715229	1.55157	6	Cd74, Mif, Sirt2
1968	GO_NEGATIVE_REGULATION_OF_INTRINSIC_APOPTOTIC_SIGNALING_PATHWAY_IN_RESPONSE_TO_DNA_DAMAGE	0.0657277	0.515485	0.271289	0.651158	1.518	8	Cd74, Usp47, Mif, Sirt2
1969	GO_NEGATIVE_REGULATION_OF_ION_TRANSPORT	0.186842	0.746747	0.165657	0.343667	1.22116	37	Tlr9, Il1b, Cab39, Apoe, Bcl2, Lilr4b, Cyp4f18, Lilrb4a, Ubqln1, Cyp4f13, Arl6ip5, Tlr13, Slc9a3r1, Sumo1, Pirb
1970	GO_NEGATIVE_REGULATION_OF_I_KAPPAB_KINASE_NF_KAPPAB_SIGNALING	0.575682	0.960448	0.0831291	0.304679	0.896311	17	Nlrc5, Stat1, Tnfaip3, Ash1l, Sirt2, Nfkbia, G3bp2
1971	GO_NEGATIVE_REGULATION_OF_JAK_STAT_CASCADE	0.53066	0.937983	0.0847985	0.386686	0.933472	9	Ppp2r1a, Leprot, Ptpn2, Ppp2cb, Hgs
1972	GO_NEGATIVE_REGULATION_OF_JNK_CASCADE	0.00726673	0.161062	0.407018	-0.663706	-1.69371	13	Dusp3, Gps2, Trp53, Hipk1, Ncor1, Akt1, Pdcd4, Taok1
1973	GO_NEGATIVE_REGULATION_OF_KINASE_ACTIVITY	0.765217	1	0.0431902	-0.213652	-0.841266	85	Sh3bp5, Irak3, Cib1, Pycard, Socs3, Smyd3, Dusp3, Gba, Dusp22, Gps2, Cul3, Prdx3, Ilk, Cdkn1b, Trp53, Hexim1, Dnajc3, Cdkn2d, Ptpn11, Pkn1, Hipk1, Pak2, Cep85, Akt1, Pdcd4, Taok1, Ibtk, Sorl1
1974	GO_NEGATIVE_REGULATION_OF_LEUKOCYTE_APOPTOTIC_PROCESS	0.120393	0.634495	0.202072	0.448961	1.36611	19	Cd74, Irf7, Ccl5, Lilr4b, Lilrb4a, Prkcd, Mif
1975	GO_NEGATIVE_REGULATION_OF_LEUKOCYTE_DEGRANULATION	0.141119	0.670938	0.184706	0.530674	1.31614	10	Ccr5, Cd300c2, Abr, Cd300e
1976	GO_NEGATIVE_REGULATION_OF_LEUKOCYTE_DIFFERENTIATION	0.0852713	0.56927	0.248911	0.37242	1.36673	42	Cd74, Mafb, Tmem176a, Tmem176b, H2-M3, H2-Q7, Senp6, Lilr4b, Trf, Il4ra, Lilrb4a
1977	GO_NEGATIVE_REGULATION_OF_LEUKOCYTE_MEDIATED_IMMUNITY	0.137755	0.665285	0.191892	0.361772	1.26845	35	Ccr5, Hfe, Havcr2, H2-M3, Cd300c2, H2-Q7, Abr, Lilr4b, Cd300e, Lilrb4a
1978	GO_NEGATIVE_REGULATION_OF_LEUKOCYTE_MIGRATION	0.355231	0.875634	0.110565	0.436684	1.08304	10	Klrk1, Cd300c2, Abr, Cd300e, Ccl2, Cd300a
1979	GO_NEGATIVE_REGULATION_OF_LEUKOCYTE_PROLIFERATION	0.000196708	0.0120333	0.518848	0.538042	2.04051	46	H2-Eb1, H2-Ab1, Ccl7, Ifi208, Ifi205, Ifi213, Havcr2, H2-M3, Cd300c2, H2-Q7, Lilr4b, Cd300e, Tnfaip3, Lilrb4a
1980	GO_NEGATIVE_REGULATION_OF_LIPID_BIOSYNTHETIC_PROCESS	0.00621663	0.14405	0.407018	0.702121	1.87174	12	Sik1, Erlin1, Nfkb2, Apoe, Stk11, Sirt2, Ormdl2
1981	GO_NEGATIVE_REGULATION_OF_LIPID_CATABOLIC_PROCESS	0.154545	0.696517	0.169571	0.646234	1.4019	6	Sik1, Il1b, Bscl2
1982	GO_NEGATIVE_REGULATION_OF_LIPID_METABOLIC_PROCESS	0.0474199	0.436211	0.321776	0.479112	1.50068	21	Sik1, Erlin1, Il1b, Nfkb2, Apoe, Stk11
1983	GO_NEGATIVE_REGULATION_OF_LIPID_STORAGE	0.0902655	0.578947	0.197822	-0.656654	-1.42018	7	Nr1h2, Osbpl8
1984	GO_NEGATIVE_REGULATION_OF_LIPID_TRANSPORT	0.793187	1	0.0656814	0.294997	0.731632	10	Nfkb2, Apoe, Cyp4f18, Cyp4f13, Ptpn6
1985	GO_NEGATIVE_REGULATION_OF_LOCOMOTION	0.0961538	0.592949	0.261664	0.300048	1.26062	85	Ccr5, Ifitm1, Aif1, Sulf2, Klrk1, Gsk3b, Cd300c2, Clic4, Apoe, Abr, Bcl2, Stat1, Pin1, Cx3cr1, Cd300e, Raf1, Stk24, Pdcd10, Cers2, Snx3, Rap2b, Ctnna1
1986	GO_NEGATIVE_REGULATION_OF_LYASE_ACTIVITY	0.281755	0.830959	0.122679	0.604398	1.23413	5	Ccr5, Prkcb
1987	GO_NEGATIVE_REGULATION_OF_LYMPHOCYTE_APOPTOTIC_PROCESS	0.0423773	0.413674	0.321776	0.618827	1.57403	11	Cd74, Ccl5, Prkcd, Mif
1988	GO_NEGATIVE_REGULATION_OF_LYMPHOCYTE_DIFFERENTIATION	0.360097	0.880645	0.109684	0.435472	1.08003	10	Cd74, Il4ra
1989	GO_NEGATIVE_REGULATION_OF_LYMPHOCYTE_MEDIATED_IMMUNITY	0.577396	0.961624	0.0824344	0.280466	0.919204	26	Hfe, Havcr2, H2-M3, H2-Q7, Lilr4b, Lilrb4a, Tap1, H2-K1, Ptpn6, Pirb, H2-D1
1990	GO_NEGATIVE_REGULATION_OF_MACROAUTOPHAGY	0.938215	1	0.054794	0.257249	0.573678	7	Ubqln1, Scfd1, Cln3, Pink1
1991	GO_NEGATIVE_REGULATION_OF_MAPK_CASCADE	0.025308	0.328932	0.352488	0.365758	1.476	66	Spred1, Dusp16, Il1b, Gbp2, Gsk3b, Cd300c2, Apoe, Ppp2r1a, Pin1, Dusp6, Gbp3, Cd300e, Cdk5rap3, Dusp5, Ash1l, Vrk3, Wnk1, Prkcd, Rgs14, Tlr7, Ptpn2, Rapgef1, Klf2, Ptpn6, Rnf149, Slc9a3r1
1992	GO_NEGATIVE_REGULATION_OF_MAP_KINASE_ACTIVITY	0.085213	0.56927	0.245042	0.401202	1.3944	33	Spred1, Dusp16, Il1b, Gsk3b, Cd300c2, Apoe, Ppp2r1a, Dusp6, Cd300e, Cdk5rap3, Dusp5
1993	GO_NEGATIVE_REGULATION_OF_MAST_CELL_ACTIVATION	0.830986	1	0.0617054	0.294949	0.687594	8	Cd300c2, Cd300e, Cd300a
1994	GO_NEGATIVE_REGULATION_OF_MITOCHONDRION_ORGANIZATION	0.704319	0.994991	0.0532386	-0.295255	-0.828212	18	Parl, Lmna, Akt1, Slc25a4, Tspo, Vps13c, Acaa2, Pid1
1995	GO_NEGATIVE_REGULATION_OF_MITOTIC_CELL_CYCLE	0.127219	0.647096	0.216543	0.322931	1.2615	57	Sik1, Tnks2, Crebbp, Zwint, Usp47, Arid3a, Cnot6, Bcl2, Slfn9, Cdk5rap3, Ppp2r5c, Brd7, Cnot1, Slfn5, Kras
1996	GO_NEGATIVE_REGULATION_OF_MITOTIC_NUCLEAR_DIVISION	0.0880952	0.57603	0.234393	0.54492	1.45266	12	Sik1, Tnks2
1997	GO_NEGATIVE_REGULATION_OF_MOLECULAR_FUNCTION	0.469072	0.919833	0.144631	0.192748	0.99437	370	Serpina3g, Ccr5, Spred1, Ifit1, Ifit2, Dusp16, Ensa, Tlr9, Sik1, Tnks2, Ifit1bl1, Ifi208, Hfe, Crebbp, Psmd11, Ifi205, Prpsap1, F11r, Ifi213, Il1b, Havcr2, Usp47, Cat, Cab39, Klrk1, Gsk3b, Cd300c2, Nfkb2, Psen2, Csnk1d, Apoe, Snrpa1, Psme1, Nlrc5, Ppp1r9b, Ppp2r1a, Pin1, Wwp2, Dusp6, Trf, Cd300e, Cdk5rap3, Raf1, Dusp5, Anapc5, Tnfaip3, Hspa8, Kat2b, Rrp1, Psmb8, Med13l, Cabin1, Ubqln1, Prkcb, Cre…
1998	GO_NEGATIVE_REGULATION_OF_MONOOXYGENASE_ACTIVITY	0.281755	0.830959	0.122679	0.602356	1.22996	5	Gsk3b, Nfkb2, Naga
1999	GO_NEGATIVE_REGULATION_OF_MRNA_METABOLIC_PROCESS	0.684034	0.987561	0.0551352	-0.299316	-0.846142	19	Dyrk1a, Acin1, Ctr9, Hnrnpk, Hnrnpr, Srsf7, Srsf6, Hnrnpa3, Hnrnpa2b1, Ptbp1
[truncated: 2,589 more rows]

## Sheet: Mac_Isg20_Mac_Cd81
	pathway	pval	padj	log2err	ES	NES	size	leadingEdge
1	GO_ACROSOMAL_VESICLE	0.817048	0.975228	0.0567672	-0.353474	-0.692906	5	Hexa, Bsg, Ncf2, Calr, Csf1r
2	GO_ACTIN_BASED_CELL_PROJECTION	0.707424	0.942988	0.0659816	-0.366835	-0.794952	7	Actg1, Dync1h1, Msn
3	GO_ACTIN_BINDING	0.6082	0.905096	0.0756946	-0.284901	-0.895008	27	Marcks, Coro1a, Tmsb4x, Aif1, Capza2, Msn, Ccr2, Arpc5, Coro1b, Arpc2, Arpc1b
4	GO_ACTIN_CYTOSKELETON	0.282167	0.72542	0.120985	-0.365559	-1.12551	25	Myl12b, Marcks, Actg1, Coro1a, Aif1, Capza2, Iqgap1, Msn, Arpc5, Coro1b, Arpc2, Arpc1b
5	GO_ACTIN_FILAMENT	0.203822	0.672385	0.140406	-0.518923	-1.25491	10	Actg1, Coro1a, Aif1, Iqgap1, Msn, Coro1b
6	GO_ACTIN_FILAMENT_BASED_PROCESS	0.923345	0.999032	0.0430173	0.224317	0.693291	31	Cxcl2, Ccl7, Arf1, Aldoa, Cdc42, Tpm3, Hsp90ab1, Lcp1, Flna, Arpc3, Csf1r, Vim, Sdcbp
7	GO_ACTIN_FILAMENT_BINDING	0.146993	0.627335	0.172324	-0.504886	-1.32643	14	Marcks, Coro1a, Aif1, Msn, Arpc5, Coro1b, Arpc2, Arpc1b
8	GO_ACTIN_FILAMENT_BUNDLE	0.130531	0.59787	0.183024	-0.605677	-1.35128	8	Myl12b, Actg1, Coro1a
9	GO_ACTIN_FILAMENT_BUNDLE_ORGANIZATION	0.659389	0.930686	0.0694481	-0.391226	-0.84781	7	Coro1a, Aif1, Msn, Coro1b
10	GO_ACTIN_FILAMENT_ORGANIZATION	0.845638	0.988201	0.0585938	-0.247177	-0.737958	22	Marcks, Actg1, Coro1a, Tmsb4x, Aif1, Msn, Arpc5, Coro1b, Arpc2, Arpc1b
11	GO_ACTIN_MONOMER_BINDING	0.130977	0.59787	0.176694	-0.698579	-1.3694	5	Coro1a, Tmsb4x, Coro1b
12	GO_ACTIN_NUCLEATION	0.615385	0.905109	0.0704501	-0.443926	-0.870215	5	Arpc5, Arpc2, Arpc1b, Actr3
13	GO_ACTIVATION_OF_CYSTEINE_TYPE_ENDOPEPTIDASE_ACTIVITY	0.204753	0.672385	0.128789	0.561713	1.25358	9	Dap, Bax, Pycard, Ifi209, Ifi27l2a
14	GO_ACTIVATION_OF_IMMUNE_RESPONSE	0.011524	0.188943	0.38073	-0.439441	-1.54419	46	H2-Aa, Psmb10, H2-Eb1, C1qc, C1qb, C1qa, H2-Ab1, Fcgr2b, Fcgr3, Actg1, Psmb8
15	GO_ACTIVATION_OF_INNATE_IMMUNE_RESPONSE	0.753131	0.968051	0.0535669	0.275641	0.814087	25	Nfkbia, Clec4n, Itgb2, Ubc, Irf7, Ctsb, Pycard, Psmb1, Ifi209
16	GO_ACTIVATION_OF_MAPK_ACTIVITY	0.815126	0.974633	0.0573667	-0.340596	-0.708452	6	Cd74
17	GO_ACTIVATION_OF_PROTEIN_KINASE_ACTIVITY	0.420382	0.810349	0.0919686	-0.424544	-1.02667	10	Tgfbr1, Cd74
18	GO_ACTOMYOSIN	0.130531	0.59787	0.183024	-0.605677	-1.35128	8	Myl12b, Actg1, Coro1a
19	GO_ADAPTIVE_IMMUNE_RESPONSE	0.0247105	0.280595	0.352488	-0.535575	-1.54756	20	H2-Eb1, C1qc, C1qb, C1qa, H2-Ab1, Cd74
20	GO_ADAPTIVE_IMMUNE_RESPONSE_BASED_ON_SOMATIC_RECOMBINATION_OF_IMMUNE_RECEPTORS_BUILT_FROM_IMMUNOGLOBULIN_SUPERFAMILY_DOMAINS	0.00585396	0.116544	0.407018	-0.716359	-1.76772	11	H2-Eb1, C1qc, C1qb, C1qa, H2-Ab1, Cd74
21	GO_ADENYLATE_CYCLASE_INHIBITING_G_PROTEIN_COUPLED_RECEPTOR_SIGNALING_PATHWAY	0.943867	0.999032	0.0500923	-0.287009	-0.562616	5	Rgs1, Gnai2, Flna, Gnas, Psap
22	GO_ADENYLATE_CYCLASE_MODULATING_G_PROTEIN_COUPLED_RECEPTOR_SIGNALING_PATHWAY	0.943867	0.999032	0.0500923	-0.287009	-0.562616	5	Rgs1, Gnai2, Flna, Gnas, Psap
23	GO_ADENYL_NUCLEOTIDE_BINDING	0.640271	0.918543	0.0727141	-0.31082	-0.875944	18	Tgfbr1, Actg1, Ikbkb, Dync1h1
24	GO_ADP_METABOLIC_PROCESS	0.00440059	0.105101	0.407018	0.845455	1.70365	6	Eno1b, Ldha, Tpi1, Eno1, Pkm, Aldoa
25	GO_AGING	0.161468	0.631179	0.147331	0.533371	1.27935	12	Ccl2, Itgb2, Bax, Litaf, Serp1
26	GO_ALCOHOL_BINDING	0.590437	0.901402	0.0725352	-0.456974	-0.895792	5	Apoe
27	GO_ALCOHOL_METABOLIC_PROCESS	0.610989	0.905096	0.0736213	-0.378782	-0.887409	9	Apoe, Pld4, Calm2
28	GO_AMEBOIDAL_TYPE_CELL_MIGRATION	0.567033	0.892724	0.0774768	-0.390011	-0.913716	9	Tgfbr1, Gpx1, Coro1a
29	GO_AMIDE_BINDING	0.00247737	0.0934276	0.431708	-0.685842	-1.83121	15	H2-Aa, H2-Eb1, H2-Ab1, Apoe, Cst3, Cd74
30	GO_AMIDE_BIOSYNTHETIC_PROCESS	0.768807	0.968051	0.0537873	0.322493	0.773536	12	Eif4ebp1, Cndp2, Ubc, Naca
31	GO_AMINO_ACID_BINDING	0.741597	0.963817	0.0618406	-0.377316	-0.784833	6	Marcks, Ywhae
32	GO_ANAPHASE_PROMOTING_COMPLEX_DEPENDENT_CATABOLIC_PROCESS	0.246285	0.701043	0.126254	-0.490855	-1.18703	10	Psmb10, Psmb8, Psmb2
33	GO_ANATOMICAL_STRUCTURE_FORMATION_INVOLVED_IN_MORPHOGENESIS	0.0696429	0.474462	0.227987	0.472767	1.40954	26	Hmox1, Ccl2, Anxa2, Fkbp1a, Itgb2, Bax, Zeb2, Cd9, Hsbp1, Cdc42
34	GO_ANATOMICAL_STRUCTURE_HOMEOSTASIS	0.41573	0.809043	0.0959207	-0.36117	-1.04361	20	Cst3, Lyz1, Actg1, Coro1a, Lyz2
35	GO_ANCHORED_COMPONENT_OF_MEMBRANE	0.99345	1	0.0499914	-0.200655	-0.43483	7	Cd52, Ly6e, Bst2
36	GO_ANCHORING_JUNCTION	0.995316	1	0.0531298	-0.163659	-0.553726	39	Marcks, Actg1, Coro1a, Cltc, Ywhae, Iqgap1, Pabpc1, Msn, Arpc5, Coro1b, Arpc2, Arpc1b
37	GO_ANGIOGENESIS	0.0733945	0.478852	0.224966	0.595965	1.42949	12	Hmox1, Ccl2, Anxa2, Bax
38	GO_ANION_TRANSMEMBRANE_TRANSPORTER_ACTIVITY	0.476891	0.853143	0.0843144	-0.47748	-0.993177	6	Serinc3, Slc25a5, Vdac2
39	GO_ANION_TRANSPORT	0.358862	0.773732	0.103197	-0.423919	-1.07186	12	Serinc3, Apoe, Slc25a5, Vdac2
40	GO_ANTIGEN_BINDING	0.0273386	0.28955	0.352488	-0.595365	-1.61808	16	H2-Aa, H2-Eb1, H2-DMb1, H2-Ab1, Cd74
41	GO_ANTIGEN_PROCESSING_AND_PRESENTATION	0.0068472	0.130975	0.407018	-0.492994	-1.65108	38	H2-Aa, Psmb10, H2-Eb1, H2-DMb1, H2-Ab1, Ifi30, Cd74, Psmb8
42	GO_ANTIGEN_PROCESSING_AND_PRESENTATION_OF_EXOGENOUS_PEPTIDE_ANTIGEN_VIA_MHC_CLASS_I	0.175399	0.635924	0.158514	-0.457402	-1.26529	17	Psmb10, Ifi30, Psmb8
43	GO_ANTIGEN_PROCESSING_AND_PRESENTATION_OF_PEPTIDE_ANTIGEN	0.00431939	0.105101	0.407018	-0.49935	-1.65332	36	H2-Aa, Psmb10, H2-Eb1, H2-DMb1, H2-Ab1, Ifi30, Cd74, Psmb8
44	GO_ANTIGEN_PROCESSING_AND_PRESENTATION_OF_PEPTIDE_ANTIGEN_VIA_MHC_CLASS_I	0.1875	0.65565	0.151149	-0.442155	-1.2694	19	Psmb10, Ifi30, Psmb8
45	GO_ANTIGEN_PROCESSING_AND_PRESENTATION_OF_PEPTIDE_ANTIGEN_VIA_MHC_CLASS_II	0.0160336	0.225681	0.352488	-0.573087	-1.6453	19	H2-Aa, H2-Eb1, H2-DMb1, H2-Ab1, Ifi30, Cd74
46	GO_ANTIGEN_PROCESSING_AND_PRESENTATION_OF_PEPTIDE_OR_POLYSACCHARIDE_ANTIGEN_VIA_MHC_CLASS_II	0.0160336	0.225681	0.352488	-0.573087	-1.6453	19	H2-Aa, H2-Eb1, H2-DMb1, H2-Ab1, Ifi30, Cd74
47	GO_ANTIGEN_RECEPTOR_MEDIATED_SIGNALING_PATHWAY	0.0558036	0.424829	0.287857	-0.521619	-1.49754	19	H2-Aa, Psmb10, H2-Eb1, H2-Ab1
48	GO_ANTIOXIDANT_ACTIVITY	0.56341	0.890474	0.0749279	-0.469713	-0.920766	5	Apoe, Gpx1
49	GO_APICAL_PART_OF_CELL	0.79529	0.973087	0.0516356	0.29836	0.762907	15	Slc3a2, Akr1a1, Cd9, Ctsb, Cdc42, Hsp90ab1, Cib1, Lgmn
50	GO_APICAL_PLASMA_MEMBRANE	0.398537	0.798145	0.08654	0.476071	1.06246	9	Slc3a2, Akr1a1, Cd9, Ctsb, Hsp90ab1, Cib1
51	GO_APOPTOTIC_SIGNALING_PATHWAY	0.153153	0.629489	0.15017	0.459827	1.30654	22	Hmox1, Mcl1, Dap, Cebpb, Bax, Srgn, Pycard, Ifi209, Ifi27l2a
52	GO_ARP2_3_COMPLEX_MEDIATED_ACTIN_NUCLEATION	0.615385	0.905109	0.0704501	-0.443926	-0.870215	5	Arpc5, Arpc2, Arpc1b, Actr3
53	GO_ARP2_3_PROTEIN_COMPLEX	0.615385	0.905109	0.0704501	-0.443926	-0.870215	5	Arpc5, Arpc2, Arpc1b, Actr3
54	GO_ATPASE_ACTIVITY	0.832272	0.984734	0.0568864	-0.307255	-0.743032	10	Actg1, Dync1h1
55	GO_ATPASE_ACTIVITY_COUPLED	0.918251	0.999032	0.0472587	0.312121	0.628946	6	Hspa5, Vps4b, Hspa8
56	GO_ATP_GENERATION_FROM_ADP	0.00440059	0.105101	0.407018	0.845455	1.70365	6	Eno1b, Ldha, Tpi1, Eno1, Pkm, Aldoa
57	GO_AUTOPHAGY	0.819343	0.976406	0.0506004	0.262619	0.764089	24	Dap, Sqstm1, Ubc, Ctsd, Ctsb, Ifi209, Hspa5
58	GO_AXON	0.927667	0.999032	0.0445071	0.253532	0.639349	14	Ccl2, Sdc3
59	GO_AXON_PART	0.328897	0.75192	0.0999277	0.563778	1.13605	6	Ccl2, Rab7
60	GO_BEHAVIOR	0.473118	0.849449	0.0860347	-0.398239	-0.982712	11	Selenop, Ppt1, Vdac2, Hexa
61	GO_BINDING_BRIDGING	0.663603	0.934052	0.0607719	0.397359	0.82876	7	Dab2, Cstb, Sdcbp
62	GO_BIOLOGICAL_ADHESION	0.105735	0.56911	0.183024	0.385189	1.31374	49	Spp1, Ccl2, Ccl4, Ccl7, Clec4n, Il7r, Fkbp1a, Cebpb, Itgb2, Bax, Sdc3, Cstb, Cd9
63	GO_BLOOD_MICROPARTICLE	0.0110185	0.184715	0.38073	-0.661317	-1.70749	13	C1qc, C1qb, Apoe, Actg1
64	GO_BLOOD_VESSEL_MORPHOGENESIS	0.184448	0.649982	0.135741	0.495827	1.25036	14	Hmox1, Ccl2, Anxa2, Bax
65	GO_BONE_DEVELOPMENT	0.397338	0.798145	0.0888945	0.529239	1.06645	6	Anxa2, Ptprc, Gnas, Lcp1, Csf1r
66	GO_BRANCHING_MORPHOGENESIS_OF_AN_EPITHELIAL_TUBE	0.178161	0.635924	0.142901	0.672139	1.30248	5	Ccl7, Bax, Ppp1ca, Ctsz
67	GO_BRUSH_BORDER	0.520879	0.873943	0.0819779	-0.406374	-0.952051	9	Myl12b, Capza2, Msn
68	GO_B_CELL_ACTIVATION	0.263636	0.71001	0.111011	0.551011	1.19392	8	Il7r, Bax, Tpd52, Lgals1, Ptprc, Csf1r
69	GO_B_CELL_MEDIATED_IMMUNITY	0.00100413	0.0664068	0.45506	-0.851601	-1.89994	8	H2-Eb1, C1qc, C1qb, C1qa, H2-Ab1, Cd74
70	GO_CALCIUM_CHANNEL_COMPLEX	0.694545	0.941408	0.0580984	0.379411	0.822102	8	Fkbp1a, Hspa5, Calm1, Hspa8
71	GO_CALCIUM_DEPENDENT_PROTEIN_BINDING	0.652574	0.924681	0.0615707	0.400432	0.835169	7	Anxa2, S100a4
72	GO_CALCIUM_ION_BINDING	1	1	0.0512184	-0.142889	-0.43994	25	Myl12b, Calm2, Aif1, Dync1h1
73	GO_CALCIUM_ION_IMPORT	0.454023	0.837333	0.0819779	0.527489	1.02217	5	Fkbp1a, Ptprc
74	GO_CALCIUM_ION_TRANSMEMBRANE_TRANSPORT	0.469582	0.849449	0.0797706	0.494744	0.996943	6	Fkbp1a, Ptprc
75	GO_CALCIUM_ION_TRANSPORT	0.188082	0.65565	0.13649	0.542748	1.27543	11	Ccl7, Slc3a2, Fkbp1a
76	GO_CALMODULIN_BINDING	0.378151	0.786585	0.0975449	-0.530223	-1.10289	6	Marcks, Rgs1, Iqgap1, Ddx5
77	GO_CARBOHYDRATE_BINDING	0.207273	0.672385	0.127505	0.580812	1.2585	8	Lgals3, Clec4n, Aldoa, Lgals1
78	GO_CARBOHYDRATE_BIOSYNTHETIC_PROCESS	0.00517951	0.109246	0.407018	0.769597	1.71752	9	Eno1b, Tpi1, Akr1a1, Eno1, Ubc, Aldoa, Mdh2
79	GO_CARBOHYDRATE_CATABOLIC_PROCESS	0.0162005	0.225899	0.352488	0.705449	1.61938	10	Eno1b, Ldha, Tpi1, Akr1a1, Eno1, Pkm, Aldoa
80	GO_CARBOHYDRATE_DERIVATIVE_BIOSYNTHETIC_PROCESS	0.0731261	0.478852	0.224966	0.658082	1.46865	9	Tpi1, Akr1a1, Pkm, Sdc3, Aldoa, Serp1
81	GO_CARBOHYDRATE_DERIVATIVE_CATABOLIC_PROCESS	0.568966	0.893575	0.0702813	0.481091	0.932262	5	Sdc3, Samhd1, Pnp
82	GO_CARBOHYDRATE_DERIVATIVE_METABOLIC_PROCESS	0.505263	0.872337	0.0718276	0.295071	0.966981	40	Eno1b, Ldha, Tpi1, Akr1a1, Eno1, Bax, Pkm, Sdc3, Samhd1, Aldoa, Ndufa5
83	GO_CARBOHYDRATE_HOMEOSTASIS	0.451681	0.836114	0.0873098	-0.494442	-1.02846	6	Cyba, Rack1, Ucp2, Ptpn6
84	GO_CARBOHYDRATE_METABOLIC_PROCESS	0.00455461	0.105101	0.407018	0.626069	1.72441	20	Eno1b, Ldha, Slc3a2, Tpi1, Akr1a1, Eno1, Pkm, Ubc, Aldoa, Cyb5a, Mdh2
85	GO_CARDIAC_MUSCLE_TISSUE_DEVELOPMENT	0.72479	0.951925	0.0629395	-0.384212	-0.799175	6	Marcks, Actg1
86	GO_CARDIOVASCULAR_SYSTEM_DEVELOPMENT	0.363139	0.774004	0.0916795	0.369902	1.07623	24	Hmox1, Ccl2, Anxa2, Fkbp1a, Bax
87	GO_CATABOLIC_PROCESS	0.12766	0.59787	0.164406	0.35402	1.24869	60	Hmox1, Prdx1, Eno1b, Ldha, Tpi1, Esd, Akr1a1, Sqstm1, Eno1, Pkm, Rnh1, Sdc3, Ubc, Samhd1, Aldoa, Mmp12, Ctsd, Ctsb
88	GO_CATALYTIC_COMPLEX	0.848958	0.988201	0.0466948	0.240152	0.747467	32	Dync1i2, Eno1b, Krtcap2, Dab2, Eno1
89	GO_CATALYTIC_STEP_2_SPLICEOSOME	0.330561	0.75193	0.105125	-0.578717	-1.13444	5	Pabpc1, Sf3b6, Ddx5
90	GO_CATION_CHANNEL_COMPLEX	0.694545	0.941408	0.0580984	0.379411	0.822102	8	Fkbp1a, Hspa5, Calm1, Hspa8
91	GO_CATION_TRANSMEMBRANE_TRANSPORTER_ACTIVITY	0.701794	0.942988	0.067676	-0.306338	-0.832565	16	Serinc3, Cox8a, Cox6c, Cox4i1, Cox5a, Cox7b
92	GO_CATION_TRANSPORT	0.785064	0.96883	0.0524828	0.266969	0.804578	29	Ccl7, Ftl1, Slc3a2, Fkbp1a, Fth1
93	GO_CCR_CHEMOKINE_RECEPTOR_BINDING	0.00208316	0.0888023	0.431708	0.830688	1.73254	7	Ccl2, Ccl4, Ccl7, Ccl6, Ccl9
94	GO_CELLULAR_ALDEHYDE_METABOLIC_PROCESS	0.0223273	0.270833	0.352488	0.777811	1.56734	6	Tpi1, Esd, Akr1a1, Aldoa
95	GO_CELLULAR_AMIDE_METABOLIC_PROCESS	0.9375	0.999032	0.053677	-0.215899	-0.619834	19	Gpx1, Slc25a5, Mrpl33, Pabpc1, Hexa, Ucp2, Sgpl1
96	GO_CELLULAR_CARBOHYDRATE_METABOLIC_PROCESS	0.5	0.870478	0.0747385	0.463331	0.966356	7	Tpi1, Ubc, Ppp1ca, Idh1, Calm1, Ubb
97	GO_CELLULAR_CATABOLIC_PROCESS	0.461131	0.843873	0.0768737	0.293909	0.994262	45	Hmox1, Prdx1, Tpi1, Esd, Akr1a1, Sqstm1, Rnh1, Ubc, Samhd1
98	GO_CELLULAR_CHEMICAL_HOMEOSTASIS	0.00347005	0.105101	0.431708	0.525682	1.66083	34	Hmox1, Ccl2, Ccl7, C3ar1, Ccl6, Ftl1, Fkbp1a, Fth1, Bax, Arf1
99	GO_CELLULAR_COMPONENT_ASSEMBLY_INVOLVED_IN_MORPHOGENESIS	0.779412	0.968051	0.059476	-0.363975	-0.757082	6	Actg1, Dync1h1
100	GO_CELLULAR_COMPONENT_DISASSEMBLY	0.21544	0.678837	0.123842	0.439447	1.21039	20	Spp1, Capg, Sqstm1
101	GO_CELLULAR_COMPONENT_MORPHOGENESIS	0.865604	0.994211	0.0583453	-0.23205	-0.728978	27	Psmb10, Tgfbr1, Actg1
102	GO_CELLULAR_DEFENSE_RESPONSE	0.977941	0.999303	0.0428451	0.255319	0.532512	7	Lilrb4a, Ifi209, H2-D1, Ncf2, H2-K1, Tyrobp, Ccr2
103	GO_CELLULAR_GLUCAN_METABOLIC_PROCESS	0.957854	0.999032	0.045679	0.274021	0.531	5	Ubc, Ppp1ca, Calm1, Ubb
104	GO_CELLULAR_GLUCOSE_HOMEOSTASIS	0.613306	0.905096	0.0706196	-0.445848	-0.873983	5	Cyba, Rack1, Ucp2
105	GO_CELLULAR_HOMEOSTASIS	0.00136872	0.0755841	0.45506	0.516256	1.74644	45	Hmox1, Ccl2, Ccl7, Prdx1, C3ar1, Ccl6, Mcl1, Ftl1, Fkbp1a, Fth1, Bax, Arf1, Ubc, Aldoa, Ccl9
106	GO_CELLULAR_LIPID_CATABOLIC_PROCESS	0.164241	0.631179	0.156312	-0.675704	-1.32456	5	Apoe, Ppt1, Hexa, Sgpl1
107	GO_CELLULAR_LIPID_METABOLIC_PROCESS	0.352809	0.769915	0.10592	-0.374954	-1.08344	20	Serinc3, Apoe, Cd74, Gpx1
108	GO_CELLULAR_MACROMOLECULAR_COMPLEX_ASSEMBLY	0.0569476	0.424829	0.287857	-0.455466	-1.46139	30	H2-Eb1, Cox14, H2-DMb1, H2-Ab1, Ndufb8, Aif1, Ndufa8, Dync1h1, H2-DMa, Ndufa3, Ndufb7, Ndufa6
109	GO_CELLULAR_MACROMOLECULE_LOCALIZATION	0.934537	0.999032	0.0543434	-0.204617	-0.739943	50	Apoe, Cd74, Marcks, Coro1a, Tmsb4x, Ikbkb, Slc25a5, Cltc, Dync1h1, Aip, Ywhae
110	GO_CELLULAR_MODIFIED_AMINO_ACID_METABOLIC_PROCESS	0.542017	0.879219	0.0774768	-0.449282	-0.934524	6	Serinc3, Gpx1
111	GO_CELLULAR_PROCESS_INVOLVED_IN_REPRODUCTION_IN_MULTICELLULAR_ORGANISM	0.996276	1	0.0425878	0.197339	0.463735	11	Bax, Cd9, Hspa5, Cib1, Csf1r
112	GO_CELLULAR_PROTEIN_COMPLEX_ASSEMBLY	0.0126321	0.200501	0.38073	-0.521713	-1.63895	27	H2-Eb1, Cox14, H2-DMb1, H2-Ab1, Ndufb8, Aif1, Ndufa8, Dync1h1, H2-DMa, Ndufa3, Ndufb7, Ndufa6
113	GO_CELLULAR_PROTEIN_COMPLEX_DISASSEMBLY	0.913866	0.999032	0.052057	-0.289431	-0.602027	6	Mrpl33
114	GO_CELLULAR_RESPIRATION	0.227679	0.6975	0.135741	-0.42291	-1.21415	19	Cox8a, Cox6c, Ndufb8, Ndufa8, Ndufa3, Ndufb7, Cox4i1, Ndufa6, Cox5a, Cox7b
115	GO_CELLULAR_RESPONSE_TO_ABIOTIC_STIMULUS	0.760512	0.968051	0.0541201	0.351065	0.783477	9	Bax, Ctsb, Ifi209, Egr1
116	GO_CELLULAR_RESPONSE_TO_ACID_CHEMICAL	0.123162	0.59787	0.170932	0.666375	1.38984	7	Ccl2, Cebpb, Zeb2, Gnas, Egr1
117	GO_CELLULAR_RESPONSE_TO_ANTIBIOTIC	0.94958	0.999032	0.0502948	-0.260606	-0.542071	6	Crip1, Hspa9, Il1b, Rab8a, Hspa8, Hspa5
118	GO_CELLULAR_RESPONSE_TO_BIOTIC_STIMULUS	0.128623	0.59787	0.165657	0.526132	1.34532	15	Ccl2, Nfkbia, Cebpb, Lilrb4a, Pycard, Hspa5, Litaf
119	GO_CELLULAR_RESPONSE_TO_CARBOHYDRATE_STIMULUS	0.613306	0.905096	0.0706196	-0.445848	-0.873983	5	Cyba, Rack1, Ucp2
120	GO_CELLULAR_RESPONSE_TO_CYTOKINE_STIMULUS	0.553571	0.884688	0.0795565	-0.255396	-0.937522	54	H2-Aa, Psmb10, H2-Eb1, H2-Ab1, Ifi30, Cd74, Psmb8, Coro1a, Ifitm2
121	GO_CELLULAR_RESPONSE_TO_DNA_DAMAGE_STIMULUS	0.0332602	0.322235	0.321776	0.602549	1.57309	16	Hmox1, Mcl1, Bax, Ubc, Irf7, Pycard, Ifi209, Hspa5
122	GO_CELLULAR_RESPONSE_TO_ENDOGENOUS_STIMULUS	0.286957	0.732881	0.102822	0.34451	1.12362	39	Ccl2, Fkbp1a, Cebpb, Itgb2, Eif4ebp1, Zeb2, Ubc, Aldoa, Cd9, Ctsb
123	GO_CELLULAR_RESPONSE_TO_EXTERNAL_STIMULUS	0.0934066	0.544385	0.197822	0.560712	1.38986	13	Hmox1, Dap, Aldoa, Ctsb, Ifi209, Hspa5
124	GO_CELLULAR_RESPONSE_TO_EXTRACELLULAR_STIMULUS	0.126177	0.59787	0.170932	0.59371	1.36288	10	Hmox1, Dap, Aldoa, Ifi209, Hspa5
125	GO_CELLULAR_RESPONSE_TO_HORMONE_STIMULUS	0.513321	0.872337	0.0716527	0.35891	0.946132	17	Ccl2, Eif4ebp1, Aldoa, Ctsb
126	GO_CELLULAR_RESPONSE_TO_INORGANIC_SUBSTANCE	0.0633147	0.454161	0.245042	0.623839	1.46598	11	Hmox1, Alox5ap, Hspa5
127	GO_CELLULAR_RESPONSE_TO_INSULIN_STIMULUS	0.119772	0.59787	0.176694	0.684982	1.38029	6	Ccl2, Eif4ebp1, Aldoa
128	GO_CELLULAR_RESPONSE_TO_INTERFERON_GAMMA	0.416856	0.809831	0.096563	-0.375631	-1.03909	17	H2-Aa, H2-Eb1, H2-Ab1, Ifi30
129	GO_CELLULAR_RESPONSE_TO_INTERLEUKIN_1	0.0229215	0.273302	0.352488	0.653878	1.5684	12	Ccl2, Ccl4, Ccl7, Ccl6, Cebpb, Ccl9, Pycard, Hspa5
130	GO_CELLULAR_RESPONSE_TO_INTERLEUKIN_4	0.927948	0.999032	0.0531298	-0.271868	-0.589155	7	Coro1a, Coro1b, Il2rg
131	GO_CELLULAR_RESPONSE_TO_LIPID	0.396092	0.798145	0.0852885	0.405493	1.06893	17	Ccl2, Nfkbia, Cebpb, Lilrb4a, Pycard, Litaf, Gnas
132	GO_CELLULAR_RESPONSE_TO_NITROGEN_COMPOUND	0.280072	0.721705	0.106323	0.418843	1.15364	20	Ccl2, Cebpb, Eif4ebp1, Zeb2, Aldoa
133	GO_CELLULAR_RESPONSE_TO_ORGANIC_CYCLIC_COMPOUND	0.129663	0.59787	0.16318	0.5071	1.33678	17	Ccl2, Nfkbia, Msr1, Cebpb
134	GO_CELLULAR_RESPONSE_TO_ORGANIC_SUBSTANCE	0.444056	0.835153	0.0782955	0.260739	0.998234	96	Ccl2, Cxcl2, Ccl4, Ccl7, Nfkbia, Ccl6, Il7r, Fkbp1a, Msr1, Cebpb, Itgb2, Eif4ebp1, Bax, Zeb2, Ubc, Fcgr1, Irf7, Samhd1, Aldoa, Cd9, Ccl9, Ctsb, Lilrb4a, Pycard, Cd68, Psmb1, Tnfsfm13, Hspa5, Ifi27l2a, Litaf, Serp1, Lgals1
135	GO_CELLULAR_RESPONSE_TO_OXIDATIVE_STRESS	0.0564972	0.424829	0.261664	0.641423	1.47241	10	Hmox1, Prdx1
136	GO_CELLULAR_RESPONSE_TO_OXYGEN_CONTAINING_COMPOUND	0.105079	0.56911	0.181383	0.419728	1.32608	34	Ccl2, Ccl7, Prdx1, Nfkbia, Cebpb, Eif4ebp1, Zeb2, Aldoa, Lilrb4a, Pycard, Litaf, Lgals1, Tpm3, Hsp90ab1, Gnas, Egr1
137	GO_CELLULAR_RESPONSE_TO_OXYGEN_LEVELS	0.0836364	0.509328	0.208955	0.668009	1.44743	8	Hmox1, Eif4ebp1, Ubc
138	GO_CELLULAR_RESPONSE_TO_PEPTIDE	0.135283	0.60432	0.161979	0.60069	1.34057	9	Ccl2, Eif4ebp1, Aldoa, Gnas
139	GO_CELLULAR_RESPONSE_TO_RADIATION	0.900383	0.999032	0.048506	0.323278	0.626452	5	Bax, Ifi209, Egr1
140	GO_CELLULAR_RESPONSE_TO_STARVATION	0.332721	0.752165	0.0972151	0.544589	1.13583	7	Dap, Ifi209, Hspa5
141	GO_CELLULAR_RESPONSE_TO_STRESS	0.0290565	0.296933	0.352488	0.435836	1.47994	47	Hmox1, Ccl2, Prdx1, Nfkbia, Mcl1, Dap, Sqstm1, Cebpb, Eif4ebp1, Bax, Ubc, Irf7
142	GO_CELLULAR_RESPONSE_TO_THYROID_HORMONE_STIMULUS	0.988506	1	0.0442407	0.238671	0.462498	5	Ctsb, Csf1r
143	GO_CELLULAR_RESPONSE_TO_TOPOLOGICALLY_INCORRECT_PROTEIN	0.19774	0.672385	0.133555	0.544524	1.24997	10	Ccl2, Bax, Hspa5, Serp1, Hsp90ab1, Sec61b, Calr
144	GO_CELLULAR_RESPONSE_TO_TOXIC_SUBSTANCE	0.94958	0.999032	0.0502948	-0.260606	-0.542071	6	Crip1, Hspa9, Il1b, Rab8a, Hspa8, Hspa5
145	GO_CELLULAR_TRANSITION_METAL_ION_HOMEOSTASIS	0.0170009	0.228517	0.352488	0.7572	1.64069	8	Hmox1, Ftl1, Fth1, Arf1
146	GO_CELL_ACTIVATION	0.761124	0.968051	0.0658312	-0.24499	-0.828902	39	Psmb10, Myl12b, Tgfbr1, Cd74, Actg1, Coro1a, Vamp8, Aif1
147	GO_CELL_ACTIVATION_INVOLVED_IN_IMMUNE_RESPONSE	0.963907	0.999032	0.0500923	-0.223926	-0.541519	10	Coro1a, Vamp8, Coro1b, Tyrobp, Fcer1g, Csf1r, Lcp1, Lgals1, Pycard, Lilrb4a
148	GO_CELL_ADHESION_MOLECULE_BINDING	0.407273	0.806045	0.0850427	0.487049	1.05533	8	Itgb2, Cd9, Lilrb4a, Sdcbp, Calr, Fxyd5
149	GO_CELL_BODY	0.923623	0.999032	0.043888	0.224695	0.675831	27	Ccl2, Eno1b, Eno1
150	GO_CELL_CELL_ADHESION	0.774487	0.968051	0.0636424	-0.250437	-0.80354	30	Psmb10, Myl12b, Cd74, Actg1
151	GO_CELL_CELL_JUNCTION	0.611842	0.905096	0.0734381	-0.341178	-0.880908	13	Tgfbr1, Coro1a, Iqgap1, Ptpn6, Coro1b, Cd53, App, Actr3
152	GO_CELL_CELL_RECOGNITION	0.777547	0.968051	0.0590955	-0.378942	-0.742829	5	Coro1a, Coro1b
153	GO_CELL_CELL_SIGNALING	0.0905861	0.536327	0.197822	0.452092	1.35979	27	Ccl2, Ccl4, Ccl7, Ccl6, Il1rn, Fkbp1a, Itgb2, Ccl9, Lilrb4a, Cdc42, Hspa5, Sirpa
154	GO_CELL_CHEMOTAXIS	0.00516388	0.109246	0.407018	0.656102	1.72957	17	Ccl2, Cxcl2, Ccl4, Ccl7, Lgals3, Ccl6, Itgb2
155	GO_CELL_CORTEX	0.479212	0.854223	0.0862866	-0.387667	-0.980202	12	Marcks, Actg1, Coro1a, Capza2, Msn, Coro1b
156	GO_CELL_CORTEX_PART	0.449115	0.836114	0.0905429	-0.458438	-1.02278	8	Coro1a, Capza2, Msn, Coro1b
157	GO_CELL_CYCLE	0.611111	0.905096	0.0762797	-0.2694	-0.9119	40	Psmb10, Cdk2ap2, Tgfbr1, Psmb8, Calm2, Cltc, Dync1h1, Psmb2, Ywhae, Msn, Gnai2, Rack1, Psmb6, Ptpn6
158	GO_CELL_CYCLE_G2_M_PHASE_TRANSITION	0.659963	0.930686	0.0607719	0.380279	0.848674	9	Dync1i2, Ubc, Hsp90ab1
159	GO_CELL_CYCLE_PHASE_TRANSITION	0.695971	0.942276	0.0583453	0.336782	0.834798	13	Dync1i2, Eif4ebp1, Ubc, Ptprc, Hsp90ab1
160	GO_CELL_CYCLE_PROCESS	0.768519	0.968051	0.0647943	-0.247555	-0.812008	35	Psmb10, Tgfbr1, Psmb8, Calm2, Cltc, Dync1h1, Psmb2, Ywhae
161	GO_CELL_DEATH	0.184258	0.649982	0.135002	0.345594	1.18096	50	Hmox1, Nfkbia, Mcl1, Dap, Sqstm1, Cebpb, Itgb2, Dab2, Bax, Pkm
162	GO_CELL_DEVELOPMENT	0.899772	0.999032	0.05653	-0.211684	-0.733779	43	Apoe, Tgfbr1, Gpx1, Actg1, Coro1a, Ppt1, Ikbkb, Iqgap1, Pabpc1, Hexa, Msn
163	GO_CELL_DIVISION	0.758945	0.968051	0.0555947	0.333769	0.76618	10	Son, Rab11a, Ppp1ca, Cib1, Csf1r, Vps4b, Chmp2a
164	GO_CELL_FATE_COMMITMENT	0.503831	0.872337	0.0764767	0.504928	0.978455	5	Mcl1, Cebpb, Cdc42
165	GO_CELL_GROWTH	0.447273	0.835208	0.0799859	0.46441	1.00628	8	Slc3a2, Il7r, Zeb2
166	GO_CELL_JUNCTION	0.841743	0.988201	0.0599892	-0.224678	-0.789519	46	Ifi30, Tgfbr1, Marcks, Actg1, Coro1a, Cltc, Ywhae, Iqgap1, Pabpc1, Msn, Arpc5, Ptpn6, Coro1b, Arpc2
167	GO_CELL_JUNCTION_ORGANIZATION	0.944867	0.999032	0.0459538	0.297177	0.598833	6	Cd9, Cdc42, Flna, Csf1r
168	GO_CELL_KILLING	0.683824	0.939641	0.0593488	0.389358	0.812073	7	Prdx1
169	GO_CELL_LEADING_EDGE	1	1	0.0513223	-0.136975	-0.425561	26	Actg1, Coro1a, Aif1, Iqgap1, Snx5, Msn, Coro1b, Arpc2
170	GO_CELL_MORPHOGENESIS_INVOLVED_IN_DIFFERENTIATION	0.980072	0.9995	0.0420772	0.190257	0.486488	15	Itgb2, Zeb2, S100a4, Flna, Cib1, Csf1r, Hnrnpab
171	GO_CELL_MORPHOGENESIS_INVOLVED_IN_NEURON_DIFFERENTIATION	0.961609	0.999032	0.0433637	0.24159	0.539161	9	Zeb2, Csf1r, Wfdc17, Rab8a, S100a6, Kif5b, App, Ptpn6, Msn
172	GO_CELL_MOTILITY	0.132509	0.599864	0.160801	0.376413	1.27867	46	Ccl2, Cxcl2, Ccl4, Ccl7, Lgals3, Ccl6, Slc3a2, Itgb2, Bax, Zeb2, Sdc3, Mmp12, Ccl9
173	GO_CELL_PART_MORPHOGENESIS	0.989209	1	0.041321	0.181579	0.474052	16	Bax, Zeb2, Snx2, Flna, Csf1r
174	GO_CELL_PROJECTION	0.761989	0.968051	0.0526973	0.237717	0.83068	57	Spp1, Ccl2, Anxa2, Sqstm1, Pkm, Arf1, Sdc3
175	GO_CELL_PROJECTION_ASSEMBLY	0.85138	0.988201	0.0558265	-0.301035	-0.72799	10	Aif1, Dync1h1, Msn, Emp3
176	GO_CELL_PROJECTION_MEMBRANE	0.821656	0.977941	0.0574877	-0.309816	-0.749225	10	Aif1, Msn, Arpc2, Eef1a1, Cfl1, Cybb, Cib1, Lcp1, Hsp90ab1, Tpm3
177	GO_CELL_PROJECTION_ORGANIZATION	0.766355	0.968051	0.0653834	-0.254639	-0.817466	31	Apoe, Coro1a, Ikbkb, Aif1, Dync1h1, Iqgap1, Msn, Ptpn6, Coro1b, Emp3, Efhd2
178	GO_CELL_PROJECTION_PART	0.953571	0.999032	0.0426734	0.20934	0.624143	26	Ccl2, Sqstm1
179	GO_CELL_PROLIFERATION	0.143898	0.627335	0.156312	0.423206	1.27544	29	Hmox1, Cxcl2, Prdx1, Il7r, Fkbp1a, Cebpb, Dab2, Bax, Zeb2
180	GO_CELL_RECOGNITION	0.815126	0.974633	0.0573667	-0.341643	-0.710631	6	Coro1a, Coro1b, App
181	GO_CELL_REDOX_HOMEOSTASIS	0.689214	0.939641	0.0587186	0.373801	0.834218	9	Prdx1
182	GO_CELL_SUBSTRATE_JUNCTION	0.995316	1	0.0531298	-0.163659	-0.553726	39	Marcks, Actg1, Coro1a, Cltc, Ywhae, Iqgap1, Pabpc1, Msn, Arpc5, Coro1b, Arpc2, Arpc1b
183	GO_CELL_SURFACE	0.856481	0.989064	0.0596037	-0.226634	-0.767139	40	H2-Eb1, H2-Ab1, Tgfbr1, Cd74
184	GO_CENTRAL_NERVOUS_SYSTEM_DEVELOPMENT	0.497738	0.870478	0.0860347	-0.303621	-0.962599	28	Selenop, Tgfbr1, Marcks, Actg1, Ppt1, Calm2, Dync1h1, Ywhae
185	GO_CENTRIOLE	0.214559	0.678837	0.128789	0.652617	1.26465	5	Capg, Hspa5, Hspa8
186	GO_CENTROSOME	0.821942	0.977941	0.0497903	0.285055	0.744201	16	Dync1i2, Capg, Aldoa, Hspa5, Rab11a
187	GO_CHANNEL_REGULATOR_ACTIVITY	0.895437	0.999032	0.0484088	0.328647	0.662246	6	Fkbp1a, Fxyd5
188	GO_CHAPERONE_BINDING	0.705455	0.942988	0.0573667	0.373592	0.809493	8	Bax, Hspa5, Calr, Hspa8
189	GO_CHAPERONE_MEDIATED_PROTEIN_FOLDING	0.893382	0.999032	0.0469759	0.308624	0.643689	7	Fkbp1a, Hspa5, Calr, Hspa8
190	GO_CHEMICAL_HOMEOSTASIS	0.0143804	0.212431	0.38073	0.478877	1.57806	41	Hmox1, Ccl2, Ccl7, C3ar1, Ccl6, Ftl1, Fkbp1a, Fth1, Bax, Arf1, Ccl9, Npc2
191	GO_CHEMOKINE_ACTIVITY	0.00373721	0.105101	0.431708	0.808392	1.75161	8	Ccl2, Cxcl2, Ccl4, Ccl7, Ccl6
192	GO_CHEMOKINE_MEDIATED_SIGNALING_PATHWAY	0.000383788	0.0435606	0.498493	0.83256	1.85804	9	Ccl2, Cxcl2, Ccl4, Ccl7, Ccl6
193	GO_CHEMOKINE_RECEPTOR_BINDING	0.00268938	0.0936532	0.431708	0.773128	1.77474	10	Ccl2, Cxcl2, Ccl4, Ccl7, Ccl6
194	GO_CHROMOSOME	0.402194	0.802237	0.0860347	0.473769	1.05732	9	Dync1i2, Cebpb, H3f3b, Hspa5, Flna, Ppp1ca
195	GO_CHROMOSOME_ORGANIZATION	0.798165	0.973087	0.052057	0.312868	0.750451	12	Ubc, H3f3b, Hspa5, Rab11a, Ppp1ca, Vps4b, Hspa8, Jak1, Ubb, Chmp2a
196	GO_CHROMOSOME_SEGREGATION	0.877729	0.999032	0.0557104	-0.303951	-0.65868	7	Slc25a5, Cep85, Actr3, Chmp2a, Vps4b, Ppp1ca, Rab11a
197	GO_CILIARY_PART	0.767699	0.968051	0.0626618	-0.339059	-0.756447	8	Marcks, Dync1h1, Msn
198	GO_CILIUM	0.853748	0.988201	0.048799	0.308798	0.689148	9	Sqstm1, Pkm
199	GO_CIRCULATORY_SYSTEM_DEVELOPMENT	0.363139	0.774004	0.0916795	0.369902	1.07623	24	Hmox1, Ccl2, Anxa2, Fkbp1a, Bax
200	GO_CIRCULATORY_SYSTEM_PROCESS	0.370998	0.779986	0.0922597	0.474727	1.08975	10	Hmox1, C3ar1
201	GO_CLATHRIN_COATED_ENDOCYTIC_VESICLE	0.0435739	0.386978	0.321776	-0.705332	-1.57361	8	H2-Aa, H2-Eb1, H2-Ab1, Cd74
202	GO_CLATHRIN_COATED_ENDOCYTIC_VESICLE_MEMBRANE	0.0435739	0.386978	0.321776	-0.705332	-1.57361	8	H2-Aa, H2-Eb1, H2-Ab1, Cd74
203	GO_CLATHRIN_COATED_VESICLE	0.0428118	0.386978	0.321776	-0.577869	-1.57053	16	H2-Aa, H2-Eb1, H2-Ab1, Cd74
204	GO_CLATHRIN_COATED_VESICLE_MEMBRANE	0.0398947	0.365171	0.321776	-0.590872	-1.52561	13	H2-Aa, H2-Eb1, H2-Ab1, Cd74
205	GO_CLUSTER_OF_ACTIN_BASED_CELL_PROJECTIONS	0.520879	0.873943	0.0819779	-0.406374	-0.952051	9	Myl12b, Capza2, Msn
206	GO_COATED_PIT	0.909962	0.999032	0.048022	0.316799	0.613896	5	Dab2, Clta, App, Ap2s1
207	GO_COATED_VESICLE	0.06	0.443168	0.276501	-0.492038	-1.48824	23	H2-Aa, H2-Eb1, H2-Ab1, Cd74
208	GO_COATED_VESICLE_MEMBRANE	0.0335679	0.323118	0.321776	-0.558679	-1.54545	17	H2-Aa, H2-Eb1, H2-Ab1, Cd74
209	GO_COENZYME_METABOLIC_PROCESS	0.0165775	0.228517	0.352488	0.646066	1.60143	13	Eno1b, Ldha, Tpi1, Eno1, Pkm, Aldoa, Mdh2
210	GO_COFACTOR_BINDING	0.36692	0.776518	0.0934449	0.550346	1.10899	6	Ldha, Creg1, Idh1, Sdhb, Cybb
211	GO_COFACTOR_METABOLIC_PROCESS	0.00262045	0.0936532	0.431708	0.691111	1.76717	15	Hmox1, Eno1b, Ldha, Tpi1, Eno1, Pkm, Aldoa, Mdh2
212	GO_COGNITION	0.992647	1	0.0421619	0.232809	0.485563	7	Cebpb, Gnas, Csf1r
213	GO_CONDENSED_CHROMOSOME	0.146388	0.627335	0.158514	0.663157	1.33631	6	Dync1i2, Cebpb, Hspa5, Ppp1ca
214	GO_CONNECTIVE_TISSUE_DEVELOPMENT	0.867647	0.995792	0.0544556	-0.315731	-0.656733	6	Actg1, Crip1
215	GO_CONTRACTILE_FIBER	0.440217	0.832452	0.0806388	0.403104	1.03074	15	Eno1b, Fkbp1a, Eno1, Arf1, Aldoa
216	GO_CORTICAL_ACTIN_CYTOSKELETON	0.511435	0.872337	0.0799859	-0.496094	-0.972479	5	Coro1a, Msn, Coro1b
217	GO_CORTICAL_CYTOSKELETON	0.471616	0.849449	0.0870516	-0.463694	-1.00485	7	Coro1a, Capza2, Msn, Coro1b
218	GO_CYSTEINE_TYPE_ENDOPEPTIDASE_ACTIVITY	0.533821	0.879096	0.0711327	0.42378	0.945757	9	Ctsd, Ctsb, Pycard, Ctsz, Lgmn
219	GO_CYSTEINE_TYPE_PEPTIDASE_ACTIVITY	0.533821	0.879096	0.0711327	0.42378	0.945757	9	Ctsd, Ctsb, Pycard, Ctsz, Lgmn
220	GO_CYTOCHROME_COMPLEX	0.2079	0.672385	0.137251	-0.644521	-1.26344	5	Cox8a, Cox4i1, Cox5a, Cox7b
221	GO_CYTOKINE_ACTIVITY	3.50694e-05	0.0174412	0.557332	0.815304	2.02093	13	Spp1, Ccl2, Cxcl2, Ccl4, Ccl7, Ccl6, Il1rn
222	GO_CYTOKINE_BINDING	0.593886	0.901402	0.0747385	-0.417961	-0.905745	7	Tgfbr1, Cd74
223	GO_CYTOKINE_MEDIATED_SIGNALING_PATHWAY	0.443182	0.835153	0.0928481	-0.288324	-1.00679	44	H2-Aa, Psmb10, H2-Eb1, H2-Ab1, Ifi30, Cd74, Psmb8, Ifitm2
224	GO_CYTOKINE_PRODUCTION	0.329044	0.75192	0.0978773	0.548358	1.14369	7	Irf7, Lilrb4a, Pycard, Csf1r, Pnp
225	GO_CYTOKINE_RECEPTOR_BINDING	0.00532381	0.110321	0.407018	0.653809	1.75406	18	Ccl2, Cxcl2, Ccl4, Ccl7, Ccl6, Il1rn, Fkbp1a
226	GO_CYTOPLASMIC_PATTERN_RECOGNITION_RECEPTOR_SIGNALING_PATHWAY	0.229885	0.699985	0.123842	0.640962	1.24206	5	Nfkbia, Ubc, Irf7
227	GO_CYTOPLASMIC_REGION	0.479212	0.854223	0.0862866	-0.387667	-0.980202	12	Marcks, Actg1, Coro1a, Capza2, Msn, Coro1b
228	GO_CYTOPLASMIC_SEQUESTERING_OF_PROTEIN	0.192727	0.668719	0.132846	0.587108	1.27214	8	Nfkbia, Ywhab, Hspa5, Flna, Hspa8, Pdia3
229	GO_CYTOPLASMIC_SIDE_OF_MEMBRANE	0.0875274	0.528708	0.224966	-0.571588	-1.44524	12	Ikbkb, Gngt2, Rgs1, Iqgap1, Snx5, Msn, Gnai2
230	GO_CYTOPLASMIC_VESICLE_PART	0.0527591	0.423772	0.321776	-0.390867	-1.37351	46	H2-Aa, Selenop, H2-Eb1, H2-Ab1, Apoe, Cd74, Coro1a, Tmsb4x, Vamp8
231	GO_CYTOSKELETAL_PART	0.486239	0.857527	0.0880945	-0.283932	-0.993201	45	Myl12b, Marcks, Actg1, Coro1a, Slc25a5, Calm2, Aif1, Cltc, Dync1h1, Ywhae, Capza2, Iqgap1, Rbm39, Msn, Gnai2, Arpc5, Coro1b, Arpc2
232	GO_CYTOSKELETAL_PROTEIN_BINDING	0.704128	0.942988	0.0686326	-0.244966	-0.856896	45	Apoe, Myl12b, Marcks, Actg1, Coro1a, Tmsb4x, Calm2, Aif1, Capza2, Snx5, Msn, Ccr2, Arpc5, Coro1b, Arpc2
233	GO_CYTOSKELETON	0.265306	0.71174	0.12564	-0.295511	-1.10663	59	Myl12b, Marcks, Arhgdib, Hypk, Actg1, Coro1a, Tmsb4x, Slc25a5, Calm2, Aif1, Cltc, Dync1h1, Ywhae, Capza2, Iqgap1, Rbm39, Msn, Gnai2, Arpc5
234	GO_CYTOSKELETON_DEPENDENT_INTRACELLULAR_TRANSPORT	0.467681	0.847849	0.0799859	0.497658	1.00282	6	Dync1i2, Cdc42
235	GO_CYTOSKELETON_ORGANIZATION	0.690435	0.939641	0.0562941	0.263303	0.858763	39	Ccl2, Cxcl2, Ccl7
236	GO_CYTOSOLIC_PART	0.283525	0.726837	0.109684	0.618193	1.19794	5	Eno1b, Eno1, Ubc, Pycard
237	GO_CYTOSOLIC_TRANSPORT	0.927813	0.999032	0.0518458	-0.259046	-0.626448	10	Coro1a, Cltc, Snx5, Coro1b
238	GO_DEFENSE_RESPONSE	0.139655	0.616832	0.154191	0.332202	1.23188	77	Spp1, Hmox1, Ccl2, Cxcl2, Ccl4, Ccl7, Prdx1, Lgals3, C3ar1, Ccl6, Clec4n, Il1rn
239	GO_DEFENSE_RESPONSE_TO_BACTERIUM	0.8	0.973087	0.0593488	-0.306053	-0.75523	11	Lyz1, Lyz2
240	GO_DEFENSE_RESPONSE_TO_FUNGUS	0.316092	0.742161	0.102822	0.600389	1.16344	5	Clec4n, Cotl1, S100a8, App, Clec4a3
241	GO_DEFENSE_RESPONSE_TO_OTHER_ORGANISM	0.49095	0.86225	0.086795	-0.309308	-0.960975	26	Serinc3, Lyz1, Cox8a, Ifitm2, Lyz2
242	GO_DEFENSE_RESPONSE_TO_VIRUS	0.864516	0.993727	0.0557104	-0.285825	-0.705314	11	Serinc3, Ifitm2
243	GO_DENDRITE	0.623318	0.909972	0.0736213	-0.32445	-0.881789	16	Apoe, Marcks, Ppt1, Gnai2, Ccr2, Cyba, Rack1
244	GO_DETECTION_OF_STIMULUS	0.0712695	0.477899	0.252961	-0.563778	-1.48115	14	H2-Eb1, H2-Ab1, Cst3, Calm2, Gngt2, Aip
245	GO_DEVELOPMENTAL_GROWTH	0.513966	0.872337	0.0739901	0.405739	0.953463	11	Ccl7, Pkm, Zeb2, Cdc42, Naca, Psap, Gnas
246	GO_DEVELOPMENTAL_PROCESS_INVOLVED_IN_REPRODUCTION	0.176471	0.635924	0.138022	0.451347	1.26262	21	Spp1, Prdx1, Cebpb, Bax
247	GO_DEVELOPMENT_OF_PRIMARY_SEXUAL_CHARACTERISTICS	0.308824	0.742161	0.101714	0.554887	1.15731	7	Prdx1, Cebpb, Bax
248	GO_DIVALENT_INORGANIC_CATION_HOMEOSTASIS	0.0748663	0.481468	0.21925	0.514877	1.44034	21	Ccl2, Ccl7, C3ar1, Ccl6, Fkbp1a, Bax
249	GO_DIVALENT_INORGANIC_CATION_TRANSPORT	0.188082	0.65565	0.13649	0.542748	1.27543	11	Ccl7, Slc3a2, Fkbp1a
250	GO_DNA_METABOLIC_PROCESS	0.764331	0.968051	0.0609039	-0.32741	-0.791773	10	Cdk2ap2
251	GO_DNA_REPAIR	0.373162	0.779986	0.0905429	0.524082	1.09306	7	Ubc, Hspa5, Cib1, Hspa8, Ubb, Sem1
252	GO_DOUBLE_STRANDED_DNA_BINDING	0.656364	0.927362	0.0607719	0.396166	0.858406	8	Cebpb, Irf7, H3f3b, Ifi209, Mafb, Egr1
253	GO_DOUBLE_STRANDED_RNA_BINDING	0.762452	0.968051	0.0561767	0.38589	0.747781	5	Slc3a2, Hsp90ab1, Vim
254	GO_EARLY_ENDOSOME	0.651111	0.924681	0.0709609	-0.320883	-0.856762	15	Apoe, Coro1a, Vamp8, Cltc, Snx5, Coro1b, H2-K1
255	GO_EARLY_ENDOSOME_MEMBRANE	0.993363	1	0.0506004	-0.207965	-0.463974	8	Vamp8, Snx5, H2-K1
256	GO_EAR_DEVELOPMENT	0.592437	0.901402	0.0728939	-0.43431	-0.903382	6	C1qb
257	GO_ELECTRON_CARRIER_ACTIVITY	0.677778	0.938161	0.0689567	-0.313628	-0.837392	15	Cox8a, Cox6c, Cox4i1, Cox5a, Cox7b, Cyba, Cox6b1, Sh3bgrl3, Ncf2
258	GO_ELECTRON_TRANSPORT_CHAIN	0.061689	0.448481	0.321776	-0.556758	-1.51315	16	Cox8a, Cox6c, Ndufb8, Ndufa8, Ndufa3, Ndufb7, Cox4i1, Ndufa6, Cox5a, Cox7b
259	GO_EMBRYONIC_MORPHOGENESIS	0.709981	0.942988	0.0587186	0.352093	0.808243	10	Itgb2, Bax, Zeb2, Hsbp1, Mafb, Gnas
260	GO_EMBRYONIC_ORGAN_DEVELOPMENT	0.762357	0.968051	0.0558265	0.374073	0.753783	6	Cebpb, Zeb2, Mafb, Gnas, Csf1r
261	GO_EMBRYO_DEVELOPMENT	0.215827	0.678837	0.123842	0.473997	1.23747	16	Eno1b, Cebpb, Itgb2, Eno1, Bax, Zeb2, Hsbp1, Mafb, Tpm3, Gnas
262	GO_EMBRYO_DEVELOPMENT_ENDING_IN_BIRTH_OR_EGG_HATCHING	0.235832	0.701043	0.118815	0.54486	1.21597	9	Eno1b, Cebpb, Eno1, Zeb2, Tpm3, Gnas
263	GO_ENDOCYTIC_VESICLE	0.0774487	0.485519	0.245042	-0.426761	-1.36928	30	H2-Aa, H2-Eb1, H2-Ab1, Apoe, Cd74, Coro1a
264	GO_ENDOCYTIC_VESICLE_MEMBRANE	0.0702948	0.476726	0.257206	-0.498699	-1.45453	21	H2-Aa, H2-Eb1, H2-Ab1, Cd74, Coro1a
265	GO_ENDOCYTOSIS	0.562061	0.889979	0.0813027	-0.278545	-0.942433	39	Apoe, Fcgr2b, Fcgr3, Actg1, Cxcl16, Cd47, Coro1a, Ppt1, Aif1, Cltc
266	GO_ENDOLYSOSOME	0.987526	1	0.048022	-0.2452	-0.480659	5	Cltc, Ap2s1, Clta, Ctss
267	GO_ENDOMEMBRANE_SYSTEM_ORGANIZATION	0.853571	0.988201	0.0477342	0.266422	0.714764	18	Anxa2, Srgn, Ywhab, Cdc42, Serp1, Rab11a, Ahnak
268	GO_ENDOPEPTIDASE_ACTIVITY	0.0130812	0.202986	0.38073	-0.556241	-1.62236	21	Psmb10, C1qc, C1qb, C1qa, Psmb8, Tmem59
269	GO_ENDOPLASMIC_RETICULUM	0.391697	0.797766	0.086795	0.299466	1.03426	54	Hmox1, Ccl2, Prdx1, Card19, Krtcap2, Fkbp1a, Esd, Sqstm1, Bax, Tpd52, Aldoa, Npc2, Cyb5a, Cdc42, Pycard, Alox5ap, Hspa5, Serp1
270	GO_ENDOPLASMIC_RETICULUM_CHAPERONE_COMPLEX	0.871648	0.997314	0.0499914	0.339301	0.6575	5	Hspa5, Hsp90ab1, Hspa8
271	GO_ENDOPLASMIC_RETICULUM_GOLGI_INTERMEDIATE_COMPARTMENT	0.862132	0.992789	0.0486034	0.322188	0.671979	7	Hspa5, Ctsz, Tmed10, Hspa8
272	GO_ENDOPLASMIC_RETICULUM_LUMEN	0.588454	0.901402	0.0672065	0.382955	0.899922	11	Esd, Hspa5, Hsp90ab1, Ctsz, Calr, Hspa8, Pdia3, B2m
273	GO_ENDOPLASMIC_RETICULUM_PART	0.690435	0.939641	0.0562941	0.263192	0.8584	39	Hmox1, Card19, Krtcap2, Fkbp1a, Esd, Bax, Aldoa, Cyb5a, Cdc42, Alox5ap, Hspa5, Serp1
274	GO_ENDOSOMAL_PART	0.113164	0.590352	0.202072	-0.386598	-1.29032	37	H2-Aa, H2-Eb1, H2-DMb1, H2-Ab1, Tmem59, Ifitm2, Vamp8
275	GO_ENDOSOME	0.0808989	0.500835	0.237794	-0.358882	-1.32124	55	H2-Aa, H2-Eb1, H2-DMb1, H2-Ab1, Apoe, Tgfbr1, Cd74, Coro1a, Tmem59, Ifitm2
276	GO_ENDOSOME_LUMEN	0.781369	0.968051	0.0546808	0.363636	0.732753	6	Ctsb, Jak1, B2m, Ctss, Ctsh, App
277	GO_ENDOTHELIAL_CELL_MIGRATION	0.309771	0.742161	0.10925	-0.592489	-1.16144	5	Tgfbr1, Gpx1, Coro1a
278	GO_ENERGY_DERIVATION_BY_OXIDATION_OF_ORGANIC_COMPOUNDS	0.306998	0.742161	0.11524	-0.356436	-1.09743	25	Cox8a, Cox6c, Ndufb8, Calm2, Ndufa8, Ndufa3, Ndufb7, Cox4i1, Ndufa6, Cox5a, Cox7b
279	GO_ENERGY_RESERVE_METABOLIC_PROCESS	0.961977	0.999032	0.0451344	0.276806	0.557783	6	Ubc, Gnas, Ppp1ca, Calm1, Ubb
280	GO_ENTRY_INTO_CELL_OF_OTHER_ORGANISM_INVOLVED_IN_SYMBIOTIC_INTERACTION	0.237792	0.701043	0.128789	-0.498703	-1.20601	10	H2-Eb1, H2-Ab1, Vamp8
281	GO_ENTRY_INTO_HOST	0.237792	0.701043	0.128789	-0.498703	-1.20601	10	H2-Eb1, H2-Ab1, Vamp8
282	GO_ENTRY_INTO_HOST_CELL	0.237792	0.701043	0.128789	-0.498703	-1.20601	10	H2-Eb1, H2-Ab1, Vamp8
283	GO_ENTRY_INTO_OTHER_ORGANISM_INVOLVED_IN_SYMBIOTIC_INTERACTION	0.237792	0.701043	0.128789	-0.498703	-1.20601	10	H2-Eb1, H2-Ab1, Vamp8
284	GO_ENVELOPE	0.843182	0.988201	0.059476	-0.224096	-0.782519	44	Cox14, Cox8a, Cox6c, Ndufb8, Slc25a5, Mrpl33, Ndufa8, Ndufa3, Vdac2, Ndufb7, Cox4i1, Ndufa6, Cox5a, Cox7b
285	GO_ENZYME_ACTIVATOR_ACTIVITY	0.727273	0.953177	0.0550211	0.285595	0.798937	21	Cxcl2, Ccl7, Arf1, Pycard, Alox5ap, Psap
286	GO_ENZYME_BINDING	0.347751	0.767521	0.0911073	0.284823	1.05819	78	Hmox1, Nfkbia, Eno1b, Ldha, Anxa2, Tpi1, Sqstm1, Cebpb, Itgb2, Eif4ebp1, Eno1, Ubc, Cstb, Aldoa, Npc2, Tax1bp1, Cyb5a, Ywhab, Lilrb4a, Cdc42, Pycard
287	GO_ENZYME_INHIBITOR_ACTIVITY	0.714286	0.945164	0.0571259	0.331411	0.821483	13	Anxa2, Rnh1, Cstb
288	GO_ENZYME_LINKED_RECEPTOR_PROTEIN_SIGNALING_PATHWAY	0.979094	0.999303	0.0403295	0.200959	0.6211	31	Ccl2, Fkbp1a, Eif4ebp1, Ubc
289	GO_ENZYME_REGULATOR_ACTIVITY	0.512281	0.872337	0.0711327	0.301574	0.956089	35	Cxcl2, Ccl7, Anxa2, Rnh1, Zeb2, Arf1, Cstb
290	GO_EPHRIN_RECEPTOR_SIGNALING_PATHWAY	0.352298	0.769915	0.104344	-0.426932	-1.07948	12	Myl12b, Actg1, Arpc5, Ptpn6, Arpc2, Arpc1b, Ap2s1
291	GO_EPIDERMIS_DEVELOPMENT	0.813688	0.974633	0.052805	0.350083	0.705441	6	Cstb, Cdc42, Gnas, Lcp1, Flna
292	GO_EPITHELIAL_CELL_DEVELOPMENT	0.366812	0.776518	0.101714	-0.50671	-1.09807	7	Gpx1, Actg1, Iqgap1, Msn
293	GO_EPITHELIAL_CELL_DIFFERENTIATION	0.472172	0.849449	0.0764767	0.359298	0.989633	20	Lgals3, Cebpb, Dab2, Cstb, Aldoa, Ctsb, Cdc42, Psap, Lcp1, Tagln2, Flna, Csf1r, Vim
294	GO_EPITHELIUM_DEVELOPMENT	0.179443	0.637448	0.135002	0.396626	1.22584	31	Ccl7, Lgals3, Cebpb, Dab2, Bax, Zeb2, Cstb, Aldoa, Mmp12, Ctsb, Cdc42, Psap, Gnas, Lcp1, Tagln2, Flna, Ppp1ca, Csf1r, Vim, Ctsz
295	GO_ERAD_PATHWAY	0.484674	0.857279	0.0785029	0.516928	1.00171	5	Hspa5, Hsp90ab1, Sec61b, Hspa8
296	GO_ERBB_SIGNALING_PATHWAY	0.977011	0.999303	0.0447749	0.257098	0.498206	5	Ubc, Hsp90ab1, Ubb
297	GO_ER_ASSOCIATED_UBIQUITIN_DEPENDENT_PROTEIN_CATABOLIC_PROCESS	0.484674	0.857279	0.0785029	0.516928	1.00171	5	Hspa5, Hsp90ab1, Sec61b, Hspa8
298	GO_ER_NUCLEUS_SIGNALING_PATHWAY	0.176806	0.635924	0.142901	0.648036	1.30584	6	Ccl2, Hspa5, Hsp90ab1, Calr, Hspa8
299	GO_ER_TO_GOLGI_TRANSPORT_VESICLE	0.000219767	0.0364325	0.518848	-0.806733	-1.99073	11	H2-Aa, H2-Eb1, H2-Ab1, Cd74
300	GO_ER_TO_GOLGI_TRANSPORT_VESICLE_MEMBRANE	0.000429304	0.0435606	0.498493	-0.86945	-1.93976	8	H2-Aa, H2-Eb1, H2-Ab1, Cd74
301	GO_ER_TO_GOLGI_VESICLE_MEDIATED_TRANSPORT	0.30038	0.742161	0.105521	0.579224	1.16718	6	Dync1i2, Ctsz, Tmed10
302	GO_ESTABLISHMENT_OF_LOCALIZATION_BY_MOVEMENT_ALONG_MICROTUBULE	0.467681	0.847849	0.0799859	0.497658	1.00282	6	Dync1i2, Cdc42
303	GO_ESTABLISHMENT_OF_LOCALIZATION_IN_CELL	0.9783	0.999303	0.0420772	0.182751	0.663128	71	Dync1i2, Nfkbia, Anxa2, Fkbp1a, Sqstm1, Rtp4, Bax, Arf1, Ubc
304	GO_ESTABLISHMENT_OF_PROTEIN_LOCALIZATION	0.666078	0.93489	0.0587186	0.248822	0.886965	63	Nfkbia, Anxa2, Mcl1, Il1rn, Fkbp1a, Msr1, Dab2, Rtp4, Bax, Arf1, Ubc, Ywhab, Lilrb4a, Cdc42, Naca, Snx2, Hspa5, Serp1
305	GO_ESTABLISHMENT_OF_PROTEIN_LOCALIZATION_TO_MEMBRANE	0.249548	0.701043	0.114267	0.469966	1.18515	14	Anxa2, Rtp4, Bax, Ubc, Rab11a, Hsp90ab1
306	GO_ESTABLISHMENT_OF_PROTEIN_LOCALIZATION_TO_ORGANELLE	0.478571	0.854223	0.0755015	0.368365	0.988262	18	Nfkbia, Bax, Ubc, Hspa5, Rab11a, Hsp90ab1, Rab7, Sec61b, Hspa8, Srp19, Jak1, Pdia3
307	GO_ESTABLISHMENT_OF_PROTEIN_LOCALIZATION_TO_PLASMA_MEMBRANE	0.636882	0.917209	0.0643583	0.416312	0.838899	6	Anxa2, S100a10
308	GO_ESTABLISHMENT_OR_MAINTENANCE_OF_CELL_POLARITY	0.287356	0.732881	0.10882	0.616876	1.19539	5	Ccl4, Cdc42
309	GO_EXOCYTIC_VESICLE	0.126819	0.59787	0.179782	-0.70095	-1.37405	5	Ppt1, Vdac2
310	GO_EXOCYTOSIS	0.512304	0.872337	0.0838361	-0.321581	-0.960093	22	Selenop, Coro1a, Tmsb4x, Vamp8, Calm2
311	GO_EXTERNAL_SIDE_OF_PLASMA_MEMBRANE	0.278281	0.721658	0.122108	-0.408686	-1.15175	18	H2-Eb1, H2-Ab1, Cd74
312	GO_EXTRACELLULAR_MATRIX	0.394213	0.798055	0.08654	0.413714	1.04329	14	Lgals3, Anxa2, Fkbp1a, Pkm, Mmp12, Ctsd
313	GO_EXTRACELLULAR_MATRIX_BINDING	0.00250476	0.0934276	0.431708	0.861169	1.73532	6	Spp1, Lgals3
314	GO_EXTRACELLULAR_MATRIX_DISASSEMBLY	0.0722433	0.478852	0.231127	0.726738	1.46443	6	Spp1, Capg, Mmp12
315	GO_EXTRACELLULAR_SPACE	0.0179271	0.234625	0.352488	0.385581	1.44387	80	Spp1, Hmox1, Ccl2, Cxcl2, Ccl4, Ccl7, Prdx1, Lgals3, Ccl6, Eno1b, Anxa2, Il1rn, Msr1, Tpi1, Akr1a1, Eno1, Ubc, Metrnl, Cstb, Aldoa, Cd9, Ccl9, Srgn, Ctsd, Creg1, Ctsb, Ywhab, Lilrb4a
316	GO_EXTRACELLULAR_STRUCTURE_ORGANIZATION	0.0330226	0.322025	0.321776	0.573515	1.53864	18	Spp1, Prdx1, Anxa2, Fkbp1a, Capg, Itgb2
317	GO_EXTRINSIC_APOPTOTIC_SIGNALING_PATHWAY	0.446691	0.835167	0.0806388	0.484966	1.01148	7	Mcl1, Bax, Cib1
318	GO_EXTRINSIC_COMPONENT_OF_CYTOPLASMIC_SIDE_OF_PLASMA_MEMBRANE	0.137168	0.61091	0.17822	-0.601476	-1.3419	8	Gngt2, Rgs1, Iqgap1, Snx5, Gnai2
319	GO_EXTRINSIC_COMPONENT_OF_MEMBRANE	0.639432	0.918543	0.0609039	0.325507	0.858077	17	Eno1b, Anxa2, Eno1, Snx2, Bst1, Gnas
320	GO_EXTRINSIC_COMPONENT_OF_PLASMA_MEMBRANE	0.451376	0.836114	0.0799859	0.42394	1.01687	12	Eno1b, Anxa2, Eno1
321	GO_EYE_DEVELOPMENT	0.708812	0.942988	0.0596037	0.412669	0.799673	5	Bax, Zeb2, Vim, Pfdn5
322	GO_FATTY_ACID_METABOLIC_PROCESS	0.338877	0.758028	0.103576	-0.573836	-1.12488	5	Cd74, Gpx1, Ucp2, Sgpl1
323	GO_FAT_CELL_DIFFERENTIATION	0.794179	0.973087	0.0580984	-0.369781	-0.724871	5	Gpx1, Psmb8
324	GO_FC_EPSILON_RECEPTOR_SIGNALING_PATHWAY	0.333333	0.752395	0.10882	-0.416194	-1.11124	15	Psmb10, Psmb8, Ikbkb, Calm2, Psmb2
325	GO_FC_GAMMA_RECEPTOR_SIGNALING_PATHWAY	0.474836	0.85053	0.086795	-0.390178	-0.986552	12	Fcgr2b, Fcgr3, Actg1
326	GO_FC_RECEPTOR_SIGNALING_PATHWAY	0.241458	0.701043	0.132846	-0.373673	-1.17389	27	Psmb10, Fcgr2b, Fcgr3, Actg1, Psmb8, Ikbkb, Calm2, Psmb2
327	GO_FEMALE_SEX_DIFFERENTIATION	0.680608	0.939641	0.0611693	0.403446	0.812972	6	Cebpb, Bax, Csf1r
328	GO_FERTILIZATION	0.393536	0.797766	0.0894367	0.531552	1.07111	6	Bax, Cd9, Hspa5
329	GO_FIBROBLAST_GROWTH_FACTOR_RECEPTOR_SIGNALING_PATHWAY	0.942529	0.999032	0.0464155	0.297538	0.576571	5	Ubc, Wfdc17, Ubb
330	GO_FILOPODIUM	0.707424	0.942988	0.0659816	-0.366835	-0.794952	7	Actg1, Dync1h1, Msn
331	GO_FOREBRAIN_DEVELOPMENT	0.805147	0.973087	0.0517405	0.341725	0.712727	7	Bax, Zeb2, Csf1r
332	GO_GAMETE_GENERATION	0.957371	0.999032	0.0422468	0.227326	0.599262	17	Prdx1, Bax, Ctsb, Hspa5, Cib1, Csf1r
333	GO_GATED_CHANNEL_ACTIVITY	0.711027	0.942988	0.0590955	0.391462	0.788824	6	Fkbp1a, Calm1, Cybb
334	GO_GENERATION_OF_PRECURSOR_METABOLITES_AND_ENERGY	0.553819	0.884688	0.0667426	0.302826	0.942538	32	Eno1b, Ldha, Tpi1, Eno1, Bax, Pkm, Ubc, Aldoa, Ndufa5, Mdh2
335	GO_GERM_CELL_DEVELOPMENT	0.890909	0.999032	0.0466015	0.293074	0.635027	8	Bax, Hspa5, Cib1, Csf1r
336	GO_GLAND_DEVELOPMENT	0.504521	0.872337	0.0734381	0.382528	0.964646	14	Ccl7, Cebpb, Pkm, Aldoa, Cdc42, Psap, Mafb
337	GO_GLAND_MORPHOGENESIS	0.420152	0.810349	0.0857844	0.515983	1.03974	6	Ccl7, Cebpb, Cdc42, Csf1r
338	GO_GLIOGENESIS	0.316364	0.742161	0.0995791	0.524481	1.13644	8	Ccl2, Cd9, Vim
339	GO_GLUCAN_METABOLIC_PROCESS	0.957854	0.999032	0.045679	0.274021	0.531	5	Ubc, Ppp1ca, Calm1, Ubb
340	GO_GLUCOSE_CATABOLIC_PROCESS	0.0133329	0.202986	0.38073	0.8429	1.63338	5	Eno1b, Tpi1, Eno1, Pkm, Aldoa
341	GO_GLUCOSE_HOMEOSTASIS	0.451681	0.836114	0.0873098	-0.494442	-1.02846	6	Cyba, Rack1, Ucp2, Ptpn6
342	GO_GLUCOSE_METABOLIC_PROCESS	0.0243452	0.279408	0.352488	0.746951	1.61848	8	Eno1b, Tpi1, Akr1a1, Eno1, Pkm, Aldoa, Mdh2, Serp1
343	GO_GLYCEROLIPID_METABOLIC_PROCESS	0.124454	0.59787	0.186433	-0.627945	-1.36079	7	Serinc3, Apoe, Gpx1
344	GO_GLYCEROPHOSPHOLIPID_METABOLIC_PROCESS	0.550936	0.884688	0.0760837	-0.475406	-0.931925	5	Serinc3
345	GO_GLYCOPROTEIN_BINDING	0.214286	0.678837	0.12564	0.490567	1.21599	13	Itgb2, Ctsb, Hspa5, Lgals1, Flna, Vim, Sdcbp, Calr, Hspa8, B2m
346	GO_GLYCOSAMINOGLYCAN_BINDING	0.145455	0.627335	0.155242	0.620607	1.34472	8	Ccl2, Ccl7, Ccl6, Ccl9
347	GO_GLYCOSPHINGOLIPID_METABOLIC_PROCESS	0.618774	0.905109	0.0661326	0.452794	0.877428	5	Bax, Psap, Ctsa, Csf1r
348	GO_GLYCOSYL_COMPOUND_METABOLIC_PROCESS	0.689165	0.939641	0.0573667	0.283542	0.852832	27	Eno1b, Ldha, Tpi1, Eno1, Pkm, Aldoa, Ndufa5
349	GO_GOLGI_APPARATUS	0.0196122	0.252254	0.352488	-0.442353	-1.51743	42	H2-Aa, H2-Eb1, Serinc3, H2-Ab1, Apoe, Cd74, Tmem59, Ppt1, Cltc, Dync1h1
350	GO_GOLGI_APPARATUS_PART	0.00842088	0.15511	0.38073	-0.524234	-1.66203	28	H2-Aa, H2-Eb1, Serinc3, H2-Ab1, Cd74, Tmem59
351	GO_GOLGI_ASSOCIATED_VESICLE	0.988593	1	0.043888	0.236574	0.476714	6	Arf1, Tmed10
352	GO_GOLGI_MEMBRANE	0.00284927	0.094469	0.431708	-0.573862	-1.76686	25	H2-Aa, H2-Eb1, Serinc3, H2-Ab1, Cd74, Tmem59
353	GO_GOLGI_VESICLE_TRANSPORT	0.702752	0.942988	0.0579755	0.346909	0.832102	12	Dync1i2, Arf1, Snx2, Ctsz, Tmed10
354	GO_GRANULOCYTE_MIGRATION	0.000154554	0.0298276	0.518848	0.829378	1.94899	11	Ccl2, Cxcl2, Ccl4, Ccl7, Lgals3, Ccl6, Itgb2
355	GO_GROWTH	0.756661	0.968051	0.0530213	0.297432	0.784069	17	Ccl7, Slc3a2, Il7r, Pkm, Zeb2
356	GO_GROWTH_FACTOR_BINDING	0.883636	0.999032	0.0469759	0.299061	0.648	8	Il1rn, Hspa5, Sdcbp, Sec61b, Hspa8
357	GO_GROWTH_FACTOR_RECEPTOR_BINDING	0.327273	0.75192	0.0975449	0.51797	1.12233	8	Il1rn, Pycard, Snx2, Sdcbp, Ecm1, Jak1
358	GO_GTPASE_ACTIVITY	0.989059	1	0.0502948	-0.207626	-0.524975	12	Arhgdib, Gngt2, Gnai2
359	GO_GTPASE_BINDING	0.573712	0.894313	0.0661326	0.341646	0.900622	17	Eno1b, Anxa2, Eno1
360	GO_GUANYL_NUCLEOTIDE_BINDING	0.344507	0.762617	0.0959207	0.476949	1.1208	11	Arf1, Samhd1, Cdc42, Rab11a, Hsp90ab1, Gnas, Rab7
361	GO_GUANYL_NUCLEOTIDE_EXCHANGE_FACTOR_ACTIVITY	0.783784	0.968051	0.0587186	-0.373784	-0.732719	5	Calm2, Il2rg
362	GO_G_PROTEIN_COUPLED_RECEPTOR_BINDING	0.0252041	0.280595	0.352488	0.555665	1.57886	22	Ccl2, Cxcl2, Ccl4, Ccl7, Ccl6, Rtp4
363	GO_G_PROTEIN_COUPLED_RECEPTOR_SIGNALING_PATHWAY	0.0168478	0.228517	0.352488	0.570605	1.62131	22	Ccl2, Cxcl2, Ccl4, Ccl7, C3ar1, Ccl6
364	GO_G_PROTEIN_COUPLED_RECEPTOR_SIGNALING_PATHWAY_COUPLED_TO_CYCLIC_NUCLEOTIDE_SECOND_MESSENGER	0.422053	0.810429	0.0855357	0.515287	1.03834	6	Ccl2, Psap, Gnas, Flna
365	GO_HEAD_DEVELOPMENT	0.60793	0.905096	0.0739901	-0.287682	-0.881817	24	Selenop, Marcks, Actg1, Ppt1, Calm2, Dync1h1, Ywhae
366	GO_HEART_DEVELOPMENT	0.483871	0.857279	0.0847985	-0.393872	-0.971935	11	Tgfbr1, Marcks, Actg1, Dync1h1, Crip1
367	GO_HEAT_SHOCK_PROTEIN_BINDING	0.145594	0.627335	0.159647	0.696802	1.35027	5	Nfkbia, Bax, Hspa5
368	GO_HEMOSTASIS	0.988688	1	0.0518458	-0.189518	-0.534095	18	Myl12b, Actg1
369	GO_HEPARIN_BINDING	0.145455	0.627335	0.155242	0.620607	1.34472	8	Ccl2, Ccl7, Ccl6, Ccl9
370	GO_HEXOSE_CATABOLIC_PROCESS	0.0133329	0.202986	0.38073	0.8429	1.63338	5	Eno1b, Tpi1, Eno1, Pkm, Aldoa
371	GO_HEXOSE_METABOLIC_PROCESS	0.0243452	0.279408	0.352488	0.746951	1.61848	8	Eno1b, Tpi1, Akr1a1, Eno1, Pkm, Aldoa, Mdh2, Serp1
372	GO_HINDBRAIN_DEVELOPMENT	0.902299	0.999032	0.0484088	0.321759	0.623508	5	Hspa5, Mafb, Hspa8
373	GO_HISTONE_DEACETYLASE_BINDING	0.465074	0.847849	0.0785029	0.47819	0.997348	7	Cebpb, Ywhab, Hspa5, Hsp90ab1
374	GO_HOMEOSTASIS_OF_NUMBER_OF_CELLS	0.027752	0.28955	0.352488	0.683005	1.56786	10	Hmox1, Prdx1, Il7r, Bax
375	GO_HOMEOSTASIS_OF_NUMBER_OF_CELLS_WITHIN_A_TISSUE	0.808732	0.973087	0.0572461	-0.359858	-0.705419	5	Coro1a, Ptpn6, Coro1b
376	GO_HOMEOSTATIC_PROCESS	0.062167	0.448481	0.24134	0.381322	1.3734	66	Hmox1, Ccl2, Ccl7, Prdx1, C3ar1, Ccl6, Mcl1, Ftl1, Il7r, Fkbp1a, Fth1, Bax, Arf1, Ubc, Aldoa, Ccl9, Npc2
377	GO_HOMOTYPIC_CELL_CELL_ADHESION	0.194323	0.669585	0.146416	-0.584674	-1.26702	7	Myl12b, Actg1
378	GO_HORMONE_BINDING	0.75052	0.968051	0.0607719	-0.392749	-0.769895	5	Ctsh, Anxa5, Tspo, Calr, Sec61b
379	GO_HORMONE_RECEPTOR_BINDING	0.779468	0.968051	0.054794	0.364551	0.734596	6	Cebpb, Gnas, Calr, Jak1
380	GO_HUMORAL_IMMUNE_RESPONSE	8.82149e-05	0.0281869	0.538434	-0.780099	-2.04946	14	Psmb10, H2-Eb1, Ly86, C1qc, C1qb, C1qa, H2-Ab1
381	GO_HUMORAL_IMMUNE_RESPONSE_MEDIATED_BY_CIRCULATING_IMMUNOGLOBULIN	4.97464e-06	0.00742217	0.610527	-0.978852	-1.91882	5	H2-Eb1, C1qc, C1qb, C1qa, H2-Ab1
382	GO_HYDROGEN_ION_TRANSMEMBRANE_TRANSPORT	0.358242	0.773512	0.103576	-0.473961	-1.11039	9	Cox8a, Cox6c, Cox4i1, Cox5a, Cox7b
383	GO_HYDROGEN_ION_TRANSMEMBRANE_TRANSPORTER_ACTIVITY	0.358242	0.773512	0.103576	-0.473961	-1.11039	9	Cox8a, Cox6c, Cox4i1, Cox5a, Cox7b
384	GO_HYDROGEN_PEROXIDE_METABOLIC_PROCESS	0.509579	0.872337	0.0758887	0.503132	0.974974	5	Prdx1, Cybb
385	GO_HYDROGEN_TRANSPORT	0.270968	0.716367	0.120433	-0.470764	-1.16168	11	Cox8a, Cox6c, Cox4i1, Cox5a, Cox7b, Ucp2, Cox6b1
386	GO_HYDROLASE_ACTIVITY_ACTING_ON_ACID_ANHYDRIDES	0.996377	1	0.041321	0.163734	0.470635	23	Dync1i2, Arf1, Cdc42, Hspa5, Rab11a, Hsp90ab1, Gnas
387	GO_HYDROLASE_ACTIVITY_ACTING_ON_ESTER_BONDS	0.186257	0.653871	0.135002	0.494258	1.24641	14	Hmox1, C3ar1, Esd, Samhd1, Plbd1
388	GO_HYDROLASE_ACTIVITY_ACTING_ON_GLYCOSYL_BONDS	0.338877	0.758028	0.103576	-0.572313	-1.12189	5	Lyz1, Lyz2, Hexa
389	GO_IDENTICAL_PROTEIN_BINDING	0.32852	0.75192	0.0968878	0.310462	1.07224	54	Hmox1, Ccl4, Prdx1, Nfkbia, Ldha, Mcl1, Ftl1, Sqstm1, Cebpb, Bax, Tpd52, Aldoa, Ywhab, Lilrb4a, Cdc42, Pycard, Snx2, Ifi209
390	GO_IMMUNE_EFFECTOR_PROCESS	0.00640168	0.124043	0.407018	-0.482044	-1.65359	42	H2-Eb1, Serinc3, C1qc, C1qb, C1qa, H2-Ab1, Fcgr2b, Cd74, Fcgr3, Actg1, Cd47, Coro1a, Ifitm2
391	GO_IMMUNE_RESPONSE	0.0583486	0.433115	0.321776	-0.331067	-1.32667	87	H2-Aa, Psmb10, H2-Eb1, Ly86, Serinc3, C1qc, C1qb, H2-DMb1, C1qa, H2-Ab1, Ifi30, Fcgr2b, Cd74, Fcgr3, Cxcl16, Psmb8, Coro1a, Ifitm2
392	GO_IMMUNE_RESPONSE_REGULATING_CELL_SURFACE_RECEPTOR_SIGNALING_PATHWAY	0.12963	0.59787	0.188204	-0.380601	-1.28831	40	H2-Aa, Psmb10, H2-Eb1, H2-Ab1, Fcgr2b, Fcgr3, Actg1, Psmb8
393	GO_IMMUNE_SYSTEM_DEVELOPMENT	0.29529	0.742161	0.103576	0.395094	1.13565	23	C3ar1, Anxa2, Il7r, Bax, Tpd52, Lilrb4a, Cdc42, Ifi209, Lgals1, Ptprc, Mafb, Egr1, Cib1, Csf1r
394	GO_IMMUNE_SYSTEM_PROCESS	0.26873	0.714864	0.102822	0.270432	1.08708	135	Hmox1, Ccl2, Cxcl2, Ccl4, Dync1i2, Ccl7, Prdx1, Lgals3, C3ar1, Nfkbia, Ccl6, Clec4n, Anxa2, Il1rn, Slc3a2, Il7r, Fkbp1a, Sqstm1, Cebpb, Itgb2, Fth1, Bax, Zeb2, Arf1, Ubc, Fcgr1, Irf7, Tpd52, Samhd1
395	GO_IMMUNOGLOBULIN_BINDING	0.810811	0.974017	0.0571259	-0.357298	-0.700402	5	Fcgr2b, Fcgr3
396	GO_IMMUNOLOGICAL_SYNAPSE	0.680077	0.939641	0.0615707	0.429274	0.831852	5	Lgals3
397	GO_INCLUSION_BODY	0.924632	0.999032	0.0454059	0.293378	0.611891	7	Sqstm1, Hspa5, Hsp90ab1
398	GO_INFLAMMATORY_RESPONSE	0.0030551	0.0990915	0.431708	0.547642	1.70452	32	Spp1, Hmox1, Ccl2, Cxcl2, Ccl4, Ccl7, C3ar1, Ccl6, Il1rn, Cebpb, Itgb2
399	GO_INNATE_IMMUNE_RESPONSE	0.0719101	0.478852	0.252961	-0.36361	-1.33864	55	H2-Aa, H2-Eb1, Ly86, Serinc3, C1qc, C1qb, C1qa, H2-Ab1, Ifi30, Cxcl16, Psmb8, Coro1a, Ifitm2
400	GO_INNATE_IMMUNE_RESPONSE_ACTIVATING_CELL_SURFACE_RECEPTOR_SIGNALING_PATHWAY	0.773333	0.968051	0.0625237	-0.292328	-0.780521	15	Psmb10, Psmb8, Ikbkb, Psmb2
401	GO_INNER_MITOCHONDRIAL_MEMBRANE_PROTEIN_COMPLEX	0.0529246	0.423772	0.321776	-0.565907	-1.53802	16	Cox8a, Ndufb8, Slc25a5, Ndufa8, Ndufa3, Ndufb7, Cox4i1, Ndufa6, Cox5a
402	GO_INORGANIC_CATION_TRANSMEMBRANE_TRANSPORTER_ACTIVITY	0.925859	0.999032	0.0445962	0.254588	0.642013	14	Slc3a2, Fkbp1a, Cyb5a
403	GO_INORGANIC_ION_TRANSMEMBRANE_TRANSPORT	0.958929	0.999032	0.042417	0.222005	0.595601	18	Slc3a2, Fkbp1a, Cyb5a, Ptprc, Cox6a1
404	GO_INTEGRIN_MEDIATED_SIGNALING_PATHWAY	0.681985	0.939641	0.059476	0.391575	0.816697	7	Itgb2, Dab2
405	GO_INTERACTION_WITH_HOST	0.169892	0.631179	0.156312	-0.522456	-1.28924	11	H2-Eb1, H2-Ab1, Vamp8, Slc25a5
406	GO_INTERFERON_GAMMA_MEDIATED_SIGNALING_PATHWAY	0.00358625	0.105101	0.431708	-0.732344	-1.80717	11	H2-Aa, H2-Eb1, H2-Ab1, Ifi30
407	GO_INTERSPECIES_INTERACTION_BETWEEN_ORGANISMS	0.419134	0.810349	0.0962406	-0.295718	-1.02508	43	Psmb10, H2-Eb1, H2-Ab1, Apoe, Fcgr2b, Gpx1, Fcgr3, Psmb8
408	GO_INTRACELLULAR_PROTEIN_TRANSPORT	0.996491	1	0.0398407	0.16081	0.509819	35	Nfkbia, Anxa2, Rtp4, Ubc, Ywhab, Snx2, Hspa5, Rab11a, Hsp90ab1, Ctsa, Sdcbp, Tmed10, Rab7, Sec61b, Calr
409	GO_INTRACELLULAR_RECEPTOR_SIGNALING_PATHWAY	0.227941	0.6975	0.121543	0.594306	1.23953	7	Nfkbia, Ubc, Irf7
410	GO_INTRACELLULAR_SIGNAL_TRANSDUCTION	0.0784314	0.487582	0.213928	0.380164	1.33083	59	Hmox1, Ccl2, Cxcl2, Ccl7, Prdx1, Nfkbia, Mcl1, Fkbp1a, Sqstm1, Cebpb, Eif4ebp1, Bax, Arf1, Ubc, Irf7
411	GO_INTRACELLULAR_VESICLE	0.90625	0.999032	0.0437126	0.206193	0.766066	79	Ccl2, Prdx1, Anxa2, Slc3a2, Msr1, Capg, Esd, Sqstm1, Itgb2, Dab2, Arf1, Ubc, Fcgr1, Aldoa, Cd9, Srgn, Ctsd, Ctsb, Ywhab, Cdc42
412	GO_INTRINSIC_APOPTOTIC_SIGNALING_PATHWAY	0.106422	0.56911	0.184706	0.564357	1.35368	12	Hmox1, Mcl1, Cebpb, Bax, Pycard, Ifi209
413	GO_INTRINSIC_APOPTOTIC_SIGNALING_PATHWAY_BY_P53_CLASS_MEDIATOR	0.434866	0.825471	0.0843144	0.541052	1.04845	5	Bax, Pycard, Ifi209
414	GO_INTRINSIC_APOPTOTIC_SIGNALING_PATHWAY_IN_RESPONSE_TO_DNA_DAMAGE	0.134191	0.601241	0.16318	0.658752	1.37394	7	Hmox1, Mcl1, Bax, Pycard, Ifi209
415	GO_INTRINSIC_COMPONENT_OF_ENDOPLASMIC_RETICULUM_MEMBRANE	0.00072101	0.0566183	0.477271	-0.780885	-1.92695	11	H2-Aa, H2-Eb1, H2-Ab1, Cd74
416	GO_INTRINSIC_COMPONENT_OF_ORGANELLE_MEMBRANE	0.000523204	0.0487888	0.477271	-0.740412	-1.9452	14	H2-Aa, H2-Eb1, H2-Ab1, Cd74
417	GO_INTRINSIC_COMPONENT_OF_PLASMA_MEMBRANE	0.334852	0.754681	0.110122	-0.307699	-1.06661	43	H2-Aa, H2-Eb1, H2-Ab1, Tgfbr1, Cd47, Cd52, Ikbkb, Slc25a5, Calm2
418	GO_IN_UTERO_EMBRYONIC_DEVELOPMENT	0.372624	0.779986	0.0925529	0.545119	1.09845	6	Eno1b, Cebpb, Eno1
419	GO_ION_CHANNEL_BINDING	0.931868	0.999032	0.0532386	-0.260433	-0.610141	9	Calm2, Ywhae, Vdac2
420	GO_ION_HOMEOSTASIS	0.00493588	0.109246	0.407018	0.57151	1.76635	31	Hmox1, Ccl2, Ccl7, C3ar1, Ccl6, Ftl1, Fkbp1a, Fth1, Bax, Arf1
421	GO_ION_TRANSMEMBRANE_TRANSPORT	0.961276	0.999032	0.0534572	-0.200446	-0.629696	27	Cox8a, Cox6c, Calm2, Ywhae, Vdac2, Cox4i1, Cox5a, Cox7b, Ccr2
422	GO_ION_TRANSPORT	0.91055	0.999032	0.0562941	-0.208598	-0.733014	46	Serinc3, Apoe, Cox8a, Coro1a, Cox6c, Slc25a5, Calm2, Cltc, Ywhae, Vdac2, Cox4i1, Cox5a, Cox7b, Ccr2, Ucp2, Coro1b
423	GO_IRE1_MEDIATED_UNFOLDED_PROTEIN_RESPONSE	0.842205	0.988201	0.0512184	0.343177	0.691527	6	Hspa5, Serp1, Sec61b, Hspa8
424	GO_ISOMERASE_ACTIVITY	0.091954	0.541727	0.204295	0.733359	1.42111	5	Fkbp1a, Tpi1, Pdia3
425	GO_I_BAND	0.752212	0.968051	0.0636424	-0.345022	-0.769751	8	Myl12b, Actg1
426	GO_I_KAPPAB_KINASE_NF_KAPPAB_SIGNALING	0.362069	0.774004	0.0946646	0.576616	1.11737	5	Prdx1, Ubc
427	GO_KINASE_ACTIVITY	0.253211	0.701043	0.114267	0.495646	1.18886	12	Ccl2, Ccl7, Sqstm1, Pkm
428	GO_KINASE_BINDING	0.974299	0.999303	0.0540088	-0.194489	-0.624368	31	Marcks, Actg1, Ikbkb, Calm2, Cltc, Vdac2, Iqgap1, Btg1, Msn, Ccr2, Rack1, Ptpn6
429	GO_KINASE_REGULATOR_ACTIVITY	0.567227	0.892724	0.0751182	-0.4415	-0.918336	6	Calm2, Iqgap1, Rack1
430	GO_LAMELLIPODIUM	0.389497	0.797766	0.0982123	-0.413494	-1.04551	12	Actg1, Coro1a, Aif1, Msn, Coro1b, Sh3bgrl3, App, Actr3
431	GO_LATE_ENDOSOME	0.0726872	0.478852	0.248911	-0.468744	-1.43682	24	H2-Eb1, H2-DMb1, H2-Ab1, Cd74, Tmem59, Ifitm2, Vamp8, Cltc, H2-DMa
432	GO_LATE_ENDOSOME_MEMBRANE	0.0253711	0.280595	0.352488	-0.640384	-1.61919	12	H2-Eb1, H2-DMb1, H2-Ab1, Tmem59, Ifitm2, Vamp8
433	GO_LEADING_EDGE_MEMBRANE	0.97075	0.999032	0.0429311	0.229534	0.512254	9	Cdc42, Tpm3, Hsp90ab1, Lcp1, Cib1
434	GO_LEUKOCYTE_ACTIVATION	0.951786	0.999032	0.0427591	0.209512	0.631966	28	Il7r, Fkbp1a, Cebpb, Itgb2, Bax, Tpd52, Lilrb4a, Pycard, Lgals1, Ptprc, Mafb, Lcp1, Egr1
435	GO_LEUKOCYTE_CELL_CELL_ADHESION	0.608618	0.905096	0.0637845	0.320919	0.883923	20	Il7r, Fkbp1a, Cebpb, Itgb2, Bax
436	GO_LEUKOCYTE_CHEMOTAXIS	0.00516388	0.109246	0.407018	0.656102	1.72957	17	Ccl2, Cxcl2, Ccl4, Ccl7, Lgals3, Ccl6, Itgb2
437	GO_LEUKOCYTE_DIFFERENTIATION	0.161871	0.631179	0.145516	0.499372	1.30372	16	Anxa2, Il7r, Bax, Tpd52, Lilrb4a, Cdc42, Ifi209, Lgals1, Ptprc, Mafb, Egr1, Csf1r
438	GO_LEUKOCYTE_MEDIATED_CYTOTOXICITY	0.598859	0.905096	0.0673624	0.435552	0.877668	6	Prdx1
439	GO_LEUKOCYTE_MEDIATED_IMMUNITY	0.0167731	0.228517	0.352488	-0.618011	-1.67963	16	H2-Eb1, C1qc, C1qb, C1qa, H2-Ab1, Cd74, Coro1a, Vamp8
440	GO_LEUKOCYTE_MIGRATION	0.0201703	0.257214	0.352488	0.528562	1.57589	26	Ccl2, Cxcl2, Ccl4, Ccl7, Lgals3, Ccl6, Slc3a2, Itgb2
441	GO_LEUKOCYTE_PROLIFERATION	0.727074	0.953177	0.0646485	-0.362163	-0.784829	7	Psmb10
442	GO_LIPASE_ACTIVITY	0.0974265	0.549904	0.193813	0.691532	1.44231	7	Hmox1, C3ar1, Plbd1
443	GO_LIPID_BINDING	0.804745	0.973087	0.0514265	0.265828	0.773425	24	Anxa2, Bax, Aldoa, Npc2, Alox5ap, Snx2, Hspa5, Psap
444	GO_LIPID_BIOSYNTHETIC_PROCESS	0.80786	0.973087	0.0596037	-0.338247	-0.733001	7	Cd74, Hexa, Ptpn6, Sgpl1
445	GO_LIPID_CATABOLIC_PROCESS	0.163717	0.631179	0.161979	-0.580834	-1.29585	8	Apoe, Pld4, Ppt1, Hexa, Sgpl1
446	GO_LIPID_LOCALIZATION	0.56674	0.892724	0.0772747	-0.364987	-0.922855	12	Apoe, Tgfbr1
447	GO_LIPID_METABOLIC_PROCESS	0.452489	0.836571	0.0913924	-0.315681	-1.00083	28	Serinc3, Apoe, Cd74, Gpx1, Pld4
448	GO_LIPOSACCHARIDE_METABOLIC_PROCESS	0.618774	0.905109	0.0661326	0.452794	0.877428	5	Bax, Psap, Ctsa, Csf1r
449	GO_LOCALIZATION_OF_CELL	0.132509	0.599864	0.160801	0.376413	1.27867	46	Ccl2, Cxcl2, Ccl4, Ccl7, Lgals3, Ccl6, Slc3a2, Itgb2, Bax, Zeb2, Sdc3, Mmp12, Ccl9
450	GO_LOCALIZATION_WITHIN_MEMBRANE	0.60262	0.905096	0.0739901	-0.414911	-0.899137	7	Apoe
451	GO_LOCOMOTION	0.339893	0.75843	0.0943564	0.307685	1.07411	58	Ccl2, Cxcl2, Ccl4, Ccl7, Lgals3, C3ar1, Ccl6, Slc3a2, Itgb2, Bax, Zeb2, Sdc3
452	GO_LOCOMOTORY_BEHAVIOR	0.386694	0.793601	0.0956031	-0.555241	-1.08842	5	Selenop, Ppt1
453	GO_LUMENAL_SIDE_OF_MEMBRANE	0.00040266	0.0435606	0.498493	-0.792344	-1.95522	11	H2-Aa, H2-Eb1, H2-Ab1, Cd74
454	GO_LYASE_ACTIVITY	0.169202	0.631179	0.146416	0.650915	1.31164	6	Eno1b, Eno1, Aldoa, Alox5ap, Bst1
455	GO_LYMPHOCYTE_ACTIVATION	0.793478	0.973087	0.0517405	0.261765	0.752411	23	Il7r, Fkbp1a, Cebpb, Itgb2, Bax, Tpd52, Lilrb4a, Lgals1, Ptprc, Mafb, Lcp1, Egr1
456	GO_LYMPHOCYTE_ACTIVATION_INVOLVED_IN_IMMUNE_RESPONSE	0.985294	1	0.0486034	-0.221212	-0.46013	6	Coro1a, Coro1b, Fcer1g, Lcp1, Lgals1, Lilrb4a
457	GO_LYMPHOCYTE_CHEMOTAXIS	0.119772	0.59787	0.176694	0.684983	1.38029	6	Ccl2, Ccl7, Ccl6, Ccl9
458	GO_LYMPHOCYTE_COSTIMULATION	0.0113375	0.18795	0.38073	-0.806364	-1.67727	6	H2-Aa, H2-Eb1, H2-Ab1
459	GO_LYMPHOCYTE_DIFFERENTIATION	0.458101	0.840696	0.0799859	0.429277	1.00878	11	Il7r, Bax, Tpd52, Lgals1, Ptprc, Mafb, Egr1, Csf1r
460	GO_LYMPHOCYTE_MEDIATED_IMMUNITY	0.0096983	0.16632	0.38073	-0.650055	-1.70781	14	H2-Eb1, C1qc, C1qb, C1qa, H2-Ab1, Cd74, Coro1a
461	GO_LYMPHOCYTE_MIGRATION	0.134191	0.601241	0.16318	0.65884	1.37412	7	Ccl2, Ccl7, Ccl6, Itgb2, Ccl9
462	GO_LYSOSOMAL_LUMEN	0.862222	0.992789	0.0573667	-0.269855	-0.720517	15	Ifi30, Cd74, Ppt1
463	GO_LYSOSOMAL_TRANSPORT	0.748162	0.968051	0.0551352	0.361702	0.754392	7	Hspa5, Rab7, Vps4b, Hspa8, Lamp1
464	GO_LYSOSOME_ORGANIZATION	0.670306	0.935907	0.0686326	-0.381265	-0.826224	7	Coro1a, Ppt1, Hexa, Coro1b
465	GO_LYTIC_VACUOLE	0.0880361	0.529637	0.227987	-0.358433	-1.3002	51	H2-Aa, H2-Eb1, H2-DMb1, H2-Ab1, Ifi30, Cd74, Marcks, Tmem59, Ifitm2, Vamp8, Ppt1
466	GO_LYTIC_VACUOLE_MEMBRANE	0.0214935	0.268476	0.352488	-0.486006	-1.54083	28	H2-Aa, H2-Eb1, H2-DMb1, H2-Ab1, Cd74, Tmem59, Ifitm2, Vamp8, Cltc, H2-DMa
467	GO_LYTIC_VACUOLE_ORGANIZATION	0.670306	0.935907	0.0686326	-0.381265	-0.826224	7	Coro1a, Ppt1, Hexa, Coro1b
468	GO_MACROAUTOPHAGY	0.753846	0.968051	0.0632191	-0.331341	-0.776264	9	Cox8a, Vamp8, Vdac2
469	GO_MACROMOLECULAR_COMPLEX_ASSEMBLY	0.641892	0.919983	0.0723571	-0.24973	-0.906394	52	H2-Eb1, Cox14, H2-DMb1, H2-Ab1, Apoe, Cd74, Elob, Ndufb8, Aif1, Ndufa8, Dync1h1, H2-DMa, Ndufa3, Ndufb7, Capza2, Ndufa6
470	GO_MACROMOLECULAR_COMPLEX_BINDING	0.249438	0.701043	0.129443	-0.287966	-1.12069	69	H2-Aa, H2-Eb1, H2-DMb1, H2-Ab1, Apoe, Fcgr2b, Tgfbr1, Cd74, Marcks, Fcgr3, Actg1, Coro1a
471	GO_MACROMOLECULAR_COMPLEX_DISASSEMBLY	0.92967	0.999032	0.0533478	-0.262997	-0.616148	9	Mrpl33, Kif5b, Hspa9, Cfl1, Chmp2a, Hspa8, Vps4b, Ppp1ca, Hspa5
472	GO_MACROMOLECULE_CATABOLIC_PROCESS	0.815242	0.974633	0.0618406	-0.237827	-0.787429	36	Psmb10, Apoe, Psmb8, Ppt1, Calm2, Psmb2
473	GO_MAGNESIUM_ION_BINDING	0.0494297	0.405215	0.282013	0.751339	1.514	6	Eno1b, Eno1, Pkm, Arf1
474	GO_MAINTENANCE_OF_LOCATION	0.904762	0.999032	0.0560596	-0.233952	-0.682356	21	Apoe, Tgfbr1, Tmsb4x
475	GO_MAINTENANCE_OF_LOCATION_IN_CELL	0.802893	0.973087	0.0511148	0.298153	0.751873	14	Nfkbia, Fth1, Srgn, Ywhab, Hspa5
476	GO_MAINTENANCE_OF_PROTEIN_LOCALIZATION_IN_ORGANELLE	0.590038	0.901402	0.0684715	0.468278	0.907433	5	Hspa5, Hspa8, Pdia3, Tspo, Hspa9
477	GO_MALE_GAMETE_GENERATION	0.445055	0.835167	0.0806388	0.412834	1.02331	13	Prdx1, Bax, Ctsb, Hspa5, Cib1, Csf1r
478	GO_MALE_SEX_DIFFERENTIATION	0.542146	0.879219	0.0727141	0.491005	0.951474	5	Prdx1, Bax
479	GO_MEMBRANE_BUDDING	0.282486	0.72542	0.10882	0.5107	1.17233	10	Anxa2, Arf1, Ctsz, Tmed10, S100a10, Vps4b
480	GO_MEMBRANE_FUSION	0.892727	0.999032	0.0465084	0.29042	0.629277	8	Bax, Cd9, Rab7, Vps4b
481	GO_MEMBRANE_INVAGINATION	0.948276	0.999032	0.0461379	0.288253	0.55858	5	Fcgr1, Chmp2a
482	GO_MEMBRANE_LIPID_METABOLIC_PROCESS	0.628319	0.913695	0.0725352	-0.394521	-0.880184	8	Serinc3, Ppt1, Hexa, Sgpl1
483	GO_MEMBRANE_MICRODOMAIN	0.585145	0.899586	0.0661326	0.315897	0.908009	23	Hmox1, Anxa2
484	GO_MEMBRANE_ORGANIZATION	0.940455	0.999032	0.042417	0.20817	0.689564	42	Anxa2, Itgb2, Rtp4, Bax, Arf1, Ubc, Fcgr1, Cd9, Ywhab, Hspa5, Serp1, Rab11a, Hsp90ab1, Prelid1, Ahnak, Flna
485	GO_MEMBRANE_PROTEIN_COMPLEX	0.00276189	0.0936532	0.431708	-0.431064	-1.65409	67	H2-Aa, H2-Eb1, H2-DMb1, H2-Ab1, Cox8a, Tgfbr1, Cd74, Coro1a, Ndufb8, Vamp8, Ikbkb, Slc25a5, Calm2, Gngt2, Ndufa8, Cltc, H2-DMa, Ndufa3, Vdac2, Ndufb7, Cox4i1, Ndufa6, Snx5, Gnai2, Cox5a, Cox7b, Cyba, Ptpn6, Coro1b
486	GO_MEMBRANE_REGION	0.57268	0.894313	0.0655321	0.27861	0.922897	42	Hmox1, Anxa2, Slc3a2, Akr1a1, Dab2, Arf1, Cd9, Ctsd, Ctsb
487	GO_MESENCHYMAL_CELL_DIFFERENTIATION	0.605042	0.905096	0.0718276	-0.429888	-0.894184	6	Tgfbr1, Coro1a
488	GO_MESENCHYME_DEVELOPMENT	0.31441	0.742161	0.111463	-0.530372	-1.14935	7	Tgfbr1, Actg1, Coro1a
489	GO_METAL_ION_TRANSMEMBRANE_TRANSPORTER_ACTIVITY	0.0538596	0.424829	0.321776	0.781554	1.5145	5	Slc3a2, Fkbp1a
490	GO_METAL_ION_TRANSPORT	0.0899281	0.535208	0.199915	0.539586	1.40871	16	Ccl7, Ftl1, Slc3a2, Fkbp1a, Fth1
491	GO_MHC_CLASS_II_PROTEIN_COMPLEX	0.00060852	0.0534066	0.477271	-0.893385	-1.85827	6	H2-Aa, H2-Eb1, H2-DMb1, H2-Ab1, Cd74
492	GO_MHC_CLASS_II_PROTEIN_COMPLEX_BINDING	0.00457878	0.105101	0.407018	-0.709518	-1.79399	12	H2-Aa, H2-Eb1, H2-DMb1, H2-Ab1, Cd74
493	GO_MHC_PROTEIN_COMPLEX	9.44602e-05	0.0281869	0.538434	-0.854723	-2.00244	9	H2-Aa, H2-Eb1, H2-DMb1, H2-Ab1, Cd74
494	GO_MHC_PROTEIN_COMPLEX_BINDING	0.00457878	0.105101	0.407018	-0.709518	-1.79399	12	H2-Aa, H2-Eb1, H2-DMb1, H2-Ab1, Cd74
495	GO_MICROBODY	0.0931559	0.544385	0.202072	0.712894	1.43653	6	Ttc1, Arf1, Vim, Idh1
496	GO_MICROBODY_PART	0.0406108	0.36946	0.321776	0.79802	1.54641	5	Ttc1, Arf1, Idh1
497	GO_MICROTUBULE	0.878899	0.999032	0.0476387	0.277631	0.665931	12	Dync1i2, Serp1, Rab11a
498	GO_MICROTUBULE_ASSOCIATED_COMPLEX	0.408046	0.806045	0.0878313	0.552469	1.07058	5	Dync1i2, Gabarap
499	GO_MICROTUBULE_BASED_MOVEMENT	0.552102	0.884688	0.0694481	0.418163	0.93322	9	Dync1i2, Cdc42
500	GO_MICROTUBULE_BASED_PROCESS	0.841727	0.988201	0.0487011	0.27806	0.725938	16	Dync1i2, Son, Cdc42, Rab11a, Flna, Cib1
501	GO_MICROTUBULE_BINDING	0.279468	0.721658	0.110122	0.594192	1.19734	6	Dync1i2, Rab11a
502	GO_MICROTUBULE_CYTOSKELETON	0.653846	0.924681	0.0716527	-0.275396	-0.873114	28	Marcks, Hypk, Slc25a5, Calm2, Cltc, Dync1h1, Ywhae, Iqgap1, Rbm39, Msn, Gnai2
503	GO_MICROTUBULE_CYTOSKELETON_ORGANIZATION	0.987273	1	0.0419082	0.221937	0.48089	8	Son, Rab11a, Flna, Cib1, Vps4b
504	GO_MICROTUBULE_ORGANIZING_CENTER	0.953321	0.999032	0.0429311	0.224541	0.618464	20	Dync1i2, Capg, Aldoa, Cdc42, Hspa5, Rab11a
505	GO_MICROTUBULE_ORGANIZING_CENTER_PART	0.224265	0.694197	0.122679	0.600407	1.25225	7	Capg, Aldoa, Hspa5
506	GO_MIDBODY	0.53211	0.879096	0.0714786	0.397768	0.954092	12	Anxa2, Capg, Cdc42, Hspa5, Hsp90ab1, Ppp1ca
507	GO_MIDBRAIN_DEVELOPMENT	0.944798	0.999032	0.0510114	-0.24205	-0.585347	10	Actg1, Calm2, Ywhae
508	GO_MITOCHONDRIAL_ELECTRON_TRANSPORT_CYTOCHROME_C_TO_OXYGEN	0.150655	0.628991	0.168238	-0.608733	-1.31916	7	Cox8a, Cox6c, Cox4i1, Cox5a, Cox7b, Cox6b1
509	GO_MITOCHONDRIAL_ELECTRON_TRANSPORT_NADH_TO_UBIQUINONE	0.252212	0.701043	0.127505	-0.536719	-1.19743	8	Ndufb8, Ndufa8, Ndufa3, Ndufb7, Ndufa6
510	GO_MITOCHONDRIAL_ENVELOPE	0.702079	0.942988	0.0691198	-0.257811	-0.860477	37	Cox14, Cox8a, Cox6c, Ndufb8, Slc25a5, Mrpl33, Ndufa8, Ndufa3, Vdac2, Ndufb7, Cox4i1, Ndufa6, Cox5a, Cox7b
511	GO_MITOCHONDRIAL_MATRIX	0.715536	0.945164	0.0655321	-0.316981	-0.801475	12	Gpx1, Slc25a5, Mrpl33, Vdac2
512	GO_MITOCHONDRIAL_MEMBRANE_ORGANIZATION	0.847273	0.988201	0.0488971	0.316219	0.685179	8	Bax, Ywhab, Hspa5, Hsp90ab1
513	GO_MITOCHONDRIAL_MEMBRANE_PART	0.0279245	0.28955	0.352488	-0.56056	-1.57975	18	Cox8a, Ndufb8, Slc25a5, Ndufa8, Ndufa3, Ndufb7, Cox4i1, Ndufa6, Cox5a, Cox7b
514	GO_MITOCHONDRIAL_PART	0.603248	0.905096	0.0770737	-0.266601	-0.914541	42	Cox14, Cox8a, Gpx1, Cox6c, Ndufb8, Slc25a5, Mrpl33, Ndufa8, Ndufa3, Vdac2, Ndufb7, Cox4i1, Ndufa6, Cox5a, Cox7b
515	GO_MITOCHONDRIAL_PROTEIN_COMPLEX	0.125285	0.59787	0.190023	-0.475469	-1.31527	17	Cox8a, Ndufb8, Slc25a5, Ndufa8, Ndufa3, Ndufb7, Cox4i1, Ndufa6, Cox5a
516	GO_MITOCHONDRIAL_RESPIRATORY_CHAIN_COMPLEX_ASSEMBLY	0.0681319	0.469478	0.257206	-0.628788	-1.47312	9	Cox14, Ndufb8, Ndufa8, Ndufa3, Ndufb7, Ndufa6
517	GO_MITOCHONDRIAL_RESPIRATORY_CHAIN_COMPLEX_I_ASSEMBLY	0.252212	0.701043	0.127505	-0.536719	-1.19743	8	Ndufb8, Ndufa8, Ndufa3, Ndufb7, Ndufa6
518	GO_MITOCHONDRIAL_RESPIRATORY_CHAIN_COMPLEX_I_BIOGENESIS	0.252212	0.701043	0.127505	-0.536719	-1.19743	8	Ndufb8, Ndufa8, Ndufa3, Ndufb7, Ndufa6
519	GO_MITOCHONDRIAL_TRANSPORT	0.910913	0.999032	0.0549074	-0.248095	-0.65179	14	Slc25a5, Aip, Ywhae, Vdac2, Ucp2
520	GO_MITOCHONDRION	0.983986	1	0.0410713	0.180252	0.643135	64	Prdx1, Card19, Lgals3, Mcl1, Fth1, Bax, Pkm, Aldoa, Ndufa5, Cyb5a, Ctsb, Mdh2, Ywhab, Pycard, Hspa5, Ifi27l2a, Psap, Rab11a, Cox6a1, Hsp90ab1, Prelid1
521	GO_MITOCHONDRION_ORGANIZATION	0.218962	0.684886	0.1396	-0.390601	-1.20262	25	Cox14, Cox8a, Ndufb8, Slc25a5, Mrpl33, Ndufa8, Aip, Ywhae, Ndufa3, Ndufb7, Ndufa6
522	GO_MITOTIC_CELL_CYCLE	0.432802	0.825471	0.0943564	-0.321783	-1.01087	27	Psmb10, Tgfbr1, Psmb8, Calm2, Cltc, Dync1h1, Psmb2, Ywhae
523	GO_MITOTIC_NUCLEAR_DIVISION	0.920998	0.999032	0.0512184	-0.302115	-0.592227	5	Cltc, Chmp2a, Vps4b, Flna, Rab11a
524	GO_MODIFICATION_OF_MORPHOLOGY_OR_PHYSIOLOGY_OF_OTHER_ORGANISM	0.708812	0.942988	0.0596037	0.412708	0.799749	5	Ccl4
525	GO_MODULATION_OF_SYNAPTIC_TRANSMISSION	0.672761	0.935907	0.0598603	0.377417	0.842288	9	Ccl2, Arf1
526	GO_MOLECULAR_FUNCTION_REGULATOR	0.322064	0.749641	0.0972151	0.323807	1.0845	44	Cxcl2, Ccl7, Anxa2, Il1rn, Fkbp1a, Rnh1, Zeb2, Arf1, Cstb
527	GO_MONOCARBOXYLIC_ACID_METABOLIC_PROCESS	0.067029	0.466624	0.234393	0.562074	1.43723	15	Prdx1, Eno1b, Ldha, Tpi1, Akr1a1, Eno1, Pkm, Aldoa
528	GO_MONOCYTE_CHEMOTAXIS	0.000437942	0.0435606	0.498493	0.901937	1.81747	6	Ccl2, Ccl4, Ccl7, Lgals3, Ccl6, Ccl9
529	GO_MONOSACCHARIDE_BIOSYNTHETIC_PROCESS	0.0118359	0.191947	0.38073	0.774495	1.61534	7	Eno1b, Tpi1, Akr1a1, Eno1, Aldoa, Mdh2
530	GO_MONOSACCHARIDE_CATABOLIC_PROCESS	0.00440059	0.105101	0.407018	0.845455	1.70365	6	Eno1b, Tpi1, Akr1a1, Eno1, Pkm, Aldoa
531	GO_MONOSACCHARIDE_METABOLIC_PROCESS	0.00946225	0.165532	0.38073	0.729653	1.67495	10	Eno1b, Tpi1, Akr1a1, Eno1, Pkm, Aldoa, Cyb5a, Mdh2, Serp1
532	GO_MONOVALENT_INORGANIC_CATION_TRANSMEMBRANE_TRANSPORTER_ACTIVITY	0.772824	0.968051	0.0603786	-0.324255	-0.784141	10	Cox8a, Cox6c, Cox4i1, Cox5a, Cox7b
533	GO_MONOVALENT_INORGANIC_CATION_TRANSPORT	0.777283	0.968051	0.0623861	-0.294662	-0.774131	14	Cox8a, Cox6c, Cox4i1, Cox5a, Cox7b, Ucp2, Cox6b1, Fcer1g
534	GO_MORPHOGENESIS_OF_AN_EPITHELIUM	0.0922242	0.541727	0.197822	0.55599	1.40208	14	Ccl7, Bax, Zeb2, Mmp12, Cdc42, Lcp1, Flna, Ppp1ca, Csf1r, Ctsz
535	GO_MORPHOGENESIS_OF_A_BRANCHING_STRUCTURE	0.178161	0.635924	0.142901	0.672139	1.30248	5	Ccl7, Bax, Ppp1ca, Ctsz
536	GO_MOVEMENT_IN_ENVIRONMENT_OF_OTHER_ORGANISM_INVOLVED_IN_SYMBIOTIC_INTERACTION	0.237792	0.701043	0.128789	-0.498703	-1.20601	10	H2-Eb1, H2-Ab1, Vamp8
537	GO_MOVEMENT_IN_HOST_ENVIRONMENT	0.237792	0.701043	0.128789	-0.498703	-1.20601	10	H2-Eb1, H2-Ab1, Vamp8
538	GO_MOVEMENT_OF_CELL_OR_SUBCELLULAR_COMPONENT	0.21492	0.678837	0.123257	0.321014	1.15619	66	Ccl2, Cxcl2, Ccl4, Dync1i2, Ccl7, Lgals3, Ccl6, Slc3a2, Itgb2, Bax, Zeb2, Sdc3, Cd9, Mmp12, Ccl9
539	GO_MRNA_BINDING	0.889734	0.999032	0.0487011	0.330303	0.665584	6	Hsp90ab1, Hnrnpab, Calr, Hnrnpa2b1, Zfp36
540	GO_MRNA_METABOLIC_PROCESS	0.455036	0.838165	0.0785029	0.383102	1.00017	16	Lgals3, Rnh1, Ubc, Son, Hspa5
541	GO_MRNA_PROCESSING	0.847985	0.988201	0.0491928	0.284322	0.704761	13	Lgals3, Son, Hspa5
542	GO_MULTICELLULAR_ORGANISMAL_HOMEOSTASIS	0.157303	0.631179	0.166934	-0.450391	-1.30142	20	Cst3, Lyz1, Gpx1, Actg1, Coro1a, Lyz2
543	GO_MULTICELLULAR_ORGANISM_REPRODUCTION	0.0644007	0.459741	0.237794	0.484266	1.43025	25	Spp1, Ccl2, Prdx1, Cebpb, Bax, Cd9, Ctsb
544	GO_MULTIVESICULAR_BODY	0.538462	0.879219	0.0772747	-0.481754	-0.944369	5	Cd74
545	GO_MULTI_MULTICELLULAR_ORGANISM_PROCESS	0.0153689	0.220484	0.38073	0.760043	1.64685	8	Spp1, Ccl2, Ctsb
546	GO_MULTI_ORGANISM_REPRODUCTIVE_PROCESS	0.173214	0.635924	0.1396	0.417735	1.24547	26	Spp1, Ccl2, Prdx1
547	GO_MUSCLE_CELL_DIFFERENTIATION	0.240175	0.701043	0.130106	-0.556549	-1.20607	7	Gpx1, Actg1, Ikbkb
548	GO_MUSCLE_CONTRACTION	0.60307	0.905096	0.0741759	-0.34577	-0.892765	13	Myl12b, Actg1, Ikbkb, Calm2
549	GO_MUSCLE_ORGAN_DEVELOPMENT	0.887473	0.999032	0.0538979	-0.283029	-0.684447	10	Gpx1, Actg1
550	GO_MUSCLE_STRUCTURE_DEVELOPMENT	0.912281	0.999032	0.0541201	-0.261916	-0.676256	13	Gpx1, Actg1, Ikbkb
551	GO_MUSCLE_SYSTEM_PROCESS	0.510791	0.872337	0.0725352	0.365216	0.953478	16	Hmox1, Fkbp1a, Aldoa, Hsbp1
552	GO_MUSCLE_TISSUE_DEVELOPMENT	0.555799	0.8869	0.0782955	-0.369665	-0.934685	12	Marcks, Gpx1, Actg1
553	GO_MYD88_INDEPENDENT_TOLL_LIKE_RECEPTOR_SIGNALING_PATHWAY	0.582375	0.898557	0.0691198	0.470202	0.91116	5	Ubc, Irf7, Ubb
554	GO_MYELIN_SHEATH	0.255856	0.70325	0.112379	0.415721	1.18122	22	Prdx1, Eno1b, Anxa2, Eno1, Pkm, Ubc, Mdh2, Cdc42, Hspa5
555	GO_MYELOID_CELL_ACTIVATION_INVOLVED_IN_IMMUNE_RESPONSE	0.93763	0.999032	0.0503964	-0.295607	-0.57947	5	Vamp8, Tyrobp, Fcer1g
556	GO_MYELOID_CELL_DIFFERENTIATION	0.421818	0.810429	0.0831291	0.478414	1.03662	8	Anxa2, Cdc42, Ifi209, Cib1, Csf1r
557	GO_MYELOID_CELL_HOMEOSTASIS	0.0147603	0.215905	0.38073	0.839767	1.62731	5	Hmox1, Prdx1, Bax
558	GO_MYELOID_LEUKOCYTE_ACTIVATION	0.779476	0.968051	0.0613026	-0.346112	-0.750044	7	Vamp8, Aif1, Tyrobp, Fcer1g, Mt1
559	GO_MYELOID_LEUKOCYTE_DIFFERENTIATION	0.293103	0.741204	0.107554	0.614546	1.19087	5	Anxa2, Cdc42, Ifi209, Csf1r
560	GO_MYELOID_LEUKOCYTE_MIGRATION	0.000137783	0.0298276	0.518848	0.814184	1.95291	12	Ccl2, Cxcl2, Ccl4, Ccl7, Lgals3, Ccl6, Itgb2
561	GO_MYOSIN_BINDING	0.132743	0.599864	0.181383	-0.603146	-1.34563	8	Myl12b, Actg1, Coro1a
562	GO_NADH_DEHYDROGENASE_ACTIVITY	0.252212	0.701043	0.127505	-0.536719	-1.19743	8	Ndufb8, Ndufa8, Ndufa3, Ndufb7, Ndufa6
563	GO_NADH_DEHYDROGENASE_COMPLEX	0.252212	0.701043	0.127505	-0.536719	-1.19743	8	Ndufb8, Ndufa8, Ndufa3, Ndufb7, Ndufa6
564	GO_NADH_DEHYDROGENASE_COMPLEX_ASSEMBLY	0.252212	0.701043	0.127505	-0.536719	-1.19743	8	Ndufb8, Ndufa8, Ndufa3, Ndufb7, Ndufa6
565	GO_NADH_METABOLIC_PROCESS	0.0149324	0.216303	0.38073	0.8	1.61206	6	Eno1b, Tpi1, Eno1, Pkm, Aldoa, Mdh2
566	GO_NADP_METABOLIC_PROCESS	0.166667	0.631179	0.148262	0.680883	1.31942	5	Tpi1, Taldo1, Idh1, Cybb, Prdx5
567	GO_NAD_METABOLIC_PROCESS	0.00954138	0.165532	0.38073	0.777812	1.68535	8	Eno1b, Ldha, Tpi1, Eno1, Pkm, Aldoa, Mdh2
568	GO_NEGATIVE_REGULATION_OF_ACTIN_FILAMENT_POLYMERIZATION	0.825328	0.980812	0.0585938	-0.329023	-0.713011	7	Tmsb4x, Capza2, Msn
569	GO_NEGATIVE_REGULATION_OF_APOPTOTIC_SIGNALING_PATHWAY	0.266187	0.71174	0.109684	0.453582	1.18418	16	Hmox1, Lgals3, Mcl1, Bax
570	GO_NEGATIVE_REGULATION_OF_BINDING	0.00146987	0.0755841	0.45506	0.705021	1.80274	15	Hmox1, Nfkbia, Ccl6, Anxa2, Dab2, Bax, Ccl9, Ifi209, Hspa5
571	GO_NEGATIVE_REGULATION_OF_CANONICAL_WNT_SIGNALING_PATHWAY	0.231626	0.700985	0.134273	-0.466476	-1.22552	14	Psmb10, Apoe, Psmb8
572	GO_NEGATIVE_REGULATION_OF_CATABOLIC_PROCESS	0.508475	0.872337	0.0751182	0.420759	0.965868	10	Anxa2, Dap, Hsp90ab1, Flna, Sdcbp
573	GO_NEGATIVE_REGULATION_OF_CATALYTIC_ACTIVITY	0.195402	0.670207	0.15017	-0.347164	-1.18819	41	Psmb10, Apoe, Cst3, Gpx1, Psmb8, Coro1a, Ikbkb, Aip, Psmb2, Ywhae, Iqgap1, Msn, Gnai2, Ccr2, Rack1, Psmb6, Ptpn6, Coro1b
574	GO_NEGATIVE_REGULATION_OF_CELLULAR_AMIDE_METABOLIC_PROCESS	0.60084	0.905096	0.0721798	-0.431276	-0.89707	6	Apoe
575	GO_NEGATIVE_REGULATION_OF_CELLULAR_CATABOLIC_PROCESS	0.518382	0.872942	0.0728939	0.455721	0.950485	7	Anxa2, Dap, Hsp90ab1, Sdcbp
576	GO_NEGATIVE_REGULATION_OF_CELLULAR_COMPONENT_ORGANIZATION	0.676678	0.938161	0.0579755	0.259001	0.876171	45	Spp1, Lgals3, Anxa2, Capg, Eif4ebp1, Dab2
577	GO_NEGATIVE_REGULATION_OF_CELLULAR_PROTEIN_LOCALIZATION	0.615809	0.905109	0.0643583	0.413381	0.862176	7	Nfkbia, Dab2, Litaf
578	GO_NEGATIVE_REGULATION_OF_CELLULAR_RESPONSE_TO_GROWTH_FACTOR_STIMULUS	0.806723	0.973087	0.057853	-0.35063	-0.729323	6	Tgfbr1
579	GO_NEGATIVE_REGULATION_OF_CELLULAR_RESPONSE_TO_OXIDATIVE_STRESS	0.64657	0.923141	0.0679923	-0.432842	-0.848489	5	Gpx1
580	GO_NEGATIVE_REGULATION_OF_CELLULAR_RESPONSE_TO_TRANSFORMING_GROWTH_FACTOR_BETA_STIMULUS	0.806723	0.973087	0.057853	-0.35063	-0.729323	6	Tgfbr1
581	GO_NEGATIVE_REGULATION_OF_CELL_ACTIVATION	0.516704	0.872337	0.0831291	-0.367452	-0.965361	14	H2-Eb1, H2-Ab1, Apoe, Cd74
582	GO_NEGATIVE_REGULATION_OF_CELL_ADHESION	0.303371	0.742161	0.115734	-0.389914	-1.12667	20	H2-Eb1, H2-Ab1, Cd74, Arhgdib, Coro1a
583	GO_NEGATIVE_REGULATION_OF_CELL_CELL_ADHESION	0.423246	0.811674	0.0934449	-0.391805	-1.01162	13	H2-Eb1, H2-Ab1, Cd74
584	GO_NEGATIVE_REGULATION_OF_CELL_COMMUNICATION	0.427549	0.817825	0.0815265	0.294054	1.02652	58	Hmox1, Card19, Lgals3, Nfkbia, Mcl1, Il1rn, Fkbp1a, Dab2, Bax, Arf1, Ubc
585	GO_NEGATIVE_REGULATION_OF_CELL_CYCLE	0.670909	0.935907	0.0597318	0.390342	0.845788	8	Bax, Ubc, Lilrb4a, Calr, Vps4b, Ubb, Chmp2a
586	GO_NEGATIVE_REGULATION_OF_CELL_CYCLE_PROCESS	0.105364	0.56911	0.190023	0.730101	1.4148	5	Bax, Ubc, Vps4b, Ubb, Chmp2a
587	GO_NEGATIVE_REGULATION_OF_CELL_DEATH	0.370304	0.779986	0.0894367	0.302261	1.05517	58	Hmox1, Ccl2, Lgals3, Nfkbia, Mcl1, Sqstm1, Cebpb, Dab2, Bax, Ubc, Irf7, Son, Tax1bp1, Ctsb, Ywhab, Lilrb4a
588	GO_NEGATIVE_REGULATION_OF_CELL_DEVELOPMENT	0.411871	0.809007	0.0838361	0.40308	1.05233	16	Spp1, Lilrb4a
589	GO_NEGATIVE_REGULATION_OF_CELL_DIFFERENTIATION	0.471783	0.849449	0.0888945	-0.318905	-0.981873	25	C1qc, Apoe, Tgfbr1, Cd74, Arhgdib, Coro1a
590	GO_NEGATIVE_REGULATION_OF_CELL_GROWTH	0.226691	0.6975	0.121543	0.552662	1.23338	9	Spp1, Eno1b, Eno1
591	GO_NEGATIVE_REGULATION_OF_CELL_KILLING	0.362069	0.774004	0.0946646	0.577026	1.11817	5	Il7r, Lilrb4a, Ptprc
592	GO_NEGATIVE_REGULATION_OF_CELL_MORPHOGENESIS_INVOLVED_IN_DIFFERENTIATION	0.26616	0.71174	0.113313	0.603221	1.21553	6	Spp1, Arhgdia
593	GO_NEGATIVE_REGULATION_OF_CELL_PROJECTION_ORGANIZATION	0.253259	0.701043	0.11524	0.506461	1.19015	11	Spp1, Lgals1, Cib1, Vim
594	GO_NEGATIVE_REGULATION_OF_CELL_PROLIFERATION	0.249561	0.701043	0.112379	0.357931	1.15271	37	Hmox1, Cxcl2, Ccl7, Prdx1, Ccl6, Cebpb, Fth1, Bax, Zeb2, Cd9, Ccl9
595	GO_NEGATIVE_REGULATION_OF_CYTOKINE_PRODUCTION	0.598165	0.905096	0.0656814	0.375929	0.901708	12	Hmox1, Ubc, Srgn, Tax1bp1, Lilrb4a, Pycard
596	GO_NEGATIVE_REGULATION_OF_CYTOPLASMIC_TRANSPORT	0.262868	0.70922	0.111918	0.57324	1.19559	7	Nfkbia, Fkbp1a, Litaf
597	GO_NEGATIVE_REGULATION_OF_CYTOSKELETON_ORGANIZATION	0.610245	0.905096	0.0743625	-0.336577	-0.884249	14	Coro1a, Tmsb4x, Dync1h1, Capza2, Msn, Coro1b
598	GO_NEGATIVE_REGULATION_OF_DEFENSE_RESPONSE	0.467249	0.847849	0.0875697	-0.465202	-1.00812	7	Apoe, Gpx1
599	GO_NEGATIVE_REGULATION_OF_DEPHOSPHORYLATION	0.940613	0.999032	0.0465084	0.298393	0.578229	5	Fkbp1a, Ywhab
600	GO_NEGATIVE_REGULATION_OF_DEVELOPMENTAL_PROCESS	0.480836	0.856095	0.0739901	0.321032	0.992205	31	Spp1, Ccl2, Nfkbia
601	GO_NEGATIVE_REGULATION_OF_ENDOCYTOSIS	0.13308	0.599864	0.166934	0.66952	1.34913	6	Lgals3, Anxa2, Lilrb4a
602	GO_NEGATIVE_REGULATION_OF_ERBB_SIGNALING_PATHWAY	0.689338	0.939641	0.0589694	0.386404	0.805912	7	Ubc, Cdc42, Lgmn, Rab7, Ubb
603	GO_NEGATIVE_REGULATION_OF_ESTABLISHMENT_OF_PROTEIN_LOCALIZATION	0.715808	0.945164	0.0555947	0.30983	0.816752	17	Nfkbia, Fkbp1a, Srgn, Lilrb4a, Pycard, Litaf
604	GO_NEGATIVE_REGULATION_OF_EXTRINSIC_APOPTOTIC_SIGNALING_PATHWAY	0.0564972	0.424829	0.261664	0.64107	1.4716	10	Hmox1, Lgals3, Mcl1
605	GO_NEGATIVE_REGULATION_OF_EXTRINSIC_APOPTOTIC_SIGNALING_PATHWAY_IN_ABSENCE_OF_LIGAND	0.326996	0.75192	0.100279	0.565458	1.13944	6	Mcl1, Hspa5, Pf4, Hspa8
606	GO_NEGATIVE_REGULATION_OF_GENE_EXPRESSION	0.00150362	0.0755841	0.45506	0.529906	1.79936	47	Hmox1, Ccl4, Nfkbia, Eno1b, Dap, Cebpb, Eif4ebp1, Dab2, Eno1, Zeb2, Ubc, Irf7, H3f3b, Tax1bp1, Ywhab, Lilrb4a, Hsbp1, Cdc42, Pycard, Naca, Ifi209, Hspa5, Ifi27l2a
607	GO_NEGATIVE_REGULATION_OF_GROWTH	0.106227	0.56911	0.184706	0.546895	1.35561	13	Spp1, Eno1b, Sqstm1, Eno1
608	GO_NEGATIVE_REGULATION_OF_HEMOPOIESIS	0.523077	0.873943	0.0817516	-0.403644	-0.945656	9	C1qc, Cd74
609	GO_NEGATIVE_REGULATION_OF_HOMEOSTATIC_PROCESS	0.92967	0.999032	0.0533478	-0.262902	-0.615925	9	Cd74, Calm2, Ccr2, Ucp2
610	GO_NEGATIVE_REGULATION_OF_HOMOTYPIC_CELL_CELL_ADHESION	0.309979	0.742161	0.110565	-0.466657	-1.12851	10	H2-Eb1, H2-Ab1, Cd74
611	GO_NEGATIVE_REGULATION_OF_HORMONE_SECRETION	0.920152	0.999032	0.0471642	0.309096	0.62285	6	Fkbp1a
612	GO_NEGATIVE_REGULATION_OF_HYDROLASE_ACTIVITY	0.457399	0.840443	0.0902635	-0.364699	-0.991178	16	Cst3, Gpx1, Ikbkb, Aip, Ywhae, Iqgap1, Msn
613	GO_NEGATIVE_REGULATION_OF_IMMUNE_EFFECTOR_PROCESS	0.0263275	0.284642	0.352488	0.665209	1.5632	11	Hmox1, Lgals3, Il7r
614	GO_NEGATIVE_REGULATION_OF_IMMUNE_RESPONSE	0.106422	0.56911	0.184706	0.563416	1.35142	12	Hmox1, Lgals3, Il7r, Lilrb4a, Ifi209, Ptprc
615	GO_NEGATIVE_REGULATION_OF_IMMUNE_SYSTEM_PROCESS	0.346154	0.765128	0.107554	-0.339534	-1.07646	28	H2-Aa, H2-Eb1, C1qc, H2-Ab1, Cd74, Gpx1
616	GO_NEGATIVE_REGULATION_OF_INTRACELLULAR_SIGNAL_TRANSDUCTION	0.508021	0.872337	0.0723571	0.34675	0.970015	21	Card19, Nfkbia, Mcl1, Fkbp1a
617	GO_NEGATIVE_REGULATION_OF_INTRACELLULAR_TRANSPORT	0.0531136	0.423772	0.266351	0.600845	1.48934	13	Hmox1, Nfkbia, Fkbp1a
618	GO_NEGATIVE_REGULATION_OF_INTRINSIC_APOPTOTIC_SIGNALING_PATHWAY	0.665929	0.93489	0.0696133	-0.37982	-0.847385	8	Cd74, Gpx1
619	GO_NEGATIVE_REGULATION_OF_ION_TRANSPORT	0.72479	0.951925	0.0629395	-0.384653	-0.800093	6	Apoe, Calm2
620	GO_NEGATIVE_REGULATION_OF_KINASE_ACTIVITY	0.40552	0.805641	0.0940503	-0.432916	-1.04692	10	Apoe, Coro1a, Rack1, Ptpn6, Coro1b
621	GO_NEGATIVE_REGULATION_OF_LEUKOCYTE_DIFFERENTIATION	0.163866	0.631179	0.157403	-0.623377	-1.29665	6	C1qc, Cd74
622	GO_NEGATIVE_REGULATION_OF_LEUKOCYTE_MEDIATED_IMMUNITY	0.127971	0.59787	0.166934	0.60956	1.36036	9	Hmox1, Il7r, Lilrb4a, Ptprc
623	GO_NEGATIVE_REGULATION_OF_LEUKOCYTE_PROLIFERATION	0.424628	0.813281	0.0913924	-0.421285	-1.01879	10	H2-Eb1, H2-Ab1
624	GO_NEGATIVE_REGULATION_OF_LOCOMOTION	0.361511	0.774004	0.0911073	0.419189	1.09439	16	Hmox1, Ccl2
625	GO_NEGATIVE_REGULATION_OF_LYMPHOCYTE_MEDIATED_IMMUNITY	0.536122	0.879219	0.0728939	0.46554	0.938097	6	Il7r, Lilrb4a, Ptprc
626	GO_NEGATIVE_REGULATION_OF_MAPK_CASCADE	0.151767	0.628991	0.16318	-0.682672	-1.33822	5	Apoe, Msn, Ptpn6
627	GO_NEGATIVE_REGULATION_OF_MITOCHONDRION_ORGANIZATION	0.419214	0.810349	0.0937465	-0.491157	-1.06437	7	Gpx1, Slc25a5
628	GO_NEGATIVE_REGULATION_OF_MOLECULAR_FUNCTION	0.579606	0.897067	0.0659816	0.264857	0.924598	58	Hmox1, Nfkbia, Ccl6, Anxa2, Fkbp1a, Dap, Dab2, Bax, Rnh1, Ubc, Cstb
629	GO_NEGATIVE_REGULATION_OF_MULTICELLULAR_ORGANISMAL_PROCESS	0.147163	0.627335	0.152145	0.366685	1.24513	47	Spp1, Hmox1, Ccl2, Prdx1, Nfkbia, Anxa2, Fkbp1a
630	GO_NEGATIVE_REGULATION_OF_MULTI_ORGANISM_PROCESS	0.433892	0.825471	0.0828962	0.439564	1.03295	11	Ccl4, Prdx1, Sqstm1
631	GO_NEGATIVE_REGULATION_OF_MYELOID_CELL_DIFFERENTIATION	0.792017	0.973087	0.0587186	-0.357952	-0.744554	6	C1qc
632	GO_NEGATIVE_REGULATION_OF_NERVOUS_SYSTEM_DEVELOPMENT	0.227106	0.6975	0.121543	0.484876	1.20188	13	Spp1, Lgals1
633	GO_NEGATIVE_REGULATION_OF_NEURON_APOPTOTIC_PROCESS	0.161468	0.631179	0.147331	0.532743	1.27784	12	Hmox1, Ccl2, Cebpb, Bax
634	GO_NEGATIVE_REGULATION_OF_NEURON_DEATH	0.155678	0.631179	0.15017	0.51183	1.2687	13	Hmox1, Ccl2, Cebpb, Bax
635	GO_NEGATIVE_REGULATION_OF_NEURON_DIFFERENTIATION	0.278899	0.721658	0.107972	0.487025	1.16819	12	Spp1, Lgals1, Cib1, Vim, Calr, Arhgdia
636	GO_NEGATIVE_REGULATION_OF_NITROGEN_COMPOUND_METABOLIC_PROCESS	0.00151979	0.0755841	0.45506	0.518714	1.76915	49	Hmox1, Ccl4, Nfkbia, Eno1b, Dap, Cebpb, Eif4ebp1, Dab2, Eno1, Zeb2, Ubc, Irf7, H3f3b, Tax1bp1, Creg1, Ywhab, Lilrb4a, Hsbp1, Pycard, Naca, Ifi209, Hspa5, Ifi27l2a
637	GO_NEGATIVE_REGULATION_OF_ORGANELLE_ORGANIZATION	0.489933	0.86225	0.0862866	-0.330326	-0.986202	22	Gpx1, Coro1a, Tmsb4x, Slc25a5, Dync1h1, Capza2, Msn
638	GO_NEGATIVE_REGULATION_OF_PEPTIDASE_ACTIVITY	0.481953	0.856707	0.0843144	-0.397245	-0.960652	10	Cst3, Gpx1
639	GO_NEGATIVE_REGULATION_OF_PEPTIDE_SECRETION	0.57563	0.894313	0.0743625	-0.440894	-0.917076	6	Tgfbr1, Cd74
640	GO_NEGATIVE_REGULATION_OF_PHOSPHATE_METABOLIC_PROCESS	0.331111	0.75193	0.10925	-0.35885	-1.0854	23	Apoe, Coro1a, Ikbkb, Calm2, Ywhae, Iqgap1, Msn, Gnai2, Ccr2, Rack1, Ptpn6, Coro1b
641	GO_NEGATIVE_REGULATION_OF_PHOSPHORUS_METABOLIC_PROCESS	0.331111	0.75193	0.10925	-0.35885	-1.0854	23	Apoe, Coro1a, Ikbkb, Calm2, Ywhae, Iqgap1, Msn, Gnai2, Ccr2, Rack1, Ptpn6, Coro1b
642	GO_NEGATIVE_REGULATION_OF_PHOSPHORYLATION	0.435556	0.825729	0.0925529	-0.376273	-1.00466	15	Apoe, Coro1a, Calm2, Msn, Rack1, Ptpn6, Coro1b
643	GO_NEGATIVE_REGULATION_OF_PROTEIN_BINDING	0.0263275	0.284642	0.352488	0.665221	1.56323	11	Ccl6, Anxa2, Dab2, Bax, Ccl9, Hspa5
644	GO_NEGATIVE_REGULATION_OF_PROTEIN_CATABOLIC_PROCESS	0.855513	0.989064	0.0504983	0.340263	0.685655	6	Anxa2, Hsp90ab1, Flna, Sdcbp
645	GO_NEGATIVE_REGULATION_OF_PROTEIN_COMPLEX_ASSEMBLY	0.690875	0.939641	0.059476	0.352703	0.828831	11	Capg, Eif4ebp1, Cdc42, Pycard
646	GO_NEGATIVE_REGULATION_OF_PROTEIN_COMPLEX_DISASSEMBLY	0.970909	0.999032	0.0426734	0.244965	0.530787	8	Capg, Rab11a, Flna, Cib1
[truncated: 846 more rows]

## Sheet: Mon_Fn1_Mon_Ace
	pathway	pval	padj	log2err	ES	NES	size	leadingEdge
[truncated: 4,748 more rows]

## Sheet: Neut_Ptgs2_Neut_Lcn2
	pathway	pval	padj	log2err	ES	NES	size	leadingEdge
[truncated: 456 more rows]

## Sheet: Mac_Isg20_Mreg
	pathway	pval	padj	log2err	ES	NES	size	leadingEdge
[truncated: 924 more rows]

[truncated: 2 more sheets: Mon_Fn1_Mon_Thbs1, DC_cDC1_DC_cDC2]
